# Supplementary material for: The phase transitions of 4-aminopyridine-based indolocarbazoles: twinning, local- and pseudo-symmetry
Source: Acta Crystallogr B Struct Sci Cryst Eng Mater. 2019 Jan 24;75(Pt 1):97–106. doi: 10.1107/S2052520618017341 (PMC6457041; doi:10.1107/S2052520618017341)
Supplement: Supplementary file 1 [file b-75-00097-sup1.cif]

data_global

_audit_update_record
;
2018-12-19 # Formatted by IUCr publCIF

;
_publcif_datablock.id '{0fb77351-ff68-4203-81e6-f57adccf7bfc}'

# publcif _publ_body_element loop start
loop_
_publ_body_element
_publ_body_title
_publ_body_contents

 section 
;
Introduction
; 
;

;
 section 
;
Experimental
; 
;

;
 subsection 
;
Synthesis and crystallization
; 
;

;
 subsection 
;
Refinement
;
;
Crystal data, data collection and structure refinement details are summarized
in Table 1.
;

 section 
;
Results and discussion
; 
;

;
# publcif _publ_body_element loop end
#==============================================================================

# PROCESSING SUMMARY (IUCr Office Use Only)

_journal_date_recd_electronic      2018-10-23
_journal_date_to_coeditor         ?
_journal_date_from_coeditor       ?
_journal_date_accepted     2018-12-07
_journal_date_printers_first      ?
_journal_date_printers_final      ?
_journal_date_proofs_out          ?
_journal_date_proofs_in           ?
_journal_coeditor_name            ?
_journal_coeditor_code      WF5145SUP1
_journal_coeditor_notes
?
_journal_paper_category      FA
_journal_techeditor_code      B181734
_iucr_compatibility_tag          ACTA95
_journal_techeditor_notes  
;
;
_journal_coden_ASTM               ?
_journal_name_full                ?
_journal_year                     ?
_journal_volume                   ?
_journal_issue                    ?
_journal_page_first               ?
_journal_page_last                ?
_journal_suppl_publ_number        ?
_journal_suppl_publ_pages         ?

#==============================================================================
data_2NICz-LT
#2_150
_publcif_datablock.id '{e19d9317-f09c-4335-b8a7-eec07f5790ce}'

_database_code_depnum_ccdc_archive 'CCDC 1883688'
 
_audit_creation_method            'SHELXL-2014/7'
_shelx_SHELXL_version_number      '2014/7'
_chemical_name_systematic         ?
_chemical_name_common             ?
_chemical_melting_point           ?
_chemical_formula_moiety          ?
_chemical_formula_sum
 'C17 H10 N2' 
_chemical_formula_weight          242.27

loop_
 _atom_type_symbol
 _atom_type_description
 _atom_type_scat_dispersion_real
 _atom_type_scat_dispersion_imag
 _atom_type_scat_source
 'C'  'C'   0.0033   0.0016
 'International Tables Vol C Tables 4.2.6.8 and 6.1.1.4'
 'H'  'H'   0.0000   0.0000
 'International Tables Vol C Tables 4.2.6.8 and 6.1.1.4'
 'N'  'N'   0.0061   0.0033
 'International Tables Vol C Tables 4.2.6.8 and 6.1.1.4'
 
_space_group_crystal_system       monoclinic
_space_group_IT_number            14
_space_group_name_H-M_alt         'P 21/c'
_space_group_name_Hall            '-P 2ybc'
 
_shelx_space_group_comment
;
The symmetry employed for this shelxl refinement is uniquely defined
by the following loop, which should always be used as a source of
symmetry information in preference to the above space-group names.
They are only intended as comments.
;
 
loop_
 _space_group_symop_operation_xyz
 'x, y, z'
 '-x, y+1/2, -z+1/2'
 '-x, -y, -z'
 'x, -y-1/2, z-1/2'
 
_cell_length_a                    4.064(8)
_cell_length_b                    16.58(3)
_cell_length_c                    17.57(3)
_cell_angle_alpha                 90
_cell_angle_beta                  91.53(5)
_cell_angle_gamma                 90
_cell_volume                      1184(4)
_cell_formula_units_Z             4
_cell_measurement_temperature     150
_cell_measurement_reflns_used     1692
_cell_measurement_theta_min       2.62
_cell_measurement_theta_max       24.29
 
_exptl_crystal_description        rod
_exptl_crystal_colour             colourless
_exptl_crystal_density_meas       ?
_exptl_crystal_density_method     ?
_exptl_crystal_density_diffrn     1.360          
_exptl_crystal_F_000              504
_exptl_transmission_factor_min    ?
_exptl_transmission_factor_max    ?
_exptl_crystal_size_max           0.55
_exptl_crystal_size_mid           0.08
_exptl_crystal_size_min           0.04
_exptl_absorpt_coefficient_mu     0.081
_shelx_estimated_absorpt_T_min    0.957
_shelx_estimated_absorpt_T_max    0.997
_exptl_absorpt_correction_type    multi-scan
_exptl_absorpt_correction_T_min   0.549
_exptl_absorpt_correction_T_max   0.746
_exptl_absorpt_process_details    SADABS
_exptl_absorpt_special_details    ?
_diffrn_ambient_temperature       150
_diffrn_radiation_wavelength      0.71073
_diffrn_radiation_type            MoK\a
_diffrn_radiation_monochromator            'graphite'
_diffrn_measurement_device            'four-circle diffractometer'
_diffrn_source                    ?
_diffrn_measurement_device_type   'Bruker KAPPA APEX II CCD'
_diffrn_measurement_method        '\w- and \f-scans'
_diffrn_detector_area_resol_mean  ?
_diffrn_reflns_number             10904
_diffrn_reflns_av_unetI/netI      0.0775
_diffrn_reflns_av_R_equivalents   0.0628
_diffrn_reflns_limit_h_min        -5
_diffrn_reflns_limit_h_max        5
_diffrn_reflns_limit_k_min        -21
_diffrn_reflns_limit_k_max        21
_diffrn_reflns_limit_l_min        -22
_diffrn_reflns_limit_l_max        22
_diffrn_reflns_theta_min          1.159
_diffrn_reflns_theta_max          27.933
_diffrn_reflns_theta_full         25.242
_diffrn_measured_fraction_theta_max   0.972
_diffrn_measured_fraction_theta_full  0.999
_diffrn_reflns_Laue_measured_fraction_max    0.972
_diffrn_reflns_Laue_measured_fraction_full   0.999
_diffrn_reflns_point_group_measured_fraction_max   0.972
_diffrn_reflns_point_group_measured_fraction_full  0.999
_reflns_number_total              2763
_reflns_number_gt                 1908
_reflns_threshold_expression      'I > 2\s(I)'
_reflns_Friedel_coverage          0.000
_reflns_Friedel_fraction_max      .
_reflns_Friedel_fraction_full     .
 
_reflns_special_details
;
 Reflections were merged by SHELXL according to the crystal
 class for the calculation of statistics and refinement.
 
 _reflns_Friedel_fraction is defined as the number of unique
 Friedel pairs measured divided by the number that would be
 possible theoretically, ignoring centric projections and
 systematic absences.
;
 
_computing_data_collection        ?
_computing_cell_refinement        ?
_computing_data_reduction         ?
_computing_structure_solution     ?
_computing_structure_refinement 'SHELXL-2014/7 (Sheldrick, 2014)'
_computing_molecular_graphics     ?
_computing_publication_material   ?
_refine_special_details
;
 Refined as a 2-component inversion twin.
;
_refine_ls_structure_factor_coef  Fsqd
_refine_ls_matrix_type            full
_refine_ls_weighting_scheme       calc
_refine_ls_weighting_details
'w=1/[\s^2^(Fo^2^)+(0.0477P)^2^+0.2046P] where P=(Fo^2^+2Fc^2^)/3'
_atom_sites_solution_primary      ?
_atom_sites_solution_secondary    ?
_atom_sites_solution_hydrogens    geom
_refine_ls_hydrogen_treatment     constr
_refine_ls_extinction_method      none
_refine_ls_extinction_coef        .
_refine_ls_number_reflns          2763
_refine_ls_number_parameters      173
_refine_ls_number_restraints      0
_refine_ls_R_factor_all           0.0984
_refine_ls_R_factor_gt            0.0550
_refine_ls_wR_factor_ref          0.1284
_refine_ls_wR_factor_gt           0.1099
_refine_ls_goodness_of_fit_ref    1.017
_refine_ls_restrained_S_all       1.017
_refine_ls_shift/su_max           0.000
_refine_ls_shift/su_mean          0.000
 
loop_
 _atom_site_label
 _atom_site_type_symbol
 _atom_site_fract_x
 _atom_site_fract_y
 _atom_site_fract_z
 _atom_site_U_iso_or_equiv
 _atom_site_adp_type
 _atom_site_occupancy
 _atom_site_site_symmetry_order  
 _atom_site_calc_flag
 _atom_site_refinement_flags_posn
 _atom_site_refinement_flags_adp
 _atom_site_refinement_flags_occupancy
 _atom_site_disorder_assembly
 _atom_site_disorder_group
N2 N 0.7416(10) 0.23658(13) 0.36549(10) 0.0341(6) Uani 1 1 d . . . . .
N8 N 0.7519(8) 0.24803(12) 0.59699(8) 0.0237(4) Uani 1 1 d . . . . .
C1 C 0.8947(9) 0.29941(15) 0.40130(14) 0.0319(8) Uani 1 1 d . . . . .
H1 H 0.9959 0.3397 0.3715 0.038 Uiso 1 1 calc R U . . .
C3 C 0.5911(9) 0.17722(16) 0.40626(13) 0.0307(7) Uani 1 1 d . . . . .
H3 H 0.4854 0.1342 0.3795 0.037 Uiso 1 1 calc R U . . .
C4 C 0.2985(8) 0.06311(14) 0.56817(13) 0.0298(7) Uani 1 1 d . . . . .
H4 H 0.2298 0.0309 0.5260 0.036 Uiso 1 1 calc R U . . .
C3A C 0.5877(8) 0.17767(14) 0.48767(13) 0.0242(7) Uani 1 1 d . . . . .
C3B C 0.4733(7) 0.13457(13) 0.55673(13) 0.0237(6) Uani 1 1 d . . . . .
C3C C 0.7506(11) 0.24419(15) 0.51806(10) 0.0236(5) Uani 1 1 d . . . . .
C5 C 0.2249(9) 0.03923(15) 0.64303(13) 0.0327(7) Uani 1 1 d . . . . .
H5 H 0.1071 -0.0095 0.6505 0.039 Uiso 1 1 calc R U . . .
C6 C 0.3222(9) 0.08608(15) 0.70710(14) 0.0316(7) Uani 1 1 d . . . . .
H6 H 0.2668 0.0686 0.7566 0.038 Uiso 1 1 calc R U . . .
C7 C 0.4977(8) 0.15734(14) 0.69850(13) 0.0247(7) Uani 1 1 d . . . . .
H7 H 0.5631 0.1891 0.7412 0.030 Uiso 1 1 calc R U . . .
C7A C 0.5749(9) 0.18059(14) 0.62376(12) 0.0240(7) Uani 1 1 d . . . . .
C9 C 1.0095(8) 0.35011(14) 0.69022(13) 0.0271(7) Uani 1 1 d . . . . .
H9 H 0.9442 0.3238 0.7354 0.032 Uiso 1 1 calc R U . . .
C8A C 0.9302(8) 0.31883(13) 0.61753(12) 0.0215(6) Uani 1 1 d . . . . .
C10 C 1.1893(8) 0.42186(15) 0.69233(13) 0.0278(7) Uani 1 1 d . . . . .
H10 H 1.2497 0.4450 0.7402 0.033 Uiso 1 1 calc R U . . .
C11 C 1.2834(9) 0.46097(15) 0.62460(12) 0.0306(7) Uani 1 1 d . . . . .
H11 H 1.3996 0.5106 0.6283 0.037 Uiso 1 1 calc R U . . .
C12 C 1.2102(8) 0.42857(13) 0.55180(13) 0.0287(6) Uani 1 1 d . . . . .
H12 H 1.2812 0.4549 0.5071 0.034 Uiso 1 1 calc R U . . .
C12A C 1.0309(8) 0.35686(13) 0.54717(13) 0.0239(6) Uani 1 1 d . . . . .
C12B C 0.9084(8) 0.30683(14) 0.48208(13) 0.0237(7) Uani 1 1 d . . . . .
 
loop_
 _atom_site_aniso_label
 _atom_site_aniso_U_11
 _atom_site_aniso_U_22
 _atom_site_aniso_U_33
 _atom_site_aniso_U_23
 _atom_site_aniso_U_13
 _atom_site_aniso_U_12
N2 0.0386(15) 0.0370(14) 0.0269(9) 0.0000(8) 0.0016(13) 0.0020(13)
N8 0.0312(13) 0.0197(9) 0.0201(8) -0.0010(8) -0.0013(14) 0.0012(8)
C1 0.039(2) 0.0301(14) 0.0270(12) 0.0036(10) 0.0029(12) 0.0060(13)
C3 0.032(2) 0.0327(14) 0.0275(12) -0.0055(11) -0.0041(12) 0.0050(14)
C4 0.0239(19) 0.0273(13) 0.0383(13) -0.0065(10) -0.0005(13) 0.0011(12)
C3A 0.025(2) 0.0217(12) 0.0258(12) -0.0032(9) -0.0023(11) 0.0038(12)
C3B 0.0206(19) 0.0220(11) 0.0286(11) 0.0004(10) -0.0013(12) 0.0053(11)
C3C 0.0222(14) 0.0265(12) 0.0220(9) 0.0011(10) -0.0036(15) 0.0049(10)
C5 0.029(2) 0.0223(13) 0.0474(14) -0.0019(11) 0.0053(16) -0.0025(13)
C6 0.035(2) 0.0261(13) 0.0337(13) 0.0060(10) 0.0021(13) 0.0042(13)
C7 0.024(2) 0.0233(12) 0.0272(11) 0.0023(9) 0.0018(12) 0.0064(12)
C7A 0.024(2) 0.0206(12) 0.0269(12) 0.0025(9) -0.0005(11) 0.0041(12)
C9 0.031(2) 0.0244(13) 0.0255(11) -0.0010(10) 0.0032(13) 0.0029(13)
C8A 0.0194(19) 0.0200(12) 0.0252(11) 0.0001(9) 0.0010(11) 0.0045(12)
C10 0.026(2) 0.0254(13) 0.0317(12) -0.0058(10) -0.0012(12) 0.0000(12)
C11 0.029(2) 0.0225(13) 0.0402(14) -0.0013(10) 0.0024(13) 0.0019(13)
C12 0.0279(19) 0.0258(12) 0.0327(12) 0.0052(10) 0.0040(14) 0.0046(12)
C12A 0.024(2) 0.0216(11) 0.0264(12) 0.0031(9) 0.0023(11) 0.0065(11)
C12B 0.0218(19) 0.0252(12) 0.0240(11) 0.0009(9) -0.0004(11) 0.0058(12)
 
_geom_special_details
;
 All esds (except the esd in the dihedral angle between two l.s. planes)
 are estimated using the full covariance matrix.  The cell esds are taken
 into account individually in the estimation of esds in distances, angles
 and torsion angles; correlations between esds in cell parameters are only
 used when they are defined by crystal symmetry.  An approximate (isotropic)
 treatment of cell esds is used for estimating esds involving l.s. planes.
;
 
loop_
 _geom_bond_atom_site_label_1
 _geom_bond_atom_site_label_2
 _geom_bond_distance
 _geom_bond_site_symmetry_2
 _geom_bond_publ_flag
N2 C1 1.359(4) . ?
N2 C3 1.371(4) . ?
N8 C3C 1.388(3) . ?
N8 C7A 1.417(4) . ?
N8 C8A 1.421(4) . ?
C1 C12B 1.424(4) . ?
C1 H1 0.9500 . ?
C3 C3A 1.431(4) . ?
C3 H3 0.9500 . ?
C4 C3B 1.399(4) . ?
C4 C5 1.413(4) . ?
C4 H4 0.9500 . ?
C3A C3C 1.386(4) . ?
C3A C3B 1.493(4) . ?
C3B C7A 1.454(4) . ?
C3C C12B 1.382(4) . ?
C5 C6 1.415(4) . ?
C5 H5 0.9500 . ?
C6 C7 1.390(4) . ?
C6 H6 0.9500 . ?
C7 C7A 1.412(4) . ?
C7 H7 0.9500 . ?
C9 C10 1.396(4) . ?
C9 C8A 1.408(4) . ?
C9 H9 0.9500 . ?
C8A C12A 1.456(4) . ?
C10 C11 1.417(4) . ?
C10 H10 0.9500 . ?
C11 C12 1.412(4) . ?
C11 H11 0.9500 . ?
C12 C12A 1.396(4) . ?
C12 H12 0.9500 . ?
C12A C12B 1.488(4) . ?
 
loop_
 _geom_angle_atom_site_label_1
 _geom_angle_atom_site_label_2
 _geom_angle_atom_site_label_3
 _geom_angle
 _geom_angle_site_symmetry_1
 _geom_angle_site_symmetry_3
 _geom_angle_publ_flag
C1 N2 C3 120.9(2) . . ?
C3C N8 C7A 107.9(2) . . ?
C3C N8 C8A 106.3(2) . . ?
C7A N8 C8A 145.85(18) . . ?
N2 C1 C12B 122.2(3) . . ?
N2 C1 H1 118.9 . . ?
C12B C1 H1 118.9 . . ?
N2 C3 C3A 122.4(3) . . ?
N2 C3 H3 118.8 . . ?
C3A C3 H3 118.8 . . ?
C3B C4 C5 119.5(2) . . ?
C3B C4 H4 120.3 . . ?
C5 C4 H4 120.3 . . ?
C3C C3A C3 111.8(3) . . ?
C3C C3A C3B 102.9(2) . . ?
C3 C3A C3B 145.2(3) . . ?
C4 C3B C7A 117.5(2) . . ?
C4 C3B C3A 133.8(2) . . ?
C7A C3B C3A 108.6(2) . . ?
C12B C3C C3A 130.1(2) . . ?
C12B C3C N8 115.7(3) . . ?
C3A C3C N8 114.2(3) . . ?
C4 C5 C6 121.7(3) . . ?
C4 C5 H5 119.2 . . ?
C6 C5 H5 119.2 . . ?
C7 C6 C5 120.9(3) . . ?
C7 C6 H6 119.6 . . ?
C5 C6 H6 119.6 . . ?
C6 C7 C7A 117.4(2) . . ?
C6 C7 H7 121.3 . . ?
C7A C7 H7 121.3 . . ?
C7 C7A N8 130.7(2) . . ?
C7 C7A C3B 123.0(3) . . ?
N8 C7A C3B 106.3(2) . . ?
C10 C9 C8A 116.4(2) . . ?
C10 C9 H9 121.8 . . ?
C8A C9 H9 121.8 . . ?
C9 C8A N8 129.6(2) . . ?
C9 C8A C12A 123.2(3) . . ?
N8 C8A C12A 107.2(2) . . ?
C9 C10 C11 121.4(2) . . ?
C9 C10 H10 119.3 . . ?
C11 C10 H10 119.3 . . ?
C12 C11 C10 122.1(3) . . ?
C12 C11 H11 118.9 . . ?
C10 C11 H11 118.9 . . ?
C12A C12 C11 118.3(2) . . ?
C12A C12 H12 120.9 . . ?
C11 C12 H12 120.9 . . ?
C12 C12A C8A 118.5(2) . . ?
C12 C12A C12B 133.1(2) . . ?
C8A C12A C12B 108.4(2) . . ?
C3C C12B C1 112.6(3) . . ?
C3C C12B C12A 102.5(2) . . ?
C1 C12B C12A 144.8(3) . . ?
 
loop_
 _geom_hbond_atom_site_label_D 
 _geom_hbond_atom_site_label_H 
 _geom_hbond_atom_site_label_A 
 _geom_hbond_distance_DH 
 _geom_hbond_distance_HA 
 _geom_hbond_distance_DA 
 _geom_hbond_angle_DHA 
 _geom_hbond_site_symmetry_A 
C7 H7 N2  0.95 2.59 3.540(6) 174.5 4_566
C9 H9 N2  0.95 2.65 3.594(6) 174.7 4_566
 
_refine_diff_density_max    0.204
_refine_diff_density_min   -0.269
_refine_diff_density_rms    0.052

_shelx_res_file
;
TITL

CELL  0.71073   4.0641  16.5786  17.5717   90.000   91.533   90.000
ZERR    4.000   0.0078   0.0300   0.0322    0.000    0.048    0.000
LATT  1
SYMM -X, 1/2+Y, 1/2-Z
SFAC C H N
UNIT 68 40 8
TEMP -123
SIZE 0.04 0.08 0.55
L.S. 10
BOND $H
LIST 6
FMAP 2
PLAN 20
ACTA
TWIN -1 0 0 0 1 0 0 0 1
HTAB
EQIV $1 x, -y+1/2, z+1/2
HTAB C7 N2_$1
HTAB C9 N2_$1
WGHT    0.047700    0.204600
BASF   0.46748
FVAR       0.59435
N2    3    0.741557    0.236580    0.365491    11.00000    0.03858    0.03698 =
         0.02690   -0.00002    0.00160    0.00199
N8    3    0.751931    0.248025    0.596990    11.00000    0.03124    0.01967 =
         0.02010   -0.00096   -0.00133    0.00120
C1    1    0.894661    0.299415    0.401304    11.00000    0.03867    0.03005 =
         0.02705    0.00356    0.00291    0.00599
AFIX  43
H1    2    0.995891    0.339732    0.371463    11.00000   -1.20000
AFIX   0
C3    1    0.591148    0.177223    0.406256    11.00000    0.03153    0.03269 =
         0.02753   -0.00554   -0.00411    0.00501
AFIX  43
H3    2    0.485388    0.134246    0.379508    11.00000   -1.20000
AFIX   0
C4    1    0.298485    0.063114    0.568171    11.00000    0.02390    0.02731 =
         0.03827   -0.00654   -0.00051    0.00110
AFIX  43
H4    2    0.229770    0.030889    0.525958    11.00000   -1.20000
AFIX   0
C3A   1    0.587723    0.177672    0.487668    11.00000    0.02493    0.02170 =
         0.02577   -0.00319   -0.00230    0.00382
C3B   1    0.473330    0.134574    0.556733    11.00000    0.02058    0.02196 =
         0.02856    0.00044   -0.00134    0.00528
C3C   1    0.750610    0.244190    0.518062    11.00000    0.02220    0.02650 =
         0.02201    0.00110   -0.00361    0.00494
C5    1    0.224861    0.039231    0.643027    11.00000    0.02855    0.02226 =
         0.04743   -0.00186    0.00528   -0.00253
AFIX  43
H5    2    0.107080   -0.009497    0.650530    11.00000   -1.20000
AFIX   0
C6    1    0.322186    0.086083    0.707098    11.00000    0.03491    0.02615 =
         0.03371    0.00599    0.00212    0.00417
AFIX  43
H6    2    0.266844    0.068610    0.756630    11.00000   -1.20000
AFIX   0
C7    1    0.497699    0.157335    0.698498    11.00000    0.02368    0.02325 =
         0.02722    0.00230    0.00184    0.00642
AFIX  43
H7    2    0.563130    0.189148    0.741249    11.00000   -1.20000
AFIX   0
C7A   1    0.574948    0.180591    0.623762    11.00000    0.02434    0.02062 =
         0.02687    0.00247   -0.00051    0.00408
C9    1    1.009514    0.350106    0.690224    11.00000    0.03145    0.02445 =
         0.02546   -0.00101    0.00316    0.00287
AFIX  43
H9    2    0.944238    0.323787    0.735412    11.00000   -1.20000
AFIX   0
C8A   1    0.930160    0.318830    0.617527    11.00000    0.01936    0.01997 =
         0.02517    0.00007    0.00097    0.00451
C10   1    1.189253    0.421862    0.692334    11.00000    0.02611    0.02540 =
         0.03167   -0.00581   -0.00119   -0.00003
AFIX  43
H10   2    1.249690    0.444955    0.740174    11.00000   -1.20000
AFIX   0
C11   1    1.283419    0.460967    0.624595    11.00000    0.02928    0.02250 =
         0.04020   -0.00133    0.00243    0.00194
AFIX  43
H11   2    1.399597    0.510597    0.628289    11.00000   -1.20000
AFIX   0
C12   1    1.210191    0.428566    0.551797    11.00000    0.02786    0.02584 =
         0.03268    0.00519    0.00397    0.00460
AFIX  43
H12   2    1.281157    0.454895    0.507107    11.00000   -1.20000
AFIX   0
C12A  1    1.030852    0.356857    0.547175    11.00000    0.02382    0.02155 =
         0.02643    0.00308    0.00230    0.00652
C12B  1    0.908385    0.306826    0.482082    11.00000    0.02184    0.02519 =
         0.02396    0.00091   -0.00042    0.00576
HKLF 4


END

WGHT      0.0460      0.2294

HTAB C7 N2_$1
HTAB C9 N2_$1

Q1    1   1.2650  0.4592  0.4836  11.00000  0.05    0.20
Q2    1   0.7613  0.3509  0.6634  11.00000  0.05    0.18
Q3    1   0.4284  0.0423  0.3593  11.00000  0.05    0.18
Q4    1   1.1044  0.3156  0.5838  11.00000  0.05    0.17
Q5    1   1.6274  0.4622  0.5652  11.00000  0.05    0.16
Q6    1   1.5001  0.5000  0.6421  11.00000  0.05    0.16
Q7    1   0.2122  0.1804  0.6934  11.00000  0.05    0.16
Q8    1   0.9630  0.3006  0.4576  11.00000  0.05    0.16
Q9    1   0.6637  0.1361  0.5453  11.00000  0.05    0.16
Q10   1   1.1080  0.4460  0.8092  11.00000  0.05    0.16
Q11   1   1.0503  0.4658  0.6137  11.00000  0.05    0.16
Q12   1   0.2684  0.0421  0.4920  11.00000  0.05    0.16
Q13   1   0.3466  0.1220  0.5776  11.00000  0.05    0.15
Q14   1   0.4170  0.2020  0.7742  11.00000  0.05    0.15
Q15   1  -0.1680  0.0535  0.6897  11.00000  0.05    0.15
Q16   1   0.8472  0.2654  0.2989  11.00000  0.05    0.15
Q17   1   0.4852  0.3069  0.6217  11.00000  0.05    0.14
Q18   1   0.6042  0.2368  0.6203  11.00000  0.05    0.14
Q19   1   1.1199  0.2983  0.2994  11.00000  0.05    0.14
Q20   1   0.4334  0.1810  0.6610  11.00000  0.05    0.14
;
_shelx_res_checksum   45494

_shelx_hkl_file
;
  -2   0   0  102.09    9.10
   3   0   0    1.50    4.90
   4   0   0  185.58   16.70
   5   0   0    0.90    8.90
   0  -1   0    0.40    0.30
   0  -1   0   -0.10    0.10
   0   1   0    0.00    0.10
   0   1   0   -0.50    0.20
   1   1   0 1436.26   89.49
   1   1   0 1414.36   89.49
  -1  -1   0 1403.26   89.49
  -1  -1   0 1396.76   89.49
  -1  -1   0 1544.55   89.89
   1  -1   0 1426.86   89.69
  -2  -1   0    6.00    3.60
  -2  -1   0    1.20    2.00
   2  -1   0    6.80    3.60
  -2   1   0    1.00    2.40
   3  -1   0   81.89    9.00
   4   1   0    0.20    7.30
   4  -1   0    3.40    6.70
   5  -1   0   35.60    9.80
   5   1   0   34.10   11.10
   0   2   0 2496.65  148.69
   0  -2   0 2276.37  148.69
   0  -2   0 2393.96  148.59
   1  -2   0   19.60    3.00
   1   2   0    4.60    2.00
   1   2   0   -0.70    2.00
  -1  -2   0   11.20    3.10
  -1  -2   0    5.80    2.00
   2  -2   0  378.86   24.90
  -2  -2   0  377.96   24.20
  -2   2   0  379.46   24.70
  -2   2   0  377.66   24.40
  -2  -2   0  389.26   25.30
   3  -2   0    2.50    4.60
   4  -2   0  -11.60    6.20
   4   2   0   -9.50    7.60
   5   2   0    0.30    9.40
   5  -2   0    4.70    9.00
   0   3   0    1.20    1.10
   0  -3   0   -0.50    1.40
   0  -3   0    0.90    0.90
   0   3   0    3.70    1.00
  -1  -3   0 9741.53  593.54
  -1  -3   0 9337.57  593.24
  -1   3   0 9507.25  593.34
  -1   3   0 9999.00  593.24
   1  -3   0 9769.42  593.34
   1   3   0 9196.48  593.44
  -1   3   0 9672.83  593.34
   1  -3   0 9490.85  593.34
   1   3   0 9124.99  593.24
   2  -3   0   -0.40    3.70
   2   3   0    4.70    2.30
   2   3   0    2.70    2.20
  -2  -3   0   -0.80    2.30
  -2   3   0    4.70    2.60
  -2   3   0    2.20    3.40
  -2  -3   0   -8.10    3.80
   3  -3   0  182.18   13.90
   4  -3   0   -4.40    6.60
   5  -3   0   60.99   10.70
   5   3   0   40.60   11.80
   0  -4   0    8.80    2.00
   0  -4   0    6.80    1.30
   0   4   0    7.70    1.60
  -1   4   0   47.90    4.60
  -1   4   0   48.90    4.70
   1   4   0   50.89    5.20
  -1  -4   0   42.50    4.10
   1   4   0   45.40    4.10
   1  -4   0   43.80    5.00
  -1   4   0   45.20    4.20
   1  -4   0   44.90    5.10
  -1  -4   0   48.40    5.10
   2   4   0 1676.03  102.89
   2  -4   0 1636.44  103.19
  -2  -4   0 1653.43  103.19
   2   4   0 1674.13  102.79
  -2  -4   0 1452.85  103.89
  -2   4   0 1708.83  102.99
  -2   4   0 1725.93  103.19
   3  -4   0    7.90    4.60
   4  -4   0   12.60    6.50
   5  -4   0    5.00    8.10
   5   4   0  -17.00    9.80
   0   5   0    0.20    1.60
   0  -5   0    0.60    1.30
   0  -5   0    0.00    2.00
  -1  -5   0  395.66   25.10
   1  -5   0  365.06   25.00
  -1  -5   0  397.66   24.70
  -1   5   0  381.16   24.90
   1   5   0  401.46   24.70
   1  -5   0  392.16   25.00
   1   5   0  401.86   25.10
  -1   5   0  377.96   24.80
  -1   5   0  395.06   24.90
  -2   5   0   35.60    4.30
   2   5   0   34.70    3.70
  -2   5   0   45.50    5.40
   2   5   0   37.00    3.90
   2  -5   0   41.00    4.70
   3   5   0   17.00    3.50
   3  -5   0   15.20    5.10
   4  -5   0    9.20    6.40
   5  -5   0   26.90    9.40
   0   6   0   86.29    6.00
   0   6   0   76.79    5.90
   0  -6   0   82.39    5.80
   0  -6   0   74.59    6.40
  -1   6   0   10.30    2.70
  -1  -6   0    9.30    2.60
  -1  -6   0   11.10    3.40
  -1   6   0   13.30    3.20
  -1   6   0   18.00    3.50
   1   6   0   17.60    2.70
   1  -6   0    9.90    3.70
   2   6   0 2988.80  184.98
   2  -6   0 2976.60  185.28
   2  -6   0 2936.51  185.28
   3  -6   0    6.80    4.80
   3   6   0   13.70    3.30
   4  -6   0   43.80    7.90
   5  -6   0    7.00    7.90
   0  -7   0    0.70    2.40
   0  -7   0    3.80    1.60
   0   7   0    2.70    1.80
  -1   7   0  199.68   13.10
  -1  -7   0  191.78   12.70
   1  -7   0  185.18   13.50
  -1  -7   0  192.48   13.30
   1   7   0  193.68   12.80
  -1   7   0  194.58   13.20
   1   7   0  190.78   13.80
  -1   7   0  187.18   13.30
   2  -7   0    7.80    4.00
   2  -7   0    7.90    3.80
   2   7   0    9.60    2.70
   3  -7   0 1059.69   68.29
   3   7   0 1089.59   67.69
   4  -7   0   10.70    6.50
   4   7   0   17.50    4.30
   5  -7   0    4.60    8.10
   0  -8   0  878.91   54.79
   0  -8   0  873.21   54.79
   0   8   0  863.81   54.69
  -1  -8   0   -0.60    2.30
  -1  -8   0    5.90    2.60
  -1   8   0    1.00    2.80
   1   8   0    6.40    3.30
   1  -8   0   -2.60    3.30
   1   8   0    0.20    2.40
  -1   8   0    1.70    2.10
   2  -8   0   -0.10    3.80
   2   8   0    8.60    2.80
   2  -8   0    1.70    4.00
   3   8   0    8.70    3.70
   3  -8   0    6.90    5.20
   4   8   0  122.69   10.40
   4  -8   0  131.39   12.90
   0   9   0   -1.10    2.00
  -1   9   0   66.59    6.30
   1   9   0   54.19    6.70
  -1  -9   0   59.29    5.20
   1   9   0   59.19    5.40
  -1  -9   0   42.50    5.70
   1  -9   0   65.59    6.50
   2   9   0    5.90    2.90
   2  -9   0    4.00    4.40
   3  -9   0  559.34   36.50
   3   9   0  544.55   35.50
   4  -9   0   10.80    6.80
   4   9   0   11.50    4.50
   0 -10   0  758.92   46.90
   0  10   0  728.33   46.80
  -1 -10   0    8.90    2.80
   1  10   0    4.70    2.70
   1  10   0    9.30    3.60
   1 -10   0   14.10    4.00
  -1 -10   0   13.10    3.00
  -2  10   0   99.09    8.00
   2  10   0   81.09    7.40
   2 -10   0   74.29    9.30
   3  10   0   11.70    4.00
   3 -10   0    5.10    5.70
   4  10   0  331.97   23.10
   4 -10   0  350.26   24.70
   0 -11   0   -2.30    4.10
   0  11   0    2.80    2.00
   1 -11   0    0.20    3.90
  -1 -11   0   -6.10    2.50
   1  11   0   -0.50    2.70
   1  11   0   -0.60    3.20
   2  11   0   67.29    8.30
   2 -11   0   65.69    7.20
   2  11   0   46.50    5.50
   3  11   0   42.60    5.50
   4  11   0   10.00    4.80
   4 -11   0    3.70    7.20
   0 -12   0  330.37   22.30
   1  12   0   30.70    4.70
   1  12   0   33.40    4.00
   1 -12   0   39.40    5.50
   2  12   0    3.10    4.40
   2 -12   0   16.10    5.40
   2  12   0    7.80    3.60
   3 -12   0   -2.10    5.80
   3  12   0    3.10    4.20
  -3  12   0   16.70    4.30
   4  12   0   19.10    5.40
   0 -13   0    0.70    4.80
   1  13   0  314.27   19.90
   1  13   0  308.67   20.70
   1 -13   0  280.27   20.80
  -2 -13   0   30.50    4.60
   2 -13   0   38.10    6.50
   2  13   0   27.30    4.50
   3  13   0    9.90    4.40
  -3  13   0   12.50    4.80
   3 -13   0   -4.20    5.90
   4  13   0   11.60    5.00
   0 -14   0   84.69    8.80
   1  14   0   58.99    7.70
   1 -14   0   64.69    7.40
   1  14   0   54.79    5.60
   2  14   0   34.50    5.00
   2 -14   0   36.70    6.60
  -2 -14   0   31.80    5.00
   3  14   0    7.20    4.50
   3 -14   0    7.40    6.30
   4  14   0   16.60    5.30
   0 -15   0   -0.10    5.40
   1  15   0  210.58   13.70
   1 -15   0  177.88   15.10
   1  15   0  187.48   14.40
   2  15   0    3.70    3.90
  -2 -15   0   -2.50    3.80
   2 -15   0    9.40    5.50
   3 -15   0   26.40    7.30
   3  15   0   25.90    5.50
  -3 -15   0   25.60    5.60
   0 -16   0  129.99   12.30
   1  16   0    1.90    3.80
   1  16   0    4.10    3.70
   1 -16   0    5.30    5.30
   2  16   0   13.20    4.40
   2 -16   0   12.90    6.20
   3 -16   0   -1.90    6.50
  -3 -16   0    3.20    5.00
   3  16   0   10.50    4.90
   0 -17   0   -3.70    5.90
   1 -17   0   38.00    7.00
   1  17   0   41.80    5.20
   1  17   0   35.40    5.20
   2  17   0   -1.60    4.10
   2 -17   0    3.70    6.00
   3  17   0    6.80    4.90
   3 -17   0    5.80    6.90
  -3 -17   0   -1.80    4.90
   0 -18   0  205.98   16.70
   1 -18   0   49.90    7.60
   1  18   0   35.60    5.20
   1  18   0   38.90    5.40
   2  18   0    5.90    4.60
   2 -18   0   15.70    6.60
   3  18   0    5.60    5.00
  -3 -18   0   -0.30    4.80
   0 -19   0    6.90    6.50
   1  19   0    4.80    4.00
   1 -19   0    8.70    6.30
  -1 -19   0   -8.70    7.30
   2  19   0   21.00    5.30
   2 -19   0   29.00    7.50
   0 -20   0    5.30    6.80
   1  20   0   45.20    6.10
   1 -20   0   59.19    8.70
  -1 -20   0   42.40    9.50
   2  20   0   11.70    4.80
   2 -20   0    9.90    7.10
   0 -21   0   -0.30    6.90
  -1 -21   0   24.90    8.70
   1 -21   0   36.50    8.30
   1  21   0   30.70    5.20
   0   0  -1   -0.10    0.10
   0   0   1    0.50    0.30
   0   0   1   -0.10    0.10
   0   0  -1    0.00    0.10
   0   0  -1    0.00    0.30
   0   0   1    0.00    0.30
  -1   0  -1   -0.80    2.50
  -2   0  -1   -0.80    3.50
   3   0  -1    0.10    4.70
   3   0   1   -4.90    4.80
   4   0   1   -0.30    7.20
   4   0  -1    0.30    7.00
   5   0  -1    1.70    9.30
   5   0   1   -0.90    8.90
   0   1   1    1.80    0.60
   0  -1   1    2.10    0.50
   0   1  -1    1.90    0.50
  -1   1   1 1479.45   90.49
   1  -1   1 1483.45   90.59
  -1  -1  -1 1410.86   90.49
  -1  -1  -1 1416.16   90.49
  -1  -1  -1 1488.55   90.79
   1   1   1 1430.86   90.79
   1   1   1 1420.56   90.49
   1  -1  -1 1398.86   90.69
  -1   1  -1 1587.34   90.79
   1   1   1 1404.16   90.49
  -2  -1  -1   52.89    6.70
   2  -1   1   42.40    4.90
  -2  -1  -1   27.90    3.30
  -2   1   1   36.80    3.70
  -2  -1  -1   40.80    3.70
  -2   1  -1   29.30    4.50
   2  -1  -1   39.10    4.80
   3  -1   1    6.20    4.60
   3  -1  -1    7.40    4.80
   4  -1   1    8.80    7.00
   4   1  -1   -0.90    7.20
   4   1   1    6.70    7.10
   4  -1  -1    4.90    7.00
   5  -1   1    0.10    9.00
   5   1  -1   10.60    9.70
   5   1   1   -3.60    9.40
   5  -1  -1    5.70    9.00
   0  -2  -1    0.30    0.90
   0   2  -1    0.60    0.50
   0   2   1    0.30    0.80
   0   2   1   -0.60    0.70
   0  -2  -1    0.40    0.60
  -1   2   1 1139.79   70.89
   1  -2   1 1236.38   70.99
   1   2  -1 1097.69   70.79
  -1   2   1 1104.19   70.99
  -1  -2  -1 1087.79   70.79
  -1  -2  -1 1111.99   70.79
   1  -2   1 1160.58   70.89
  -1   2   1 1102.29   70.99
  -1  -2  -1 1168.08   71.19
  -1   2  -1 1261.67   70.99
  -1   2  -1 1217.48   70.89
   1   2   1 1123.59   70.79
   1  -2  -1 1108.39   71.09
  -1  -2   1 1055.99   70.79
   1   2   1 1105.99   70.79
   1   2   1 1099.99   71.09
   1  -2  -1 1105.69   70.89
  -2   2   1   96.69    8.10
  -2  -2  -1  108.39    7.60
  -2  -2  -1  125.19    7.80
  -2   2   1   85.49    8.60
   2  -2   1   99.49    8.90
  -2  -2  -1  123.29    9.70
   2  -2  -1   96.69    9.10
   2   2   1  116.79    7.60
   2   2   1  131.89    7.80
  -2  -2   1   93.89    7.50
  -2  -2   1   95.09    9.40
   3  -2   1   12.40    4.80
   3  -2  -1   16.80    5.00
   4  -2   1   36.40    7.80
   4   2  -1   50.39    9.40
   4  -2  -1   49.80    8.30
   5   2  -1   35.80   11.40
   5  -2   1   31.40    9.60
   5   2   1   27.80   10.60
   5  -2  -1   32.00   10.10
   0   3   1   28.90    2.70
   0   3   1   25.00    2.50
   0  -3  -1   24.20    2.90
   0  -3  -1   24.70    2.50
  -1  -3  -1 4153.68  259.47
   1  -3   1 4345.97  259.67
  -1   3   1 4259.07  259.57
  -1   3   1 4075.49  259.67
   1   3  -1 4027.40  259.47
  -1  -3  -1 4585.04  259.87
  -1   3   1 4033.90  259.67
   1  -3   1 4129.99  259.67
   1   3   1 4046.90  259.47
   1  -3  -1 4253.97  259.57
   1  -3  -1 3909.51  259.67
  -1  -3   1 3990.10  259.47
   1   3   1 4143.49  259.47
   1  -3  -1 4010.80  259.67
  -1   3  -1 4266.57  259.67
  -1  -3   1 4183.28  259.77
  -1   3  -1 4302.27  259.57
   1   3   1 4342.87  259.77
  -2  -3  -1   11.50    3.90
   2  -3   1    9.00    3.60
  -2   3   1   11.50    3.70
   2   3  -1   10.10    2.50
  -2   3   1   12.50    2.90
   2   3  -1   16.20    2.50
  -2  -3  -1    7.20    2.40
  -2  -3   1    8.90    2.50
   2   3   1   11.40    2.60
   2   3   1    6.40    2.40
   2  -3  -1   10.40    4.00
  -2  -3   1   14.10    4.20
   3  -3   1   38.30    5.70
   3  -3  -1   35.40    5.70
   4  -3   1   -4.10    6.40
   4  -3  -1   -4.40    6.50
   5  -3   1   18.50    8.60
   5   3  -1    0.50   10.50
   5   3   1   -1.10   10.20
   5  -3  -1   20.80    8.90
   0   4   1    0.80    1.40
   0  -4  -1   -1.20    1.90
   0   4   1    9.00    1.70
   0   4  -1    5.00    1.50
   0  -4  -1    2.70    1.40
  -1  -4  -1  101.79    6.90
   1   4  -1  100.19    6.80
   1  -4   1  103.69    7.40
  -1  -4  -1  105.69    7.60
  -1   4   1   83.89    7.20
  -1   4   1   87.89    7.10
   1  -4   1   94.19    7.30
  -1   4   1   90.29    6.80
   1  -4  -1   85.89    7.50
   1   4   1  103.59    6.90
  -1  -4   1   92.09    7.50
   1   4   1   99.39    7.70
  -1   4  -1  110.09    7.20
  -1  -4   1   98.59    6.80
   1   4   1   98.99    6.80
   1  -4  -1   89.49    7.50
  -1   4  -1  101.69    7.30
   1  -4  -1   94.99    7.30
  -2   4   1  706.83   48.80
  -2   4   1  723.93   49.40
  -2   4   1  775.22   48.60
   2   4  -1  754.72   48.40
   2   4  -1  794.92   48.50
   2  -4   1  825.12   48.90
   2   4   1  851.01   48.50
  -2   4  -1  786.72   48.80
  -2  -4   1  707.73   49.40
  -2   4  -1  769.22   48.60
   2   4   1  835.92   48.40
  -2  -4   1  732.63   48.90
   2  -4  -1  750.12   49.00
   3  -4   1  140.59   11.80
   3  -4  -1  140.89   11.80
   4  -4   1   17.90    6.70
   4  -4  -1   25.70    6.90
   5  -4   1    9.30    7.90
   5   4  -1  -19.70    9.80
   5  -4  -1   11.50    8.90
   5   4   1  -12.00   10.50
   0  -5  -1    2.10    1.40
   0  -5  -1    3.30    1.90
   0   5   1    1.40    1.50
   0   5  -1    2.80    1.50
   0   5   1    5.90    1.70
  -1   5   1  367.56   23.80
  -1   5   1  359.36   23.90
   1   5  -1  382.86   23.70
  -1  -5  -1  384.06   24.10
   1   5  -1  368.36   24.10
  -1  -5  -1  393.86   23.70
   1  -5   1  356.76   24.00
   1  -5   1  381.96   24.00
  -1   5   1  361.06   24.00
   1   5   1  393.36   23.70
   1  -5  -1  360.56   24.10
   1  -5  -1  381.86   24.00
   1   5   1  389.26   24.20
  -1   5  -1  369.66   23.90
  -1  -5   1  371.56   23.70
  -1   5  -1  357.46   24.00
   1   5   1  403.26   23.70
  -1  -5   1  367.96   24.10
  -1   5  -1  353.56   23.80
   1  -5  -1  371.56   24.10
   2  -5   1  145.99    9.50
   2  -5   1  141.99    9.40
   2   5  -1  118.79    8.60
   2   5  -1  102.29    8.50
  -2   5   1  103.59    8.90
   2   5   1  123.49    9.90
   2   5   1   89.99    8.80
  -2   5  -1  123.39    9.10
   2   5   1  115.19    8.60
   2  -5  -1  114.89    9.40
   3  -5   1    5.50    4.90
   3   5  -1    5.10    2.90
   3  -5  -1   11.70    5.10
   3   5   1    5.40    3.10
   4  -5   1   14.30    6.50
   4  -5  -1   10.70    6.40
   5   5  -1   55.79   13.80
   5  -5   1   99.59   12.00
   5  -5  -1   80.99   11.80
   0  -6  -1    3.50    2.20
   0   6  -1    2.20    1.60
   0   6   1    2.60    1.60
   0   6   1    6.70    1.90
   0  -6  -1    3.00    1.50
  -1   6   1   78.39    7.00
  -1  -6  -1   78.69    7.30
  -1   6   1   77.79    6.90
  -1   6   1   87.09    6.80
  -1   6   1   84.79    6.60
   1  -6   1   69.59    7.40
  -1  -6  -1   79.99    6.30
   1   6  -1   83.59    6.20
   1  -6  -1   83.79    7.40
  -1  -6   1   98.69    7.80
  -1   6  -1   69.19    7.10
   1   6   1   74.49    8.00
   1   6   1   79.29    6.30
   1  -6  -1   80.29    7.30
  -1   6  -1   80.39    6.90
  -1  -6   1   74.69    6.40
   2   6  -1  294.67   18.50
   2  -6   1  296.47   19.00
   2  -6   1  288.67   19.00
   2   6   1  303.17   18.50
   2  -6  -1  272.07   19.10
   2  -6  -1  261.47   19.10
   2   6   1  269.37   19.40
  -2   6  -1  283.57   18.90
   3   6  -1   19.40    3.70
   3  -6   1   23.30    5.30
   3   6   1   23.40    3.80
   3  -6  -1   28.30    5.40
   4  -6   1   62.99    8.60
   4  -6  -1   61.39    8.80
   5  -6   1    5.10    7.90
   5  -6  -1   13.40    8.40
   0   7  -1   48.00    4.00
   0  -7  -1   28.80    3.80
   0   7   1   34.30    3.90
   0   7   1   46.70    4.70
   0  -7  -1   33.70    3.80
  -1   7   1   21.70    3.20
   1   7  -1   27.30    3.10
  -1   7   1   27.40    3.90
   1   7  -1   30.80    4.10
  -1   7   1   27.10    3.60
  -1  -7  -1   28.10    3.20
   1  -7   1   26.20    4.20
  -1   7   1   23.00    3.20
  -1  -7  -1   17.50    3.60
   1   7   1   15.40    4.30
  -1  -7   1   28.70    3.20
  -1   7  -1   27.00    3.20
  -1   7  -1   25.70    4.10
   1  -7  -1   23.50    3.70
   1   7   1   32.80    3.10
   1  -7  -1   21.90    4.10
  -1   7  -1   20.80    3.60
   2   7  -1   68.59    6.10
   2  -7   1   56.29    7.30
   2  -7   1   65.79    7.30
   2   7   1   56.99    7.60
   2  -7  -1   72.49    7.50
   2   7   1   67.69    6.10
   2  -7  -1   78.79    7.40
   3  -7   1  234.28   16.40
   3   7  -1  214.28   15.20
   3  -7  -1  218.08   16.50
   3   7   1  216.78   15.20
   4  -7   1   52.69    8.30
   4  -7  -1   49.00    8.20
   5  -7   1   -1.70    7.70
   5  -7  -1    0.30    8.00
   0  -8  -1   29.50    4.00
  -1   8   1  108.49    8.10
   1   8  -1  111.19    7.80
   1   8  -1   94.89    9.00
  -1  -8  -1   95.09    7.80
  -1   8   1  109.99    8.40
   1  -8   1  113.99    8.80
  -1   8   1  119.49    8.00
  -1  -8  -1   89.29    8.30
  -1   8   1  109.49    8.40
   1   8   1  115.59    9.40
  -1   8  -1  110.79    8.40
  -1  -8   1   99.99    8.40
  -1  -8   1  115.39    8.00
  -1   8  -1  123.29    8.10
   1   8   1   98.99    7.80
  -1  -8   1  106.09    7.80
   1  -8  -1  100.89    8.70
   2   8  -1   20.80    3.40
   2  -8   1   24.80    4.70
   2  -8   1   21.90    4.60
   2   8   1   18.70    4.40
   2  -8  -1   20.80    4.50
   2  -8  -1   29.50    4.70
   2   8   1   20.20    3.40
   3   8  -1  207.38   16.10
   3  -8   1  270.97   17.50
   3  -8  -1  215.08   17.50
   3   8   1  248.38   16.20
   4  -8   1   26.80    6.90
   4   8  -1   18.90    4.40
   4   8   1   21.70    4.80
   4  -8  -1    8.70    6.40
   0  -9  -1    2.70    3.60
   0   9   1   -1.10    1.70
   0   9  -1    5.30    2.10
   0  -9  -1    1.90    1.80
   0  -9  -1   -3.00    2.70
   0   9   1    7.10    2.70
  -1  -9  -1  210.78   14.30
   1   9  -1  230.38   15.10
  -1  -9  -1  208.38   14.80
  -1   9   1  223.88   14.60
   1  -9   1  213.48   15.10
   1   9  -1  222.58   14.40
  -1  -9   1  227.28   14.50
  -1  -9   1  210.58   14.80
   1   9   1  219.08   14.40
  -1   9  -1  202.18   14.70
   1   9   1  228.88   15.30
  -1  -9   1  219.88   14.40
   1  -9  -1  214.28   15.10
   2   9  -1   19.00    3.40
   2  -9   1   11.70    4.70
   2   9   1   21.00    3.50
   2   9   1   14.70    4.50
   2  -9  -1   27.20    5.00
   3   9  -1   10.70    3.90
   3  -9   1    7.90    5.40
   3  -9  -1   12.80    5.60
   3   9   1   10.00    3.90
   4  -9   1   28.30    7.20
   4   9  -1   27.80    5.00
   4   9   1   28.10    5.30
   4  -9  -1   30.40    7.40
   0  10   1    1.20    2.70
   0 -10  -1   -0.30    2.00
   0  10  -1   -0.20    1.90
   1 -10   1   69.29    7.20
   1  10  -1   76.29    7.10
  -1 -10  -1   57.49    6.50
  -1 -10  -1   62.89    5.50
   1  10  -1   62.59    5.80
  -1  10   1   63.09    6.00
   1  10   1   65.09    5.80
   1  10   1   80.99    7.50
  -1 -10   1   70.59    5.90
  -1 -10   1   52.09    6.20
  -1 -10   1   58.29    5.60
   1 -10  -1   69.49    7.10
  -2  10   1   58.79    6.70
   2  10  -1   48.50    4.90
   2 -10   1   42.60    6.30
   2 -10  -1   51.79    6.60
   2  10   1   42.10    6.00
   2  10   1   44.50    4.90
   3 -10   1   77.39    8.20
   3  10  -1   54.39    6.00
   3 -10  -1   62.89    8.00
   3  10   1   38.20    5.80
   4 -10   1  184.88   15.90
   4  10  -1  184.08   13.80
   4  10   1  180.48   14.10
   4 -10  -1  186.48   16.10
   0 -11  -1   16.60    4.30
   0  11   1   12.70    3.10
   0 -11  -1    9.60    3.30
   0  11  -1   11.50    2.40
   0 -11  -1    9.90    2.50
   1 -11   1   53.99    6.10
   1  11  -1   59.09    4.90
  -1  11   1   46.20    5.60
   1  11  -1   54.39    6.70
   1  11   1   56.29    7.10
   1  11   1   57.19    4.80
  -1 -11   1   41.80    5.80
   1 -11  -1   54.29    5.90
  -2  11   1   21.40    4.10
   2 -11   1   27.40    5.70
   2  11  -1   27.40    4.10
   2  11   1   26.50    5.20
   2  11   1   24.40    4.00
   2 -11  -1   31.20    5.80
   3 -11   1   39.70    7.30
   3  11  -1   44.70    5.70
   3  11   1   50.99    5.80
   4 -11   1   52.89    9.00
   4  11  -1   54.09    6.50
   4 -11  -1   56.09    9.20
   4  11   1   54.09    6.70
   0  12   1   29.80    3.80
   0 -12  -1   32.00    5.20
   0 -12  -1   18.90    3.30
   1  12  -1   56.39    5.30
   1  12  -1   50.09    5.80
   1 -12   1   64.99    7.70
   1  12   1   55.39    5.20
   1 -12  -1   60.99    6.60
   1  12   1   59.89    7.50
   2 -12   1  180.78   14.80
  -2  12   1  186.98   14.00
   2  12  -1  196.28   13.70
  -2 -12   1  197.38   13.60
   2 -12  -1  198.48   15.10
   2  12   1  198.68   15.10
   2  12   1  188.48   13.50
   3  12  -1   11.70    4.50
   3 -12   1    7.40    6.10
  -3  12   1   22.80    4.70
   3  12   1    9.40    4.30
   4  12  -1   23.40    5.50
   4  12   1   32.10    6.10
   0 -13   1   11.60    5.30
   0 -13  -1    8.90    2.80
   0 -13  -1   18.60    5.10
   1 -13   1    4.30    4.80
   1  13  -1    0.60    3.60
   1  13  -1    9.80    3.30
   1  13   1    5.60    3.30
   1 -13  -1    5.10    4.60
   1  13   1    1.80    3.80
  -2  13   1   34.60    4.90
   2 -13   1   34.70    6.50
   2  13  -1   35.50    4.90
   2  13   1   44.70    6.10
   2 -13  -1   45.10    6.80
  -2 -13   1   40.00    5.10
   2  13   1   38.40    4.80
   3  13  -1    1.20    4.40
   3 -13   1    8.20    6.00
  -3  13   1   10.00    4.60
   3  13   1   -1.60    4.30
   3 -13  -1   -0.30    5.90
   4  13  -1   17.90    5.10
   4  13   1   13.00    5.50
   0 -14  -1    0.90    2.60
   0 -14  -1   12.10    5.20
   0 -14   1    9.60    5.50
   0  14   1    8.60    3.50
   1  14  -1   98.39    8.70
   1  14  -1   97.29    9.40
   1 -14   1  122.09   10.60
   1 -14  -1   95.49   10.20
   1  14   1  108.49    8.70
   1  14   1  122.79   10.10
  -2 -14  -1   17.80    4.10
   2 -14   1   10.10    5.50
   2  14  -1   19.10    4.10
   2  14   1   11.00    5.00
   2 -14  -1    9.30    5.70
   2  14   1   15.80    4.00
  -2 -14   1   11.10    4.20
   3  14  -1    8.80    4.50
  -3  14   1   -7.70    4.70
   3 -14   1   -1.40    6.20
   3 -14  -1   -2.60    6.00
  -3 -14   1    5.60    4.70
   3  14   1    0.70    4.40
   4  14  -1    9.40    5.30
  -4 -14   1   11.60    6.00
   4  14   1    8.70    5.50
   0 -15  -1  125.99   11.50
   0 -15   1  121.79   12.00
   1  15  -1   47.10    5.20
   1  15  -1   41.30    5.30
   1 -15   1   52.69    7.20
   1 -15  -1   48.20    6.70
   1  15   1   49.99    5.20
   1  15   1   37.90    5.60
   2  15  -1   22.10    4.40
  -2 -15  -1   20.70    4.50
   2 -15   1   16.00    6.00
   2  15   1   18.80    4.40
  -2 -15   1   17.70    4.40
   2  15   1   19.10    5.10
   2 -15  -1   18.90    6.10
   3  15  -1   12.40    4.90
   3 -15   1   12.60    6.60
  -3 -15   1   10.40    5.20
   3 -15  -1   10.80    6.70
   3  15   1   10.50    4.90
   0 -16  -1    5.80    5.60
   0 -16   1    4.90    5.90
   1 -16   1   34.90    6.80
   1  16  -1   33.20    4.70
   1  16  -1   29.30    4.70
   1 -16  -1   43.00    6.70
   1  16   1   31.50    5.20
   1  16   1   30.30    4.70
   2  16  -1   42.50    5.40
   2 -16   1   34.90    7.10
   2  16   1   32.40    6.00
   2 -16  -1   42.50    7.30
  -2 -16   1   41.40    5.30
   2  16   1   38.10    5.50
   3  16  -1   19.90    5.10
   3 -16   1   14.90    6.90
  -3 -16  -1   24.20    5.40
  -3 -16   1    9.90    5.20
   3  16   1   15.50    5.10
   3 -16  -1   15.90    6.90
   0 -17  -1  189.98   15.40
   0 -17   1  188.58   15.80
   1  17  -1    8.80    4.00
   1 -17   1   12.70    6.10
   1  17   1    2.40    3.90
   1  17   1   12.00    4.40
   1 -17  -1    8.40    5.70
   2 -17   1   16.70    6.20
   2  17  -1   17.30    4.70
   2  17   1    9.40    5.10
   2  17   1    8.20    4.40
   2 -17  -1   11.40    6.50
   3  17  -1   14.00    5.20
  -3 -17  -1   11.30    5.30
   3 -17   1    9.90    6.80
  -3 -17   1   12.50    5.10
   3  17   1    9.50    5.20
   3 -17  -1   12.90    7.10
   0 -18  -1   15.50    6.50
   0 -18   1   17.40    6.90
   1 -18   1   56.49    7.90
   1  18  -1   32.70    5.00
   1  18   1   34.80    5.20
   1  18   1   32.20    5.40
   1 -18  -1   38.00    7.20
   2  18  -1   10.30    4.60
   2 -18   1    7.70    6.20
   2 -18  -1    6.70    6.70
   2  18   1    8.20    4.60
   3  18  -1   20.70    5.40
   3  18   1   18.50    5.90
   0 -19  -1   22.40    6.90
   0 -19   1   20.00    7.20
  -1 -19  -1   38.50    8.70
   1  19  -1   47.90    5.60
   1 -19   1   48.40    8.10
   1 -19  -1   44.80    7.80
   1  19   1   43.40    5.60
   1  19   1   37.50    5.80
   2 -19   1   13.10    6.70
   2  19  -1    5.70    4.60
   2 -19  -1    3.20    6.50
   2  19   1    9.00    4.90
   0 -20   1    5.90    6.90
   0 -20  -1    6.00    6.80
   0  20  -1    8.40    4.30
  -1 -20  -1   11.30    7.70
   1 -20   1   15.70    6.80
   1  20  -1    9.40    4.40
   1 -20  -1   10.60    6.90
  -1 -20   1    4.30    8.10
   1  20   1   18.10    4.50
   2  20  -1   25.20    5.20
   2 -20   1   12.80    7.40
   2  20   1   25.40    5.60
   2 -20  -1   24.70    7.70
   0 -21   1    5.00    7.10
   0 -21  -1    4.70    7.00
  -1 -21  -1   19.50    8.10
   1  21  -1   18.80    5.20
   1 -21   1   23.30    7.60
  -1 -21   1   12.50    8.70
   1 -21  -1   20.80    7.60
   1  21   1   22.40    5.20
  -1   0  -2 2392.66  155.38
   1   0   2 2567.94  155.38
  -1   0  -2 2544.15  155.68
   1   0   2 2490.85  155.68
  -1   0  -2 2484.25  155.38
  -2   0  -2    6.10    3.50
   2   0  -2    0.20    4.00
   3   0  -2   36.20    5.90
   4   0   2    2.90    6.90
   4   0  -2   -0.10    6.90
   5   0   2    2.70    8.50
   5   0  -2    1.80    9.30
  -1  -1  -2  641.34   41.20
   1  -1   2  696.93   41.60
  -1  -1  -2  649.14   41.30
  -1  -1  -2  682.63   41.70
  -1   1   2  657.53   41.30
   1  -1  -2  637.34   41.60
   1   1   2  670.63   41.70
  -1   1  -2  672.83   41.60
   1  -1  -2  636.24   41.30
   1   1   2  651.23   41.30
   1   1   2  657.53   41.20
  -2  -1  -2   12.20    3.70
  -2  -1  -2   17.30    2.40
  -2  -1  -2   18.40    2.80
   2  -1  -2   16.30    4.10
  -2   1  -2    3.60    3.60
  -3  -1  -2    7.60    3.20
   3  -1   2    5.80    4.80
   3  -1  -2    8.20    4.80
   4   1  -2   66.19    9.80
   4  -1   2   73.39    9.70
   4  -1  -2   68.19    9.40
   4   1   2   73.09    9.90
   5  -1   2   10.90    8.40
   5   1  -2   -3.20    9.50
   5  -1  -2   -5.50    8.80
   5   1   2   -5.30    8.80
   0   2  -2 1120.39   70.29
   0  -2  -2 1136.19   70.49
   0   2  -2 1153.28   70.29
   0  -2   2 1114.29   70.29
   0   2   2 1148.79   70.49
   0  -2   2 1102.69   70.29
  -1   2   2  921.71   57.99
  -1  -2  -2  913.11   58.29
  -1   2   2  919.81   58.19
   1   2  -2  929.31   57.99
  -1  -2  -2  933.51   57.99
  -1  -2  -2  904.41   57.99
  -1   2   2  930.11   58.29
   1   2   2  913.21   57.99
   1   2   2  935.41   57.99
   1  -2  -2  898.61   58.09
  -1  -2   2  915.21   57.99
   1   2   2  909.41   58.39
  -1   2  -2 1064.49   58.19
   1  -2  -2  906.61   58.29
  -2   2   2   15.50    3.90
   2  -2   2   21.40    3.90
  -2  -2  -2   20.50    4.20
  -2   2   2   17.80    3.20
  -2  -2  -2   23.30    2.90
  -2  -2  -2   32.10    3.30
  -2   2  -2   21.00    4.10
   2   2   2   28.40    2.80
  -2  -2   2   18.60    2.70
   2  -2  -2   23.80    4.20
  -3  -2  -2   89.39    7.30
   3  -2   2   85.69    9.20
   3  -2  -2   86.49    9.20
   4   2  -2   -6.50    7.30
   4  -2   2   -4.60    6.20
   4  -2  -2   -2.30    6.50
   5  -2   2   16.90    8.80
   5   2  -2    9.70   10.20
   5   2   2    4.70    9.60
   5  -2  -2   21.30    9.70
   0   3   2 2932.11  186.78
   0   3   2 3045.50  186.98
   0  -3   2 3035.20  186.78
   0  -3  -2 2998.10  186.88
   0   3  -2 3042.30  186.78
   0   3  -2 3040.50  186.78
   0  -3  -2 2941.51  186.78
   0  -3   2 2976.20  186.78
  -1   3   2  185.98   12.90
  -1   3   2  181.18   13.20
   1   3  -2  201.58   12.80
  -1   3   2  194.78   13.10
   1  -3  -2  208.38   13.10
  -1   3  -2  212.88   13.00
  -1  -3   2  193.58   12.80
   1  -3  -2  202.28   13.30
   2  -3   2  146.89   10.70
  -2  -3  -2  151.68   10.10
  -2   3   2  159.28   10.90
  -2  -3  -2  123.19    9.90
   2   3  -2  153.08    9.90
  -2  -3  -2  134.29   11.60
   2   3   2  136.89    9.90
   2   3   2  127.09   11.40
  -2  -3   2  141.39    9.90
   2  -3  -2  155.48   11.20
   2   3   2  142.39   10.00
  -2  -3   2  144.99   11.40
  -2   3  -2  178.38   11.20
   3  -3   2    0.90    4.30
   3  -3  -2    7.90    4.80
   4  -3   2    2.80    6.30
   4  -3  -2    4.80    6.80
   5   3  -2   23.70   11.40
   5  -3   2   33.40    8.80
   5   3   2   11.60   10.40
   5  -3  -2   28.80    9.40
   0  -4  -2  234.88   13.50
   0   4  -2  198.98   13.20
   0  -4  -2  200.08   13.50
   0   4  -2  204.08   13.20
   0   4   2  197.98   13.30
   0   4   2  204.68   13.60
   1  -4   2   21.40    3.30
   1  -4   2   24.20    3.00
  -1  -4  -2   20.60    2.50
   1   4  -2   21.70    2.50
  -1   4   2   24.80    3.00
  -1  -4  -2   18.80    2.70
  -1   4   2   24.00    2.50
  -1   4   2   18.50    3.00
   1   4   2   21.50    3.30
   1  -4  -2   24.50    3.40
  -1   4  -2   23.70    3.20
   1  -4  -2   21.20    2.80
   1  -4  -2   23.60    3.20
  -1   4  -2   26.80    2.90
  -1  -4   2   16.00    2.50
   1   4   2   21.80    2.40
   1   4   2   25.10    2.60
  -1  -4   2   18.70    3.00
   2  -4   2  134.99    9.60
  -2   4   2  124.09    9.10
   2   4  -2  119.89    8.70
   2   4  -2  110.59    8.80
  -2  -4   2   98.19   11.20
  -2   4  -2  123.89    9.60
   2   4   2  143.79   10.30
   2  -4  -2  127.29   10.10
   2   4   2  139.89    8.90
  -2   4  -2  120.89    9.20
   3  -4   2    6.90    4.60
   3  -4  -2    9.70    4.70
   4  -4   2    4.20    6.00
   4  -4  -2   14.60    6.50
   5   4  -2  -10.40   10.40
   5  -4   2   11.80    7.80
   5   4   2  -24.70    9.70
   5  -4  -2   12.70    8.70
   0   5   2  153.88    9.90
   0   5   2  156.98   10.20
   0  -5  -2  148.89   10.00
   0  -5  -2  138.69   10.10
  -1  -5  -2   66.59    5.30
  -1   5   2   47.40    5.00
  -1   5   2   44.60    5.10
   1   5  -2   50.79    4.70
  -1   5   2   42.50    4.60
   1  -5   2   53.69    5.60
   1  -5  -2   48.20    5.40
  -1  -5   2   46.70    4.50
  -1   5  -2   57.79    5.30
  -1   5  -2   56.79    4.90
   1  -5  -2   43.70    5.60
   1  -5  -2   46.70    5.60
  -1  -5   2   46.20    5.50
  -2   5   2  963.40   62.79
   2   5  -2  961.50   62.29
   2  -5   2 1030.30   62.69
   2  -5   2 1088.79   62.69
   2  -5  -2  910.71   62.69
  -2   5  -2 1043.60   62.59
   2   5   2  988.30   62.29
   2   5   2  964.20   62.99
   3  -5   2   22.00    5.10
   3   5  -2   20.40    3.30
   3   5   2   19.10    3.60
   3  -5  -2   18.70    5.40
   4  -5   2   10.80    6.30
   4  -5  -2    9.30    6.70
   5   5  -2   -9.90   12.00
   5  -5   2   17.20    8.30
   5  -5  -2   23.00    9.40
   0  -6  -2   18.40    2.70
   0  -6  -2   17.70    2.40
   0   6   2   21.40    2.70
   0   6  -2   20.10    2.30
   0   6   2   20.70    2.20
  -1  -6  -2   71.29    7.10
  -1   6   2   83.49    6.60
  -1  -6  -2   79.69    6.20
  -1   6   2   72.19    7.00
  -1   6   2   77.89    7.00
   1  -6   2   61.69    7.40
  -1   6   2   81.49    7.00
   1   6  -2   82.79    6.30
   1   6   2   84.19    6.40
   1  -6  -2   84.49    7.30
   1  -6  -2   80.59    7.40
   1   6   2   74.19    6.10
  -1  -6   2   67.99    7.50
  -1   6  -2   76.79    6.70
   1   6   2   94.39    8.10
  -1  -6   2   85.09    6.30
  -1  -6   2   85.39    6.50
   2   6  -2   41.20    4.00
   2  -6   2   37.90    4.70
   2  -6   2   42.40    4.70
   2   6   2   32.20    4.90
   2   6   2   39.10    4.00
  -2   6  -2   36.00    4.30
   2  -6  -2   52.59    6.10
   3  -6   2   15.00    4.60
   3   6  -2    6.40    3.10
   3   6   2   11.50    3.50
   3  -6  -2   10.20    5.20
   4  -6   2   87.89   10.70
   4  -6  -2   93.19   11.60
   5  -6   2    6.80    8.10
   5  -6  -2   -1.20    8.50
   0  -7  -2  187.38   12.70
   0   7   2  196.68   13.00
   0  -7  -2  185.38   12.60
   0   7   2  179.18   12.30
   0   7  -2  181.38   12.30
  -1   7   2   24.70    3.20
  -1   7   2   23.80    3.60
   1   7  -2   32.00    3.30
  -1   7   2   26.60    3.40
  -1  -7  -2   19.40    3.30
  -1   7   2   30.40    3.90
  -1  -7  -2   28.00    3.10
   1  -7   2   25.50    4.30
   1  -7  -2   29.10    4.10
  -1   7  -2   30.30    3.50
  -1   7  -2   27.00    3.20
   1   7   2   23.20    4.10
   1   7   2   24.80    3.20
   1  -7  -2   24.80    3.70
  -1  -7   2   24.70    3.40
  -1  -7   2   21.90    3.60
  -1  -7   2   25.80    3.20
   1   7   2   29.90    3.30
   2  -7   2    4.60    3.70
   2  -7   2    4.70    3.90
   2   7  -2    3.00    2.60
   2  -7  -2    0.50    3.80
  -2   7  -2    1.80    3.00
   2  -7  -2    7.40    3.80
   2   7   2    2.30    2.60
   2   7   2    0.80    3.70
   3   7  -2  155.18   11.40
   3  -7   2  157.38   12.80
   3   7   2  186.08   11.70
   3  -7  -2  133.59   12.90
   4   7  -2   28.00    4.60
   4  -7   2   28.70    6.70
   4   7   2   31.40    5.00
   4  -7  -2   23.80    7.30
   0  -8  -2    5.60    2.10
   0   8   2    2.20    1.80
   0  -8  -2   -0.10    2.60
   0   8  -2    0.30    1.90
  -1   8   2  288.07   18.70
   1  -8   2  265.07   19.00
   1   8  -2  284.17   18.50
  -1   8   2  291.27   18.80
  -1  -8  -2  276.87   18.90
  -1   8   2  326.37   19.30
  -1   8   2  290.77   18.90
  -1  -8   2  306.47   19.00
   1   8   2  275.57   19.20
  -1   8  -2  261.37   18.70
   1  -8  -2  288.47   18.90
  -1  -8   2  300.17   18.50
   1   8   2  272.67   18.40
  -1  -8   2  275.67   18.40
   1  -8  -2  289.97   19.00
  -1   8  -2  271.27   18.60
   1   8   2  291.37   18.50
   2  -8   2   18.20    4.50
   2   8  -2   12.50    3.00
   2  -8   2   12.00    4.00
   2   8   2    9.40    3.00
   2  -8  -2   13.00    4.40
   2  -8  -2   10.40    4.20
   2   8   2    9.60    4.10
   3   8  -2  110.39    8.80
   3  -8   2  112.49   10.60
   3   8   2   97.99    8.90
   3  -8  -2  102.19   10.90
   4  -8   2   32.50    6.90
   4   8  -2   32.70    5.00
   4   8   2   44.50    5.50
   4  -8  -2   37.80    7.50
   0   9   2  156.28   11.00
   0  -9  -2  149.69   11.20
   0   9  -2  161.18   11.00
   0  -9  -2  161.18   11.50
   0   9   2  191.78   11.80
  -1  -9  -2   16.00    2.70
  -1   9   2   10.90    2.70
   1   9  -2   24.10    3.00
   1  -9   2   17.20    4.00
  -1  -9  -2    8.90    3.00
  -1   9  -2   21.80    3.20
   1  -9  -2   20.40    3.40
   1   9   2   17.50    3.60
  -1  -9   2   18.10    3.00
  -1  -9   2   17.60    2.90
   1   9   2   21.80    2.90
  -1  -9   2   13.50    2.90
   1  -9  -2   19.20    3.90
   2  -9   2    9.20    4.50
   2   9  -2   11.00    3.10
   2   9   2    2.90    4.00
   2  -9  -2    7.80    4.30
   2   9   2    7.60    3.00
   3   9  -2  121.79   10.00
   3  -9   2  140.19   11.80
   3  -9  -2  115.29   12.00
   3   9   2  127.79   10.10
   4  -9   2   39.50    7.50
   4   9  -2   32.20    5.10
   4  -9  -2   36.30    7.50
   4   9   2   32.90    5.50
   0  10   2   17.90    2.40
   0 -10  -2   21.00    3.30
   0 -10  -2   15.50    2.70
   0  10   2   24.90    3.40
   0  10  -2   16.80    2.40
   1 -10   2   37.60    4.80
   1  10  -2   29.60    3.50
  -1  10   2   23.90    3.40
  -1 -10   2   29.40    4.10
  -1 -10   2   30.00    3.50
   1 -10  -2   31.90    4.70
  -1 -10   2   17.50    3.60
   1  10   2   26.30    4.50
   1  10   2   28.80    3.50
   1 -10  -2   29.20    4.00
   2 -10   2   84.79    9.30
  -2  10   2   95.19    8.50
   2  10  -2   93.39    7.80
   2  10   2   76.99    7.50
   2 -10  -2   87.69    9.40
   2  10   2  101.49    9.70
   3 -10   2   17.80    5.90
   3 -10   2   12.40    5.80
   3  10  -2   10.90    3.90
   3 -10  -2   11.30    6.00
   3  10   2   12.50    4.00
   4  10  -2   24.20    4.80
   4 -10   2   21.80    6.90
   4 -10  -2   15.40    6.90
   4  10   2   19.10    5.20
   0 -11  -2  333.47   22.30
   0  11   2  359.26   22.60
   0  11  -2  334.17   22.00
   0 -11  -2  335.47   22.30
  -1  11   2   21.10    3.60
   1  11  -2   39.20    3.90
   1 -11   2   35.80    5.30
   1 -11  -2   32.20    4.40
   1  11   2   30.90    4.60
   1 -11  -2   34.10    4.90
   1  11   2   31.40    3.80
  -1 -11   2   31.40    3.60
  -2  11   2   13.00    3.80
   2  11  -2   19.00    3.70
   2 -11   2   13.80    5.00
   2  11   2   16.90    3.70
  -2 -11   2   11.90    3.90
   2  11   2   19.30    4.90
   2 -11  -2   17.30    5.40
   3 -11   2    5.20    5.80
   3  11  -2   10.00    3.90
   3  11   2    6.20    4.10
   4 -11   2    6.40    7.10
   4  11  -2   17.10    5.00
   4 -11  -2   20.90    7.50
   4  11   2   22.90    5.30
   0 -12  -2   20.70    4.60
   0 -12  -2   16.80    3.60
   0 -12  -2    9.00    2.80
   0  12   2   19.50    3.70
  -1  12   2   55.79    6.50
   1 -12   2   63.59    8.00
   1  12  -2   59.89    6.20
  -1 -12   2   69.09    6.10
   1 -12  -2   67.09    7.60
   1  12   2   60.69    5.60
   1  12   2   59.49    6.50
   2 -12   2   38.80    6.10
   2  12  -2   44.80    4.90
  -2  12   2   32.40    4.90
   2  12   2   33.60    5.80
  -2 -12   2   39.50    5.00
   2  12   2   39.70    4.80
   2 -12  -2   44.30    6.60
  -3  12   2    7.80    4.60
   3  12  -2    7.40    4.10
   3 -12   2    1.40    5.90
   3  12   2    2.40    4.10
   4  12  -2   11.50    5.00
   4  12   2    8.00    5.00
   0 -13  -2    3.20    3.40
   0 -13  -2    2.70    4.50
   0  13   2    6.10    3.60
  -1  13   2  114.39    9.50
   1 -13   2  106.59   10.70
   1  13  -2  122.99    9.30
   1  13   2  125.59   10.70
   1 -13  -2  120.29   10.40
   1  13   2  114.89    9.10
  -2  13   2   21.60    4.50
   2  13  -2   26.00    4.30
   2 -13   2   32.40    6.00
   2  13   2   21.20    4.20
  -2 -13   2   23.60    4.40
   2  13   2   28.70    5.60
   2 -13  -2   35.00    6.40
   3  13  -2    6.00    4.20
   3 -13   2    1.40    6.00
  -3  13   2    3.20    4.50
  -3 -13   2    1.30    4.40
   3  13   2   -1.10    4.20
   4  13  -2   11.00    5.00
  -4 -13   2   15.10    5.80
   4  13   2    3.10    5.00
   0 -14   2   35.60    6.70
   0  14   2   30.90    4.60
   0 -14  -2   32.70    4.90
   0 -14  -2   42.90    6.10
  -1  14   2   19.80    4.30
   1  14  -2   34.10    4.30
   1 -14   2   37.00    6.30
   1  14   2   24.40    4.20
   1 -14  -2   33.50    5.80
   1  14   2   31.80    5.20
   2  14  -2   18.10    4.10
   2 -14   2   17.90    5.60
  -2  14   2    1.30    3.80
   2  14   2   15.80    5.20
   2  14   2    9.90    4.00
  -2 -14   2   14.00    4.20
   2 -14  -2   18.90    6.00
   3 -14   2    9.70    6.40
   3  14  -2    8.40    4.40
  -3  14   2    5.80    5.10
   3  14   2    8.50    4.50
  -3 -14   2   13.90    5.10
   4  14  -2    4.10    5.00
   4  14   2   12.00    5.50
  -4 -14   2    7.10    6.00
   0 -15   2    7.10    6.10
   0 -15  -2   13.00    5.40
   0  15   2    7.90    3.70
   1 -15   2   10.40    5.80
   1  15  -2   15.80    3.80
  -1  15   2    3.90    3.90
   1  15   2   10.50    4.50
   1 -15  -2    8.40    5.20
   1  15   2   10.00    3.80
  -2  15   2   15.90    4.40
  -2 -15  -2   24.70    4.40
   2  15  -2   27.80    4.60
   2 -15   2   19.90    6.10
   2 -15  -2   26.90    6.70
   2  15   2   22.00    5.40
  -2 -15   2   21.40    4.50
   2  15   2   15.00    4.40
   3 -15   2   -0.70    6.30
  -3  15   2  -10.30    5.00
   3  15  -2    3.80    4.50
   3 -15  -2    6.90    6.20
   3  15   2    3.50    4.70
  -3 -15   2   -0.70    4.70
   0 -16   2  253.17   19.30
   0  16   2  251.77   17.90
   0 -16  -2  258.87   18.60
   1 -16   2   42.60    6.90
   1  16  -2   25.00    4.50
   1  16   2   25.30    5.10
   1 -16  -2   33.40    6.30
   1  16   2   13.50    4.30
   2 -16   2   -1.10    5.60
   2  16  -2   -0.70    3.90
   2 -16  -2   -0.10    5.80
   2  16   2    1.30    4.80
   2  16   2   -0.90    3.90
  -2 -16   2    4.10    4.20
   3  16  -2    5.50    4.70
   3 -16   2    1.80    6.50
  -3 -16   2    5.10    4.90
   3 -16  -2    5.30    6.30
   3  16   2   -1.50    4.70
   0 -17  -2   16.50    5.90
   0 -17   2   17.60    6.70
   0  17   2   13.00    4.10
   1 -17   2    9.40    6.30
   1  17  -2    9.10    4.00
   1  17   2   11.70    4.10
   1  17   2    6.50    4.40
   1 -17  -2   12.00    5.90
   2  17  -2    5.40    4.20
   2 -17   2    7.20    6.10
   2  17   2   10.20    4.40
   2 -17  -2    5.90    6.30
   2  17   2    4.60    5.00
  -3 -17  -2    2.20    4.90
   3 -17   2    3.80    6.90
   3  17  -2   10.10    4.90
   3  17   2    3.60    4.90
   3 -17  -2    5.90    6.70
  -3 -17   2   -1.20    4.90
   0  18  -2   25.50    4.50
   0  18   2   21.80    4.60
   0 -18  -2   17.30    6.40
   0 -18   2   13.10    6.70
   1 -18   2   16.20    6.70
  -1 -18  -2    7.50    6.90
   1  18  -2    8.60    4.10
   1  18   2   10.70    4.60
   1 -18  -2   10.90    6.10
   1  18   2   -0.10    4.00
   2  18  -2   21.70    4.90
   2 -18   2   22.90    6.90
   2  18   2   17.70    4.90
   2 -18  -2   20.90    7.20
   2  18   2   20.70    5.60
   0  19  -2   34.80    5.10
   0 -19  -2   39.60    7.50
   0 -19   2   32.70    7.90
   1  19  -2   41.30    5.30
   1 -19   2   43.50    8.00
   1 -19  -2   40.80    7.80
   1  19   2   26.50    5.60
   1  19   2   30.10    5.30
   2 -19   2   10.90    6.70
   2  19  -2   12.30    4.90
   2  19   2    8.90    4.90
   2  19   2   14.70    5.20
   2 -19  -2   15.50    6.90
   0  20   2    6.60    4.70
   0 -20   2    0.90    7.00
   0  20  -2   11.80    4.40
   1  20  -2   26.90    5.00
   1 -20   2   39.50    8.20
   1 -20  -2   34.80    7.50
   1  20   2   26.70    5.30
   2  20  -2   15.10    4.90
   2 -20   2   17.40    7.40
   2 -20  -2   20.20    7.80
   2  20   2   22.50    5.20
   0  21  -2   13.60    5.20
   0 -21   2   18.30    7.50
   0 -21  -2   20.60    7.60
   1  21  -2   14.90    4.40
   1 -21   2    5.50    7.10
   1  21   2    8.60    4.80
  -1 -21   2  -11.60    7.90
   1 -21  -2    9.40    6.90
   0   0  -3    1.10    1.10
   0   0  -3    1.10    1.00
   0   0   3    0.80    1.30
   0   0   3    1.00    1.10
   0   0   3   -1.10    1.10
   0   0  -3   -0.10    1.10
   1   0   3    3.60    2.50
  -1   0  -3    1.60    2.10
   1   0   3    0.20    1.50
  -1   0  -3   -1.90    1.40
   1   0   3   -2.60    1.50
   1   0  -3    1.20    2.50
  -1   0  -3   -1.50    1.60
  -2   0  -3    1.60    2.00
   2   0  -3    6.00    3.70
  -2   0  -3    0.50    3.50
  -2   0  -3   -0.40    2.20
   3   0  -3   -1.00    4.70
  -3   0  -3    7.80    3.10
   4   0   3   -7.60    6.60
   4   0  -3   -3.80    7.00
   5   0   3    2.50    8.50
   5   0  -3   -0.10    9.30
   0  -1   3    9.20    1.50
   0  -1  -3   11.80    1.40
   0   1   3    9.40    1.70
   0   1  -3   11.10    1.30
   0  -1  -3   11.90    1.30
   0   1   3   10.10    1.30
   0  -1  -3    8.30    1.50
   0  -1   3    9.50    1.50
   0   1  -3   10.90    1.50
   0  -1   3    8.20    1.50
   0   1   3   13.10    1.70
   0   1   3    9.40    1.40
  -1  -1  -3   11.80    2.10
   1  -1   3    7.80    2.30
  -1  -1  -3   11.40    1.90
  -1   1   3    9.40    1.80
  -1  -1  -3   10.70    1.80
  -1   1   3    6.50    2.50
   1  -1  -3   11.80    1.90
  -1  -1   3    8.70    1.70
   1   1   3   10.20    1.90
   1   1   3    7.80    1.80
   1   1   3   10.30    2.60
  -1   1  -3   10.00    1.60
   1  -1  -3   13.30    2.80
  -2  -1  -3    8.50    2.40
  -2  -1  -3    5.80    3.80
  -2  -1  -3    2.80    2.10
   2   1   3    1.30    3.90
   2   1   3    6.00    2.40
  -2   1  -3    8.50    3.60
   2  -1  -3    7.60    3.70
  -3  -1  -3    2.60    3.10
   3  -1   3    1.50    4.60
   3   1  -3    5.60    5.40
   3  -1  -3    6.40    4.80
   4   1  -3    0.20    7.60
   4  -1   3   10.80    6.70
   4   1   3    2.20    7.30
   4  -1  -3    1.90    6.80
   5   1  -3    7.10   10.20
   5  -1   3    4.40    7.80
   5   1   3   -0.90    8.60
   5  -1  -3   -5.40    9.40
   0   2   3   45.70    3.90
   0  -2   3   44.60    3.50
   0   2  -3   44.60    3.30
   0  -2  -3   44.90    3.80
   0   2  -3   42.30    3.50
   0  -2   3   44.50    3.60
  -1   2   3    8.70    2.60
  -1   2   3    6.60    1.70
   1  -2   3    8.20    2.30
  -1  -2  -3    3.70    1.70
   1   2  -3    4.10    1.70
  -1  -2  -3    7.00    1.90
   1   2   3    6.20    2.40
   1   2   3    1.00    1.80
  -1  -2   3    4.90    1.70
   1  -2  -3    9.10    2.00
   1  -2  -3    8.90    2.80
   1   2   3    4.30    1.80
  -1   2  -3    6.70    2.00
   2  -2   3    1.60    3.30
  -2   2   3    4.80    2.50
  -2  -2  -3    4.20    2.10
  -2  -2  -3    4.30    2.50
  -2  -2  -3    8.40    3.50
   2   2   3   -2.30    3.40
   2   2   3    4.00    2.20
   2  -2  -3    0.80    3.40
   2   2   3    1.20    2.30
  -2  -2   3    2.20    2.10
  -2   2  -3    8.10    3.30
  -3  -2  -3   22.30    3.70
   3  -2   3   22.40    5.20
   3  -2  -3   21.50    5.10
   4   2  -3   -5.10    7.30
   4  -2   3   -4.50    5.90
   4  -2  -3    1.50    6.70
   5   2  -3    4.60   10.90
   5  -2   3   15.60    8.60
   5   2   3    6.00    9.50
   5  -2  -3    2.40    9.70
   0  -3  -3    4.00    2.10
   0  -3   3   -0.40    1.60
   0   3  -3    2.80    1.50
   0  -3   3    2.80    1.50
   0   3   3    3.00    1.80
   0  -3  -3    1.50    1.70
   0   3  -3    2.80    1.30
  -1   3   3  132.39    9.00
  -1  -3  -3  129.09    9.40
  -1   3   3  130.99    9.50
   1   3  -3  136.59    8.90
  -1  -3  -3  142.99    9.10
  -1   3   3  128.09    9.50
  -1  -3  -3  132.29    8.90
   1  -3  -3  128.29    9.60
  -1  -3   3  131.39    8.90
   1  -3  -3  127.89    9.30
   1   3   3  141.79    9.70
   1   3   3  137.89    9.00
  -1  -3   3  133.69    9.00
   1   3   3  138.59    8.90
  -2  -3  -3   88.69    6.20
   2  -3   3   66.99    6.80
  -2  -3  -3   58.89    7.40
  -2   3   3   77.39    6.30
  -2   3  -3   73.49    7.00
  -2  -3   3   68.69    5.80
   2   3   3   72.49    5.80
   2   3   3   83.99    6.10
   2  -3  -3   69.59    7.30
   2   3   3   72.59    7.90
  -3  -3  -3    3.90    3.40
   3  -3   3    7.30    4.60
   3  -3  -3   -1.50    4.60
   4  -3   3    1.30    6.20
   4   3  -3   -0.90    8.00
   4  -3  -3    3.00    6.80
   5   3  -3   15.60   12.30
   5  -3   3   30.30    8.30
   5  -3  -3   23.40    9.60
   5   3   3    3.10    9.30
   0  -4   3    4.40    1.50
   0   4  -3    5.30    1.60
   0   4  -3    4.60    1.40
   0  -4  -3    4.10    1.70
   0  -4  -3    4.50    2.10
   0   4   3    5.00    1.90
  -1   4   3   69.59    5.40
  -1  -4  -3   74.59    5.60
  -1  -4  -3   73.79    6.00
  -1  -4  -3   73.49    5.40
  -1   4   3   65.69    6.20
   1   4  -3   65.59    5.40
  -1   4   3   69.09    6.00
   1  -4  -3   70.59    5.90
   1  -4  -3   62.69    6.50
  -1  -4   3   72.49    5.50
   1   4   3   67.49    5.40
   1  -4  -3   66.89    6.20
   1   4   3   74.49    5.50
  -1  -4   3   67.99    5.60
   1   4   3   87.19    6.50
   2   4  -3    6.30    2.00
  -2  -4  -3    8.50    2.80
  -2   4   3    9.40    2.50
   2  -4   3    7.50    3.30
   2   4   3   -1.10    2.20
  -2   4  -3    1.50    2.70
   2   4   3    5.60    3.50
   2  -4  -3   11.60    3.80
   2   4   3    9.30    2.50
   3  -4   3   -0.90    4.40
   3   4   3    1.20    3.00
   3  -4  -3    8.20    4.50
   4  -4   3    2.00    5.80
   4  -4  -3    4.30    6.20
   5   4  -3  -11.90   10.80
   5  -4   3   18.00    7.50
   5   4   3  -15.40    9.70
   5  -4  -3   14.10    9.20
   0   5  -3   15.20    1.70
   0   5   3   14.60    2.20
   0   5  -3   16.30    2.10
   0  -5  -3   12.30    2.10
   0  -5  -3   14.40    2.30
  -1   5   3    1.60    2.70
  -1   5   3    0.60    2.60
  -1  -5  -3    5.20    2.40
  -1   5   3    3.50    2.90
  -1   5   3    6.40    1.90
   1   5  -3    5.40    2.10
  -1  -5  -3    6.10    2.10
   1  -5  -3    4.50    2.60
   1   5   3    5.50    2.10
   1  -5  -3    3.90    3.10
  -1  -5   3   -0.60    2.70
   1  -5  -3    6.80    3.40
  -1   5  -3    6.20    3.00
  -1  -5   3    5.30    2.20
   1   5   3    4.80    2.90
   1   5   3    5.10    2.30
  -1  -5   3    5.20    2.60
   2  -5   3   26.90    3.80
   2   5  -3   26.60    2.90
   2   5   3   19.90    4.20
  -2   5  -3   19.60    3.30
   2  -5  -3   23.80    4.20
   3  -5   3   36.20    5.40
   3  -5  -3   43.40    6.30
   3   5   3   35.30    4.40
   4  -5   3    4.40    5.70
   4  -5  -3    9.00    6.80
   5  -5   3    4.80    7.50
   5   5  -3  -28.50   11.00
   5  -5  -3    4.50    8.80
   0   6   3   17.90    2.10
   0  -6  -3   15.90    2.30
   0   6  -3   13.80    1.80
   0   6  -3   16.00    2.20
   0  -6  -3   15.80    2.50
   0   6   3   15.10    2.60
  -1   6   3  103.59    8.10
  -1  -6  -3  125.29    8.00
  -1   6   3  105.39    8.80
  -1   6   3  111.59    8.80
  -1  -6  -3  118.89    8.70
   1   6  -3  120.59    8.10
  -1   6   3  103.69    8.80
   1   6   3  118.39    7.90
  -1  -6   3  114.19    8.10
   1  -6  -3  100.69    8.60
  -1  -6   3  105.29    8.20
  -1  -6   3  100.59    9.00
   1   6   3  127.79    9.50
   1   6   3  119.99    8.10
   1  -6  -3   97.49    8.90
   2  -6   3    0.20    3.40
   2  -6   3    1.80    3.50
   2   6  -3   -2.60    2.10
  -2   6  -3   -0.20    2.70
   2   6   3    0.20    3.30
   2   6   3   -1.40    2.40
   2  -6  -3   -1.70    3.40
   3   6  -3   -0.50    2.80
   3  -6   3    5.60    4.40
   3  -6  -3    8.60    5.10
   3   6   3    0.20    3.20
   4  -6   3   24.30    6.60
   4  -6  -3   24.60    7.30
   4   6   3   25.20    4.60
   5  -6   3    3.00    7.40
   5   6  -3  -23.00   11.50
   5  -6  -3   -3.30    8.50
   0  -7  -3   38.40    4.60
   0   7   3   36.20    4.20
   0   7   3   37.30    4.10
   0  -7  -3   37.30    3.90
   1   7  -3   10.00    2.40
  -1   7   3    8.50    2.30
   1  -7   3   11.30    3.90
  -1  -7  -3    6.90    2.40
  -1   7   3    8.20    3.20
  -1   7   3   11.90    3.10
  -1  -7  -3    4.60    2.90
  -1   7   3   11.60    3.50
   1   7   3    9.60    2.60
   1  -7  -3    9.50    3.70
   1  -7  -3    8.50    3.20
  -1  -7   3    8.10    2.80
   1   7   3    6.60    3.60
  -1   7  -3   11.30    2.90
  -1  -7   3    5.10    2.60
   1   7   3    9.40    2.30
   2  -7   3    4.90    3.60
   2   7  -3    6.70    2.50
   2   7   3    9.10    2.70
   2   7   3    4.50    3.80
   2  -7  -3    8.10    4.00
  -2   7  -3    1.80    3.10
   3   7  -3   22.60    3.80
   3  -7   3   29.50    5.60
   3   7   3   19.00    4.20
   3  -7  -3   36.30    5.90
   4  -7   3    8.50    6.00
   4  -7  -3   15.00    7.10
   4   7   3    6.20    4.30
   0   8  -3   24.90    2.80
   0  -8  -3   21.40    3.40
   0   8   3   23.90    2.60
   0  -8  -3   18.80    3.00
   1  -8   3   25.90    4.00
   1   8  -3   22.20    2.90
  -1  -8  -3   12.30    3.00
  -1   8   3   23.30    3.80
  -1   8   3   19.00    3.10
  -1  -8  -3   20.20    2.70
  -1  -8   3   17.90    3.00
   1  -8  -3   20.50    3.80
   1   8   3   28.20    3.10
   1   8   3   24.30    3.70
   1  -8  -3   21.90    3.50
  -1  -8   3   18.10    3.00
  -1   8  -3   24.90    3.20
  -1  -8   3   14.60    3.10
   2  -8   3   62.39    7.00
   2   8  -3   37.00    4.40
   2   8   3   51.29    4.70
   2  -8  -3   48.10    5.80
   2   8   3   48.10    5.80
   2  -8  -3   47.50    5.90
   3   8  -3    8.60    3.40
   3  -8   3    2.10    5.00
   3   8   3    1.80    3.70
   3  -8  -3    7.30    5.30
   4  -8   3    9.60    6.30
   4   8   3    8.10    4.50
   4  -8  -3    9.10    6.80
   0   9  -3   10.80    2.20
   0   9   3   13.60    3.00
   0  -9  -3   11.70    2.50
   0   9   3    7.20    2.00
   0  -9  -3   12.50    2.90
  -1   9   3   64.29    5.50
   1  -9   3   55.39    5.70
  -1  -9  -3   44.40    4.80
   1   9  -3   61.79    5.10
   1   9   3   46.20    5.20
   1  -9  -3   50.79    5.10
   1   9   3   53.49    4.60
   1  -9  -3   54.69    6.10
  -1  -9   3   61.19    5.00
  -1  -9   3   45.30    5.00
  -1   9  -3   45.80    5.40
  -1  -9   3   51.69    5.70
   2   9  -3    3.20    2.80
  -2   9   3   -1.10    3.20
   2  -9   3    0.60    4.30
   2  -9  -3    4.70    4.30
   2   9   3    3.10    2.80
   2   9   3    4.50    4.20
  -2  -9   3    3.60    3.20
   3  -9   3   50.79    6.90
   3   9  -3   40.50    5.20
   3   9   3   47.30    5.50
   3  -9  -3   55.79    7.30
   4  -9   3   10.10    6.50
   4   9  -3   15.50    4.40
   4  -9  -3    8.70    6.90
   4   9   3    3.30    4.50
   0  10  -3   55.39    4.90
   0  10   3   55.59    6.20
   0 -10  -3   48.70    5.30
   0 -10  -3   61.59    5.80
   0  10   3   51.79    5.10
  -1  10   3   23.30    3.30
   1  10  -3   26.40    3.30
   1 -10   3   25.20    4.60
  -1  10  -3   22.90    3.70
   1  10   3   24.60    3.40
   1 -10  -3   19.70    3.80
   1  10   3   24.10    4.20
   1 -10  -3   27.00    4.30
  -1 -10   3   22.80    3.20
   2 -10   3   29.70    5.40
  -2  10   3   32.20    4.70
   2  10  -3   23.60    3.90
   2  10   3   27.20    3.90
   2 -10  -3   31.20    5.40
  -2 -10   3   27.00    4.30
   2  10   3   23.50    5.20
   3  10  -3   15.00    3.90
   3 -10   3    6.80    5.80
   3 -10  -3   13.20    6.20
   3  10   3   12.50    4.10
   4  10  -3    2.70    4.30
   4 -10   3    3.20    6.50
   4  10   3    9.20    4.90
   4 -10  -3    5.70    6.70
   0 -11  -3   -0.70    3.00
   0  11  -3   -2.20    2.00
   0  11   3    5.40    3.20
   0 -11  -3   -2.60    2.30
   1  11  -3   16.90    3.20
  -1  11   3   19.00    3.30
   1 -11   3   17.80    4.70
   1 -11  -3   15.80    4.30
   1  11   3   16.30    4.10
  -1 -11   3   17.50    3.20
   1  11   3   19.40    3.30
  -1 -11   3   10.70    3.20
   1 -11  -3   16.10    3.90
  -2  11   3    3.70    3.60
   2  11  -3    5.30    3.30
   2 -11   3    5.60    4.70
  -2 -11   3    7.30    3.80
   2  11   3    9.20    3.30
   2  11   3    4.80    4.50
   2 -11  -3    8.30    5.20
   3 -11   3    8.90    5.80
   3  11  -3   15.30    4.20
  -3 -11   3   16.60    4.60
   3  11   3   13.00    4.30
   4  11  -3    5.30    4.50
   4  11   3    1.90    4.90
   4 -11  -3    1.80    7.10
   0 -12  -3    4.10    3.30
   0  12   3    1.90    3.50
   1  12  -3   25.70    3.60
   1 -12   3   17.80    5.10
  -1  12   3   16.00    3.70
   1 -12  -3   23.50    4.90
   1  12   3   22.70    3.70
  -1 -12   3   25.70    3.60
   1  12   3   17.80    4.60
   1 -12  -3   19.40    4.10
  -2  12   3    4.90    3.70
   2  12  -3    5.00    3.30
   2 -12   3    8.10    4.90
   2 -12  -3   -4.90    5.00
   2  12   3   12.00    4.80
   2  12   3    5.80    3.50
  -2 -12   3    4.50    3.70
  -3  12   3   13.90    4.90
   3  12  -3   12.30    4.10
   3 -12   3    7.80    6.10
   3  12   3   11.90    4.30
  -3 -12   3   13.20    4.80
   4  12  -3    5.00    4.60
  -4 -12   3    7.50    5.50
   4  12   3    1.50    5.10
   0  13   3    0.30    3.80
   0 -13  -3   -0.70    3.40
   1  13  -3   47.10    4.50
  -1  13   3   34.00    4.60
   1 -13   3   48.10    6.40
   1  13   3   34.10    5.30
  -1 -13   3   22.60    4.20
   1 -13  -3   32.40    5.10
   1 -13  -3   46.50    5.90
   1  13   3   46.40    4.60
   2 -13   3   -2.20    5.00
  -2  13   3    1.50    3.80
   2  13  -3    5.90    3.50
   2 -13  -3   -3.60    5.20
   2  13   3    3.30    3.50
   2  13   3    2.40    4.80
  -2 -13   3    2.00    3.80
   3 -13   3    4.10    6.10
  -3  13   3   -1.20    4.30
   3  13  -3    4.50    4.20
   3  13   3    5.00    4.30
  -3 -13   3   -5.20    4.70
  -4  13   3   15.00    5.30
   4  13  -3    7.80    5.00
   4  13   3    6.30    5.30
  -4 -13   3    1.80    5.90
   0 -14  -3   93.69    8.50
   0  14   3   87.59    9.00
   1 -14   3   18.70    5.70
   1  14  -3   12.10    3.70
  -1  14   3    9.70    3.90
   1 -14  -3   17.90    5.20
   1  14   3   16.60    4.80
   1  14   3   13.30    3.80
  -2  14   3    4.40    3.90
   2  14  -3    3.00    3.70
   2 -14   3   10.20    5.60
   2  14   3    8.70    4.90
  -2 -14   3    8.90    4.10
   2 -14  -3    9.60    5.80
   2  14   3    7.60    3.90
  -3  14   3   -3.20    4.90
   3 -14   3    0.10    6.20
   3  14  -3    5.20    4.30
   3  14   3    7.20    4.40
  -3 -14   3    8.10    4.70
   4  14  -3    3.50    5.00
   4  14   3    8.10    5.50
  -4 -14   3    3.70    6.20
   0 -15   3    0.10    6.00
   0 -15  -3    4.40    5.10
   0  15   3    3.40    3.80
   0 -15  -3    6.10    3.80
   1  15  -3   23.40    4.20
   1 -15   3   23.90    6.50
  -1  15   3   19.90    4.60
   1  15   3   23.90    5.30
   1 -15  -3   28.30    5.90
   1  15   3   24.60    4.30
   2 -15   3   23.30    6.40
  -2  15   3   23.50    4.80
   2  15  -3   33.00    4.80
   2 -15  -3   40.80    7.00
   2  15   3   20.40    5.70
  -2 -15   3   26.00    4.70
   2  15   3   32.20    4.90
   3  15  -3   30.00    5.20
   3 -15   3   28.20    7.20
  -3  15   3    8.60    5.40
  -3 -15   3   24.30    5.40
   3  15   3   15.90    5.20
   0 -16  -3   27.30    5.90
   0  16   3   22.20    4.60
   0 -16   3   19.80    6.70
   1  16  -3    3.70    3.70
  -1  16   3   -1.20    4.10
   1 -16   3    5.40    6.10
   1  16   3    4.00    4.50
   1  16   3    0.00    3.70
   1 -16  -3    2.40    5.30
   2  16  -3    9.50    4.20
  -2  16   3    1.40    4.20
   2 -16   3   17.00    6.20
   2  16   3   14.40    5.30
   2 -16  -3   19.70    6.40
  -2 -16   3   19.20    4.70
   2  16   3   16.50    4.40
   3  16  -3    8.70    4.60
   3 -16   3   14.80    6.90
  -3 -16   3    9.30    5.00
   3  16   3    4.90    4.80
   0  17  -3    7.80    4.00
   0  17   3    5.30    4.20
   0 -17   3    9.00    6.50
   0 -17  -3   12.40    5.90
   1 -17   3   35.10    7.50
  -1  17   3   22.30    4.80
   1  17  -3   25.50    4.60
   1  17   3   29.90    5.30
   1  17   3   24.30    4.60
   1 -17  -3   34.10    6.50
   2  17  -3    1.20    4.10
  -2  17   3   -9.70    4.40
   2 -17   3    3.00    6.10
   2  17   3    5.30    5.20
   2 -17  -3    3.10    6.10
   2  17   3    0.00    4.10
   3 -17   3    7.40    7.00
   3  17  -3   10.10    4.90
  -3 -17  -3    5.80    4.80
   3  17   3    5.60    5.20
   3 -17  -3    4.30    6.70
  -3 -17   3   10.50    5.20
   0 -18   3    0.50    6.60
   0  18  -3    5.80    4.00
   0  18   3   -1.60    4.00
   1  18  -3   33.80    4.70
   1 -18   3   35.20    7.70
   1  18   3   26.80    5.50
   1  18   3   18.80    4.90
   1 -18  -3   32.00    6.70
   2  18  -3   11.00    4.40
   2 -18   3   -0.90    6.30
   2  18   3   -5.40    4.40
   2 -18  -3   -1.80    6.20
   2  18   3    1.00    5.10
   0  19  -3   -3.70    4.10
   0  19   3    4.10    4.30
   0 -19   3    2.00    6.70
   0 -19  -3    7.80    6.30
   1  19  -3    7.50    4.00
   1 -19   3   10.00    7.20
   1  19   3    3.20    4.10
   1 -19  -3    8.40    6.00
   1  19   3    7.90    4.90
   2  19  -3    7.50    4.50
   2 -19   3    3.60    6.80
   2 -19  -3    6.30    6.70
   2  19   3   -0.40    4.60
   2  19   3   16.20    5.40
   0 -20  -3    5.70    6.60
   0 -20   3    1.10    7.10
   0  20  -3   -1.00    4.30
   1 -20   3   17.00    7.50
   1  20  -3    8.90    4.50
   1  20   3   18.20    5.20
   1 -20  -3   15.80    6.50
   1  20   3   10.30    4.70
   2 -20   3   11.60    7.20
   2  20  -3   11.70    4.90
   2  20   3   10.80    5.40
   2  20   3    9.70    5.10
   2 -20  -3    5.10    7.10
   0 -21   3    4.50    7.20
   0  21  -3   -4.30    4.40
   1 -21   3   14.60    7.50
   1  21  -3    0.30    4.10
   1  21   3    5.60    4.70
   1 -21  -3    8.70    6.80
  -1 -21   3  -13.80    7.90
   0   0   4  940.41   59.29
   0   0   4  971.40   59.29
   0   0  -4  946.71   59.29
   0   0  -4  936.91   59.49
   0   0  -4  970.30   59.29
   0   0   4  937.71   59.49
   1   0   4   14.30    2.50
   1   0   4   13.90    1.90
   1   0  -4   17.20    3.00
  -1   0  -4   13.10    1.90
  -1   0  -4   16.10    2.00
  -1   0  -4   11.30    2.20
   1   0   4   18.40    2.10
  -2   0  -4  103.59    9.00
   2   0   4  107.49    9.20
   2   0  -4   99.69    9.00
  -2   0  -4   97.39    7.20
  -2   0  -4  104.59    7.50
  -3   0  -4  156.78   11.20
   3   0  -4  157.38   13.20
   4   0  -4    4.10    7.30
  -4   0  -4    8.10    4.40
   4   0   4   -6.60    6.60
   5   0   4   16.70    8.40
   5   0  -4   -4.40    9.60
   0  -1   4   31.40    3.10
   0   1  -4   26.40    3.20
   0  -1   4   29.90    3.30
   0  -1  -4   28.60    2.80
   0  -1   4   36.50    3.20
   0   1  -4   33.70    3.00
   0   1   4   31.90    2.90
   0  -1  -4   31.60    2.90
   0   1  -4   30.90    2.80
   0   1   4   32.30    2.90
   0   1   4   34.10    3.70
   0  -1  -4   30.50    3.40
  -1  -1  -4  288.57   18.40
   1  -1   4  290.77   18.40
   1  -1   4  277.57   18.30
  -1  -1  -4  289.17   18.70
  -1   1   4  281.07   18.80
   1  -1   4  306.67   18.80
  -1  -1  -4  297.37   18.40
  -1   1  -4  287.97   18.30
  -1  -1   4  276.57   18.30
  -1   1  -4  294.57   18.40
   1   1   4  285.47   18.40
  -1   1  -4  289.67   18.60
   1   1   4  300.17   18.40
   1   1   4  290.97   18.90
  -1  -1   4  290.17   18.40
   1  -1  -4  286.87   18.50
   1  -1  -4  287.07   18.90
  -2  -1  -4  166.28   11.90
  -2  -1  -4  158.68   10.70
  -2  -1  -4  142.89   10.50
  -2   1  -4  153.88   11.70
  -2   1  -4  169.08   10.70
   2  -1  -4  150.58   11.80
   2   1   4  152.08   10.60
   2   1   4  166.18   12.20
   3   1  -4    7.00    5.20
   3  -1   4    0.70    4.60
  -3  -1  -4    1.90    3.20
   3  -1  -4    8.00    4.90
   4  -1   4   23.80    7.30
   4   1  -4   32.00    8.70
  -4  -1  -4   31.60    5.20
   4  -1  -4   23.10    7.60
   4   1   4   26.80    7.60
   5  -1   4   18.60    8.10
   5   1  -4   14.00   11.10
   5   1   4    2.20    8.60
   5  -1  -4   13.70   10.40
   0   2  -4   76.89    5.70
   0  -2  -4   74.99    6.10
   0   2   4   76.09    5.60
   0   2  -4   93.79    5.60
   0   2   4   77.19    6.20
   0  -2   4   79.29    5.90
  -1  -2  -4   40.30    3.90
  -1  -2  -4   41.60    4.10
   1  -2   4   47.90    5.00
  -1  -2  -4   41.70    4.50
  -1   2   4   48.50    4.20
   1   2  -4   52.89    4.00
  -1   2   4   46.70    5.10
   1   2   4   42.60    4.00
  -1   2  -4   48.80    4.30
   1   2   4   46.50    4.10
   1  -2  -4   50.59    4.40
   1   2   4   45.70    5.10
  -1  -2   4   49.00    3.90
   1  -2  -4   44.70    5.70
  -1  -2   4   49.30    4.10
  -2  -2  -4    7.00    3.40
  -2   2   4    6.90    2.40
   2  -2   4   13.10    3.30
  -2  -2  -4    3.50    2.50
   2  -2  -4    9.90    2.60
   2   2   4    0.60    2.20
   2   2   4    6.00    3.60
   2   2   4    4.00    2.40
  -2  -2   4   10.90    2.20
  -2   2  -4    3.10    3.00
   2  -2  -4    4.30    3.60
   3  -2   4  119.39   10.40
  -3  -2  -4  116.39    8.90
   3  -2  -4  105.79   10.50
   4  -2   4   -7.00    5.80
   4   2  -4   -4.90    7.80
   4  -2  -4    2.00    7.10
   5  -2   4   18.90    8.40
   5   2  -4    9.30   11.40
   5  -2  -4   14.40    9.70
   5   2   4    7.20    9.20
   0   3  -4   30.80    2.80
   0   3  -4   32.80    2.60
   0  -3   4   28.80    2.70
   0   3   4   23.70    2.90
   0  -3  -4   25.70    3.50
   0  -3   4   28.80    2.60
  -1  -3  -4  139.39    9.60
   1   3  -4  143.89    9.60
  -1   3   4  149.19   10.30
  -1  -3  -4  143.59   10.00
  -1  -3  -4  146.49    9.60
  -1   3   4  141.89   10.20
  -1   3   4  141.59    9.70
  -1  -3   4  138.59    9.60
   1  -3  -4  140.09   10.30
   1  -3  -4  141.49    9.90
   1   3   4  146.19    9.60
   1   3   4  150.08   10.40
   1   3   4  142.19    9.60
  -1  -3   4  145.89    9.70
  -2  -3  -4  116.49    8.70
   2   3  -4  129.89    8.50
  -2   3   4  126.79    8.80
   2  -3   4  124.19    9.20
   2  -3  -4  122.39    9.70
   2   3   4  115.29   10.00
  -2   3  -4  119.99    9.40
   2   3   4  111.89    8.50
   2   3   4  119.09    8.70
   2  -3  -4  121.89    9.00
  -3  -3  -4   21.20    3.90
   3  -3   4   20.10    5.00
   3  -3  -4   15.30    5.20
   3   3   4   18.60    3.40
   4  -3   4    1.20    5.80
   4   3  -4   -7.30    8.20
   4  -3  -4   13.10    6.90
   5   3  -4    0.40   11.50
   5  -3   4   24.20    8.10
   5   3   4   -8.00    9.10
   5  -3  -4   23.50    9.70
   0   4  -4  821.62   51.29
   0   4   4  839.22   51.59
   0  -4  -4  778.42   51.39
   0  -4   4  825.52   51.29
   0  -4   4  813.72   51.29
   0  -4  -4  828.52   51.59
   0   4  -4  836.02   51.29
  -1   4   4  111.09    9.10
  -1  -4  -4  120.59    8.60
  -1  -4  -4  123.19    8.40
  -1   4   4  130.09    8.50
   1   4  -4  125.19    8.50
  -1  -4  -4  114.79    8.90
  -1  -4   4  121.69    8.40
   1  -4  -4  132.39    8.90
   1   4   4  118.59    8.40
  -1  -4   4  124.09    8.50
   1   4   4  125.49    8.40
   1  -4  -4  126.49    9.40
   1   4   4  120.69    9.40
  -2   4   4   82.99    6.50
  -2  -4  -4   78.29    6.50
   2   4  -4   76.49    6.00
   2   4   4   66.39    6.40
   2   4   4   79.19    8.00
   2  -4  -4   76.79    8.10
   2  -4  -4   73.89    6.80
  -2   4  -4   86.39    7.00
  -3  -4  -4    9.50    3.70
   3  -4   4    5.80    4.60
   3  -4  -4   11.60    4.80
   3   4   4   10.10    3.20
   4  -4   4   15.00    6.00
   4  -4  -4   21.10    7.10
   5   4  -4   17.50   11.80
   5  -4   4   37.40    8.20
   5  -4  -4   31.30   10.10
   5   4   4    0.30    9.60
   0  -5  -4  522.25   32.80
   0  -5   4  511.05   32.50
   0  -5   4  521.55   32.50
   0   5  -4  524.65   32.50
   0   5   4  522.85   32.90
   0   5  -4  507.55   32.40
   0  -5  -4  504.65   32.70
  -1   5   4   34.60    4.20
  -1   5   4   25.80    4.10
  -1  -5  -4   26.40    3.00
  -1  -5  -4   25.10    3.10
  -1   5   4   18.00    3.80
  -1  -5  -4   23.20    3.50
   1   5  -4   27.00    2.90
  -1   5   4   27.10    2.90
   1   5   4   23.60    2.90
   1   5   4   28.30    3.10
  -1  -5   4   20.00    3.00
   1  -5  -4   32.40    4.00
  -1  -5   4   24.80    3.20
   1  -5  -4   26.10    3.50
   1   5   4   24.20    4.30
   1  -5  -4   33.30    4.20
  -2  -5  -4   56.49    4.90
   2   5  -4   41.90    4.30
   2   5   4   31.90    4.90
   2  -5  -4   41.20    5.10
   2  -5  -4   40.30    4.40
  -2   5  -4   42.20    5.20
   2   5   4   47.80    4.20
   3  -5   4   14.50    4.70
   3   5   4    9.00    3.40
   3  -5  -4   12.40    5.50
   4  -5   4   11.80    6.30
   4  -5  -4   31.90    8.00
   5   5  -4  -14.90   11.90
   5  -5   4   12.90    7.30
   5  -5  -4    7.40    9.20
   0  -6  -4   29.20    3.30
   0  -6  -4   28.10    3.30
   0   6  -4   30.50    3.10
   0   6  -4   27.10    2.60
   0   6   4   36.40    4.70
  -1   6   4  242.88   15.80
  -1  -6  -4  232.38   15.00
  -1   6   4  231.38   15.70
   1   6  -4  250.37   15.10
  -1   6   4  230.98   15.70
  -1  -6  -4  226.58   15.70
  -1   6   4  230.88   15.20
   1  -6  -4  219.28   15.60
   1  -6  -4  240.78   15.50
  -1  -6   4  222.88   15.70
   1   6   4  221.78   15.10
  -1  -6   4  226.48   15.10
   1   6   4  235.58   16.10
   1   6   4  227.98   15.00
  -1  -6   4  224.28   15.10
   2  -6   4   17.10    3.80
   2   6  -4   10.00    2.50
   2  -6  -4   16.80    3.30
   2  -6  -4   13.90    4.10
   2   6   4    7.70    4.00
   2   6   4    7.10    2.80
   3   6  -4   -0.50    2.80
   3  -6   4    1.60    4.50
   3   6   4    0.10    3.30
   3  -6  -4   -1.20    5.00
   3   6   4   -1.90    4.70
   4  -6   4    2.70    5.60
   4  -6  -4   11.70    7.10
   0  -7  -4  532.25   34.80
   0   7   4  564.94   35.10
   0  -7  -4  550.94   35.00
   0   7  -4  524.85   34.40
   0   7  -4  568.74   34.60
  -1   7   4  233.68   14.30
   1   7  -4  219.68   13.60
   1  -7   4  190.68   14.20
  -1   7   4  240.28   14.60
  -1  -7  -4  184.38   14.20
  -1  -7  -4  194.48   13.60
  -1  -7  -4  184.08   13.50
  -1  -7   4  197.08   13.60
  -1  -7   4  212.98   13.60
   1   7   4  188.88   14.60
   1  -7  -4  226.48   14.00
   1  -7  -4  224.38   14.30
  -1  -7   4  213.98   14.20
   1   7   4  192.98   13.50
   1   7   4  190.88   13.60
   2   7  -4   11.30    2.50
   2   7   4    9.70    4.20
  -2   7  -4    8.10    3.10
   2  -7  -4   10.50    4.20
   2   7   4   11.60    2.90
   2  -7  -4   13.00    3.50
  -2  -7   4   10.50    3.20
   3  -7   4  140.79   10.80
   3   7  -4  107.39    9.30
   3  -7  -4  114.49   11.40
   3   7   4  123.99   11.90
   3   7   4  120.19    9.60
   4  -7   4   13.60    6.30
   4  -7  -4   12.40    7.00
   4   7   4   16.60    4.40
   0   8   4    2.90    2.90
   0   8  -4    1.20    1.50
   0   8  -4    4.10    2.40
   0  -8  -4    4.20    2.30
   0  -8  -4    1.10    2.50
   1   8  -4  229.58   14.80
  -1  -8  -4  232.78   14.70
  -1   8   4  232.58   15.30
  -1  -8  -4  236.88   14.90
   1  -8   4  214.48   15.40
   1   8   4  224.08   15.70
   1  -8  -4  220.38   15.20
   1   8   4  222.38   14.80
  -1  -8   4  216.38   14.80
  -1  -8   4  228.48   14.70
  -1  -8   4  210.28   15.10
   1  -8  -4  224.18   15.40
   2   8  -4   34.10    3.90
   2  -8   4   40.50    5.50
   2   8   4   42.10    4.20
   2  -8  -4   42.40    5.70
  -2  -8   4   42.90    4.60
   2   8   4   31.20    5.20
   2  -8  -4   35.70    4.80
   3   8  -4   11.40    3.50
   3  -8   4   16.60    5.30
   3  -8  -4   16.40    5.70
   3   8   4   13.80    3.90
   3   8   4    3.30    5.00
   4  -8   4    7.80    5.90
   4   8  -4    4.60    3.90
   4   8   4   -1.80    4.20
   4  -8  -4    5.20    6.60
   0  -9  -4  437.36   29.50
   0  -9  -4  460.65   29.70
   0   9   4  485.95   30.00
   1   9  -4   37.90    3.80
  -1   9   4   40.00    5.30
   1  -9   4   49.80    5.30
  -1  -9  -4   45.80    4.90
   1   9   4   37.90    4.80
  -1  -9   4   39.80    5.20
   1  -9  -4   40.60    4.60
   1   9   4   45.90    4.10
  -1  -9   4   35.50    3.90
  -1   9  -4   37.10    4.20
   2  -9   4    6.10    4.30
   2   9  -4    2.30    2.70
  -2   9   4    4.60    3.70
  -2  -9   4    5.30    3.40
   2  -9  -4    1.80    4.40
   2  -9  -4    5.50    3.80
   2   9   4   -1.20    4.20
   2   9   4    6.10    3.00
   3  -9   4    2.30    5.30
   3   9  -4    0.40    3.30
   3  -9   4    4.20    5.10
   3   9   4   -0.20    4.90
   3   9   4    2.60    3.60
   3  -9  -4   -2.00    5.60
   4   9  -4    4.80    4.20
   4  -9   4    0.00    6.20
   4  -9  -4   -3.60    6.60
   4   9   4    0.90    4.40
   0 -10  -4   37.00    4.30
   0  10   4   46.40    6.00
   0  10  -4   33.30    3.50
   0 -10  -4   35.00    4.00
   1 -10   4   14.90    4.30
  -1  10   4   11.50    3.00
   1  10  -4   11.40    2.70
   1  10   4   14.00    3.90
   1 -10  -4   16.70    4.00
  -1  10  -4   16.90    3.30
   1 -10  -4   12.10    3.60
   1  10   4   16.80    3.10
  -1 -10   4   15.70    2.90
  -1 -10   4    9.30    3.00
   2  10  -4  148.49    9.40
   2 -10   4  118.99   10.40
  -2  10   4  102.89   10.10
   2  10   4  115.79    9.20
   2 -10  -4  105.79   10.60
   2  10   4  118.59   11.30
   2 -10  -4  106.29   10.20
  -2 -10   4  146.99    9.50
   3  10  -4    7.70    3.70
   3 -10  -4    5.10    5.90
   3  10   4    2.10    5.10
  -3 -10   4   -1.00    4.30
   3  10   4    2.00    3.70
   4 -10   4    0.00    6.50
   4  10  -4    4.30    4.40
   4  10   4   14.10    5.00
  -4 -10   4   -4.30    5.30
   4 -10  -4   10.30    7.00
   0  11   4   38.20    4.70
   0  11  -4   33.20    3.60
   0 -11  -4   34.20    4.20
  -1 -11  -4   86.19    6.90
   1  11  -4   67.79    6.50
   1 -11   4   76.59    8.20
  -1  11   4   67.69    7.20
   1  11   4   83.49    6.70
   1 -11  -4   62.39    7.60
   1 -11  -4   72.19    7.60
  -1 -11   4   68.59    6.50
   1  11   4   83.29    8.50
   2  11  -4  118.29    9.00
   2 -11   4  104.19   10.30
  -2  11   4  123.89   10.10
   2  11   4  114.29   11.00
   2 -11  -4  121.19   10.60
   2  11   4   95.79    8.90
  -2 -11   4  108.49    9.20
   3  11  -4   11.70    4.00
   3 -11   4    8.50    6.00
  -3  11   4   21.50    5.20
   3  11   4   12.10    5.60
   3  11   4   19.00    4.40
  -3 -11   4   12.40    4.80
   4  11  -4    7.80    4.80
  -4 -11   4    1.90    5.60
   4  11   4    4.40    4.90
   4 -11  -4    6.00    7.20
   0 -12  -4   23.80    4.00
  -1  12   4   68.39    7.30
  -1 -12  -4   56.69    6.70
   1 -12   4   68.39    7.40
   1  12  -4   63.59    6.40
   1 -12  -4   63.39    7.70
  -1 -12   4   74.19    6.50
   1 -12  -4   66.29    6.50
   1  12   4   63.09    8.40
   1  12   4   68.29    6.50
   2 -12   4   31.10    6.00
  -2  12   4   42.70    5.30
   2  12  -4   39.70    4.80
   2  12   4   37.00    6.00
   2  12   4   30.80    4.60
  -2 -12   4   40.20    4.90
   2 -12  -4   48.50    6.60
   3 -12   4    0.90    5.80
   3  12  -4    2.10    3.80
  -3  12   4    0.40    4.70
   3  12   4    2.00    5.30
   3  12   4   -2.30    4.00
  -3 -12   4   -4.40    4.50
  -4  12   4   11.90    5.40
   4  12  -4    9.30    4.80
   4  12   4    3.60    4.90
  -4 -12   4    3.20    5.80
   0 -13  -4   77.99    7.70
   0  13   4   75.29    8.60
  -1  13   4   67.79    7.80
   1  13  -4   75.79    6.90
  -1 -13  -4   88.09    7.20
   1 -13   4   78.19    9.20
   1 -13  -4   75.69    7.30
  -1 -13   4   77.79    7.00
   1  13   4   70.99    8.90
   1 -13  -4   61.89    8.20
   1  13   4   71.59    7.00
   2 -13   4   22.80    5.80
   2  13  -4   25.90    4.20
  -2  13   4   20.10    4.50
   2  13   4   22.10    5.50
  -2 -13   4   23.90    4.40
   2  13   4   22.00    4.20
   2 -13  -4   18.80    6.00
  -3  13   4   -1.10    4.70
   3  13  -4    1.90    4.00
   3 -13   4    0.50    6.00
  -3 -13   4    1.90    4.50
   3  13   4    6.10    5.60
   3  13   4   -1.40    4.30
   4  13  -4    3.40    4.90
  -4  13   4    8.30    5.40
  -4 -13   4    0.70    5.90
   4  13   4    1.40    5.10
   0 -14  -4  165.88   12.90
   0  14   4  178.18   13.70
  -1 -14  -4   33.60    4.70
  -1  14   4   31.10    5.00
   1 -14   4   32.40    6.50
   1  14  -4   30.30    4.40
   1 -14  -4   35.40    5.90
   1 -14  -4   31.90    5.20
   1  14   4   36.30    5.60
   1  14   4   34.80    4.60
   2  14  -4   12.30    3.90
  -2  14   4    8.60    4.30
   2 -14   4   18.30    5.80
  -2 -14   4    2.50    4.10
   2 -14  -4   10.20    5.80
   2  14   4   11.60    4.00
   2  14   4   11.80    5.10
   3 -14   4   30.00    7.30
   3  14  -4   26.30    5.10
  -3  14   4   14.90    5.50
   3  14   4   23.40    6.40
   3  14   4   29.40    5.30
  -3 -14   4   33.00    5.50
   0 -15  -4   59.29    6.20
   0  15   4   51.79    6.40
   1 -15   4    5.40    5.70
  -1  15   4    6.70    4.30
  -1 -15  -4    1.40    3.60
   1  15  -4    5.50    3.50
   1 -15  -4    4.90    5.00
   1  15   4    7.80    3.80
   1  15   4    2.00    4.60
   1 -15  -4    8.90    4.40
   2  15  -4   18.60    4.20
   2 -15   4   16.80    6.00
  -2  15   4    7.90    4.40
   2  15   4   11.20    4.10
   2  15   4   13.30    5.30
  -2 -15   4   17.10    4.60
   2 -15  -4   18.40    6.10
   3 -15   4   10.60    6.80
   3  15  -4    5.10    4.50
  -3  15   4    4.80    5.20
  -3 -15   4   18.50    5.20
   3  15   4    1.10    4.70
   3  15   4   14.00    6.20
   0 -16  -4    5.40    5.10
   0 -16  -4    1.70    3.80
   0  16   4    2.50    4.20
   0 -16   4    2.30    6.20
   1  16  -4   21.90    4.30
  -1  16   4   23.00    5.10
   1 -16   4   17.70    6.60
   1  16   4   18.00    5.30
   1 -16  -4   21.10    5.70
   1  16   4   23.60    4.50
   2  16  -4   13.60    4.30
  -2  16   4   13.10    4.70
   2 -16   4   14.90    6.30
  -2 -16   4   19.10    4.70
   2 -16  -4   17.40    6.50
   2  16   4   15.20    4.50
   2  16   4   19.40    5.80
   3  16  -4    6.60    4.60
  -3  16   4   -1.50    5.50
   3 -16   4    5.00    6.90
   3  16   4    1.30    5.70
   3  16   4   -0.10    4.60
  -3 -16   4    3.60    4.90
   0 -17   4   79.39    9.70
   0 -17  -4   72.69    8.40
   0  17   4   71.29    8.90
   1  17  -4   39.30    5.20
   1 -17   4   63.79    8.30
  -1  17   4   42.40    5.90
  -1 -17  -4   42.60    5.60
   1  17   4   39.00    5.30
   1  17   4   33.90    6.20
   1 -17  -4   49.20    7.00
  -2  17   4   -3.60    4.50
   2  17  -4    7.20    4.20
   2 -17   4   -2.30    6.20
  -2 -17   4   -1.40    4.50
   2  17   4    1.70    5.10
   2  17   4   -2.40    4.10
   2 -17  -4    2.30    6.20
   3  17  -4    4.10    4.80
   3 -17   4    7.30    7.40
  -3 -17   4    5.50    5.30
   3  17   4    6.00    5.10
   0  18   4   -3.10    4.30
   0 -18  -4    4.30    5.70
   0 -18   4    3.00    6.60
   0  18  -4    3.30    4.10
   1  18  -4   27.90    4.70
   1 -18   4   38.70    8.00
  -1  18   4   18.60    5.20
   1  18   4   27.10    4.90
   1 -18  -4   37.40    6.70
   1  18   4   25.00    5.70
   2 -18   4   18.90    6.90
   2  18  -4   13.10    4.60
   2 -18  -4    5.70    6.60
   2  18   4    9.00    5.70
   2  18   4   11.80    4.60
  -2 -18   4    8.00    5.00
   0  19  -4    9.40    4.30
   0  19   4    1.70    4.50
   0 -19  -4   16.50    6.40
   0 -19   4    5.80    7.10
   1 -19   4   24.70    7.80
   1  19  -4   10.50    4.30
   1  19   4    9.10    4.60
   1 -19  -4   19.50    6.20
   1  19   4   14.10    5.30
   2 -19   4    5.50    7.00
   2  19  -4    7.50    4.70
   2 -19  -4    5.40    6.70
   2  19   4   11.00    5.50
   2  19   4    9.10    4.80
   0 -20   4    0.00    7.10
   0  20  -4    6.20    4.30
   1 -20   4   15.70    7.50
   1  20  -4   -3.40    4.00
   1 -20  -4   12.40    6.40
   1  20   4    5.90    5.00
   1  20   4    1.40    4.40
   0 -21   4    3.30    7.30
   0  21  -4   11.50    4.50
   1 -21   4   13.60    7.90
   1  21  -4    1.80    4.60
   1  21   4   -9.50    4.30
   0   0   5    0.80    1.60
   0   0   5    2.30    1.70
   0   0  -5    0.20    1.30
   0   0  -5    3.60    1.50
   0   0   5   -1.40    1.90
   0   0  -5    0.80    1.80
  -1   0  -5   -0.30    1.80
  -1   0  -5    2.10    1.60
   1   0   5   -2.70    1.80
  -1   0  -5    0.50    1.90
   1   0  -5    0.50    2.90
   1   0   5    2.70    2.40
   1   0  -5   -1.40    1.90
   1   0   5   -0.30    1.70
   2   0   5   -1.20    3.50
  -2   0  -5    0.60    3.00
  -2   0  -5    2.50    2.30
   2   0  -5    2.40    3.60
   2   0   5   -0.90    2.10
  -3   0  -5    2.50    3.20
   3   0  -5   -5.60    4.90
   4   0   5  -13.00    6.40
   4   0  -5   -0.60    7.30
  -4   0  -5    0.80    4.30
   5   0  -5    3.70   10.10
   5   0   5    0.50    8.10
   0  -1   5    5.30    1.70
   0   1  -5    4.50    1.40
   0  -1  -5    3.00    1.50
   0  -1  -5    7.00    1.60
   0   1  -5    2.40    1.70
   0   1   5    9.20    2.20
   0   1   5    6.30    1.60
   0   1  -5   13.60    1.70
   0  -1   5    6.20    1.80
   0  -1   5    6.10    2.00
   0  -1  -5    5.70    1.80
   0   1   5    7.20    1.60
   1  -1   5   80.09    5.80
   1  -1   5   83.19    5.70
   1   1  -5   80.09    5.60
   1  -1   5   90.29    6.60
   1   1  -5   76.39    6.90
  -1  -1  -5   73.19    5.80
  -1  -1  -5   78.99    5.70
  -1   1   5   70.99    6.60
  -1  -1  -5   74.69    6.30
  -1  -1   5   78.89    5.80
  -1   1  -5   80.99    5.80
  -1   1  -5   80.79    6.20
   1   1   5   80.99    6.80
  -1  -1   5   78.19    5.70
   1   1   5   79.79    5.80
   1  -1  -5   79.69    6.10
   1  -1  -5   77.79    7.00
   1   1   5   78.19    5.80
  -1   1  -5   74.29    5.60
   2   1  -5  219.08   15.00
  -2  -1  -5  187.38   14.40
   2  -1   5  223.18   15.00
  -2  -1  -5  213.08   13.90
  -2   1  -5  221.18   13.80
   2   1   5  216.48   15.10
   2   1   5  212.58   13.70
  -2   1  -5  192.98   13.60
  -2   1  -5  207.28   14.60
   2  -1  -5  198.98   14.80
   2   1   5  218.38   13.80
   3  -1   5    8.60    4.60
  -3  -1  -5    7.10    3.50
   3   1  -5    8.90    5.60
   3  -1  -5    4.60    4.90
   4   1  -5   -4.60    7.70
  -4  -1  -5    8.30    4.60
   4  -1   5    0.30    6.20
   4  -1  -5    1.30    6.80
   4   1   5    3.20    6.90
   5   1  -5   14.00   11.20
   5  -1   5   26.90    8.20
   5   1   5   20.90    9.00
   5  -1  -5   23.30   10.50
   0   2   5   11.80    1.80
   0   2  -5   17.70    2.00
   0  -2   5   13.70    2.10
   0   2  -5   13.60    1.70
   0  -2   5   11.60    1.90
   0   2   5   12.50    2.10
   0  -2   5   14.70    2.00
   0   2   5   16.70    2.30
   0  -2  -5   10.70    2.10
   0   2   5   15.30    1.90
  -1  -2  -5   66.69    5.10
  -1  -2  -5   72.89    5.80
   1   2  -5   67.79    5.20
  -1  -2  -5   66.59    5.30
  -1   2   5   60.49    6.20
   1  -2   5   70.79    5.10
   1  -2   5   68.19    6.10
  -1   2  -5   66.89    5.20
   1  -2  -5   52.09    6.70
  -1  -2   5   58.89    5.10
  -1  -2   5   62.39    5.20
   1   2   5   66.79    5.30
   1   2   5   74.89    6.40
  -1   2  -5   63.79    5.00
   1  -2  -5   62.59    5.60
  -1   2  -5   76.99    5.50
   1   2   5   69.49    5.20
  -2   2   5  122.89    8.40
  -2  -2  -5  113.29    8.40
  -2   2  -5  116.79    9.20
   2  -2  -5  111.69    8.60
  -2  -2   5  112.89    8.40
   2  -2  -5  111.99    9.70
   2   2   5  114.39    9.90
   2   2   5  118.79    8.40
   2   2   5  121.89    8.30
   3  -2   5    6.50    4.50
  -3  -2  -5   -1.90    3.30
   3   2  -5   -7.10    5.70
   3  -2  -5   -2.30    4.60
  -4  -2  -5    0.20    4.50
   4   2  -5   -8.40    7.80
   4  -2   5   -5.90    5.80
   4  -2  -5   -7.00    6.80
   5   2  -5   68.39   13.80
   5  -2   5   42.40    9.20
   5   2   5   41.10   10.10
   5  -2  -5   51.99   11.90
   0  -3   5    8.10    1.90
   0  -3  -5    6.00    1.80
   0   3  -5    9.90    1.70
   0  -3   5    6.70    2.00
   0   3  -5    6.70    1.50
   0   3   5    5.10    1.60
   0   3   5    8.10    2.00
  -1  -3  -5    5.30    2.00
  -1   3   5    3.20    2.70
  -1  -3  -5    2.00    2.00
   1   3  -5    4.80    1.90
  -1  -3  -5    2.90    2.20
   1   3   5    4.00    2.80
   1   3   5    4.60    2.00
  -1  -3   5    3.70    1.90
   1   3   5    3.00    2.00
   1  -3  -5    6.90    3.20
   1  -3  -5    5.00    2.40
  -1   3  -5    2.50    1.90
  -2  -3  -5   58.09    5.20
  -2   3   5   57.89    5.20
  -2   3  -5   50.09    5.90
   2  -3  -5   50.99    6.60
   2  -3  -5   50.99    5.60
   2   3   5   50.29    5.30
   2   3   5   49.10    5.20
   2   3   5   55.49    7.20
   3  -3   5   27.40    5.10
  -3  -3  -5   41.30    4.60
   3  -3  -5   31.80    5.60
   4   3  -5   85.89   12.00
   4  -3   5   91.99   10.90
   4  -3  -5   95.09   12.00
   5   3  -5   10.60   11.80
   5  -3   5   23.40    7.80
   5   3   5   -6.50    8.70
   5  -3  -5   23.10    9.80
   0   4   5    0.70    2.00
   0   4  -5    0.00    1.40
   0  -4   5    1.50    1.90
   0  -4   5   -4.60    2.00
   0  -4  -5    0.50    1.80
   0   4  -5    1.90    1.60
  -1  -4  -5  173.38   11.40
  -1  -4  -5  181.48   12.10
  -1   4   5  168.48   12.10
  -1  -4  -5  172.08   11.40
   1   4  -5  180.88   11.40
  -1   4   5  157.38   11.40
  -1   4   5  155.28   12.40
  -1  -4   5  170.78   11.40
   1   4   5  175.78   11.30
   1  -4  -5  164.78   11.80
   1  -4  -5  163.98   12.30
   1   4   5  186.18   12.60
   1   4   5  173.38   11.40
  -1  -4   5  160.78   11.40
  -2   4   5   11.80    2.90
   2   4  -5   10.30    2.30
  -2  -4  -5    9.10    2.90
  -2   4  -5    8.90    2.80
  -2  -4   5   13.10    3.00
   2  -4  -5   13.50    4.20
   2   4   5   12.40    3.80
   2   4   5   14.10    2.70
   2  -4  -5   10.50    3.10
  -3  -4  -5   64.79    5.50
   3  -4   5   41.80    6.00
   3   4   5   49.99    5.00
   3   4   5   42.90    6.60
   3  -4  -5   56.19    6.80
   4   4  -5   49.99   10.40
   4  -4   5   44.00    7.20
   4  -4  -5   56.39    8.50
   5  -4   5   20.50    7.50
   5   4  -5  -14.30   11.20
   5  -4  -5    6.80    9.20
   0   5  -5   46.10    3.90
   0  -5   5   46.70    4.20
   0  -5   5   42.40    4.40
   0  -5  -5   42.10    4.70
   0   5  -5   40.90    4.20
   0   5   5   51.59    5.00
   0  -5  -5   52.09    5.10
  -1  -5  -5  109.59    8.20
  -1   5   5   77.79    8.40
   1   5  -5  109.29    7.40
  -1  -5  -5   97.99    7.40
  -1   5   5   95.29    8.30
  -1  -5  -5  111.39    7.30
  -1   5   5   84.49    7.30
   1   5   5  104.19    7.30
  -1  -5   5  120.59    7.50
   1  -5  -5   83.89    8.50
  -1  -5   5  122.89    7.60
   1  -5  -5   90.49    7.90
   1   5   5   94.99    7.20
   1   5   5   99.79    8.90
  -2  -5  -5   29.70    3.40
   2   5  -5   18.30    2.80
   2  -5  -5   21.10    3.50
   2  -5  -5   21.50    4.30
  -2   5  -5   15.70    3.10
   2   5   5   17.10    4.30
   2   5   5   15.40    3.10
  -2  -5   5   19.70    3.40
   3  -5   5   21.20    4.90
   3  -5  -5   27.30    6.20
   3   5   5   19.50    3.80
   3   5   5   20.40    5.50
   4  -5   5   17.20    5.80
   4  -5  -5   22.00    7.60
   4   5   5   15.20    4.30
   5  -5   5    9.00    6.90
   5   5  -5  -19.40   11.40
   5  -5  -5    8.50    9.70
   0   6   5   16.60    3.00
   0  -6  -5   11.20    2.90
   0   6  -5    9.20    1.80
   0  -6   5    7.30    2.60
   0  -6  -5    9.90    2.60
   0   6  -5   15.10    2.30
   0  -6   5    9.70    2.20
  -1  -6  -5  174.08   12.10
  -1  -6  -5  154.08   11.30
  -1   6   5  178.18   12.30
  -1   6   5  168.18   11.40
   1   6  -5  173.58   11.40
  -1   6   5  173.08   12.10
  -1  -6  -5  182.18   11.30
  -1  -6   5  158.38   11.30
  -1  -6   5  165.88   11.40
   1  -6  -5  173.98   11.90
   1   6   5  158.98   11.30
   1   6   5  165.98   11.30
   1   6   5  155.58   12.60
   2   6  -5   22.70    3.10
  -2  -6  -5   23.10    3.50
   2  -6  -5   22.50    3.90
   2   6   5   17.20    4.60
   2   6   5   17.90    3.20
   2  -6  -5   23.00    4.70
  -2  -6   5   21.60    3.60
   3   6  -5   63.79    6.40
   3  -6   5   83.99    8.20
   3   6   5   64.59    5.90
   3   6   5   47.50    7.20
   3  -6  -5   69.89    7.80
   4  -6   5   -2.10    5.30
   4   6   5    2.60    4.10
   4  -6  -5    5.00    7.10
   0   7   5    6.40    2.80
   0   7  -5    1.00    1.60
   0   7  -5    0.60    2.10
   0  -7  -5   -1.70    2.50
   0  -7  -5    1.20    2.30
  -1   7   5   59.39    6.40
  -1  -7  -5   66.09    5.40
   1   7  -5   67.09    5.50
  -1  -7   5   64.49    6.10
  -1  -7   5   53.49    5.40
   1   7   5   69.59    7.00
   1  -7  -5   60.29    6.30
   1   7   5   70.29    5.50
  -1  -7   5   56.49    5.40
   2   7  -5   13.50    2.90
   2  -7  -5   25.60    4.90
  -2  -7   5   13.20    3.60
   2   7   5   24.00    4.70
   2  -7  -5   20.70    4.00
   2   7   5   21.30    3.40
   3   7  -5   44.20    4.90
   3   7   5   43.90    5.10
   3  -7  -5   57.09    7.10
   3   7   5   44.00    6.90
   4  -7   5   19.20    6.20
   4  -7  -5   34.00    7.90
   4   7   5   26.90    4.90
   0  -8  -5   98.99    8.00
   0   8  -5   87.59    7.00
   0   8   5  109.29    8.50
   0  -8  -5  124.59    8.10
   1  -8   5    5.10    3.70
  -1  -8  -5    7.50    2.60
  -1   8   5    9.30    4.40
  -1   8   5   11.90    3.00
   1   8  -5    8.80    2.30
  -1  -8  -5    4.90    2.30
   1   8   5    9.80    2.50
  -1  -8   5    7.80    2.40
  -1  -8   5    5.10    2.40
   1   8   5    7.60    3.20
   1  -8  -5    4.80    2.90
   2   8  -5    7.50    2.70
  -2   8   5   -0.50    3.80
   2  -8  -5   11.60    3.90
  -2  -8   5   10.20    3.40
   2  -8  -5   13.70    4.70
   2   8   5   13.80    4.50
   2   8   5   12.00    3.10
   3   8  -5    0.80    3.40
   3   8   5    3.20    5.40
  -3  -8   5   -0.50    4.20
   3   8   5    0.80    3.60
   3  -8  -5   -1.80    5.40
   4   8  -5   10.70    4.20
   4  -8   5    6.40    6.10
   4  -8  -5   11.60    7.00
  -4  -8   5    2.40    5.30
   4   8   5    5.60    4.50
   0  -9  -5    3.00    2.50
   0  -9  -5    1.30    2.60
   0   9  -5    6.80    2.40
   0   9   5    6.60    2.90
  -1   9   5   27.80    4.10
   1  -9   5   45.70    5.10
  -1  -9  -5   37.00    3.70
   1   9  -5   23.80    3.50
  -1  -9   5   27.10    3.60
  -1  -9   5   41.10    5.10
   1   9   5   31.50    4.50
   1   9   5   39.30    3.80
   1  -9  -5   41.50    4.50
  -2   9   5   38.80    5.50
   2   9  -5   36.20    4.30
   2  -9  -5   38.50    5.30
   2   9   5   43.90    4.70
  -2  -9   5   44.90    4.80
   2   9   5   38.90    6.00
   3  -9   5   12.50    5.40
   3   9  -5    5.80    3.50
   3   9   5    8.90    3.80
   3   9   5    4.20    5.50
   3  -9  -5   15.00    6.00
  -3  -9   5   13.60    4.70
   4   9  -5   -0.10    4.10
   4  -9   5    5.20    6.10
   4  -9  -5    7.80    7.00
   4   9   5    2.60    4.70
  -4  -9   5   11.80    5.60
   0  10  -5   68.99    6.30
   0  10   5   66.99    7.60
   0 -10  -5   78.49    6.80
  -1  10   5  129.69    9.50
   1 -10   5  102.59   10.00
   1  10  -5  119.49    8.80
  -1 -10  -5  114.69    9.00
   1 -10  -5  127.79    9.90
   1 -10  -5  117.49    9.50
   1  10   5  117.29    8.90
  -1 -10   5  122.39    8.80
   1  10   5  112.29   10.20
  -2  10   5   20.90    4.50
   2  10  -5   17.20    3.50
   2 -10   5   23.10    5.10
  -2 -10   5   22.50    4.10
   2 -10  -5   32.50    5.50
   2 -10  -5   19.50    4.60
   2  10   5   32.00    4.10
   2  10   5   22.10    5.20
   3  10  -5   19.00    4.20
   3 -10   5   28.70    6.20
  -3 -10   5   19.80    5.00
   3  10   5   22.30    6.10
   3  10   5   24.90    4.60
   3 -10  -5   21.30    6.70
   4  10  -5    5.70    4.30
   4 -10   5    2.90    6.50
   4  10   5   -1.30    4.60
  -4 -10   5   -0.70    5.50
   4 -10  -5   -1.20    6.90
   0  11  -5   19.90    3.30
   0  11   5   14.90    4.10
   0 -11  -5   16.50    3.70
  -1  11   5   30.80    4.50
   1  11  -5   38.50    4.10
  -1 -11  -5   40.40    4.30
   1 -11   5   43.70    5.90
   1  11   5   39.80    5.40
   1 -11  -5   40.60    5.50
   1 -11  -5   39.60    5.00
   1  11   5   34.10    4.40
  -1 -11   5   39.80    4.20
   2 -11   5   10.80    5.00
  -2  11   5    7.80    4.10
   2  11  -5   13.40    3.40
  -2 -11   5   17.70    4.00
   2 -11  -5    7.10    4.40
   2 -11  -5   16.60    5.30
   2  11   5    9.20    4.90
   2  11   5   13.70    3.70
   3 -11   5   24.50    6.40
  -3  11   5   23.20    5.50
   3  11  -5   20.40    4.40
  -3 -11   5   14.90    5.00
   3  11   5   23.70    4.50
   3  11   5   18.00    6.00
   4  11  -5    5.80    4.50
  -4 -11   5   10.00    6.20
   4 -11  -5   11.60    7.60
   4  11   5   11.20    5.10
   0 -12  -5   14.50    3.70
   0  12   5   17.20    4.50
   1 -12   5  139.79   12.10
  -1  12   5  149.99   11.60
   1  12  -5  138.29   10.60
  -1 -12  -5  150.68   10.90
   1 -12  -5  137.09   11.50
  -1 -12   5  145.39   10.70
   1  12   5  157.88   12.50
   1  12   5  159.68   10.80
   1 -12  -5  133.49   11.50
   2 -12   5   17.60    5.40
   2  12  -5   18.40    3.80
  -2  12   5   13.50    4.30
   2  12   5   12.70    5.20
   2 -12  -5   27.80    5.80
   2  12   5   16.30    3.80
  -2 -12   5   16.50    4.10
   2 -12  -5   13.10    5.00
   3  12  -5    3.50    3.90
  -3  12   5   -2.60    4.50
   3 -12   5    5.10    5.90
   3  12   5    5.70    5.70
   3  12   5    0.80    4.10
  -3 -12   5    4.40    4.50
   4  12  -5    1.90    4.50
  -4  12   5   11.60    5.50
  -4 -12   5    1.00    5.80
   4  12   5    2.90    4.90
   0  13  -5   17.20    3.70
   0 -13  -5   19.00    4.00
   0  13   5   13.80    4.40
   1 -13   5   83.49    9.70
  -1 -13  -5   83.99    8.10
   1  13  -5  104.69    7.90
  -1  13   5  108.19    9.00
   1  13   5   77.49    9.70
   1 -13  -5   82.09    8.80
   1  13   5   79.09    7.80
  -2  13   5   14.20    4.40
   2 -13   5   17.80    5.60
   2  13  -5   15.30    3.90
   2  13   5   12.00    4.00
  -2 -13   5   20.10    4.40
   2 -13  -5   22.80    5.80
   2  13   5   15.30    5.50
   3 -13   5    7.00    6.40
  -3  13   5    2.50    5.00
   3  13  -5   11.40    4.40
   3  13   5    9.00    4.40
   3  13   5    7.20    5.90
  -3 -13   5   10.40    4.70
   4  13  -5    2.30    4.80
  -4  13   5    6.70    5.80
  -4 -13   5    2.80    5.80
   4  13   5    3.00    5.00
   0 -14  -5    1.40    3.70
   0  14   5    6.10    4.30
   0  14  -5    5.20    3.60
   1 -14   5    9.70    5.70
  -1  14   5   11.70    4.30
   1  14  -5    9.60    3.60
  -1 -14  -5    6.80    3.60
   1  14   5   12.00    4.80
   1 -14  -5    8.70    4.50
   1  14   5    8.10    3.90
   2 -14   5   30.70    6.40
   2  14  -5   19.20    4.20
  -2  14   5   18.20    4.90
   2  14   5   28.80    5.80
  -2 -14   5   20.20    4.70
   2 -14  -5   32.30    6.30
   2  14   5   24.30    4.50
   3  14  -5    2.60    4.30
   3 -14   5   -0.10    6.30
  -3  14   5    0.20    5.10
  -3 -14   5    9.20    4.90
   3  14   5    2.80    5.80
   3  14   5    1.40    4.50
   0  15   5   31.00    5.60
   0 -15  -5   45.40    5.40
   0  15  -5   25.10    4.70
  -1 -15  -5   11.00    4.00
   1 -15   5    9.30    6.00
   1  15  -5   13.90    3.90
  -1  15   5   13.50    4.60
   1  15   5    5.50    4.80
   1 -15  -5    6.10    4.90
   1  15   5    4.00    3.90
   1 -15  -5    6.20    4.30
  -2  15   5    1.10    4.50
   2 -15   5    5.70    5.80
   2  15  -5    7.60    3.80
   2 -15  -5    4.10    5.60
   2  15   5    3.60    4.00
   2  15   5    1.80    5.10
  -2 -15   5    9.70    4.40
  -3  15   5    5.80    5.30
   3 -15   5   13.80    7.00
   3  15  -5    7.30    4.80
  -3 -15   5   18.10    5.20
   3  15   5   12.10    5.00
   3  15   5   17.40    6.50
   0  16   5   -5.00    4.30
   0  16  -5    2.10    3.80
   0 -16  -5   -2.40    4.00
   0 -16   5   -2.00    6.40
  -1 -16  -5   43.70    5.30
   1 -16   5   39.70    7.50
   1  16  -5   30.70    5.00
  -1  16   5   37.10    6.20
   1 -16  -5   43.50    6.50
   1  16   5   42.70    5.20
   1  16   5   44.20    6.40
   1 -16  -5   32.40    5.90
   2 -16   5   13.20    6.30
   2  16  -5   12.70    4.30
  -2  16   5    5.10    4.80
   2 -16  -5   20.80    6.40
   2  16   5   21.00    5.80
   2  16   5    8.70    4.40
  -2 -16   5   18.70    4.90
   3 -16   5   10.00    7.00
   3  16  -5    5.80    4.80
  -3  16   5    3.00    5.20
   3  16   5    9.90    5.00
  -3 -16   5    5.50    5.40
   3  16   5   10.00    6.20
   0 -17  -5    6.80    4.20
   0 -17   5   -0.70    6.70
   0  17  -5    5.70    4.00
   0  17   5    5.60    4.60
   1  17  -5   43.70    5.40
   1 -17   5   51.49    8.10
  -1 -17  -5   42.60    5.50
  -1  17   5   28.70    6.10
   1  17   5   45.90    5.50
   1  17   5   35.60    6.30
   1 -17  -5   45.20    6.90
   2 -17   5   20.60    6.90
  -2  17   5    7.70    5.00
   2  17  -5   12.60    4.50
  -2 -17   5   19.00    5.20
   2  17   5   13.40    4.50
   2  17   5   17.00    5.80
   2 -17  -5   21.70    6.80
   3 -17   5   18.80    7.70
   3  17  -5    1.40    4.90
   3  17   5    1.40    5.00
   3  17   5   15.00    6.20
  -3 -17   5    6.90    5.50
   0 -18   5   -0.40    7.10
   0  18   5    6.80    4.60
   0 -18  -5    1.90    4.40
   0  18  -5    6.20    4.20
   1  18  -5   12.80    4.30
  -1  18   5    2.10    4.90
   1 -18   5   18.70    7.20
   1  18   5   12.10    5.60
   1  18   5   17.00    4.50
  -2  18   5  -12.20    6.20
   2 -18   5    3.20    6.50
   2  18  -5   -1.80    4.30
   2 -18  -5    1.20    6.20
   2  18   5    5.60    4.60
   2  18   5    3.10    5.60
   0 -19   5    3.80    6.70
   0  19  -5    9.80    4.30
   0  19   5    2.70    5.00
   0  19   5    5.50    4.50
   1 -19   5   30.50    8.00
   1  19  -5   16.70    4.50
  -1  19   5    1.70    5.40
  -1 -19  -5   21.30    4.90
   1  19   5   12.60    4.60
   1 -19  -5   21.90    6.50
   1  19   5   15.50    5.70
   2 -19   5   16.10    7.30
   2  19  -5    8.90    4.80
   2 -19  -5   16.10    7.00
   2  19   5   11.60    5.40
   2  19   5   13.20    5.90
   0  20   5    3.20    4.90
   0 -20   5    1.20    6.50
   0  20  -5    5.10    4.40
   1  20  -5    5.10    4.10
   1 -20   5   23.30    7.90
   1  20   5    6.30    4.60
   1 -20  -5    6.10    6.20
   1  20   5   13.00    5.50
   0  21  -5   -3.40    4.50
   0 -21   5   -8.30    6.90
   0   0  -6    1.70    1.60
   0   0   6    1.70    1.60
   0   0   6    1.10    1.90
   0   0  -6    1.50    1.40
   0   0  -6    1.00    1.80
   1   0   6  149.88   10.60
  -1   0  -6  154.78   10.60
   1   0  -6  191.98   11.50
   1   0   6  160.48   11.50
  -1   0  -6  154.98   10.60
  -1   0  -6  155.08   11.10
   1   0   6  157.38   10.70
   2   0  -6    4.20    3.70
  -2   0  -6    2.10    2.60
   2   0   6    2.90    2.20
  -2   0  -6    4.50    2.40
   2   0   6    2.50    3.60
   3   0  -6  159.38   14.30
  -3   0  -6  188.38   12.40
   4   0   6   -7.80    6.50
  -4   0  -6   -1.60    4.60
   4   0  -6   -4.30    7.30
   5   0  -6   18.50   11.30
   5   0   6   22.30    8.20
   0  -1  -6  893.51   59.59
   0  -1   6  946.91   59.59
   0   1  -6  969.50   59.59
   0   1   6  944.71   59.29
   0   1   6  946.21   59.69
   0   1  -6  987.50   59.39
   0  -1  -6  926.01   59.29
   0   1   6  962.60   59.39
   0  -1  -6  976.10   59.29
   0   1  -6  920.51   59.39
   0  -1   6  969.40   59.39
   0  -1   6  956.60   59.39
   1  -1   6   -0.40    2.10
   1  -1   6    2.80    2.00
  -1  -1  -6    0.20    2.00
   1   1  -6    5.80    3.40
   1  -1   6   -1.00    2.90
   1   1  -6    0.90    1.70
  -1  -1  -6   -1.40    1.90
  -1  -1  -6   -0.20    2.20
   1   1  -6    4.00    1.80
  -1   1   6    1.90    2.80
  -1   1  -6    0.20    1.80
  -1  -1   6    0.20    2.00
   1   1   6    4.20    2.90
  -1   1  -6    1.30    2.20
  -1   1  -6    5.60    2.00
   1  -1  -6    5.30    2.50
   1   1   6    1.40    2.10
  -1  -1   6    0.00    2.00
   1   1   6    0.90    2.00
   1  -1  -6   -2.20    3.40
   2   1  -6   15.40    4.00
   2  -1   6   14.70    3.90
  -2  -1  -6   10.80    2.70
   2  -1  -6   14.60    3.80
   2   1   6   11.90    2.50
   2   1   6   11.20    2.50
  -2   1  -6    8.50    2.80
  -2   1  -6    9.90    2.60
   2   1   6   14.00    3.80
  -3  -1  -6   -0.40    3.40
   3   1  -6    2.60    5.50
   3  -1   6  -12.20    4.20
  -3   1  -6    0.10    3.30
   3  -1  -6    0.30    4.80
   4  -1   6   62.79    8.70
  -4  -1  -6   79.19    7.30
   4   1  -6   73.19   10.50
   4  -1  -6   68.29    9.80
   4   1   6   60.59    9.20
   5  -1   6   15.90    7.60
   5   1  -6   -4.10   10.30
  -5   1  -6    8.00    5.90
   5   1   6   -1.10    8.20
   5  -1  -6   -0.50   10.00
   0   2   6    5.50    1.70
   0  -2   6    5.80    2.00
   0   2   6    8.00    1.80
   0  -2   6    9.10    1.90
   0  -2  -6    3.30    2.00
   0   2  -6    5.20    1.50
   0   2  -6    8.50    1.90
   0   2   6    6.20    2.10
  -1  -2  -6   38.40    4.20
   1   2  -6   41.80    4.10
   1  -2   6   43.10    4.40
   1  -2   6   40.20    3.60
   1   2  -6   44.20    4.00
   1  -2   6   41.60    4.50
  -1  -2  -6   39.60    5.20
  -1   2   6   47.60    5.80
  -1   2  -6   40.30    4.30
   1  -2  -6   45.20    5.10
  -1   2  -6   39.80    3.60
  -1  -2   6   38.20    3.70
   1  -2  -6   56.39    5.20
   1   2   6   41.30    4.20
  -1   2  -6   42.00    4.90
  -1  -2   6   41.00    3.80
   1   2   6   35.50    4.80
   2  -2   6   -2.30    3.50
  -2  -2  -6   -0.10    2.30
   2   2   6    5.00    3.60
   2   2   6   -0.40    2.20
   2   2   6   -0.10    2.40
  -2   2  -6   -4.20    2.40
   2  -2  -6    4.90    2.50
  -2   2  -6   -2.60    2.40
  -2  -2   6    2.70    2.80
   2  -2  -6    3.40    3.70
   3   2  -6   88.39   10.20
   3  -2   6   82.49    8.70
  -3  -2  -6   70.99    7.30
   3  -2  -6   78.49    9.50
  -3   2  -6   80.59    7.40
  -4  -2  -6    6.30    4.80
   4   2  -6   -6.90    8.10
   4  -2   6   -5.50    5.70
   4  -2  -6   -3.20    6.70
   5   2  -6    7.00   10.90
   5  -2   6    8.50    7.40
   5  -2  -6   30.90   10.50
   5   2   6    0.80    8.40
   0   3   6  555.34   36.00
   0   3  -6  564.44   35.70
   0  -3  -6  560.74   36.10
   0   3   6  587.44   36.20
   0  -3   6  584.24   35.80
   0   3  -6  571.04   35.80
   0  -3   6  563.84   35.80
   1  -3   6    5.70    2.40
  -1   3   6    2.90    3.40
  -1  -3  -6    4.20    2.40
  -1  -3  -6    9.60    2.30
   1   3  -6    5.00    1.80
  -1  -3  -6    4.50    2.10
  -1   3   6    5.10    3.00
   1   3  -6    8.00    2.20
  -1  -3   6    7.60    2.20
   1   3   6    4.50    3.40
   1   3   6    7.50    2.20
   1  -3  -6    5.90    2.50
   1   3   6    5.60    2.20
  -1  -3   6   13.70    2.30
  -1   3  -6    6.10    2.20
   1  -3  -6    8.90    3.50
  -1   3  -6    7.30    1.90
  -2   3   6   52.69    5.20
  -2  -3  -6   52.19    5.30
  -2  -3   6   72.19    5.80
   2  -3  -6   53.89    7.20
  -2   3  -6   52.09    5.80
   2   3   6   55.19    5.20
   2   3   6   63.19    7.60
   2  -3  -6   51.49    5.60
  -3  -3  -6    8.10    3.70
   3   3   6    6.20    3.20
   3  -3  -6    0.20    4.60
   3   3   6   -0.40    4.90
   4  -3   6    9.00    5.70
   4   3  -6   -7.00    8.60
  -4  -3  -6   13.30    5.00
   4  -3  -6   10.60    7.00
   5   3  -6   -2.90   10.90
   5  -3   6    9.00    7.40
   5  -3  -6    8.20    9.80
   5   3   6  -15.20    8.30
   0   4   6    9.20    2.50
   0   4  -6    6.20    1.80
   0   4  -6    9.10    1.90
   0  -4   6    6.80    2.40
   0  -4   6   11.80    2.20
   0  -4  -6    9.30    2.30
  -1   4   6  610.04   36.60
  -1   4   6  568.54   36.40
  -1  -4  -6  552.54   35.90
  -1  -4  -6  537.25   36.40
   1   4  -6  606.74   36.00
  -1  -4  -6  579.84   35.90
   1   4   6  543.15   35.90
  -1   4  -6  546.85   35.80
   1  -4  -6  566.54   36.40
   1   4   6  557.14   35.90
   1   4   6  557.94   36.70
  -1  -4   6  591.94   36.00
   1  -4  -6  594.44   36.20
  -1   4  -6  586.34   35.90
  -1  -4   6  554.44   36.00
  -2  -4  -6    6.30    2.80
   2   4  -6    3.00    2.20
  -2   4  -6    2.60    2.60
   2  -4  -6    8.00    3.10
   2   4   6   -2.20    4.00
   2  -4  -6    5.60    3.80
  -2  -4   6    2.50    2.90
   2   4   6    1.40    2.40
  -3  -4  -6    5.80    3.80
   3  -4  -6    5.50    5.00
   3   4   6    4.10    5.00
   3   4   6    5.60    3.40
   4  -4   6   11.90    5.40
   4   4  -6   -5.30    8.60
   4  -4  -6    8.90    6.80
   5   4  -6   16.20   12.90
   5  -4  -6   32.50   10.80
   0  -5  -6   29.10    3.50
   0   5  -6   21.10    2.60
   0  -5   6   24.60    3.00
   0  -5   6   25.40    3.00
   0   5   6   25.60    3.50
   0   5  -6   29.20    2.90
   0  -5  -6   24.50    3.20
  -1  -5  -6    3.20    2.30
  -1   5   6   -0.80    3.00
  -1  -5  -6    2.70    2.50
   1   5  -6    2.50    2.10
  -1   5   6   -1.70    3.10
  -1  -5  -6   -1.00    2.10
   1  -5  -6    1.20    2.70
   1   5   6   -0.80    2.10
  -1  -5   6   -0.30    2.30
   1  -5  -6   -0.50    3.40
  -1  -5   6   -2.10    2.40
   1   5   6    4.30    2.30
   1   5   6   -3.40    3.60
   2   5  -6  293.57   19.10
  -2  -5  -6  287.87   19.30
   2   5   6  291.07   19.20
   2  -5  -6  287.17   20.10
  -2  -5   6  314.57   19.30
   2   5   6  286.57   20.60
   2  -5  -6  302.87   19.60
  -3  -5  -6   -3.40    3.80
   3   5  -6   -2.60    3.00
   3   5   6    1.10    3.30
  -3  -5   6    2.20    4.10
   3   5   6   -4.50    5.00
   3  -5  -6    3.90    5.30
   4  -5  -6   76.59   10.50
   0  -6   6   33.60    3.60
   0   6  -6   31.50    3.50
   0   6   6   33.70    4.00
   0  -6  -6   36.00    4.80
   0   6  -6   45.80    3.70
   0  -6  -6   44.30    4.10
   0  -6   6   36.70    3.50
  -1  -6  -6   27.70    3.10
  -1  -6  -6   24.70    2.90
  -1   6   6   23.80    3.80
  -1   6   6   19.10    4.70
   1   6  -6   24.50    2.90
   1  -6  -6   18.70    3.30
   1   6   6   21.30    3.90
   1   6   6   26.80    3.00
  -1  -6   6   31.70    3.10
  -1  -6   6   29.20    3.50
   2   6  -6    1.40    2.30
  -2  -6  -6   -1.80    2.90
   2   6   6   -2.60    2.70
   2  -6  -6   -0.80    3.30
   2   6   6    4.30    4.30
  -2  -6   6   -2.40    3.00
   2  -6  -6   -2.10    4.10
  -3  -6   6   95.29    7.90
   3   6   6   66.49    7.00
   3  -6  -6   75.79    9.50
   3   6   6   57.29    7.90
   4  -6   6    8.50    5.60
  -4  -6   6    8.30    5.20
   4   6   6    7.00    4.20
   4  -6  -6    1.10    6.90
   0   7  -6  803.72   47.80
   0   7   6  763.42   48.30
   0  -7  -6  783.22   48.20
   0  -7  -6  734.63   47.90
   0  -7   6  764.92   47.70
   0   7  -6  710.13   47.60
  -1  -7  -6    5.70    2.20
   1   7  -6    2.90    2.10
  -1   7   6    3.30    2.70
  -1  -7   6    6.30    2.30
   1  -7  -6    3.30    2.80
   1   7   6    5.50    2.30
   1   7   6    8.50    3.20
   2   7  -6   57.09    5.40
  -2  -7   6   47.00    5.00
   2   7   6   42.70    6.00
   2  -7  -6   58.09    5.60
   2   7   6   53.99    5.60
   2  -7  -6   52.69    6.30
   3   7  -6    3.20    3.30
   3   7   6    3.00    3.60
   3   7   6    0.90    5.30
  -3  -7   6   -0.90    4.30
   3  -7  -6    2.90    5.50
   4  -7   6    1.60    5.50
   4  -7  -6    9.00    6.90
  -4  -7   6    0.80    5.60
   4   7   6    5.60    4.30
   0  -8  -6    2.70    2.50
   0   8  -6   14.70    2.50
   0   8   6    7.80    2.80
  -1  -8  -6  198.38   12.50
  -1  -8  -6  191.38   12.80
   1   8  -6  188.68   12.70
  -1   8   6  188.98   13.50
   1   8   6  188.78   12.60
  -1  -8   6  183.98   12.60
   1   8   6  205.28   13.80
   1  -8  -6  179.18   13.20
  -1  -8   6  168.78   12.90
  -2   8   6    8.80    4.30
   2   8  -6    6.10    2.90
   2  -8  -6    8.60    4.80
   2   8   6    4.50    3.10
   2   8   6    7.60    4.60
  -2  -8   6    8.60    3.40
   2  -8  -6   11.70    3.90
   3   8  -6   17.80    3.90
  -3  -8   6    9.10    4.70
   3  -8  -6    8.80    5.90
   3   8   6   14.60    4.00
   3   8   6   11.60    5.80
   4   8  -6   -2.10    4.10
   4   8   6    3.40    4.50
  -4  -8   6    5.10    5.60
   4  -8  -6    4.90    6.90
   0  -9  -6   51.59    5.90
   0   9   6   57.49    6.70
   0   9  -6   62.89    5.40
  -1  -9  -6    7.10    2.80
   1   9  -6    3.70    2.50
   1  -9   6    8.50    4.10
  -1   9   6    6.60    3.20
  -1  -9   6    8.00    2.70
   1   9   6    6.50    2.70
   1   9   6    4.10    3.60
   1  -9  -6    3.30    3.40
   2   9  -6  445.16   28.40
  -2   9   6  444.06   29.30
   2   9   6  419.76   28.30
   2   9   6  436.06   29.70
  -2  -9   6  455.95   28.40
   2  -9  -6  438.66   28.90
   3   9  -6   12.00    3.80
  -3  -9   6    0.70    4.40
   3   9   6    7.90    3.90
   3  -9  -6   10.90    6.00
   3   9   6    6.90    5.50
   4   9  -6    8.10    4.30
   4   9   6    9.50    4.80
  -4  -9   6    7.00    5.80
   4  -9  -6    3.90    7.20
   0  10  -6    0.70    2.50
   0  10   6   -3.30    3.30
   0 -10  -6    0.80    2.80
  -1  10   6   75.49    7.60
   1 -10   6   74.59    8.20
  -1 -10  -6   79.69    6.80
   1  10  -6   68.79    6.70
   1  10   6   79.09    6.60
   1 -10  -6   67.79    7.30
  -1 -10   6   74.39    6.60
   1  10   6   79.29    8.50
   2  10  -6   12.30    3.40
   2 -10   6   10.70    4.90
  -2  10   6   14.00    4.40
   2  10   6    8.90    3.40
   2  10   6    9.40    4.90
   2 -10  -6   10.40    4.30
  -2 -10   6    9.00    3.60
  -3  10   6   14.30    5.40
   3  10  -6   12.30    4.00
   3 -10  -6   12.10    6.60
  -3 -10   6   12.20    4.80
   3  10   6   12.10    5.80
   3  10   6   16.50    4.20
   4  10  -6    1.50    4.30
   4  10   6    4.50    4.80
   4 -10  -6    3.50    7.00
  -4 -10   6   -4.30    5.50
   0  11   6  447.26   28.30
   0  11  -6  433.56   27.30
   0 -11  -6  391.76   27.50
   1 -11   6   13.90    5.10
  -1 -11  -6   12.70    3.40
  -1  11   6   17.90    4.00
   1  11  -6   10.20    3.30
   1  11   6   10.30    3.40
  -1 -11   6   10.20    3.20
   1 -11  -6   16.70    4.00
   1  11   6   12.20    4.50
   2 -11   6    9.20    5.10
   2  11  -6   18.60    3.80
  -2  11   6   16.30    4.50
   2  11   6    5.80    5.10
   2  11   6   13.60    3.70
  -2 -11   6   16.20    4.00
   2 -11  -6    6.30    4.40
  -3  11   6   -1.80    5.10
   3  11  -6   12.10    4.00
   3  11   6    4.60    5.70
  -3 -11   6    7.50    4.60
   3  11   6    3.70    4.00
  -4  11   6   27.80    7.00
   4  11  -6   28.90    5.50
  -4 -11   6   28.10    6.40
   4 -11  -6   37.40    8.60
   4  11   6   30.10    5.90
   0 -12  -6    7.10    3.70
   0  12   6    8.50    4.20
   0  12  -6    3.40    3.20
  -1  12   6  137.29   11.20
  -1 -12  -6  130.49   10.10
   1  12  -6  144.39   10.20
   1 -12   6  128.39   11.60
   1  12   6  134.79   11.80
   1 -12  -6  124.39   11.00
   1  12   6  121.59   10.00
  -1 -12   6  141.19   10.00
   2  12  -6   13.90    3.80
   2 -12   6   21.10    5.50
  -2  12   6   14.70    4.60
   2  12   6   16.70    4.00
   2  12   6   18.40    5.50
  -2 -12   6   20.00    4.40
   2 -12  -6   10.10    4.70
   2 -12  -6   24.30    5.70
   3  12  -6   10.50    4.10
  -3  12   6    2.90    4.70
   3 -12   6    8.70    6.10
   3  12   6    8.00    5.90
   3  12   6    3.50    4.30
  -3 -12   6    6.60    4.70
   4  12  -6    0.90    4.70
  -4  12   6    6.00    5.60
  -4 -12   6   -3.00    5.50
   4  12   6   -0.80    5.10
   0  13  -6   84.39    8.00
   0 -13  -6   95.99    8.50
   0  13   6   93.79    9.80
   1  13  -6   18.80    3.70
  -1 -13  -6   11.00    3.80
   1 -13   6   18.40    5.70
  -1  13   6   17.70    4.40
   1 -13  -6    7.30    4.30
  -1 -13   6   13.00    3.70
   1  13   6   14.70    5.10
   1  13   6   15.40    3.90
  -2  13   6   50.09    6.30
   2 -13   6   51.49    7.30
   2  13  -6   44.80    5.50
   2  13   6   59.69    5.90
  -2 -13   6   60.59    6.00
   2 -13  -6   64.49    7.60
   2  13   6   42.60    6.80
   2 -13  -6   46.50    6.50
   3  13  -6    2.20    4.10
   3 -13   6    1.90    6.30
  -3  13   6    1.30    5.00
   3  13   6    1.20    4.30
  -3 -13   6   11.80    4.70
   3  13   6   11.40    6.00
   4  13  -6   -2.30    4.80
  -4  13   6    6.00    5.90
   4  13   6    3.50    5.20
  -4 -13   6    4.90    6.10
   0  14   6   11.50    4.70
   0 -14  -6    0.60    3.70
   0  14  -6    8.70    3.70
   1  14  -6   82.49    7.80
   1 -14   6   77.19    9.00
  -1  14   6   92.69    9.20
  -1 -14  -6   76.09    8.00
   1 -14  -6   98.39    9.40
   1 -14  -6   76.79    8.80
   1  14   6   74.49   10.10
   1  14   6   82.79    7.90
   2  14  -6    2.90    3.90
   2 -14   6    4.70    5.70
  -2  14   6    5.70    4.50
   2 -14  -6    4.50    4.90
  -2 -14   6    6.30    4.20
   2 -14  -6    7.50    5.60
   2  14   6   13.20    5.50
   2  14   6    1.60    4.00
  -3  14   6   58.49    7.80
   3 -14   6   68.49    9.10
   3  14  -6   69.19    7.10
   3  14   6   75.09    7.30
  -3 -14   6   77.19    7.50
   3  14   6   55.59    8.60
   0 -15  -6  439.26   28.70
   0  15   6  399.56   29.20
   0  15  -6  465.75   28.30
   1 -15   6   10.80    5.90
   1  15  -6    3.00    3.70
  -1 -15  -6    9.60    3.80
  -1  15   6    3.50    4.60
   1 -15  -6   -3.00    4.40
   1  15   6    0.00    4.70
   1  15   6    6.20    3.90
   2 -15   6   23.30    6.60
   2  15  -6   17.30    4.50
  -2  15   6   12.60    5.10
   2 -15  -6   27.40    6.30
   2  15   6   31.00    4.80
   2  15   6   22.40    5.80
  -2 -15   6   20.20    5.10
   3 -15   6    0.80    6.80
   3  15  -6    2.40    4.50
  -3  15   6    3.40    5.40
   3  15   6    4.90    4.70
  -3 -15   6    5.60    5.20
   3  15   6   11.80    6.30
   0  16   6   46.60    6.60
   0  16  -6   51.59    5.70
   0 -16  -6   48.20    6.10
   1  16  -6   38.10    4.90
  -1  16   6   27.70    5.90
   1 -16   6   44.30    7.60
  -1 -16  -6   38.20    5.30
   1 -16  -6   36.90    5.70
   1  16   6   32.60    4.90
   1  16   6   33.60    6.10
   2 -16   6    5.20    6.30
   2  16  -6    4.30    4.10
  -2  16   6    1.80    4.80
   2  16   6   -2.20    4.10
  -2 -16   6   -4.00    4.60
   2 -16  -6    2.00    5.80
   2  16   6    5.50    5.50
   3 -16   6    3.40    7.00
  -3  16   6   -3.00    5.30
   3  16  -6    9.80    4.80
   3  16   6   -1.00    4.80
  -3 -16   6   -5.00    5.20
   3  16   6    3.80    6.10
   0  17   6   29.60    5.70
   0 -17  -6   25.70    5.10
   0 -17   6   21.30    7.50
  -1  17   6   -0.60    5.10
   1  17  -6    2.50    3.80
   1 -17   6   -3.80    6.40
  -1 -17  -6   -1.30    3.90
   1  17   6    0.10    5.00
   1 -17  -6    2.30    4.70
   1  17   6    2.40    4.10
   2  17  -6   50.89    6.10
  -2  17   6   43.70    7.00
   2 -17   6   57.79    8.50
   2  17   6   45.00    7.40
  -2 -17   6   51.99    6.50
   2 -17  -6   55.89    8.10
   2  17   6   55.89    6.30
   3  17  -6    3.80    4.80
   3 -17   6    6.90    7.40
   3  17   6   -1.20    5.00
  -3 -17   6    4.20    5.60
   3  17   6    5.60    6.30
   0  18   6   -6.20    4.60
   0 -18   6   -4.10    6.80
   0  18  -6   -6.30    4.00
   0 -18  -6   -6.00    4.00
   1  18  -6   10.70    4.20
   1 -18   6   10.60    7.10
  -1 -18  -6    8.20    4.60
  -1  18   6    3.20    5.50
   1  18   6   12.10    4.60
   1 -18  -6   19.60    6.20
   1  18   6    9.50    5.40
   1 -18  -6   10.50    5.20
   2 -18   6    4.30    6.80
   2  18  -6    8.50    4.50
  -2  18   6   -8.50    5.20
   2  18   6    7.10    5.70
   2  18   6    7.50    4.60
   2 -18  -6   12.00    6.50
   0  19  -6   -2.10    4.20
   0  19   6   -0.20    4.90
   0 -19   6   -1.00    6.90
   0 -19  -6    7.20    4.60
  -1 -19  -6   10.60    4.60
   1 -19   6   27.90    7.90
  -1  19   6    2.30    5.40
   1  19  -6   12.30    4.40
   1  19   6   14.60    4.60
   1  19   6   13.70    5.70
   2  19  -6   55.59    6.60
   2 -19   6   80.19    9.60
   2  19   6   48.90    7.80
   2  19   6   44.00    6.80
   2 -19  -6   67.39    9.00
   0  20  -6   -1.40    4.50
   0  20   6   -1.90    5.20
   0 -20   6    0.70    7.00
   1  20  -6   20.90    4.70
   1 -20   6   21.00    8.00
  -1 -20  -6   17.90    5.60
   1  20   6   20.40    4.90
   1  20   6   22.30    6.10
   0  21  -6   21.50    5.30
   0 -21   6   24.60    8.00
   0   0  -7   -0.80    1.50
   0   0  -7   -0.20    1.70
   0   0   7    2.10    1.70
   0   0   7   -0.70    2.10
   0   0   7    1.30    1.80
   0   0  -7    1.50    2.00
   1   0   7    2.90    2.20
  -1   0  -7   -0.40    2.30
  -1   0  -7    1.80    2.10
  -1   0  -7    0.90    2.00
   1   0  -7   -2.00    3.70
   1   0   7    0.20    2.20
   1   0   7    3.40    3.20
   2   0   7   -1.10    3.70
   2   0   7    0.90    2.10
   2   0   7   -2.00    2.30
   2   0  -7   -2.50    3.80
  -2   0  -7   -3.30    3.00
  -2   0  -7    1.20    2.40
  -3   0  -7    3.40    3.60
   3   0  -7    2.40    5.50
  -4   0  -7    3.40    4.90
   4   0   7   -1.60    6.00
   4   0  -7   -8.70    7.20
   5   0  -7   11.90   10.70
   5   0   7    3.40    7.50
  -5   0  -7    2.30    6.20
   0   1   7   10.20    2.30
   0   1   7   10.70    2.10
   0  -1   7    8.70    2.20
   0  -1  -7   10.50    2.00
   0  -1   7   10.60    2.20
   0  -1  -7    9.70    2.40
   0  -1  -7   12.10    1.90
   0   1  -7   14.10    2.10
   0   1  -7   11.10    1.90
   0  -1   7   11.90    2.40
   0   1   7   15.50    2.20
  -1   1   7  196.98   15.00
  -1  -1  -7  229.08   15.00
   1  -1   7  224.58   14.50
   1  -1   7  229.08   15.40
   1  -1   7  214.38   14.50
  -1  -1  -7  232.28   14.50
   1   1  -7  228.18   15.30
  -1  -1  -7  226.08   14.50
   1   1  -7  212.38   14.40
   1  -1  -7  228.58   15.50
   1  -1  -7  217.88   14.80
   1   1   7  222.68   14.50
  -1   1  -7  224.28   14.90
  -1  -1   7  212.48   14.50
   1   1   7  227.08   15.60
  -1   1  -7  222.48   14.50
  -1  -1   7  220.28   14.60
   1   1   7  226.18   14.60
  -1   1  -7  227.88   14.40
  -2  -1  -7  109.09    7.90
   2  -1   7  101.69    7.70
   2   1  -7  122.59    9.60
   2  -1   7  108.29    9.90
   2   1   7   97.39    9.90
   2   1   7  105.69    7.80
   2  -1  -7  106.09    9.40
  -2   1  -7   91.09    8.60
  -2   1  -7  115.99    8.00
  -3  -1  -7   34.60    4.50
   3   1  -7   26.90    6.50
   3   1   7   22.90    6.20
  -3   1  -7   34.50    4.60
   3  -1  -7   21.00    5.90
  -4  -1  -7    5.30    5.00
   4  -1   7    4.10    5.70
   4   1  -7   -6.10    7.90
   4  -1  -7   -9.90    7.30
   4   1   7  -10.20    6.30
  -4   1  -7    5.60    5.00
   5  -1   7   67.39    9.90
   5   1  -7   72.29   12.70
  -5  -1   7   59.69    8.30
  -5   1  -7   81.39    8.80
   5  -1  -7   68.79   12.50
   5   1   7   63.29   10.20
   0   2  -7   22.60    2.60
   0  -2   7   23.90    2.80
   0  -2  -7   30.50    2.60
   0  -2  -7   20.80    2.90
   0   2   7   21.20    2.50
   0  -2   7   22.90    2.60
   0  -2   7   21.70    2.80
   0   2   7   20.60    3.00
   0  -2  -7   20.90    2.40
   0   2   7   22.80    2.60
   0   2  -7   20.70    2.30
  -1   2   7  262.37   19.40
  -1  -2  -7  294.27   18.40
  -1  -2  -7  286.87   18.90
  -1  -2  -7  285.97   18.40
   1  -2   7  313.37   19.10
   1   2  -7  286.27   19.00
   1  -2   7  297.77   18.40
   1   2  -7  266.67   18.40
   1  -2   7  288.17   18.50
   1   2  -7  288.07   18.40
   1   2   7  298.47   18.50
   1  -2  -7  256.47   18.70
   1   2   7  295.77   18.50
  -1   2  -7  298.87   18.50
  -1   2  -7  300.87   18.40
  -1   2  -7  295.67   18.70
   1   2   7  312.17   19.60
  -1  -2   7  267.17   18.50
   1  -2  -7  262.77   19.10
  -1  -2   7  280.87   18.50
   2  -2   7  286.97   18.40
  -2  -2  -7  250.27   17.00
   2   2  -7  265.17   18.20
  -2  -2   7  269.17   17.10
   2   2   7  275.87   18.60
   2  -2  -7  258.87   17.30
  -2   2  -7  233.38   17.60
  -2   2  -7  269.97   17.10
   2  -2  -7  243.58   17.90
   2   2   7  260.17   17.00
   3   2  -7    7.40    6.00
  -3  -2  -7    3.60    3.80
   3   2   7    4.90    3.30
  -3   2  -7    9.00    3.80
   3   2   7    2.60    5.30
   3  -2  -7    6.10    3.90
   3  -2  -7    6.40    5.30
   4   2  -7  -12.60    8.40
   4  -2   7   -0.30    5.40
  -4  -2  -7    6.90    4.90
   4  -2  -7    2.60    7.30
  -4  -2   7   -6.20    4.80
   5   2  -7   71.09   12.80
  -5  -2   7   53.59    8.10
   5  -2  -7   70.79   12.50
   0  -3   7   -1.90    2.50
   0  -3   7    4.40    2.50
   0   3   7    3.80    1.90
   0   3   7    1.60    2.10
   0   3   7    4.20    2.60
   0  -3  -7    0.10    2.50
   0  -3   7    1.00    2.30
   0   3  -7    3.30    1.80
   0   3  -7   -2.20    2.00
   0   3   7    3.20    2.70
   1   3  -7   24.20    2.80
   1   3  -7   23.50    2.90
  -1   3   7   22.40    4.00
  -1  -3  -7   33.40    3.10
   1  -3   7   29.50    3.00
  -1  -3  -7   31.40    3.00
  -1   3   7   21.20    3.70
   1  -3   7   28.90    3.20
  -1  -3  -7   19.20    3.20
  -1   3  -7   27.50    2.80
   1  -3  -7   32.60    4.30
  -1   3  -7   30.30    3.00
   1   3   7   24.90    3.00
   1   3   7   31.50    3.10
   1  -3  -7   30.60    3.60
  -1  -3   7   24.90    3.20
   1   3   7   36.50    4.40
  -1  -3   7   24.80    3.10
  -2  -3  -7   36.00    3.90
   2   3  -7   34.40    3.70
   2  -3   7   38.90    5.20
   2  -3  -7   48.00    5.60
   2   3   7   37.60    5.70
   2   3   7   36.40    3.80
  -2  -3   7   41.00    4.10
  -2   3  -7   26.60    4.20
   2  -3  -7   47.00    4.40
  -2   3  -7   41.80    4.00
   3   3  -7   85.39   11.10
  -3  -3  -7   78.89    7.60
   3   3   7   76.79   10.60
  -3  -3   7   86.09    8.10
   3  -3  -7   71.69    9.40
  -3   3  -7   92.99    7.70
   3   3   7   79.79    7.40
   3  -3  -7   85.69    8.20
  -4  -3  -7   67.29    7.40
   4  -3   7   49.60    7.50
   4   3  -7   65.99   11.10
  -4   3  -7   67.09    7.10
  -4  -3   7   67.89    7.20
   4  -3  -7   58.99    9.10
   0   4  -7   15.30    2.30
   0   4   7   23.60    3.10
   0   4   7   10.70    2.10
   0   4   7   15.30    3.10
   0  -4   7   18.40    2.70
   0  -4   7   14.60    2.90
   0  -4  -7   14.80    2.80
   0   4   7   19.00    2.60
   0   4  -7   18.30    2.50
  -1   4   7   11.60    3.40
  -1  -4  -7   13.60    2.50
  -1   4   7   17.90    3.70
   1   4  -7   15.20    2.50
   1   4  -7   12.30    2.20
  -1  -4  -7   10.30    2.70
  -1  -4  -7   13.10    2.30
  -1  -4   7   13.90    2.50
  -1   4  -7   11.00    2.20
   1   4   7   10.50    3.90
   1   4   7   13.00    2.40
   1  -4  -7   12.40    2.70
   1  -4  -7   15.40    3.60
  -1   4  -7   15.90    2.60
   1   4   7   14.60    2.50
  -1  -4   7   10.90    2.50
  -2  -4  -7   13.70    3.00
   2   4  -7    7.30    2.50
  -2  -4   7    6.50    3.00
   2  -4  -7    8.40    3.30
   2   4   7    4.50    4.20
   2  -4  -7   10.10    4.10
   2   4   7   14.20    2.90
  -2   4  -7    2.70    2.80
  -3  -4  -7   68.79    6.90
   3   4   7   44.60    7.50
   3  -4  -7   69.39    7.80
   3   4   7   53.39    5.70
   3  -4  -7   71.79    7.70
  -3  -4   7   73.69    7.40
  -4  -4  -7  135.19   11.70
   4   4  -7  134.49   16.20
  -4  -4   7  132.59   11.90
   4  -4  -7  147.19   13.90
   0  -5   7   69.49    5.20
   0   5   7   64.79    5.70
   0  -5   7   61.49    5.30
   0   5  -7   49.70    4.70
   0  -5  -7   51.19    5.70
   0   5   7   58.19    6.30
   0   5  -7   50.79    4.90
   1   5  -7  153.98   10.50
  -1  -5  -7  159.18   10.40
  -1   5   7  136.49   11.40
  -1   5   7  145.29   11.10
  -1  -5  -7  163.48   10.30
   1   5  -7  133.29   10.20
   1  -5  -7  139.99   11.20
  -1  -5   7  143.99   10.40
  -1   5  -7  155.58   10.20
   1   5   7  181.28   11.80
   1   5   7  167.08   10.40
  -1   5  -7  162.48   10.40
   1  -5  -7  150.58   10.80
   2   5  -7    9.10    2.50
  -2  -5  -7   11.80    3.10
  -2  -5   7    7.80    3.10
   2  -5  -7    7.30    4.30
   2   5   7    4.50    4.20
   2  -5  -7   13.90    3.50
   2   5   7   11.30    2.90
  -3  -5  -7   23.50    4.40
  -3  -5   7   16.10    4.60
   3   5   7   12.40    5.70
   3   5   7   16.40    3.90
   3  -5  -7   16.10    5.90
   3  -5  -7   18.80    4.70
   4   5  -7   11.10   10.10
   4  -5   7   25.00    5.70
   4   5   7   22.20    4.60
  -4  -5   7   28.90    6.00
   4  -5  -7   32.50    8.40
   0  -6   7   29.10    3.10
   0  -6  -7   26.40    3.40
   0   6  -7   24.30    2.70
   0  -6  -7   33.40    3.50
   0  -6   7   29.10    3.20
   0   6   7   25.60    3.60
   0   6  -7   24.90    3.00
   1   6  -7  159.58   10.80
  -1   6   7  168.18   11.80
  -1  -6  -7  142.19   10.80
  -1  -6  -7  149.79   10.60
  -1  -6   7  168.78   10.90
   1   6   7  155.08   10.80
   1  -6  -7  169.38   11.30
  -1   6  -7  162.28   10.80
   1   6   7  155.48   12.10
  -2  -6  -7   32.40    3.90
   2   6  -7   25.60    3.50
   2  -6  -7   30.60    4.30
   2   6   7   28.90    3.80
   2   6   7   25.60    5.30
   2  -6  -7   27.10    5.30
  -2  -6   7   27.60    3.80
   3   6  -7   77.59    7.00
  -3  -6  -7   72.89    7.50
   3   6   7   80.89    7.40
   3   6   7   52.99    8.10
   3  -6  -7   80.79    8.50
  -3  -6   7   74.39    7.10
   3  -6  -7   77.19    9.80
   4  -6   7   23.80    6.20
   4  -6  -7   28.90    7.80
   4   6   7   20.70    4.70
  -4  -6   7   34.70    6.20
   0   7  -7   13.70    2.50
   0  -7   7   16.60    2.60
   0  -7   7   21.00    2.80
   0  -7  -7   17.10    3.00
   0   7   7   11.60    2.90
  -1   7   7   94.89    7.80
  -1  -7  -7   72.99    6.20
   1   7  -7   88.39    6.50
  -1  -7  -7   71.39    6.30
   1   7   7   69.49    8.10
   1   7   7   73.19    6.40
  -1  -7   7   90.29    6.50
   1  -7  -7   84.39    7.20
   2   7  -7   -2.70    2.60
  -2   7   7    3.20    4.00
  -2  -7  -7    9.60    3.30
   2  -7  -7   -0.50    4.60
   2   7   7   -0.40    2.90
   2  -7  -7    0.20    3.60
  -2  -7   7    3.80    3.20
   2   7   7    6.30    4.40
   3   7  -7  130.29   10.40
  -3  -7   7  125.69   11.00
   3  -7  -7  136.49   12.90
   3   7   7  162.58   10.90
   3  -7  -7  146.39   11.90
   3   7   7  128.39   13.20
   4  -7  -7   34.60    8.20
   4   7   7   30.40    5.40
  -4  -7   7   32.00    6.60
   0   8  -7   23.20    3.10
   0   8   7   15.20    3.40
   0  -8  -7   23.70    3.20
   1   8  -7   65.69    5.80
  -1   8   7   75.49    7.40
  -1  -8   7   70.09    5.90
   1   8   7   57.49    7.90
   1  -8  -7   73.59    6.80
   1   8   7   53.69    5.70
   2   8  -7   13.90    3.20
  -2   8   7    7.00    4.50
  -2  -8   7   12.30    3.60
   2   8   7   14.30    5.10
   2   8   7   19.10    3.70
   2  -8  -7   26.20    4.50
   2  -8  -7   23.50    5.50
   3   8  -7   55.39    5.90
   3  -8  -7   74.49    7.30
   3   8   7   75.69    7.10
   3   8   7   42.30    7.50
  -3  -8   7   65.59    6.70
   3  -8  -7   68.39    8.40
   4   8  -7    9.10    4.30
  -4  -8   7    4.50    5.90
   4   8   7    9.80    4.70
   4  -8  -7   11.50    7.30
   0   9  -7   20.70    3.00
   0   9   7   11.40    3.60
   0  -9  -7   14.50    3.10
  -1   9   7   -0.50    3.10
  -1  -9  -7   -0.50    2.90
   1   9  -7    0.60    2.50
   1  -9  -7    3.70    3.30
  -1  -9   7    2.30    2.60
   1   9   7   -0.50    2.60
   1   9   7   -0.80    3.70
   2   9  -7   28.30    4.00
  -2   9   7   20.10    5.00
   2  -9  -7   35.70    5.20
  -2  -9   7   32.80    4.50
   2   9   7   40.40    4.30
   2   9   7   35.40    5.70
   3   9  -7    8.90    3.80
  -3   9   7   13.40    5.80
  -3  -9   7   12.20    4.60
   3   9   7   14.60    4.10
   3  -9  -7   16.70    6.40
   3   9   7    8.50    5.80
   4   9  -7    3.00    4.30
   4   9   7    8.20    4.70
  -4  -9   7   12.60    5.70
   4  -9  -7   -1.50    7.10
   0 -10  -7   37.00    4.10
   0  10  -7   26.70    3.70
   0  10   7   25.20    4.50
  -1 -10  -7   44.50    4.50
   1  10  -7   34.80    4.30
  -1  10   7   37.00    5.00
   1  10   7   46.20    5.60
  -1 -10   7   36.70    4.30
   1 -10  -7   38.00    5.20
   1  10   7   46.90    4.60
  -2  10   7   63.29    8.80
   2  10  -7   52.69    6.00
   2  10   7   80.39    7.00
   2 -10  -7   73.69    8.30
   2  10   7   95.09   10.00
  -2 -10   7   66.69    7.20
  -3  10   7   33.40    6.40
   3  10  -7   27.70    4.50
  -3 -10   7   19.50    5.00
   3  10   7   12.00    4.50
   3 -10  -7   29.30    7.30
   3  10   7   19.90    6.20
   4  10  -7    6.80    4.60
   4 -10  -7   10.70    7.40
  -4 -10   7   10.20    5.80
   4  10   7   10.10    5.00
   0 -11  -7   18.30    3.70
   0  11  -7   16.30    3.40
   0  11   7    9.40    4.30
   1  11  -7   88.99    7.60
  -1 -11  -7   84.49    7.80
   1 -11   7   87.59    9.40
  -1  11   7  101.79    9.10
   1  11   7   83.49    7.60
   1 -11  -7   98.39    8.60
   1  11   7   77.99    9.50
  -1 -11   7   88.09    7.50
  -2  11   7   23.50    5.10
   2  11  -7   27.10    4.30
   2  11   7   18.70    5.60
   2 -11  -7   26.10    5.40
  -2 -11   7   18.70    4.40
   2  11   7   31.70    4.40
  -3  11   7   22.80    6.10
   3  11  -7   20.30    4.50
  -3 -11   7   17.30    4.90
   3  11   7   13.20    6.20
   3  11   7   18.80    4.60
   4  11  -7   -4.20    4.70
  -4  11   7    4.70    6.00
   4 -11  -7   -1.90    7.40
   4  11   7    6.00    5.00
  -4 -11   7   -0.20    5.70
   0  12   7   32.70    5.60
   0  12  -7   36.80    4.50
   0 -12  -7   41.70    5.00
   1 -12   7  204.28   15.40
  -1 -12  -7  210.48   14.10
  -1  12   7  192.88   15.10
   1  12  -7  190.08   14.10
   1  12   7  222.38   14.10
   1  12   7  216.18   15.70
   1 -12  -7  175.48   14.60
  -1 -12   7  205.28   14.00
   2  12  -7   -4.50    3.50
   2 -12   7    7.50    5.40
  -2  12   7    4.50    4.40
   2  12   7    4.80    5.30
   2  12   7    5.10    3.80
   2 -12  -7   -3.60    4.50
  -2 -12   7    3.10    4.00
   3 -12   7   28.40    6.70
   3  12  -7   14.10    4.60
  -3  12   7   20.80    5.90
   3  12   7   15.90    4.70
   3  12   7   17.30    6.50
  -3 -12   7   23.50    5.10
   4  12  -7    3.90    5.00
  -4  12   7   14.80    6.50
   4  12   7   11.30    5.40
  -4 -12   7   12.60    6.10
   0 -13  -7    9.30    4.10
   0  13  -7    2.50    3.60
   0  13   7    6.70    4.60
   1  13  -7   97.79    9.30
   1 -13   7  132.79   11.40
  -1 -13  -7  129.09    9.40
  -1  13   7  110.69   10.70
   1  13   7  125.69    9.20
   1 -13  -7  101.19   10.20
   1  13   7  126.29   11.50
  -1 -13   7   97.59    9.20
   2  13  -7    2.70    3.60
  -2  13   7    2.80    4.50
   2 -13  -7    9.40    4.90
  -2 -13   7    3.50    4.10
   2  13   7   -3.60    3.70
   2  13   7    1.80    5.20
   3 -13   7   19.20    6.90
  -3  13   7   12.60    5.50
   3  13  -7   11.10    4.70
   3  13   7   15.40    4.80
   3  13   7    9.90    6.30
  -3 -13   7    7.00    5.10
   0  14   7    2.30    4.70
   0 -14  -7   -3.50    3.70
   0  14  -7    0.10    3.60
  -1 -14  -7   23.30    4.30
  -1  14   7   18.70    5.00
   1 -14   7   24.90    6.40
   1  14  -7   18.30    4.10
   1  14   7   19.20    5.60
   1  14   7   25.10    4.40
   1 -14  -7   20.50    5.00
   2  14  -7    2.50    3.70
  -2  14   7    2.20    4.60
   2 -14   7    1.60    5.90
  -2 -14   7   -2.50    4.40
   2  14   7    0.00    4.00
   2  14   7    6.00    5.40
   2 -14  -7   -0.10    5.50
   2 -14  -7    2.40    4.90
  -3  14   7   -4.30    5.10
   3  14  -7    5.70    4.50
   3  14   7   12.30    6.40
   3  14   7    3.40    4.70
  -3 -14   7    8.90    5.20
   0  15   7   18.80    5.30
   0 -15  -7   11.50    4.40
   0  15  -7   10.70    4.20
  -1  15   7   14.00    5.10
   1 -15   7    7.60    6.10
   1  15  -7    5.30    3.90
  -1 -15  -7   17.00    4.00
   1  15   7    7.90    5.20
   1 -15  -7    6.70    4.70
   1  15   7   18.00    4.30
   2  15  -7    6.70    4.00
  -2  15   7    5.90    5.00
   2 -15   7   10.70    6.50
   2  15   7    0.90    5.30
   2 -15  -7    7.10    5.50
  -2 -15   7    0.30    4.50
   2  15   7    1.30    4.10
   3  15  -7    1.80    4.70
   3 -15   7    2.60    6.90
  -3  15   7    3.00    5.30
   3  15   7    7.80    6.40
   3  15   7    4.30    4.80
  -3 -15   7    0.10    5.10
   0 -16  -7   91.19    8.50
   0  16  -7   75.39    6.90
   0  16   7   58.19    7.70
   1  16  -7   78.69    7.50
  -1 -16  -7   64.19    6.80
   1 -16   7   86.89   10.50
  -1  16   7   71.69    9.90
   1  16   7   61.39    7.90
   1 -16  -7   74.69    7.70
   2 -16   7    7.00    6.50
   2  16  -7   -1.10    4.10
  -2  16   7   -6.50    4.80
   2 -16  -7    2.20    5.40
   2  16   7    2.90    5.70
   2  16   7   -1.20    4.10
   2 -16  -7   -1.30    5.80
  -2 -16   7   -6.00    4.60
  -3  16   7   -6.70    5.30
   3  16  -7   -0.60    4.80
   3  16   7    4.40    6.50
  -3 -16   7    8.90    5.50
   3  16   7   -0.90    4.70
   0 -17  -7    3.90    4.40
   0 -17   7   -7.60    6.70
   0  17   7   -4.30    4.90
   1  17  -7   46.90    5.70
  -1 -17  -7   48.70    6.10
  -1  17   7   47.30    7.40
   1 -17   7   63.39    8.70
   1  17   7   46.50    6.00
   1  17   7   50.29    7.30
   1 -17  -7   50.59    6.70
   2 -17   7    5.90    6.80
   2  17  -7    5.00    4.40
  -2  17   7   -1.20    5.30
   2 -17  -7    8.20    6.20
   2  17   7    7.90    5.80
  -2 -17   7    3.30    5.10
   2  17   7    3.40    4.40
   0  18  -7    1.90    4.30
   0  18   7   -2.80    5.00
   0 -18   7   -7.40    6.70
   0 -18  -7   -2.60    4.40
  -1  18   7   36.80    7.10
  -1 -18  -7   35.20    5.70
   1  18  -7   42.00    5.50
   1 -18   7   57.99    8.60
   1 -18  -7   46.00    6.70
   1  18   7   33.60    6.80
  -2  18   7   15.50    6.20
   2 -18   7   35.80    7.90
   2  18  -7   17.50    5.00
  -2 -18   7   20.30    5.70
   2  18   7   23.70    6.30
   2  18   7   25.60    5.20
   0  19   7    3.10    5.30
   0 -19   7    0.90    7.30
   0 -19  -7    8.10    4.70
   0  19  -7   11.90    4.50
   1  19  -7   17.80    4.60
  -1 -19  -7   16.00    5.00
   1 -19   7   18.70    7.70
  -1  19   7    6.60    5.90
   1  19   7   16.10    4.90
   1 -19  -7   13.10    5.50
   1  19   7   13.60    5.90
   2  19  -7   25.90    5.50
   2 -19   7   29.90    8.00
   2 -19  -7   39.30    7.90
   2  19   7   29.60    5.50
   2  19   7   31.90    6.80
   0 -20   7    9.30    7.40
   0  20   7   -1.80    5.20
   0  20  -7    6.20    4.50
   0 -20  -7    3.90    4.80
   1  20  -7   -3.80    4.40
   1 -20   7   11.30    7.60
  -1 -20  -7    0.70    4.50
   1  20   7    3.10    5.60
   1  20   7   -0.20    4.40
   0   0  -8  107.79    8.60
   0   0  -8  117.79    7.80
   0   0   8  109.39    7.90
   0   0  -8  113.19    7.90
   0   0   8  108.59    7.90
   0   0   8  113.79    8.60
  -1   0   8   67.79    5.50
   1   0  -8   49.10    6.90
   1   0   8   66.09    5.40
  -1   0  -8   52.89    6.10
   1   0   8   68.59    7.70
  -1   0  -8   63.89    5.30
   1   0   8   66.19    5.50
  -1   0  -8   65.69    5.20
  -1   0   8   63.89    5.40
  -2   0  -8  155.08   10.60
   2   0   8  157.78   10.50
   2   0  -8  139.19   11.70
  -3   0  -8   13.20    4.00
   3   0   8    8.60    5.80
   3   0  -8    6.60    5.70
   4   0  -8   27.30    8.50
  -4   0  -8   38.80    6.20
  -4   0   8   33.20    5.70
   0  -1  -8   49.60    6.10
   0   1   8   60.19    5.30
   0  -1  -8   54.69    5.00
   0  -1  -8   66.29    5.10
   0  -1   8   62.79    5.40
   0   1   8   67.49    6.30
   0   1  -8   70.29    5.10
   0   1  -8   65.29    5.10
   0  -1   8   68.29    5.40
   0   1   8   58.89    5.20
   0  -1   8   59.79    6.20
  -1   1   8  907.01   52.99
  -1  -1  -8  800.32   52.99
  -1  -1  -8  823.92   53.39
   1  -1   8  896.81   53.59
  -1   1   8  866.11   53.69
   1  -1   8  839.42   52.99
   1   1  -8  850.21   52.99
  -1  -1  -8  865.41   52.99
   1   1  -8  884.81   53.29
   1  -1   8  807.32   52.99
   1   1   8  812.12   52.99
  -1   1  -8  839.52   52.99
   1   1   8  821.32   52.99
  -1  -1   8  829.12   52.99
  -1  -1   8  902.31   53.09
  -1   1  -8  824.32   53.29
  -1   1  -8  863.51   53.09
   1  -1  -8  774.72   53.39
   1   1   8  852.91   53.69
   2  -1   8   10.60    4.40
  -2  -1  -8   12.80    2.80
   2   1  -8   14.50    4.50
   2  -1  -8   15.90    3.20
   2   1   8   15.00    4.70
  -2   1  -8    6.80    3.60
  -2   1  -8   10.70    3.00
   2   1   8   11.10    2.70
   2  -1  -8    9.70    4.30
   3   1  -8   31.30    7.10
  -3  -1  -8   47.10    5.10
   3  -1  -8   35.90    6.70
   3   1   8   27.80    6.60
  -3   1  -8   49.00    5.10
   4   1  -8   -7.10    7.80
  -4   1   8   -4.40    4.60
  -4  -1  -8   -2.00    5.00
   4  -1   8    5.30    5.80
   4   1   8  -15.00    5.90
  -4   1  -8   -2.30    5.00
   4  -1  -8   -8.60    7.20
  -4  -1   8    3.90    5.10
   0  -2  -8  652.63   41.90
   0  -2   8  665.73   41.70
   0   2   8  668.03   41.40
   0   2   8  684.23   42.00
   0  -2  -8  666.73   41.40
   0   2  -8  677.13   41.50
   0   2   8  627.84   41.40
   0   2  -8  631.44   41.40
   0  -2   8  673.73   41.50
   0  -2  -8  637.64   41.40
   0  -2   8  664.83   41.50
  -1  -2  -8   12.20    2.40
  -1  -2  -8   12.10    2.20
  -1  -2  -8    8.40    2.50
   1   2  -8   10.30    2.20
   1  -2   8    5.20    3.10
  -1   2   8    8.40    3.50
  -1   2   8    5.20    3.10
   1   2  -8   13.60    3.60
   1  -2   8    8.20    2.30
   1   2  -8    9.60    2.00
   1   2   8   11.20    2.40
   1  -2  -8    9.80    3.50
  -1   2  -8    4.00    2.40
  -1  -2   8    7.20    2.40
   1   2   8   13.80    2.40
  -1   2  -8   11.40    2.10
  -1  -2   8   10.90    2.40
   1  -2  -8   12.70    2.80
  -1   2  -8   11.80    2.40
   1   2   8   12.30    3.70
   2  -2   8   53.69    6.00
  -2  -2  -8   45.00    4.40
   2   2  -8   59.49    6.10
   2  -2  -8   49.90    5.50
   2   2   8   39.40    4.30
   2   2   8   46.80    6.00
  -2   2  -8   35.80    4.60
  -2   2  -8   48.30    4.50
   2  -2  -8   48.00    5.60
  -2  -2   8   54.89    5.30
   3   2  -8   -0.10    6.10
  -3  -2  -8    1.20    3.70
   3  -2  -8   -7.50    3.80
   3   2   8   -0.80    3.20
  -3  -2   8   -8.90    3.80
   3  -2  -8    0.60    5.20
   3   2   8    3.80    5.70
  -3   2  -8    3.10    3.80
  -4  -2  -8   16.50    5.60
  -4   2   8   13.70    4.60
   4   2  -8    8.90    9.20
  -4   2  -8   18.50    5.50
   4  -2  -8   19.00    7.50
  -4  -2   8    6.70    5.40
   0   3  -8   49.40    4.60
   0  -3   8   52.99    5.40
   0   3   8   57.19    4.70
   0  -3   8   54.79    4.80
   0   3   8   53.29    5.90
   0   3   8   39.80    4.50
   0  -3  -8   49.40    5.40
   0   3  -8   50.39    4.30
   0   3   8   39.60    5.20
   0  -3   8   55.89    5.20
   1   3  -8   25.30    3.00
   1  -3   8   25.60    3.50
  -1  -3  -8   23.70    3.30
  -1  -3  -8   36.80    3.20
   1   3  -8   22.80    2.80
  -1   3   8   25.30    4.10
  -1   3   8   24.40    3.70
  -1  -3  -8   38.90    3.30
   1  -3   8   32.80    3.10
   1  -3   8   30.30    3.30
  -1   3  -8   24.10    3.50
  -1   3  -8   43.10    3.40
  -1  -3   8   26.60    3.20
  -1   3  -8   30.50    3.90
   1  -3  -8   34.70    3.60
   1   3   8   28.70    4.10
   1  -3  -8   40.40    4.30
   1   3   8   35.20    3.30
   2   3  -8    4.60    2.40
  -2  -3  -8    7.10    2.70
   2  -3   8    2.80    4.00
   2  -3  -8    6.60    3.20
  -2   3  -8    6.40    2.90
  -2   3  -8    0.40    2.70
   2   3   8    2.60    4.20
   2  -3  -8    9.60    4.50
   2   3   8    9.50    2.70
  -2  -3   8    7.70    3.00
   3   3  -8    3.50    6.40
  -3  -3  -8   15.50    4.10
   3   3   8   12.30    3.60
   3  -3  -8    9.70    4.30
   3  -3  -8   12.50    5.60
  -3  -3   8    1.20    4.10
   3   3   8    4.30    5.70
   4   3  -8   19.60    9.40
  -4  -3  -8   19.10    5.50
  -4   3   8   12.50    4.50
  -4  -3   8    3.80    5.50
   4  -3  -8   24.70    7.90
   0  -4  -8 1501.45   94.19
   0   4   8 1483.45   93.59
   0   4   8 1565.14   94.29
   0  -4   8 1519.15   93.69
   0   4  -8 1502.95   93.69
   0   4   8 1428.76   93.79
   0   4  -8 1536.65   93.69
   0  -4   8 1461.05   93.69
   1   4  -8   70.79    5.70
  -1   4   8   76.89    6.90
  -1   4   8   80.29    7.40
  -1  -4  -8   71.49    5.90
   1   4  -8   77.79    6.00
   1  -4   8   77.09    6.20
   1  -4   8   70.89    5.90
  -1  -4  -8   77.49    5.90
   1   4   8   77.59    6.10
  -1  -4   8   82.99    6.10
   1  -4  -8   75.19    7.10
   1  -4  -8   71.89    6.50
  -1   4  -8   83.69    6.10
   1   4   8   75.09    7.80
   2  -4   8    7.50    4.20
   2   4  -8   15.00    2.90
  -2  -4  -8   14.10    3.10
   2  -4  -8   21.50    3.80
  -2  -4   8   15.10    3.40
   2   4   8   14.30    3.00
   2  -4  -8   20.70    4.70
  -2   4  -8    6.60    3.00
  -2   4  -8   18.20    3.20
   2   4   8   13.90    4.70
   3   4  -8   22.30    7.60
  -3  -4  -8   28.20    4.60
   3   4   8   17.10    6.10
  -3  -4   8   22.30    4.60
   3   4   8   13.80    4.00
   3  -4  -8   27.20    6.60
   3  -4  -8   17.10    4.70
   4   4  -8   87.49   12.60
  -4  -4  -8  102.59   10.00
  -4  -4   8   94.09    9.90
   4   4   8   93.99    8.80
   4  -4  -8   95.89   11.80
   0   5   8   14.20    3.00
   0  -5   8   14.60    2.70
   0   5   8   10.70    2.80
   0   5  -8   16.70    2.40
   0  -5   8   14.20    2.60
  -1  -5  -8   31.40    3.40
  -1   5   8   34.60    4.30
  -1  -5  -8   35.60    3.40
   1   5  -8   33.50    3.40
   1  -5   8   33.70    3.30
   1   5   8   35.70    4.50
   1  -5  -8   35.20    4.50
  -1   5  -8   31.90    3.40
  -1  -5   8   28.20    3.40
   1  -5  -8   29.20    3.70
   1   5   8   40.60    3.50
  -2  -5  -8    0.60    2.80
   2   5  -8   -0.40    2.60
   2   5   8    1.20    2.70
   2   5   8    2.40    4.20
   2  -5  -8    5.20    3.50
   2  -5  -8    6.30    4.40
  -2  -5   8    0.50    3.10
  -3  -5  -8  164.58   12.90
   3   5   8  161.18   15.30
   3  -5  -8  172.18   15.10
   3  -5  -8  193.98   13.60
  -3  -5   8  199.28   13.30
   4   5  -8   -6.20    9.00
  -4  -5  -8    5.10    5.40
   4  -5  -8    2.40    7.90
  -4  -5   8   -9.30    5.30
   4   5   8    4.20    4.10
   0   6   8  100.79    8.10
   0  -6   8  105.59    7.80
   0   6  -8  107.59    7.70
   0  -6  -8  103.09    8.20
   0   6   8  112.09    8.70
   0  -6   8  109.09    7.70
  -1   6   8    2.40    3.00
  -1  -6  -8    2.20    2.40
   1   6  -8    2.40    2.40
  -1  -6  -8    0.20    2.30
   1   6   8    2.00    3.30
   1   6   8   -0.30    2.30
   1  -6  -8    0.00    2.70
  -1  -6   8    5.40    2.40
  -1   6  -8    5.70    2.30
   2   6  -8   16.60    3.20
  -2  -6  -8   15.60    3.50
  -2   6   8   12.20    4.50
   2  -6  -8   19.10    5.20
  -2  -6   8   15.00    3.50
   2   6   8    9.60    4.60
   2  -6  -8   15.50    4.10
   2   6   8   16.10    3.30
   3   6  -8    9.00    3.50
  -3  -6  -8   10.10    4.40
   3   6   8   13.00    4.00
   3  -6  -8   15.00    4.70
   3  -6  -8   10.60    6.00
  -3  -6   8   14.50    4.60
   3   6   8    8.60    5.80
   4   6  -8   52.39   12.00
   4  -6  -8   66.49    9.80
  -4  -6   8   58.39    7.50
   4   6   8   80.69    7.90
   0  -7  -8   47.30    4.50
   0   7  -8   44.20    4.70
   0  -7   8   44.20    4.20
   0  -7   8   46.80    4.60
   0   7   8   43.80    5.80
  -1   7   8   87.09    8.00
  -1  -7  -8   69.89    6.30
   1   7  -8   82.09    6.60
   1   7   8   76.69    6.40
   1   7   8   72.89    8.60
   1  -7  -8   69.99    7.10
  -1   7  -8   82.69    6.50
  -1  -7   8   88.29    6.50
   2   7  -8   79.49    6.70
  -2   7   8   65.49    8.80
  -2  -7  -8   77.09    6.80
  -2  -7   8   83.59    7.10
   2   7   8   71.89    9.40
   2   7   8   71.39    6.80
   2  -7  -8   69.59    9.10
   2  -7  -8   74.49    7.70
   3   7  -8  216.38   15.40
  -3  -7  -8  233.88   15.80
   3  -7  -8  221.78   17.50
   3  -7  -8  231.18   16.40
   3   7   8  216.88   17.70
  -3  -7   8  218.68   15.80
   3   7   8  222.38   15.60
  -4  -7   8    2.80    5.50
   4   7   8   10.90    4.70
   4  -7  -8    2.10    6.80
   0  -8  -8   54.99    6.00
   0   8   8   54.69    6.70
   0  -8   8   49.30    5.20
   0   8  -8   57.59    5.30
   1   8  -8   12.20    2.90
  -1   8   8   16.00    3.70
   1   8   8   23.10    3.10
  -1  -8   8   15.80    2.90
   1  -8  -8   16.10    3.50
   1   8   8   12.70    4.20
   2   8  -8  404.36   26.00
  -2   8   8  404.46   27.10
   2  -8  -8  403.46   27.20
  -2  -8   8  416.06   26.00
   2   8   8  382.76   26.00
   2   8   8  361.66   27.20
   2  -8  -8  428.86   26.50
   3   8  -8   -4.70    3.40
  -3  -8   8    5.20    4.50
   3  -8  -8    8.00    4.90
   3   8   8    5.40    5.50
   3  -8  -8    4.70    6.20
   3   8   8    2.30    3.80
   4   8  -8    6.40    4.10
  -4  -8   8   15.30    5.80
   4  -8  -8   17.20    7.40
   4   8   8   11.60    4.80
   0   9  -8   19.40    3.30
   0   9   8   17.10    3.90
   0  -9  -8   17.80    3.30
  -1   9   8  126.39   10.90
   1   9  -8  129.99    9.80
  -1  -9  -8  143.99    9.90
   1  -9  -8  125.09   10.40
   1   9   8  135.89    9.60
   1   9   8  146.59   11.60
  -1  -9   8  119.59    9.60
   2   9  -8    5.20    3.10
  -2   9   8   -0.40    4.50
   2  -9  -8    7.50    4.30
   2   9   8    9.20    3.50
   2   9   8    3.00    4.80
  -2  -9   8    5.10    3.70
  -3   9   8    9.30    5.70
   3   9  -8    5.90    3.80
   3   9   8   13.20    4.20
   3  -9  -8    6.30    6.50
   3  -9  -8   18.00    5.30
  -3  -9   8    6.50    4.50
   3   9   8    5.10    5.70
   4   9  -8   -6.90    4.00
  -4  -9   8   -5.40    5.50
   4  -9  -8    3.90    7.40
   4   9   8   -0.90    4.60
   0 -10  -8   62.39    6.70
   0  10  -8   67.39    6.40
   0  10   8   66.89    8.10
   0 -10   8   61.29    5.90
  -1  10   8   47.70    5.80
  -1 -10  -8   49.70    5.10
   1  10  -8   47.80    4.90
   1 -10   8   56.59    6.70
   1 -10  -8   49.10    5.60
  -1 -10   8   37.20    4.80
   1  10   8   65.69    5.10
   1  10   8   50.29    6.30
   2  10  -8  257.37   17.50
  -2  10   8  261.07   18.90
   2  10   8  257.97   17.50
   2 -10  -8  253.07   18.40
   2  10   8  255.97   19.30
  -2 -10   8  264.77   17.60
  -3  10   8    5.80    5.80
   3  10  -8    3.20    3.80
   3 -10  -8   -0.10    5.20
  -3 -10   8    3.20    4.70
   3  10   8    9.30    4.30
   3  10   8    9.00    5.80
   3 -10  -8    1.90    6.70
   4  10  -8   -9.50    4.20
  -4  10   8   10.30    6.70
  -4 -10   8   -4.80    5.40
   4  10   8    1.50    4.80
   4 -10  -8   -8.00    7.10
   0  11   8   46.20    5.90
   0  11  -8   42.30    4.80
   0 -11  -8   39.00    4.90
  -1  11   8  170.18   13.00
   1 -11   8  153.88   13.10
   1  11  -8  154.88   11.60
  -1 -11  -8  159.48   11.80
   1  11   8  154.08   13.30
   1 -11  -8  166.48   12.50
  -1 -11   8  164.08   11.60
   1  11   8  163.58   11.60
   2  11  -8    3.30    3.50
  -2 -11  -8    8.70    3.40
  -2  11   8    5.30    4.80
   2  11   8    9.20    3.80
   2 -11  -8    0.80    4.70
   2  11   8    2.90    5.10
  -2 -11   8    5.10    4.00
  -3  11   8   45.10    7.00
   3  11  -8   41.00    5.60
  -3 -11   8   53.89    6.50
   3  11   8   36.70    7.20
   3  11   8   56.99    6.10
   3 -11  -8   41.80    6.90
   4  11  -8   -1.30    4.50
  -4  11   8    8.20    6.60
   4  11   8    2.30    5.00
   4 -11  -8   13.70    8.00
  -4 -11   8    8.80    6.00
   0 -12  -8   13.20    3.80
   0  12  -8   17.90    3.80
   0  12   8   16.10    4.90
  -1 -12  -8   12.40    3.50
   1  12  -8   11.30    3.50
   1 -12   8   16.60    5.80
  -1  12   8    7.20    4.40
   1  12   8    5.10    4.60
   1  12   8   10.30    3.50
  -1 -12   8    4.50    3.40
   1 -12  -8   10.60    4.20
  -2  12   8   46.40    6.40
   2  12  -8   42.80    5.20
   2 -12   8   49.50    7.00
  -2 -12   8   35.00    5.40
   2  12   8   42.80    5.40
   2 -12  -8   50.59    6.20
   2  12   8   42.20    6.90
  -3  12   8   -1.30    5.50
   3  12  -8   -5.20    4.10
   3  12   8    3.70    5.90
  -3 -12   8   -0.20    4.80
   3  12   8    6.90    4.50
   4  12  -8   -3.50    4.80
  -4  12   8    6.80    6.70
  -4 -12   8   -4.40    5.70
   4  12   8    4.20    5.10
   0 -13  -8   70.59    8.00
   0  13  -8   79.29    7.50
   0  13   8   77.29    9.70
   1 -13   8   16.70    5.90
  -1 -13  -8   14.10    3.70
  -1  13   8   14.80    5.00
   1  13  -8   12.70    3.80
   1 -13  -8   11.70    4.60
  -1 -13   8   12.80    3.80
   1  13   8    9.80    5.10
   1  13   8   18.00    3.90
   2  13  -8    3.70    3.90
  -2  13   8    4.20    4.80
   2 -13  -8   -6.10    4.80
  -2 -13   8    7.50    4.30
   2  13   8    0.90    4.00
   2  13   8   -0.70    5.40
   3  13  -8   -2.20    4.30
  -3  13   8    8.00    5.60
   3  13   8   10.00    4.70
  -3 -13   8   10.10    5.20
   3  13   8    6.50    6.10
   0  14   8  800.72   51.49
   0  14  -8  803.52   50.39
   0 -14  -8  777.92   50.69
   1 -14   8   11.50    6.10
  -1  14   8   14.60    5.00
   1  14  -8   19.00    4.10
  -1 -14  -8   16.20    4.00
   1  14   8   15.90    4.00
   1  14   8   12.20    5.30
   1 -14  -8   13.50    4.90
  -2  14   8    2.80    5.00
   2  14  -8    2.90    3.90
   2 -14   8    7.50    6.10
  -2 -14   8    1.60    4.40
   2 -14  -8    0.60    5.20
   2  14   8   -3.30    5.40
   2  14   8    0.50    4.10
  -3  14   8   -2.30    5.60
   3  14  -8    0.80    4.50
  -3 -14   8   -1.50    5.10
   3  14   8    0.00    6.00
   3  14   8    2.10    4.70
   0 -15  -8   10.50    4.20
   0  15   8   -1.10    4.90
   0  15  -8    2.00    3.90
  -1  15   8   12.00    5.30
   1  15  -8   17.00    4.30
  -1 -15  -8   19.20    4.30
   1 -15   8   21.50    6.50
   1 -15  -8   20.80    5.20
   1  15   8   19.60    4.40
   1  15   8   16.80    5.70
  -2  15   8    5.20    5.20
   2  15  -8   -0.10    4.10
   2 -15   8    7.90    6.30
   2 -15  -8    1.20    5.30
  -2 -15   8    5.90    4.90
   2  15   8    2.70    5.80
   2  15   8    5.20    4.30
   3  15  -8   23.40    5.40
  -3  15   8   19.60    6.30
   3  15   8   26.80    7.10
  -3 -15   8   15.40    5.80
   3  15   8   23.90    5.60
   0  16  -8   32.90    5.00
   0  16   8   30.10    6.20
   0 -16  -8   26.60    5.10
   1  16  -8   14.20    4.40
  -1 -16  -8   13.50    4.20
  -1  16   8    5.20    5.70
   1 -16   8   16.30    6.70
   1  16   8    8.00    4.40
   1  16   8    9.70    5.60
   1 -16  -8   11.10    5.10
   2  16  -8   49.90    6.40
  -2  16   8   54.59    7.80
   2 -16   8   67.59    9.00
  -2 -16   8   58.99    6.90
   2  16   8   61.59    8.30
   2 -16  -8   52.69    7.80
   2  16   8   60.09    6.60
   2 -16  -8   69.19    8.60
   3  16  -8   -0.60    4.90
   3 -16   8   -1.10    7.10
  -3  16   8   -5.80    5.80
  -3 -16   8   -5.90    5.40
   3  16   8    7.50    5.10
   3  16   8   10.70    6.60
   0 -17  -8   -4.50    4.20
   0  17  -8    1.10    4.00
   0  17   8   -6.10    5.20
   0 -17   8   -5.30    6.70
   1 -17   8  129.19   12.80
   1  17  -8  108.79   10.00
  -1  17   8  113.59   12.70
  -1 -17  -8  113.19   10.20
   1  17   8  133.29   12.70
   1 -17  -8  104.89   10.90
  -2  17   8    7.30    5.80
   2  17  -8    8.80    4.70
   2 -17   8   11.00    7.20
  -2 -17   8    5.80    5.20
   2 -17  -8   15.60    6.50
   2  17   8   16.80    6.30
   2  17   8   12.70    4.70
   2 -17  -8   11.10    5.90
   0 -18   8   -4.80    7.00
   0 -18  -8   -1.80    4.20
   0  18  -8   -3.40    4.20
   0  18   8    1.00    5.30
   1 -18   8   11.40    7.20
  -1  18   8  -11.70    5.80
  -1 -18  -8   -3.50    4.10
   1  18  -8   -5.20    4.20
   1  18   8    1.40    5.60
   1 -18  -8   -3.30    4.90
   1  18   8   -2.20    4.30
   2 -18   8   17.30    7.40
   2  18  -8   12.80    4.80
  -2  18   8    1.00    6.20
   2  18   8   10.50    6.20
   2 -18  -8   19.80    6.80
  -2 -18   8   -0.40    5.40
   2  18   8   13.60    4.90
   0  19  -8   -6.30    4.30
   0 -19  -8   -3.70    4.40
   0 -19   8   -4.70    6.90
   0  19   8   -2.20    5.10
  -1 -19  -8   17.80    4.90
   1 -19   8   35.80    8.00
   1  19  -8    8.10    4.60
  -1  19   8    6.80    6.30
   1  19   8    9.00    6.00
   1  19   8   12.30    4.70
   1 -19  -8   19.40    5.80
   0  20  -8    1.40    4.60
   0 -20  -8   -5.50    4.60
   0 -20   8   -0.40    7.00
   0  20   8   -5.10    5.10
  -1 -20  -8    0.50    4.70
   1 -20   8    9.30    7.60
   1  20  -8   -2.10    4.30
  -1  20   8  -14.90    5.70
   1  20   8   -3.30    4.50
   1  20   8    3.80    6.00
   1 -20  -8   -1.90    5.20
   0   0  -9    0.30    2.00
   0   0   9   -3.00    2.10
   0   0   9    2.20    2.70
   0   0  -9   -2.30    2.60
   0   0   9    3.10    2.30
   0   0  -9    0.60    1.90
  -1   0   9   -0.50    2.20
  -1   0   9   -1.40    2.90
   1   0   9   -2.80    2.00
  -1   0   9    1.00    2.20
   1   0  -9   -1.40    3.40
  -1   0  -9    1.10    2.10
   1   0   9   -3.40    2.90
  -1   0  -9   -0.90    2.00
   2   0   9   -2.40    2.40
  -2   0  -9   -1.00    2.70
   2   0  -9   -9.90    4.20
   2   0   9  -10.60    4.30
   3   0  -9    1.40    5.80
  -3   0  -9   -4.40    3.90
   3   0   9   -1.50    5.60
  -4   0   9   -3.60    4.60
  -4   0  -9   -3.90    5.50
   4   0  -9   -2.30    7.90
   0  -1   9    2.40    2.60
   0  -1  -9    2.50    1.90
   0   1  -9    1.00    2.10
   0   1   9   -2.50    2.10
   0  -1   9   -1.40    2.30
   0   1  -9    1.00    1.80
   0  -1  -9    0.10    1.80
   0   1   9    1.30    2.70
   0   1   9   -1.80    2.30
   0  -1  -9    0.10    2.60
   0  -1   9    0.20    2.20
  -1   1   9    2.30    2.10
   1  -1   9    1.90    2.30
   1   1  -9    1.60    1.80
   1   1  -9    5.20    3.40
  -1   1   9    1.90    3.10
   1  -1   9    0.50    2.10
  -1  -1  -9    2.60    2.10
  -1   1   9    0.00    2.30
   1   1  -9    3.10    1.80
  -1  -1  -9    0.10    2.10
   1  -1   9    3.90    3.10
   1   1   9    1.40    2.20
   1  -1  -9    2.90    3.10
  -1   1  -9    3.60    2.20
  -1   1  -9    3.00    2.20
  -1  -1   9    0.00    2.10
   1   1   9    5.00    3.10
   2  -1   9   95.69    9.90
   2   1  -9  100.89    9.50
  -2  -1  -9   95.99    7.50
   2  -1   9   85.29    7.30
  -2  -1   9  102.69    7.70
  -2   1  -9   88.89    7.60
   2   1   9   93.49    7.50
   2  -1  -9  101.69    9.20
   2  -1  -9   98.49    7.90
   2   1   9   92.59   10.10
   3  -1   9    2.50    5.80
   3   1  -9   -1.50    6.00
  -3  -1  -9    4.70    3.90
  -3   1  -9    5.30    4.00
   3   1   9    0.80    3.40
   3   1   9   11.50    5.90
   3  -1  -9    1.60    5.80
   4   1  -9   17.00    8.80
  -4  -1  -9   15.60    5.60
  -4   1   9   20.80    4.90
   4  -1  -9   12.40    8.10
  -4   1  -9   23.10    5.70
   4   1   9   15.10    6.80
  -4  -1   9   23.50    5.30
   0  -2   9    2.30    2.30
   0  -2  -9    3.80    2.50
   0   2   9    3.40    2.10
   0   2  -9    4.00    2.20
   0   2   9    5.00    2.80
   0  -2   9    7.80    2.80
   0  -2  -9    4.10    1.90
   0   2   9    3.40    2.30
   0   2  -9    3.80    1.80
   0  -2  -9    3.40    1.90
   0  -2   9    7.40    2.30
  -1   2   9   65.59    6.60
  -1  -2  -9   70.19    5.80
   1  -2   9   82.99    7.20
   1   2  -9   67.09    5.50
  -1   2   9   71.89    7.40
   1   2  -9   78.09    7.10
   1  -2   9   70.19    5.90
   1  -2   9   79.79    5.80
   1   2  -9   75.99    5.70
  -1  -2  -9   65.59    6.30
   1  -2  -9   66.39    6.80
   1   2   9   77.39    5.90
  -1   2  -9   75.19    5.90
   1  -2  -9   74.69    6.40
   1   2   9   73.29    7.50
  -1  -2   9   77.19    5.90
  -1   2  -9   69.59    6.20
   2  -2   9  239.58   16.70
  -2  -2  -9  220.28   15.20
   2   2  -9  239.18   16.60
  -2   2  -9  245.38   15.30
  -2   2  -9  185.98   15.80
   2   2   9  224.98   15.20
   2   2   9  252.37   17.10
   2  -2  -9  220.88   16.40
  -2  -2   9  240.18   15.30
   2  -2  -9  221.08   15.40
  -3  -2  -9    6.20    3.90
   3   2  -9   -6.10    6.40
   3   2   9    0.90    3.50
   3   2   9    5.80    5.90
   3  -2  -9    4.70    4.20
  -3  -2   9    1.80    3.90
   3  -2  -9    4.00    5.40
  -3   2  -9    0.10    4.00
  -4   2   9   40.70    5.50
  -4  -2  -9   40.70    6.70
   4   2  -9   47.70   10.20
   4  -2  -9   47.50    8.90
  -4  -2   9   44.10    6.40
  -4   2  -9   38.50    6.40
   0   3   9   78.59    7.30
   0   3  -9   80.39    6.20
   0  -3   9   88.09    6.90
   0   3  -9   86.39    6.20
   0   3   9   77.69    6.10
   0  -3   9   78.89    6.40
   0  -3  -9   76.79    6.90
   0   3   9   84.79    6.30
   0  -3   9   83.59    6.50
   1  -3   9  126.29    9.40
   1  -3   9  130.99    9.20
   1   3  -9  136.49    9.20
  -1   3   9  151.28   10.50
  -1  -3  -9  128.09    9.20
  -1   3   9  125.49    9.90
   1  -3   9  136.49   10.00
   1   3  -9  125.89    9.00
   1   3   9  132.09    9.30
   1   3   9  136.09   10.60
  -1  -3   9  138.29    9.30
  -1   3  -9  124.49    9.50
   1  -3  -9  137.49   10.10
  -1   3  -9  136.99    9.40
   1  -3  -9  136.49    9.70
  -2  -3  -9    4.80    2.80
   2  -3   9   -0.70    4.30
   2   3  -9    3.90    4.80
  -2  -3   9    2.20    3.10
   2  -3  -9    3.80    4.30
   2   3   9    1.30    2.60
   2  -3  -9    1.40    3.20
  -2   3  -9    2.40    2.90
   2   3   9    4.80    4.40
   3   3  -9   36.80    8.00
  -3  -3  -9   42.00    5.30
   3   3   9   20.70    6.70
   3  -3  -9   41.40    6.70
  -3  -3   9   28.00    5.00
   3  -3  -9   44.00    5.60
  -3   3  -9   46.70    5.40
   3   3   9   38.80    4.80
   4   3  -9    5.60    9.80
  -4  -3  -9   18.80    5.90
  -4   3   9   25.80    5.30
   4  -3  -9   25.50    8.10
  -4  -3   9   18.50    5.50
  -4   3  -9   10.70    5.50
   0   4   9    6.40    2.50
   0  -4   9    4.20    4.20
   0  -4   9    3.90    2.20
   0   4  -9    4.30    2.10
   0   4   9    6.30    2.70
   0   4   9    6.30    2.20
   0   4   9    4.60    2.00
   1  -4   9   13.10    2.70
  -1  -4  -9   15.10    2.50
   1  -4   9   12.70    2.50
  -1   4   9   13.20    3.50
   1   4  -9   13.30    2.50
   1   4   9   14.30    2.60
  -1   4  -9   12.40    2.60
   1  -4  -9   11.90    3.00
   1   4   9   13.00    3.60
  -1  -4   9    8.00    2.50
   1  -4  -9   15.80    3.70
  -2  -4  -9  132.59   10.00
   2  -4   9  158.28   11.70
   2   4  -9  135.99    9.90
  -2   4  -9  142.69   10.20
   2  -4  -9  137.09   11.60
   2   4   9  133.19   12.10
   2  -4  -9  132.39   10.60
  -2  -4   9  141.49   10.20
   2   4   9  135.59   10.00
   3   4  -9   76.69    9.70
  -3  -4  -9   73.39    7.70
  -3   4  -9  100.09    8.20
  -3  -4   9   85.39    8.00
   3  -4  -9   81.19    9.10
   3   4   9   76.79    7.50
   3  -4  -9   87.49    8.70
   3   4   9   61.29    8.70
  -4  -4  -9  113.69   10.90
   4   4  -9  114.99   14.50
  -4  -4   9  115.59   11.00
   4  -4  -9  127.39   14.50
  -4   4  -9  130.59   11.60
   0  -5   9   31.80    3.60
   0   5   9   34.50    4.30
   0   5   9   44.90    3.70
   0   5   9   42.80    4.70
   0   5  -9   39.40    3.60
  -1  -5  -9  316.57   20.60
   1  -5   9  303.27   20.70
  -1   5   9  308.77   21.60
   1   5  -9  322.97   20.70
   1   5   9  324.57   20.70
  -1  -5   9  317.17   20.70
  -1   5  -9  326.27   20.70
   1   5   9  346.97   21.80
   1  -5  -9  312.77   21.00
  -2  -5  -9    1.40    3.10
   2   5  -9    4.90    2.80
  -2   5   9    9.80    4.50
   2  -5  -9   12.10    4.90
   2   5   9    7.00    4.50
   2  -5  -9    8.60    3.90
   2   5   9    6.90    3.00
  -2  -5   9    6.40    3.30
  -2   5  -9    5.40    3.30
  -3  -5  -9   13.10    4.50
   3   5   9    6.20    3.80
  -3  -5   9   10.20    4.40
   3   5   9    3.50    5.80
   3  -5  -9   13.30    4.80
   3  -5  -9   13.90    6.20
   4   5  -9    3.50   10.00
  -4  -5  -9   17.40    5.90
  -4  -5   9   11.40    5.60
   4  -5  -9   14.90    8.40
   4   5   9   13.70    4.50
   0   6   9    0.50    2.50
   0   6  -9    1.80    2.10
   0  -6   9    0.50    2.20
   0   6   9   -0.50    2.60
  -1  -6  -9   33.90    3.40
  -1   6   9   19.90    4.30
   1   6  -9   24.10    3.40
   1   6   9   38.00    3.60
  -1  -6   9   25.40    3.40
   1  -6  -9   30.80    3.90
   1   6   9   33.80    4.70
  -1   6  -9   33.10    3.50
  -2  -6  -9   90.19    7.40
   2   6  -9   90.49    7.50
  -2   6   9   80.69    9.60
   2  -6  -9   86.59    8.50
   2   6   9   88.49    7.60
   2  -6  -9   84.49    9.60
   2   6   9   91.29   10.10
  -2  -6   9   87.49    7.70
   3   6  -9   32.60    4.90
  -3  -6  -9   48.90    5.80
   3   6   9   38.60    7.30
   3  -6  -9   56.59    7.70
   3   6   9   41.20    5.30
   3  -6  -9   45.30    6.00
  -3  -6   9   44.90    5.60
   4   6  -9   -9.70    9.30
   4   6   9    0.60    4.30
   4  -6  -9    4.70    7.50
  -4  -6   9    0.30    5.40
   0  -7  -9    4.40    2.90
   0   7   9    2.00    2.90
   0  -7   9    2.30    2.40
   0   7  -9   -2.70    2.20
  -1   7   9   85.69    8.50
  -1  -7  -9   80.89    6.70
   1   7  -9   83.49    7.00
   1   7   9   89.39    6.80
   1  -7  -9   89.39    7.60
  -1   7  -9   85.39    6.80
  -1  -7   9   71.59    6.80
   1   7   9   88.39    9.00
  -2   7   9   27.60    5.60
  -2  -7  -9   39.10    4.50
   2   7  -9   27.20    4.10
   2  -7  -9   42.50    6.50
   2   7   9   45.40    4.50
   2   7   9   26.20    5.50
  -2  -7   9   29.80    4.40
   2  -7  -9   42.10    5.20
  -3  -7  -9   18.30    4.80
   3   7  -9   15.80    4.00
   3  -7  -9   20.60    5.40
   3  -7  -9   21.10    6.70
   3   7   9   17.60    4.50
  -3  -7   9   18.30    4.80
   3   7   9   18.20    6.10
   4   7  -9   -1.50   10.40
   4   7   9   12.40    4.80
  -4  -7   9   14.40    5.80
   4  -7  -9   25.70    7.90
   0  -8   9    7.80    2.70
   0  -8  -9   10.60    3.20
   0   8  -9   12.50    2.70
   0   8   9    9.10    3.40
  -1  -8  -9   60.79    5.60
  -1   8   9   58.49    7.50
   1   8  -9   63.29    6.20
   1  -8  -9   72.19    6.80
  -1   8  -9   59.79    5.90
   1   8   9   59.39    6.00
  -1  -8   9   68.49    5.90
   1   8   9   57.99    6.80
  -2  -8  -9   21.90    4.00
  -2   8   9   16.00    4.80
   2   8  -9   17.20    3.50
   2  -8  -9   20.00    5.80
   2   8   9   14.00    5.00
  -2  -8   9   15.90    3.90
   2   8   9    9.60    3.60
   2  -8  -9   22.80    4.70
   3   8  -9   15.80    4.10
  -3   8   9   24.30    6.40
   3   8   9   26.60    4.70
   3  -8  -9   15.00    5.50
   3  -8  -9   15.60    6.80
   3   8   9   13.30    5.80
  -3  -8   9   20.00    5.00
   4   8  -9    1.40    4.30
   4   8   9   11.70    7.10
   4  -8  -9   10.30    7.70
  -4  -8   9   11.50    5.80
   4   8   9   11.60    4.90
   0  -9  -9    8.20    3.10
   0   9   9    9.40    3.80
   0   9  -9   11.50    3.00
   0  -9   9    8.30    2.80
  -1   9   9   28.00    4.70
  -1  -9  -9   38.80    4.50
   1   9  -9   34.70    4.20
   1  -9  -9   37.20    4.60
   1   9   9   35.70    4.10
  -1   9  -9   42.00    4.10
  -1  -9   9   27.00    3.80
   1   9   9   32.60    5.60
  -2   9   9   32.30    5.90
   2   9  -9   37.90    4.70
   2   9   9   35.60    4.80
   2   9   9   37.90    6.40
  -2  -9   9   42.80    5.10
   2  -9  -9   61.59    5.90
   3   9  -9   18.40    4.20
  -3   9   9   15.50    6.30
   3   9   9   20.60    4.60
   3  -9  -9   15.20    5.40
   3  -9  -9   15.60    7.30
   3   9   9   18.80    6.10
  -3  -9   9   25.20    5.20
   4   9  -9    3.70    4.30
   4   9   9    1.50    4.90
   4  -9  -9    2.10    7.30
   4   9   9    5.80    6.70
  -4  -9   9    2.10    5.60
   0  10  -9    9.90    3.20
   0  10   9    5.60    4.30
   0 -10  -9    7.10    3.30
   0 -10   9    7.30    3.00
  -1 -10  -9   22.90    3.90
   1  10  -9   20.90    3.70
  -1  10   9   10.80    4.40
   1  10   9   18.70    5.10
   1  10   9   20.70    3.60
   1 -10  -9   25.00    4.30
  -1 -10   9   17.00    3.50
  -1  10  -9   22.20    3.60
  -2  10   9   34.70    5.90
   2  10  -9   31.90    4.60
  -2 -10   9   37.80    5.10
   2  10   9   31.10    6.10
   2 -10  -9   34.80    5.70
   2  10   9   37.00    4.80
   3  10  -9   12.80    4.30
  -3  10   9   10.30    6.20
   3 -10  -9   24.80    5.80
   3 -10  -9   22.20    7.60
   3  10   9   22.40    4.90
   3  10   9   13.00    6.10
  -3 -10   9   25.10    5.40
  -4  10   9   11.50    6.90
   4  10  -9    1.80    4.50
   4  10   9   12.70    5.30
  -4 -10   9    6.30    5.90
   4 -10  -9    6.10    7.80
   4  10   9   13.60    7.10
   0 -11  -9   33.70    4.50
   0  11  -9   31.40    4.30
   0  11   9   35.00    5.60
   0 -11   9   27.30    3.90
  -1  11   9  267.07   19.00
   1  11  -9  272.37   17.80
  -1 -11  -9  255.67   17.90
   1 -11   9  256.57   18.90
   1 -11  -9  278.57   18.50
  -1 -11   9  270.87   17.70
   1  11   9  251.37   19.40
   1  11   9  263.67   17.70
  -2 -11  -9   17.20    3.70
   2  11  -9   16.10    4.00
  -2  11   9    7.20    5.10
   2  11   9   11.20    4.00
   2  11   9   11.30    5.40
  -2 -11   9    8.70    4.30
   2 -11  -9   14.70    5.00
   3  11  -9    1.00    4.10
  -3  11   9    3.40    5.70
   3 -11  -9   -4.40    5.50
  -3 -11   9    5.50    5.00
   3  11   9    3.20    5.80
   3  11   9   -0.30    4.30
  -4  11   9    4.50    7.10
   4  11  -9   -4.80    4.40
   4  11   9    4.20    5.10
   4  11   9    5.30    6.90
  -4 -11   9    6.70    6.10
   4 -11  -9   -0.60    7.90
   0  12  -9   39.20    4.80
   0  12   9   25.10    5.70
   0 -12  -9   40.30    4.80
   1 -12   9   37.80    6.70
  -1 -12  -9   33.40    4.70
   1  12  -9   28.50    4.50
  -1  12   9   32.00    5.60
   1  12   9   32.30    4.50
  -1 -12   9   31.30    4.40
   1 -12  -9   35.10    5.50
  -1  12  -9   40.90    4.70
   1  12   9   31.20    5.90
   2  12  -9   14.50    4.00
  -2  12   9   11.80    5.20
  -2 -12  -9   13.30    3.90
   2  12   9    9.20    5.60
  -2 -12   9   14.60    4.40
   2 -12  -9   10.70    5.10
   2  12   9   14.50    4.10
  -3  12   9   -2.70    5.60
   3  12  -9   -1.80    4.20
   3  12   9    2.40    6.00
   3 -12  -9   -4.20    5.60
  -3 -12   9    2.50    5.20
   3  12   9    7.20    4.60
   0  13   9  131.09   12.90
   0 -13  -9  160.98   11.30
   0  13  -9  127.69   10.90
  -1  13   9   46.70    6.60
   1  13  -9   50.99    5.50
  -1 -13  -9   46.70    5.50
   1  13   9   48.80    6.90
   1  13   9   57.59    5.50
   1 -13  -9   47.50    6.10
  -1 -13   9   43.20    5.30
   2  13  -9    8.10    4.00
  -2 -13  -9    4.10    3.50
  -2  13   9   -2.40    5.00
  -2 -13   9    6.20    4.40
   2  13   9    8.40    5.70
   2  13   9   -0.20    4.10
   2 -13  -9    9.70    5.00
  -3  13   9    2.60    5.80
   3  13  -9   -5.00    4.30
   3  13   9    5.00    4.70
  -3 -13   9   -6.10    5.10
   3  13   9    1.40    6.10
   0  14  -9    9.20    4.10
   0 -14  -9    7.40    4.10
   0  14   9    1.40    5.00
  -1 -14  -9   14.10    3.90
   1  14  -9   11.20    4.10
   1 -14   9   22.80    6.50
  -1  14   9   12.00    5.20
   1 -14  -9   16.60    4.90
   1  14   9    8.90    5.40
   1  14   9   17.70    4.20
  -1 -14   9   11.50    4.10
   2  14  -9   21.10    4.70
  -2  14   9   18.80    6.10
  -2 -14  -9   24.40    4.30
  -2 -14   9   27.70    5.30
   2  14   9   23.80    6.50
   2 -14  -9   13.40    5.80
   2  14   9   36.10    5.10
  -3  14   9    4.50    6.00
   3  14  -9   -2.20    4.50
   3  14   9    4.00    4.80
  -3 -14   9    4.90    5.40
   3  14   9   -2.00    6.10
   0 -15  -9   29.70    4.90
   0  15   9   13.90    5.70
   0  15  -9   17.10    4.50
  -1  15   9   30.40    6.40
   1  15  -9   27.00    4.90
   1 -15   9   44.50    7.40
  -1 -15  -9   31.70    5.00
   1  15   9   37.60    5.10
   1 -15  -9   39.10    6.00
   1  15   9   35.30    6.40
   2  15  -9    3.60    4.30
  -2  15   9    6.30    5.60
   2 -15  -9    4.60    5.60
   2  15   9   13.10    6.30
   2  15   9   15.20    4.70
  -2 -15   9   10.00    5.10
   3 -15   9   -2.70    7.00
  -3  15   9    9.40    6.30
   3  15  -9    1.30    4.70
   3  15   9    0.00    4.90
  -3 -15   9    4.40    5.90
   3  15   9    3.40    6.40
   0  16  -9   -6.30    4.00
   0 -16  -9    0.20    4.00
   0  16   9   -9.50    5.10
   1  16  -9   46.90    6.00
  -1 -16  -9   62.49    6.40
  -1  16   9   38.90    7.40
   1 -16   9   73.69    8.70
   1  16   9   47.60    6.10
   1 -16  -9   60.79    7.10
   1  16   9   59.19    7.80
  -2  16   9    4.90    6.00
   2 -16   9    3.00    6.70
   2  16  -9    3.00    4.40
  -2 -16  -9    2.20    4.10
  -2 -16   9   -5.30    4.90
   2  16   9   -1.60    4.40
   2 -16  -9   -4.20    5.50
   2  16   9   11.40    6.40
   0 -17  -9    6.60    4.60
   0  17  -9    3.70    4.30
   0  17   9   -2.30    5.40
   1 -17   9   24.10    7.50
   1  17  -9   31.90    5.10
  -1 -17  -9   32.50    5.10
  -1  17   9   19.00    6.90
   1 -17  -9   29.70    5.90
   1  17   9   24.30    6.70
   2  17  -9   -0.80    4.40
  -2  17   9    2.40    6.10
   2 -17   9   12.30    7.30
   2 -17  -9   -1.00    5.90
   2  17   9    4.10    4.60
  -2 -17   9   -5.40    5.10
   2  17   9    5.70    6.00
   0 -18  -9   -4.40    4.40
   0  18  -9   -2.60    4.40
   0  18   9   -8.10    5.50
   0 -18   9   -4.40    7.10
   1  18  -9   10.10    4.60
  -1 -18  -9   10.80    4.60
   1 -18   9   20.00    7.60
  -1  18   9   -5.00    6.30
   1 -18  -9   11.30    5.50
   1  18   9   26.30    4.90
   1  18   9   10.10    5.80
   2  18  -9   23.70    5.50
   2 -18   9   25.10    8.00
  -2  18   9   27.10    7.30
   2  18   9   30.60    5.50
   2 -18  -9   32.80    6.90
   2  18   9   19.90    6.70
   0 -19   9   -0.50    7.40
   0  19   9   -6.80    5.40
   0 -19  -9    6.90    4.70
   0  19  -9   -3.40    4.40
   1 -19   9    4.30    7.20
  -1 -19  -9    3.90    4.40
   1  19  -9    6.50    4.40
  -1  19   9  -10.70    5.80
   1  19   9    5.60    5.90
   1 -19  -9    2.10    5.20
   1  19   9    4.00    4.60
   0 -20   9    1.40    7.10
   0 -20  -9   -3.80    4.90
   0  20  -9    3.70    4.90
   0  20   9   -3.60    5.60
   0   0 -10  392.36   25.80
   0   0  10  393.86   25.40
   0   0 -10  400.26   25.30
   0   0  10  404.16   25.90
   0   0 -10  398.06   25.30
  -1   0  10    1.80    3.40
   1   0  10    6.60    3.40
   1   0 -10    5.80    3.60
   1   0  10   11.60    2.40
  -1   0 -10   12.20    2.40
  -1   0  10    8.50    2.50
  -1   0 -10    2.10    2.40
   2   0  10   11.20    4.90
   2   0  10   13.00    3.00
  -2   0 -10   15.90    3.30
   2   0 -10   14.20    5.10
  -2   0  10   19.70    3.50
   3   0  10   16.60    6.30
   3   0 -10   14.40    6.60
  -3   0 -10   17.70    4.60
  -4   0  10   12.40    4.80
  -4   0 -10   21.30    6.00
   4   0 -10   19.90    9.00
   0   1  10    5.70    2.90
   0  -1  10    4.50    2.80
   0  -1 -10    9.60    2.00
   0   1  10    8.50    2.40
   0  -1  10    7.50    2.30
   0   1 -10   11.20    2.40
   0   1 -10    5.30    2.10
   0  -1 -10   11.20    2.70
   0  -1 -10   10.60    2.20
   1   1 -10  194.28   13.60
   1   1 -10  227.68   14.40
   1  -1  10  206.48   13.80
  -1   1  10  218.18   13.90
  -1  -1 -10  202.28   13.80
   1   1 -10  202.48   13.70
  -1   1  10  203.08   14.90
   1  -1  10  224.58   14.80
  -1  -1  10  202.38   13.90
  -1   1 -10  212.88   13.90
  -1  -1  10  205.18   14.80
   1   1  10  218.28   15.00
  -1   1 -10  209.98   14.20
   1  -1 -10  195.88   14.40
   1   1  10  206.28   13.80
   2  -1  10    4.30    2.70
   2  -1  10    3.30    4.70
  -2  -1 -10    4.60    3.00
   2   1 -10    8.30    4.80
  -2  -1  10    8.30    3.30
   2   1  10    4.30    2.70
  -2   1 -10    5.50    3.20
   2  -1 -10    5.40    3.40
   2   1  10    7.90    4.70
   2  -1 -10    2.60    4.60
  -3  -1 -10   42.10    5.20
   3   1 -10   36.30    7.40
   3  -1  10   24.30    6.80
   3   1  10   36.20    4.70
   3  -1 -10   39.60    7.00
  -3   1 -10   48.00    5.50
  -3  -1  10   37.60    5.20
   3   1  10   34.50    7.20
   4   1 -10   -3.40    8.20
  -4  -1 -10   -9.80    5.60
  -4   1  10    1.00    4.40
  -4  -1  10    4.50    4.90
   4  -1 -10    0.80    7.60
  -4   1 -10   -3.60    5.30
   0  -2 -10  580.64   35.70
   0   2  10  562.24   36.40
   0  -2  10  577.84   36.20
   0   2 -10  577.84   35.80
   0  -2 -10  533.85   35.60
   0  -2  10  564.24   35.80
   0   2  10  564.14   35.70
  -1   2  10    2.10    2.90
   1  -2  10    6.30    2.30
   1   2 -10    2.40    2.00
  -1   2  10    3.70    3.20
  -1  -2 -10    7.40    2.30
   1   2 -10    7.10    2.10
   1  -2  10    1.10    3.30
  -1  -2  10    0.70    2.40
   1  -2 -10    6.50    3.50
   1   2  10    7.00    3.30
  -1   2 -10   -0.60    2.30
   1   2  10    4.90    2.40
  -1   2 -10    4.80    2.40
   2  -2  10   14.50    2.90
   2   2 -10   16.30    5.30
  -2  -2 -10   10.40    3.20
   2  -2  10    6.60    4.80
   2  -2 -10   13.90    3.70
  -2   2 -10   11.00    3.40
   2   2  10   11.10    4.80
   2  -2 -10   12.30    5.30
  -2  -2  10    9.40    3.40
   2   2  10   13.70    3.10
  -3  -2 -10   11.90    4.30
   3   2 -10    1.50    6.80
   3  -2 -10   13.80    6.20
  -3  -2  10    8.00    4.30
   3  -2 -10   14.40    4.60
  -3   2 -10   13.40    4.40
   3   2  10    7.90    3.70
   3   2  10    6.60    6.10
   4   2 -10   -0.10    9.00
  -4   2  10    3.90    4.20
  -4  -2 -10    5.60    5.60
   4  -2 -10    9.90    7.90
  -4   2 -10    3.60    5.30
  -4  -2  10   10.20    5.00
   0  -3  10   -1.00    2.20
   0   3  10    1.20    2.70
   0  -3  10   -1.30    2.30
   0   3 -10    5.80    2.10
   0   3  10    5.10    2.20
   0  -3 -10    3.30    1.90
   1   3 -10   42.10    3.80
   1  -3  10   41.50    4.70
  -1   3  10   35.10    4.90
  -1   3  10   24.10    4.60
   1  -3  10   44.80    3.90
  -1  -3 -10   44.40    4.40
   1   3  10   48.10    4.00
   1  -3 -10   37.30    4.30
   1   3  10   55.59    7.00
  -1   3 -10   38.80    4.80
   1  -3 -10   44.00    4.90
  -1   3 -10   42.60    4.00
  -1  -3  10   38.30    3.90
   2  -3  10   10.20    4.70
  -2  -3 -10    8.80    3.10
   2   3 -10   15.00    5.40
   2  -3 -10   10.10    4.90
   2   3  10   13.90    3.20
   2  -3 -10    8.10    3.70
   2   3  10   10.20    4.80
  -2  -3  10   12.10    3.60
  -2   3 -10    1.60    3.10
  -2   3 -10   10.80    3.40
   3   3 -10    6.80    7.30
  -3  -3 -10   -0.20    4.10
  -3   3 -10    6.90    4.30
   3   3  10    6.40    3.80
  -3  -3  10    1.70    4.30
   3  -3 -10    4.30    6.60
   3   3  10   -2.40    5.90
   3  -3 -10    4.20    4.50
   4   3 -10    2.80    9.60
  -4  -3 -10    5.60    5.50
  -4  -3  10   12.10    5.20
   4  -3 -10   11.20    9.10
  -4   3 -10    0.50    5.20
   0   4 -10    3.30    2.10
   0   4  10    4.10    2.20
   0  -4  10    3.00    2.30
   0  -4  10    4.60    2.40
   0   4  10    3.40    2.80
   0   4  10    1.40    2.30
  -1   4  10   56.59    6.80
   1   4 -10   50.19    4.70
   1  -4  10   44.90    4.10
  -1  -4 -10   44.20    4.10
  -1   4 -10   50.79    4.30
   1   4  10   47.70    4.30
   1  -4 -10   39.10    5.00
   1  -4 -10   50.19    5.60
   1   4  10   40.00    5.30
  -1  -4  10   34.70    4.00
  -2  -4 -10    3.40    3.00
   2   4 -10    3.60    5.30
  -2   4  10   -0.80    4.40
   2   4 -10   -3.40    2.60
   2  -4  10    1.30    4.40
  -2   4 -10    2.20    3.20
   2  -4 -10   -0.60    4.70
  -2  -4  10    2.50    3.40
   2   4  10    0.00    2.90
   2   4  10    1.40    4.60
   2  -4 -10   -0.10    3.60
   3   4 -10   -2.10    7.00
  -3  -4 -10    4.20    4.10
   3  -4 -10    8.20    6.40
   3   4  10    6.90    6.10
  -3   4 -10    2.20    4.50
   3   4  10   -2.50    3.70
  -3  -4  10   -2.10    4.30
   3  -4 -10    4.40    4.60
   4   4 -10   -1.40    9.60
  -4  -4 -10    1.60    5.40
   4   4  10    7.80    4.40
   4  -4 -10   12.60    8.70
  -4   4 -10    2.00    5.60
  -4  -4  10    2.90    5.30
   0   5  10   -0.40    2.90
   0  -5  10    5.00    2.40
   0   5 -10    4.50    2.20
   0   5  10   -2.00    2.40
   0   5  10    4.30    2.40
  -1  -5 -10   29.30    3.20
  -1   5  10   20.90    4.30
   1  -5  10   26.20    3.20
   1   5 -10   27.70    3.30
   1   5  10   30.90    3.40
  -1  -5  10   20.10    3.10
   1  -5 -10   19.30    3.70
   1   5  10   24.50    4.50
  -1   5 -10   28.30    3.30
  -2   5  10   14.60    4.90
  -2  -5 -10    6.90    3.40
   2   5 -10   15.30    3.20
  -2  -5  10   16.40    3.70
   2  -5 -10   11.90    5.10
   2   5  10   13.50    4.90
   2  -5 -10   11.70    4.00
   2   5  10   11.80    3.30
  -2   5 -10   14.30    3.60
   3   5 -10  114.39   13.40
  -3  -5 -10  109.49    9.60
   3  -5 -10  112.49   10.50
   3   5  10  115.09    9.40
   3  -5 -10   97.69   11.90
  -3  -5  10  112.59    9.80
  -3   5 -10  127.69   10.10
   3   5  10  109.59   12.30
  -4  -5 -10   12.20    5.70
   4   5 -10  -10.10   10.00
   4  -5 -10    6.80    7.90
  -4  -5  10    7.50    5.40
  -4   5 -10   -2.00    5.50
   4   5  10    6.50    4.40
   0   6  10   22.20    3.90
   0  -6  10   25.90    3.30
   0   6 -10   28.80    3.20
   0   6  10   25.70    3.30
   1   6 -10    9.80    2.80
   1  -6  10   16.90    3.00
  -1   6  10   20.50    4.20
  -1  -6 -10   18.70    3.00
  -1   6 -10   22.80    3.20
  -1  -6  10   12.60    2.90
   1   6  10   19.10    4.40
   1   6  10   23.10    3.20
   1  -6 -10   16.40    3.40
  -2   6  10   91.99    9.80
   2   6 -10   93.89    7.60
  -2  -6 -10   84.89    7.40
  -2  -6  10   77.79    7.80
  -2   6 -10   94.59    7.60
   2  -6 -10   93.79    9.80
   2  -6 -10   86.59    8.60
   2   6  10   79.79    7.50
   2   6  10   74.69    9.90
  -3  -6 -10   20.20    4.80
   3   6 -10   15.10    4.00
   3  -6 -10   23.70    5.40
   3  -6 -10   23.20    6.70
  -3   6 -10   21.80    5.10
  -3  -6  10   15.60    5.00
   3   6  10   18.20    4.40
   3   6  10   17.40    6.30
   4   6 -10  -21.30    9.30
  -4  -6 -10    1.80    5.30
   4   6  10   -1.20    7.00
  -4  -6  10    2.80    5.40
   4   6  10    1.80    4.50
   4  -6 -10    1.20    7.30
   0  -7 -10   62.69    6.50
   0   7 -10   62.49    5.70
   0  -7  10   63.29    5.80
   0   7  10   62.79    7.40
  -1   7  10   43.60    5.50
   1   7 -10   55.59    5.40
  -1  -7  10   45.80    4.50
  -1   7 -10   51.39    4.60
   1   7  10   45.20    5.80
   1  -7 -10   37.40    4.80
   1   7  10   51.79    4.60
  -2   7  10   -0.90    4.50
  -2  -7 -10    4.50    3.50
   2   7 -10    7.30    3.30
   2   7  10    3.10    4.60
   2  -7 -10    5.70    5.40
   2  -7 -10    4.20    4.20
  -2  -7  10    7.50    3.70
  -2   7 -10   -1.70    3.50
   2   7  10    1.40    3.30
  -3   7  10   34.10    7.20
   3   7 -10   35.50    4.90
  -3  -7 -10   45.30    5.80
   3   7  10   38.10    6.90
   3   7  10   40.30    5.40
  -3  -7  10   38.10    5.60
   3  -7 -10   37.20    6.20
   3  -7 -10   41.60    7.70
   4   7 -10  -12.20   10.00
  -4  -7  10    7.10    5.70
   4  -7 -10    4.50    7.30
   4   7  10    7.40    4.80
   4   7  10   10.10    7.10
   0   8 -10   80.19    6.60
   0  -8 -10   64.89    7.20
   0   8  10   75.49    8.20
   0  -8  10   76.19    6.50
   1   8 -10    6.90    3.20
  -1   8  10   10.70    4.20
   1   8  10   18.20    4.80
   1  -8 -10   14.20    3.70
  -1  -8  10   11.00    3.00
  -1   8 -10   18.80    3.20
   1   8  10   11.40    3.20
  -2  -8 -10  148.79   10.80
  -2   8  10  145.99   12.80
   2   8 -10  144.59   11.00
   2   8  10  137.39   13.00
   2   8  10  138.19   10.90
  -2   8 -10  147.19   10.90
  -2  -8  10  157.58   11.10
   2  -8 -10  145.49   11.80
   3   8 -10   -2.60    3.80
  -3   8  10   -5.20    5.70
  -3  -8 -10   -4.00    4.40
   3  -8 -10   -0.90    6.40
   3   8  10    1.40    4.10
  -3  -8  10   -2.60    4.60
   3   8  10    1.40    5.40
   3  -8 -10    1.00    5.00
   4   8 -10    1.60   10.50
   4   8 -10   15.00    4.70
   4   8  10   18.50    7.20
   4  -8 -10   21.70    8.30
   4   8  10   21.60    5.30
  -4  -8  10   25.40    6.40
   0   9  10   -2.50    3.80
   0  -9  10    1.60    2.80
   0  -9 -10    3.00    3.30
   0   9 -10   -1.70    2.80
   1   9 -10   13.20    3.50
  -1   9  10   12.20    4.20
   1  -9 -10   20.20    4.00
   1   9  10   19.50    5.20
  -1   9 -10   22.00    3.60
  -1  -9  10   17.30    3.30
   1   9  10   16.90    3.50
  -2   9  10   60.69    7.20
   2   9 -10   56.29    5.60
   2   9  10   40.80    6.90
  -2  -9  10   55.09    5.90
   2   9  10   61.49    5.70
   2  -9 -10   51.99    6.30
  -3   9  10   43.10    7.70
   3   9 -10   35.70    5.20
   3   9  10   35.40    7.10
   3  -9 -10   44.40    6.60
  -3  -9  10   44.30    6.10
   3   9  10   46.20    5.90
   3  -9 -10   49.10    8.50
  -4   9  10    6.30    7.10
   4   9 -10   -3.90    4.30
   4   9  10   -0.60    6.60
   4   9  10    4.60    5.00
  -4  -9  10   -8.30    5.90
   4  -9 -10   -1.70    7.90
   0 -10 -10   30.20    4.50
   0  10  10   42.60    5.80
   0 -10  10   38.40    4.20
   0  10 -10   39.30    4.50
  -1  10  10   10.60    4.60
   1  10 -10   17.40    3.80
  -1 -10 -10   22.70    4.00
   1  10  10   18.00    3.70
  -1 -10  10    8.80    3.40
   1 -10 -10   21.40    4.30
   1  10  10   17.30    5.20
  -1  10 -10   21.90    3.70
  -2  10  10    0.50    4.80
   2  10 -10   -6.00    3.40
   2  10  10   -4.80    4.80
   2 -10 -10   -0.50    4.50
   2  10  10    5.20    3.70
  -2 -10  10   -4.70    3.80
  -3  10  10    3.50    5.80
   3  10 -10   -1.40    4.00
  -3 -10  10    8.00    5.00
   3  10  10    9.70    5.90
   3  10  10    6.60    4.60
   3 -10 -10   -3.20    5.40
   4  10 -10    1.70    4.80
  -4  10  10   21.40    7.70
   4 -10 -10    6.20    8.00
  -4 -10  10   11.10    6.40
   4  10  10    9.60    5.30
   4  10  10   23.30    7.30
   0  11  10   24.00    5.30
   0 -11 -10   18.40    4.20
   0  11 -10   26.10    4.10
   1  11 -10    7.50    3.70
  -1 -11 -10    3.90    3.70
  -1  11  10    7.00    4.50
   1  11  10   10.50    3.40
  -1 -11  10    1.50    3.30
   1 -11 -10    4.80    4.20
   1  11  10    0.40    4.70
  -1  11 -10   11.80    3.60
   2  11 -10   23.60    4.30
  -2 -11 -10   26.50    4.20
  -2  11  10   14.60    5.60
   2 -11 -10   21.80    5.40
   2  11  10   16.00    5.70
   2  11  10   24.30    4.40
  -2 -11  10   14.00    4.60
   3  11 -10   12.30    4.40
  -3  11  10   17.10    6.50
  -3 -11  10   13.10    5.40
   3 -11 -10   16.30    5.90
   3  11  10   16.50    6.30
   3  11  10   20.20    5.10
   0 -12 -10  210.18   14.70
   0  12 -10  205.38   14.50
   0  12  10  200.98   16.30
  -1  12  10   53.69    7.20
   1  12 -10   69.39    7.30
  -1 -12 -10   67.89    7.30
   1 -12 -10   80.29    8.30
  -1 -12  10   69.59    7.10
   1  12  10   70.79    6.90
  -1  12 -10   68.19    7.00
   1  12  10   62.79    7.80
  -2  12  10    0.70    5.10
  -2 -12 -10    4.80    3.70
   2  12 -10    2.10    3.80
   2  12  10    7.20    3.90
   2  12  10    1.20    5.40
  -2 -12  10    0.80    4.20
   2 -12 -10    5.70    5.10
  -3 -12 -10   -4.40    4.20
   3  12 -10    3.50    4.30
  -3  12  10   -1.30    5.80
   3  12  10    4.90    6.10
   3  12  10    2.70    4.70
  -3 -12  10   -1.80    5.30
   3 -12 -10   -0.60    5.70
   0  13  10   78.29   10.40
   0  13 -10   78.09    7.90
   0 -13 -10   80.19    8.10
  -1  13  10   -3.10    4.80
   1  13 -10   -0.90    3.80
   1 -13  10    0.80    5.90
  -1 -13 -10    2.40    3.50
   1  13  10    0.10    3.50
   1  13  10    3.00    5.00
  -1  13 -10    6.40    3.90
  -1 -13  10    1.60    3.80
   1 -13 -10    1.10    4.50
   2  13 -10    8.10    4.20
  -2  13  10    0.50    5.40
  -2 -13 -10    7.80    3.80
   2 -13 -10    8.10    5.30
   2  13  10    7.60    5.70
  -2 -13  10    9.50    4.70
   2  13  10    7.60    4.30
  -3  13  10   -7.00    5.90
   3  13 -10    1.90    4.50
   3  13  10    4.10    4.80
  -3 -13  10    2.00    5.40
   3 -13 -10   -3.10    6.00
   3  13  10   10.00    6.40
   0  14 -10   83.19    8.10
   0  14  10   82.99   10.70
   0 -14 -10   73.59    8.50
   1  14 -10   23.40    4.50
  -1  14  10   15.30    5.60
  -1 -14 -10   14.20    4.00
   1  14  10   24.40    4.40
   1 -14 -10   17.30    5.00
   1  14  10   17.40    5.70
  -2 -14 -10   -3.90    3.60
  -2  14  10   -3.30    5.70
   2  14 -10    2.70    4.10
  -2 -14  10    0.30    4.70
   2  14  10    1.60    5.80
   2 -14 -10    0.10    5.10
   2  14  10    1.10    4.20
   3  14 -10   12.00    5.10
  -3  14  10   15.10    6.70
   3  14  10   15.10    6.70
   3 -14 -10    7.90    6.20
  -3 -14  10   16.10    5.90
   3  14  10   20.00    5.30
   0  15 -10   20.50    4.80
   0  15  10   23.70    6.00
   0 -15 -10   27.20    5.10
  -1 -15 -10   51.79    6.30
   1 -15  10   71.59    8.80
   1  15 -10   80.59    7.80
  -1  15  10   57.09    7.90
   1  15  10   71.19    6.60
   1 -15 -10   77.49    8.70
  -1 -15  10   61.89    6.50
   1  15  10   64.59    8.00
   2 -15  10    8.30    6.70
  -2 -15 -10   11.50    3.90
   2  15 -10    5.30    4.50
  -2  15  10    3.90    5.90
  -2 -15  10    2.80    5.10
   2  15  10    8.50    4.60
   2 -15 -10    5.10    5.70
   2  15  10    1.00    6.10
   3  15 -10    0.50    4.80
  -3  15  10    5.20    6.40
   3  15  10    5.20    5.30
   3  15  10    0.30    6.50
  -3 -15  10    6.90    5.80
   0  16 -10   -2.00    4.30
   0 -16 -10   -3.50    4.10
   0  16  10   -6.90    5.20
   1 -16  10   56.59    8.20
  -1  16  10   24.40    7.20
   1  16 -10   36.90    5.70
  -1 -16 -10   50.69    5.80
   1  16  10   39.60    7.10
   1  16  10   53.09    5.80
   1 -16 -10   48.70    6.60
  -2 -16 -10   17.20    4.30
   2  16 -10   13.70    4.80
   2 -16  10   33.60    7.70
  -2  16  10    2.10    6.20
   2  16  10   20.20    5.00
   2 -16 -10   14.70    6.30
  -2 -16  10   16.70    5.50
   2  16  10   18.50    6.70
   0  17  10   10.90    6.00
   0 -17 -10    8.80    4.70
   0  17 -10    9.20    4.60
   1 -17  10   15.30    7.10
  -1  17  10   -5.60    6.30
  -1 -17 -10   13.50    4.70
   1  17 -10    2.70    4.50
   1 -17 -10   10.00    5.30
   1  17  10   15.00    4.70
   1  17  10   14.50    6.30
   2 -17  10   11.10    7.30
  -2  17  10    0.50    6.30
   2  17 -10    4.60    4.70
   2  17  10    6.70    6.40
   2  17  10   10.80    4.90
  -2 -17  10    7.20    5.30
   2 -17 -10   -0.60    5.60
   0  18  10   -6.60    5.50
   0  18 -10    4.90    4.50
   0 -18 -10    4.90    4.60
   0 -18  10   -6.40    7.10
  -1  18  10   -0.40    6.50
  -1 -18 -10   16.50    4.70
   1  18 -10   11.00    4.60
   1 -18  10   15.90    7.40
   1  18  10   11.50    6.20
   1 -18 -10   12.30    5.60
   1  18  10   22.10    5.00
   0  19 -10    2.70    4.60
   0 -19  10   -1.90    7.20
   0 -19 -10    8.20    5.00
   0  19  10   -2.60    5.70
  -1  19  10   -8.00    6.30
  -1 -19 -10   -0.10    4.50
   1  19 -10    5.00    4.60
   1 -19  10    9.90    7.50
   1  19  10   10.90    4.70
   1 -19 -10   -4.50    5.40
   1  19  10   -1.50    5.90
   0   0  11    2.00    2.30
   0   0 -11    0.40    2.00
   0   0  11    0.40    2.70
   1   0  11    0.90    2.30
  -1   0 -11    0.40    2.40
  -1   0  11    1.10    2.70
  -1   0  11    1.10    3.40
   1   0  11   -2.90    3.40
  -2   0  11   -0.90    3.40
   2   0 -11   -3.40    4.60
   2   0 -11    0.50    3.50
   2   0  11   -1.30    4.80
   2   0  11   -1.80    2.70
  -2   0 -11   -3.70    3.00
   3   0 -11    8.60    6.50
   3   0  11   -5.00    5.80
  -3   0 -11   -0.20    4.30
   3   0  11    1.40    3.50
  -4   0  11    3.90    4.90
   4   0 -11    1.60    8.50
  -4   0 -11   -0.60    5.50
   0   1 -11   -1.60    2.10
   0   1  11   -1.00    2.20
   0   1  11   -0.50    2.70
   0  -1  11    1.30    2.20
   0  -1 -11   -2.10    2.00
   0  -1  11   -1.40    2.60
  -1   1  11   34.10    4.80
   1  -1  11   33.00    3.70
  -1  -1 -11   30.90    3.70
   1  -1  11   38.70    4.80
  -1   1  11   43.00    3.90
  -1  -1  11   35.30    3.80
  -1  -1  11   31.50    4.70
   1   1  11   37.60    5.00
  -1   1 -11   31.50    4.00
   1  -1 -11   45.40    5.60
   1   1  11   35.40    3.80
  -1   1 -11   33.40    3.80
   2   1 -11   -0.50    5.00
   2  -1  11    5.40    4.80
  -2  -1 -11    1.30    3.20
   2  -1  11    1.40    2.80
  -2   1 -11   -2.00    3.20
   2  -1 -11   -1.30    4.90
   2  -1 -11   -0.20    3.50
   2   1  11    4.70    4.80
   2   1  11   -3.20    2.70
  -2  -1  11    1.10    3.50
   3   1 -11   16.60    6.80
   3  -1  11   13.90    6.40
  -3  -1 -11    9.10    4.30
   3   1  11   10.60    6.50
   3  -1 -11   18.80    6.40
  -3  -1  11   14.80    4.60
   3   1  11    7.40    3.70
  -3   1 -11   13.40    4.50
  -4  -1 -11   -4.80    5.80
   4   1 -11   -2.50    8.70
  -4   1  11   -2.20    4.60
  -4  -1  11   -1.50    5.00
  -4   1 -11   -1.20    5.60
   4  -1 -11    3.90    8.40
   0  -2  11    9.70    2.60
   0   2  11   10.80    2.60
   0  -2 -11   10.10    2.30
   0  -2  11    7.90    3.00
   0   2 -11    9.30    2.40
   0   2  11    7.80    3.20
   0  -2 -11   10.20    2.20
  -1   2  11   -2.60    2.90
   1   2 -11    0.40    2.10
   1  -2  11    7.00    2.40
   1  -2  11    1.30    3.40
  -1   2  11    4.50    3.60
  -1  -2 -11    4.40    2.40
  -1  -2  11    7.90    3.60
   1   2  11   -0.30    3.60
  -1  -2  11    5.30    2.60
  -1   2 -11    1.40    2.50
   1  -2 -11    5.80    3.60
   1   2  11    3.20    2.40
  -1   2 -11    3.50    2.50
   2  -2  11   30.80    3.80
  -2  -2 -11   23.20    4.00
   2  -2  11   19.40    5.30
   2   2 -11   30.50    5.70
   2   2  11   21.40    5.40
  -2   2 -11   31.70    4.20
   2  -2 -11   26.10    4.30
  -2  -2  11   29.20    4.20
   2   2  11   30.00    3.90
   2  -2 -11   28.70    5.60
   3   2 -11    0.00    6.80
  -3  -2 -11    7.30    4.20
   3  -2  11    3.60    5.90
  -3   2 -11    6.80    4.40
   3   2  11    3.40    6.10
   3   2  11    5.40    3.80
  -3  -2  11    5.30    4.30
   3  -2 -11   13.40    6.30
  -4   2  11   10.90    4.90
  -4  -2 -11   25.50    6.20
   4   2 -11    8.60    9.00
   4  -2 -11   18.70    8.60
  -4   2 -11   15.00    5.70
  -4  -2  11   19.40    5.60
   0   3  11    1.50    3.00
   0  -3  11   -1.10    2.60
   0  -3 -11   -1.00    2.00
   0  -3  11    3.30    2.40
   0   3  11    0.60    2.30
   0   3 -11    1.40    2.30
   0  -3 -11   -0.70    2.00
  -1  -3 -11   13.80    2.70
   1  -3  11   11.80    2.70
  -1   3  11    6.90    3.70
   1  -3  11   14.10    3.60
   1   3 -11   12.90    2.60
  -1   3 -11    9.60    2.70
  -1  -3  11   12.90    2.90
  -1   3 -11   11.90    2.80
  -1  -3  11    3.50    3.50
   1  -3 -11   14.10    3.40
   1  -3 -11   14.00    3.90
   1   3  11   15.30    4.10
   1   3  11   16.80    2.80
   2   3 -11    7.90    5.50
  -2  -3 -11    5.90    3.30
   2  -3  11   10.90    4.60
   2  -3  11    6.60    3.10
  -2   3  11    2.80    4.70
   2   3  11   11.10    3.20
  -2   3 -11   10.30    3.40
   2  -3 -11    7.00    3.80
   2  -3 -11    8.10    5.00
  -2  -3  11    8.90    3.60
   2   3  11    9.80    4.90
   3   3 -11    0.40    7.40
  -3  -3 -11    4.50    4.20
  -3   3 -11    9.50    4.60
   3  -3 -11   18.00    6.70
   3  -3 -11    6.00    4.80
   3   3  11    0.70    6.00
   3   3  11    4.50    3.90
  -3  -3  11    5.10    4.50
  -4  -3 -11    7.20    5.90
   4   3 -11   -0.30    9.50
  -4  -3  11    5.70    5.50
  -4   3 -11    1.40    5.80
   4  -3 -11   11.70    9.10
   0   4 -11   51.49    4.90
   0  -4  11   45.90    5.80
   0   4  11   53.49    5.00
   0  -4  11   52.39    5.30
   0   4  11   53.49    6.80
   1   4 -11    1.30    2.40
  -1   4  11    0.60    3.40
   1  -4  11    4.50    2.60
  -1  -4 -11    2.70    2.40
  -1  -4  11    3.10    3.50
  -1   4 -11   -0.20    2.60
   1   4  11    2.50    2.50
  -1  -4  11   -0.20    2.70
   1  -4 -11    2.70    3.20
   1   4  11   -3.80    3.80
   2   4 -11   69.09    7.30
  -2  -4 -11   46.80    5.00
   2  -4  11   55.49    6.40
  -2   4  11   67.49    8.70
  -2   4 -11   56.49    5.40
   2  -4 -11   65.99    6.80
  -2   4 -11   36.80    4.90
   2   4  11   48.40    5.10
   2  -4 -11   56.29    6.80
   2   4  11   48.50    6.60
  -2  -4  11   49.60    5.40
  -3  -4 -11   14.10    4.70
   3   4 -11    8.60    8.30
  -3   4 -11   16.50    4.90
  -3  -4  11   10.10    4.80
   3  -4 -11   15.40    5.20
   3   4  11   10.90    4.20
   3   4  11    8.90    6.30
   3  -4 -11   12.90    6.80
   4   4 -11   -0.40    9.40
  -4  -4 -11    5.90    5.50
  -4  -4  11   -4.50    5.40
   4  -4 -11   21.90    8.80
  -4   4 -11   -4.60    5.60
   0   5  11    2.30    3.10
   0   5 -11   -0.30    2.30
   0   5  11    2.70    2.50
   0   5  11    0.20    2.40
   0  -5  11    0.50    2.60
  -1   5  11   78.89    8.10
   1  -5  11   67.99    6.10
  -1  -5 -11   57.69    5.70
   1   5 -11   72.79    6.00
   1  -5 -11   69.69    6.80
   1   5  11   63.49    8.50
  -1   5 -11   70.89    6.10
   1   5  11   59.79    6.00
  -1  -5  11   61.59    6.10
  -2   5  11   -1.00    4.50
   2   5 -11    1.20    3.10
   2   5 -11    6.30    5.80
  -2  -5 -11    6.60    3.30
   2   5  11    1.30    4.60
   2   5  11    1.50    3.20
  -2   5 -11    5.60    3.50
   2  -5 -11    2.70    5.30
  -2  -5  11    8.10    3.70
   2  -5 -11    6.30    4.00
  -3  -5 -11   -5.20    4.10
   3   5 -11   -9.80    7.60
   3  -5 -11    3.10    6.30
  -3  -5  11    7.10    4.60
   3   5  11   -0.40    5.80
   3  -5 -11   -2.00    4.90
  -3   5 -11    3.40    4.70
   3   5  11   -6.80    3.90
  -4  -5 -11    1.70    5.40
   4   5 -11  -13.30   10.50
   4   5  11    3.30    4.50
  -4  -5  11   -4.30    5.40
   4  -5 -11    1.40    7.60
   4   5  11   10.90    7.40
  -4   5 -11    5.00    5.50
   0  -6  11    1.00    2.70
   0   6 -11    1.70    2.50
   0   6  11    3.20    3.30
   0   6  11   -2.30    2.60
   1   6 -11   16.90    3.10
  -1   6  11   23.00    4.70
   1  -6  11   17.20    3.20
  -1  -6 -11   25.30    3.20
   1   6  11   19.80    3.30
   1   6  11   18.10    4.70
  -1   6 -11   16.70    3.40
  -1  -6  11   13.50    3.30
   1  -6 -11   15.50    3.60
  -2   6  11   25.20    5.50
   2   6 -11   28.60    4.00
  -2  -6 -11   22.10    4.20
   2  -6 -11   42.00    6.50
   2   6  11   33.50    4.30
   2  -6 -11   32.30    5.10
   2   6  11   27.50    5.60
  -2  -6  11   23.20    4.40
  -2   6 -11   32.80    4.40
  -3  -6 -11   18.30    4.70
   3   6 -11  -10.50    8.00
  -3   6  11   19.00    6.60
   3   6 -11   11.30    3.90
  -3  -6  11   17.00    4.90
  -3   6 -11   10.40    4.80
   3   6  11    7.70    4.30
   3  -6 -11    5.30    6.70
   3  -6 -11   10.10    5.20
   3   6  11   11.90    6.10
  -4  -6 -11    1.10    5.50
   4   6 -11   -5.20    9.90
   4   6  11    6.50    7.20
   4   6  11   10.20    4.80
   4  -6 -11    3.40    7.80
  -4  -6  11    1.30    5.70
   0   7  11   25.60    3.50
   0  -7  11   21.20    3.40
   0   7 -11   17.60    3.10
   0   7  11   17.10    4.20
   0  -7 -11   30.10    4.10
  -1   7  11   21.10    4.60
   1   7 -11   15.90    3.50
  -1  -7 -11   21.60    3.40
   1   7  11   19.30    3.50
   1   7  11   26.40    5.20
  -1  -7  11   26.00    3.60
   1  -7 -11   25.50    4.10
  -1   7 -11   23.50    3.50
  -2   7  11    8.60    5.00
  -2  -7 -11    8.50    3.70
   2   7 -11    8.40    3.50
   2  -7 -11   13.20    5.90
   2   7  11   10.20    3.60
   2   7  11    7.40    5.00
   2  -7 -11    8.60    4.60
  -2   7 -11   13.10    3.80
  -2  -7  11   10.10    3.90
   3   7 -11   -0.70    3.70
  -3   7  11    6.60    6.10
  -3  -7 -11   -3.60    4.30
   3   7  11    3.40    4.10
   3   7  11   11.20    5.80
  -3  -7  11    0.00    4.70
   3  -7 -11   -3.10    5.00
   3  -7 -11    3.90    6.50
   4   7 -11  -14.30    9.80
   4   7  11    7.10    7.10
   4   7  11    0.60    4.70
   4  -7 -11    8.80    7.80
  -4  -7  11   -1.60    5.80
   0   8 -11   53.29    5.40
   0  -8  11   61.29    6.10
   0   8  11   63.59    6.20
   0   8  11   66.99    8.20
   0  -8 -11   68.19    6.90
  -1   8  11   21.00    4.80
   1   8 -11   14.10    3.50
   1   8  11   22.80    3.60
  -1  -8  11   15.80    3.50
   1  -8 -11   16.90    4.00
  -1   8 -11   22.30    3.60
   1   8  11   27.80    5.10
  -2   8  11   11.50    5.20
   2   8 -11    9.30    3.60
  -2  -8 -11   10.70    3.80
   2   8  11    9.50    5.20
  -2  -8  11    9.40    4.10
   2   8  11   10.10    3.80
   2  -8 -11   12.70    4.80
  -2   8 -11   11.70    4.00
  -3  -8 -11   29.50    5.30
  -3   8  11   25.30    7.10
   3   8 -11   27.10    4.70
   3  -8 -11   23.10    5.90
   3   8  11   22.20    6.50
  -3  -8  11   32.40    5.60
   3   8  11   31.90    5.10
   3  -8 -11   27.70    7.60
  -4   8  11   17.80    7.80
   4   8 -11    3.60    4.50
   4   8 -11   -2.50    9.90
   4   8  11    8.00    5.10
   4  -8 -11    7.20    7.90
  -4  -8  11   -2.40    5.80
   4   8  11   15.00    7.30
   0  -9 -11   77.59    7.20
   0   9 -11   60.49    5.80
   0   9  11   65.69    8.80
   0  -9  11   64.09    6.40
  -1   9  11   11.10    4.50
   1   9 -11    7.20    3.50
  -1   9 -11   22.80    3.60
   1   9  11   22.30    3.70
   1  -9 -11    8.90    4.00
  -1  -9  11   11.90    3.40
   1   9  11   13.80    4.90
  -2  -9 -11   10.40    3.80
  -2   9  11    6.50    5.00
   2   9 -11    6.20    3.70
  -2  -9  11    2.50    4.00
  -2   9 -11    6.00    3.80
   2   9  11   -1.90    5.10
   2   9  11    6.80    3.80
   2  -9 -11    1.60    4.70
   3   9 -11    7.60    4.20
  -3   9  11   13.20    6.40
  -3  -9  11   13.90    5.40
   3   9  11    5.90    4.60
   3  -9 -11   14.50    7.40
   3  -9 -11    3.10    5.50
   3   9  11    7.70    6.00
   4   9 -11  -17.90   10.30
  -4   9  11   17.60    7.80
   4   9 -11   -6.90    4.30
   4   9  11   -1.20    5.10
  -4  -9  11    1.50    6.00
   4   9  11    8.50    7.20
   4  -9 -11   -1.00    8.10
   0 -10 -11    5.20    3.50
   0 -10  11   -3.10    3.00
   0  10  11    2.10    4.40
   0  10 -11   -4.20    3.10
   1  10 -11   27.30    4.40
  -1  10  11   26.70    5.40
  -1 -10 -11   35.00    4.70
   1  10  11   33.60    5.90
   1  10  11   32.10    4.30
   1 -10 -11   27.90    4.70
  -1  10 -11   32.10    4.30
  -1 -10  11   24.10    4.20
  -2  10  11   -2.10    5.00
   2  10 -11    0.10    3.80
   2  10  11   -0.90    5.10
  -2 -10  11   10.40    4.30
   2 -10 -11    5.40    4.70
  -2  10 -11    7.10    3.90
   2  10  11    3.70    3.80
   3  10 -11    7.10    4.40
  -3  10  11    1.30    6.10
   3 -10 -11    0.10    5.60
   3  10  11    8.50    6.00
  -3 -10  11    9.90    5.60
   3  10  11    2.80    4.70
   0 -11 -11    9.40    3.90
   0  11 -11   14.90    3.80
   0  11  11   10.80    5.20
   1  11 -11   45.00    5.40
  -1  11  11   35.20    6.50
  -1 -11 -11   72.09    7.10
  -1  11 -11   48.40    5.30
   1  11  11   58.99    5.40
   1 -11 -11   52.29    6.00
   1  11  11   57.39    7.20
  -1 -11  11   43.00    5.30
   2  11 -11   16.30    4.30
  -2 -11 -11   12.90    4.20
  -2  11  11   10.70    5.40
   2 -11 -11   18.10    5.30
  -2 -11  11   15.90    4.60
   2  11  11   10.80    5.70
   2  11  11   15.20    4.30
   3  11 -11    8.60    4.60
  -3  11  11    3.40    6.40
   3 -11 -11   -3.10    5.70
   3  11  11    4.70    6.20
  -3 -11  11    7.80    5.40
   3  11  11    4.20    4.80
   0  12 -11   -0.90    3.70
   0  12  11    4.50    5.30
   0 -12 -11    2.20    3.80
   1  12 -11    8.70    4.00
  -1 -12 -11   12.80    4.10
  -1  12  11   10.10    5.30
   1 -12 -11   10.80    4.60
  -1 -12  11    6.60    3.80
   1  12  11    5.90    5.30
  -1  12 -11    8.90    3.80
   1  12  11   10.40    3.70
  -2 -12 -11   -4.30    3.70
  -2  12  11   -0.50    5.50
   2  12 -11   -4.30    4.00
   2  12  11    2.70    4.10
  -2 -12  11   -2.90    4.30
   2 -12 -11    1.30    5.20
   2  12  11    3.60    5.50
  -3 -12 -11   -2.20    4.00
   3  12 -11    4.00    4.70
  -3  12  11   -1.30    6.20
   3  12  11    2.70    6.10
   3  12  11    4.30    4.80
  -3 -12  11   -0.70    5.40
   3 -12 -11   -1.10    5.70
   0 -13 -11    7.70    4.00
   0  13  11   -0.10    5.20
   0  13 -11    0.70    3.80
  -1 -13 -11    7.10    3.90
  -1  13  11    5.00    5.20
   1  13 -11    5.60    4.10
  -1 -13  11   -0.50    3.90
   1  13  11    4.60    3.80
   1 -13 -11    6.80    4.60
   1  13  11   -1.40    5.20
  -1  13 -11    5.90    4.00
   2  13 -11    2.10    4.30
  -2 -13 -11    9.80    4.10
  -2  13  11   -8.60    5.40
  -2 -13  11   -1.10    4.60
   2  13  11    4.00    5.80
   2  13  11    2.30    4.10
   2 -13 -11   14.60    5.40
   3  13 -11    5.40    4.80
  -3  13  11    4.20    6.50
   3  13  11   15.20    5.20
   3 -13 -11   -1.50    6.00
  -3 -13  11    7.70    5.50
   3  13  11   16.90    6.60
   0 -14 -11   22.70    4.70
   0  14  11    8.10    5.70
   0  14 -11   11.10    4.30
  -1  14  11   54.09    7.60
  -1 -14 -11   55.39    6.10
   1  14 -11   59.29    6.40
   1  14  11   57.09    7.60
   1  14  11   64.99    6.10
  -1 -14  11   52.09    6.10
  -1  14 -11   57.89    6.10
   1 -14 -11   60.09    6.90
  -2  14  11   -7.70    5.80
  -2 -14 -11    3.70    3.90
   2  14 -11    3.60    4.60
  -2 -14  11   -6.30    4.70
   2  14  11    4.70    4.40
   2 -14 -11    7.80    5.60
   2  14  11    2.50    5.90
  -3  14  11   -1.40    6.40
   3  14 -11   -2.80    4.70
   3 -14 -11    2.20    6.20
  -3 -14  11   -0.20    5.50
   3  14  11    9.20    6.50
   3  14  11    8.80    5.30
   0 -15 -11    0.90    4.40
   0  15 -11    4.20    4.20
   0  15  11   -2.40    5.40
  -1  15  11   -1.40    5.80
  -1 -15 -11    4.10    4.00
   1  15 -11   12.50    4.70
   1 -15  11   20.60    6.80
   1  15  11    7.80    4.20
  -1 -15  11   -1.70    4.20
   1 -15 -11    5.20    4.90
   1  15  11    0.80    5.50
  -1  15 -11    8.70    4.30
  -2  15  11    3.30    6.30
  -2 -15 -11   18.60    4.40
   2  15 -11   10.60    4.80
  -2 -15  11   14.10    5.20
   2 -15 -11    6.80    6.00
   2  15  11   15.90    4.90
   2  15  11   13.20    6.50
   0  16  11   -8.60    5.50
   0  16 -11    3.90    4.30
   0 -16 -11    6.50    4.70
  -1 -16 -11    8.30    4.50
   1 -16  11   18.10    7.00
   1  16 -11    6.90    4.70
  -1  16  11    4.80    6.40
   1  16  11    7.90    5.90
   1  16  11    7.90    4.40
   1 -16 -11   11.00    5.50
  -2  16  11   -1.40    6.20
   2 -16  11   12.60    7.10
   2  16 -11    2.70    4.70
  -2 -16 -11    6.10    4.10
   2  16  11    1.80    6.40
  -2 -16  11    6.50    5.10
   2 -16 -11    0.10    5.70
   2  16  11    9.00    4.80
   0 -17 -11   15.00    4.80
   0  17  11    5.80    6.00
   0  17 -11   15.30    4.90
   1 -17  11   11.90    6.90
  -1 -17 -11    5.70    4.50
  -1  17  11  -14.30    6.10
   1  17 -11   -3.00    4.50
   1  17  11    1.00    5.90
   1 -17 -11    1.60    5.10
   1  17  11   -4.60    4.40
   2  17 -11   10.50    5.00
  -2  17  11    6.50    7.00
  -2 -17  11    8.20    5.50
   2  17  11   14.50    7.00
   2 -17 -11   10.80    6.30
   2  17  11   18.80    5.10
   0  18  11   -7.30    5.60
   0 -18 -11    2.60    4.70
   0 -18  11  -10.30    7.00
   0  18 -11    7.30    4.70
  -1 -18 -11    3.30    4.40
  -1  18  11  -18.00    6.30
   1 -18  11    5.90    7.20
   1  18 -11    2.90    4.80
   1 -18 -11    2.20    5.30
   1  18  11   -2.40    5.90
   1  18  11   -2.00    4.60
   0 -19 -11   -3.50    4.60
   0  19  11  -11.50    5.80
   0 -19  11  -13.70    7.20
   0  19 -11   -3.30    4.70
   0   0  12  393.76   25.50
   0   0  12  386.06   24.70
   0   0 -12  373.16   24.60
  -1   0 -12  106.89    8.10
  -1   0  12  113.29    9.80
   1   0  12  100.99   10.00
  -1   0  12  107.89    8.30
   1   0  12  102.29    8.10
   2   0  12   14.30    5.20
  -2   0 -12    4.40    3.50
   2   0 -12   12.60    5.50
   2   0  12   11.20    3.30
   2   0 -12   10.50    4.00
   3   0  12  221.28   15.50
   3   0  12  235.78   18.20
  -3   0 -12  219.38   15.90
   3   0 -12  211.68   17.60
  -4   0 -12   27.10    6.70
  -4   0  12   37.80    6.00
   4   0 -12   54.29   10.30
   0   1  12    1.50    2.50
   0  -1 -12    1.10    2.20
   0  -1  12   -2.90    3.10
   0   1  12    6.10    3.30
   0   1 -12   -0.40    2.40
   0  -1  12    7.00    2.60
  -1   1  12   40.50    4.10
   1   1 -12   38.90    3.70
  -1  -1 -12   37.40    3.90
   1  -1  12   31.90    5.00
  -1   1  12   36.00    5.20
   1  -1  12   32.20    3.90
   1   1  12   35.30    5.30
  -1   1 -12   37.00    4.10
   1  -1 -12   37.50    4.60
   1   1  12   34.00    3.90
  -1  -1  12   34.70    4.10
  -1  -1  12   39.20    5.00
   2   1 -12   90.99    9.50
   2  -1  12   84.89   10.00
  -2  -1 -12   75.39    7.40
   2  -1  12   76.59    7.20
   2  -1 -12   93.59    8.10
   2   1  12   89.99   10.20
   2   1  12   80.49    7.20
  -2  -1  12   85.69    7.60
  -2   1 -12   75.09    7.60
   2  -1 -12   72.49    9.50
   3  -1  12    4.50    6.30
   3   1 -12   -3.90    6.90
  -3  -1 -12    7.10    4.50
   3   1  12    0.80    6.30
  -3   1 -12    3.70    4.50
   3   1  12    2.40    3.80
   3  -1 -12    6.60    6.80
  -4   1  12   51.19    6.80
  -4  -1 -12   67.39    8.20
   4   1 -12   63.59   11.40
  -4  -1  12   62.79    7.20
  -4   1 -12   76.89    8.20
   4  -1 -12   80.99   11.20
   0  -2  12   18.30    3.00
   0   2 -12   18.00    3.00
   0  -2  12   16.60    3.50
   0   2  12   20.40    4.00
   0  -2 -12   24.20    2.80
   0   2  12   20.60    3.10
   1  -2  12    6.40    2.70
  -1   2  12    9.20    3.90
   1   2 -12    5.40    2.60
  -1   2  12    8.10    2.90
   1  -2  12    8.70    3.80
  -1  -2 -12    7.80    2.70
  -1   2 -12    5.40    2.70
  -1  -2  12    5.40    2.90
   1  -2 -12    9.20    3.70
  -1  -2  12    5.60    3.90
   1   2  12    0.00    4.10
   1   2  12    7.10    2.80
  -1   2 -12    5.90    2.90
   2  -2  12   34.90    4.30
   2   2 -12   39.00    6.20
   2  -2  12   36.00    6.00
  -2   2  12   34.10    6.00
  -2  -2 -12   44.00    4.70
   2  -2 -12   38.50    6.20
   2   2  12   28.40    5.90
   2  -2 -12   31.20    4.90
  -2  -2  12   33.40    4.70
   2   2  12   32.40    4.30
  -2   2 -12   41.90    4.70
   3   2 -12   66.29    9.60
  -3  -2 -12   63.49    7.10
   3  -2  12   87.99   11.00
  -3  -2  12   65.99    7.10
   3  -2 -12   78.49    8.50
   3   2  12   86.69   11.40
  -3   2 -12   83.49    8.40
   3   2  12   73.79    7.60
   3  -2 -12   72.49    9.50
  -4  -2 -12   -0.40    5.80
   4   2 -12   -4.50    8.80
  -4   2 -12    4.50    5.40
   4  -2 -12   19.90    9.40
  -4  -2  12    4.40    5.20
   0   3  12  130.99   10.80
   0  -3  12  134.99    9.40
   0   3 -12  119.89    9.20
   0   3  12  123.69    9.20
   0  -3  12  130.49   10.10
  -1  -3 -12   69.89    6.40
   1  -3  12   64.09    8.20
  -1   3  12   88.89    6.70
   1  -3  12   69.79    6.60
  -1   3  12   88.59    8.60
   1   3 -12   75.29    6.40
  -1   3 -12   78.89    6.70
  -1  -3  12   83.39    6.80
  -1  -3  12   97.69    8.40
   1  -3 -12   89.69    7.70
   1   3  12   69.19    9.10
  -1   3 -12   60.39    6.90
   1  -3 -12   88.69    7.50
   1   3  12   67.29    6.60
   2   3 -12  139.89   12.10
  -2  -3 -12  133.89   10.40
   2  -3  12  143.99   10.30
  -2   3  12  133.69   12.60
   2  -3  12  143.79   12.20
   2   3  12  137.79   10.30
   2   3  12  142.09   12.60
   2  -3 -12  138.19   11.00
  -2   3 -12  146.59   10.60
  -2  -3  12  134.49   10.60
   2  -3 -12  130.29   12.00
   3   3 -12    4.40    7.60
  -3  -3 -12   10.10    4.50
   3  -3  12    7.10    5.80
   3   3  12    2.80    3.90
   3   3  12    5.00    6.00
   3  -3 -12   -0.20    6.70
  -3   3 -12   -0.20    4.70
  -3  -3  12    5.60    4.70
   3  -3 -12    4.90    4.80
   4   3 -12   61.79   11.60
  -4  -3 -12   70.79    8.20
  -4  -3  12   65.59    7.60
   4  -3 -12   74.29   11.60
  -4   3 -12   63.39    8.00
   0  -4  12   89.79    7.90
   0   4  12   81.99    8.70
   0   4  12   86.39    7.10
   0  -4  12   90.59    7.20
   0   4 -12   86.39    7.00
   1  -4  12  132.09    9.40
  -1   4  12  119.99   11.10
  -1  -4 -12  130.79    9.20
   1   4 -12  126.79    9.30
   1   4  12  129.79    9.30
   1  -4 -12  115.79    9.90
   1   4  12  129.99   11.60
  -1   4 -12  132.39    9.40
  -1  -4  12  118.19    9.40
  -1  -4  12  124.49   10.60
  -2  -4 -12   34.40    4.30
   2   4 -12   28.30    6.50
  -2   4  12   24.10    5.80
   2   4 -12   33.00    4.00
   2  -4  12   21.80    5.10
  -2   4 -12   38.30    4.60
  -2  -4  12   26.70    4.60
   2   4  12   33.30    4.30
   2  -4 -12   28.00    4.80
   2   4  12   23.80    5.70
   2  -4 -12   33.10    6.20
   3   4 -12   68.79   10.40
  -3  -4 -12   66.99    7.30
   3   4  12   59.69    8.50
  -3   4 -12   74.69    7.40
   3   4  12   74.39    6.90
   3  -4 -12   68.19    9.00
  -3  -4  12   84.19    8.40
   3  -4 -12   78.09    8.80
  -4  -4 -12   23.50    5.90
   4   4 -12    2.30    9.70
  -4  -4  12    5.80    5.60
   4  -4 -12    6.90    8.10
   4   4  12    3.50    7.30
  -4   4 -12    9.40    6.00
   0   5  12   53.89    7.50
   0  -5  12   57.69    5.70
   0   5  12   55.89    4.90
   0   5 -12   52.99    5.00
  -1   5  12   27.00    5.30
  -1  -5 -12   45.10    4.10
   1   5 -12   39.20    4.10
   1  -5  12   35.70    4.10
  -1  -5  12   37.00    5.00
  -1   5 -12   36.80    4.20
   1   5  12   41.20    5.80
  -1  -5  12   35.60    4.30
   1  -5 -12   36.20    4.70
   1   5  12   38.40    4.10
   2   5 -12   21.90    3.90
   2   5 -12   29.50    6.50
  -2  -5 -12   28.40    4.20
  -2   5  12   25.50    5.70
   2  -5 -12   29.50    6.20
   2   5  12   28.90    4.30
   2  -5 -12   27.30    4.70
  -2   5 -12   22.30    4.20
   2   5  12   19.80    5.50
  -2  -5  12   25.20    4.40
   3   5 -12   16.90    8.60
  -3  -5 -12   22.00    4.90
  -3   5  12   33.20    7.20
   3   5  12   13.60    4.60
   3   5  12   19.20    6.50
  -3  -5  12   21.20    5.30
  -3   5 -12   20.50    5.20
   3  -5 -12   18.00    7.10
   3  -5 -12   24.10    5.50
   4   5 -12   -3.60   10.20
  -4  -5 -12    0.80    5.40
   4  -5 -12    1.00    8.20
   4   5  12    3.00    4.60
  -4  -5  12    1.20    5.60
   4   5  12   12.20    7.50
  -4   5 -12    0.70    5.60
   0   6  12    1.80    2.80
   0   6  12   -0.20    3.60
   0  -6  12    1.90    2.90
   0   6 -12    0.90    2.60
  -1  -6 -12  153.18   11.20
   1   6 -12  161.38   11.50
   1  -6  12  163.08   11.50
  -1   6  12  159.08   13.10
   1   6  12  164.88   13.60
  -1  -6  12  170.08   12.40
   1  -6 -12  159.48   12.00
  -1  -6  12  148.79   11.50
  -1   6 -12  167.28   11.50
   1   6  12  166.58   11.40
   2   6 -12   83.29   10.00
  -2  -6 -12   66.79    7.20
  -2   6  12   77.49   10.00
   2   6 -12   77.99    7.40
   2   6  12   76.29    7.40
   2  -6 -12   88.19    8.40
  -2  -6  12   74.09    7.70
   2   6  12   67.29    8.20
   2  -6 -12   90.49    9.90
  -2   6 -12   74.09    7.40
  -3  -6 -12   10.60    4.80
  -3   6  12   15.00    6.50
   3   6 -12    8.70    4.10
   3   6 -12   -2.70    8.30
  -3   6 -12    8.90    4.80
   3   6  12    8.50    6.20
   3  -6 -12   10.70    7.10
   3   6  12   16.20    4.50
   3  -6 -12    4.10    5.20
  -3  -6  12   12.70    5.20
  -4  -6 -12   11.70    5.90
   4   6 -12    1.20   11.00
   4   6  12   15.40    7.50
   4  -6 -12    4.10    7.70
   4   6  12    9.60    5.10
  -4  -6  12   20.10    6.10
   0  -7 -12  292.47   20.10
   0  -7  12  295.07   19.70
   0   7 -12  295.37   19.70
   0   7  12  310.67   21.10
   0   7  12  303.87   19.60
  -1   7  12   -0.20    4.20
   1   7 -12   -0.90    2.90
  -1  -7 -12   -1.60    2.80
   1  -7  12   -0.30    3.00
  -1  -7  12   -0.90    3.50
   1   7  12   -4.10    4.20
   1  -7 -12    3.00    3.50
  -1  -7  12    2.20    3.10
   1   7  12    0.40    2.90
  -1   7 -12   -1.90    3.10
  -2  -7 -12  121.89    9.40
   2   7 -12  123.69    9.60
  -2   7  12  110.69   12.00
   2  -7 -12  108.39   11.80
   2   7  12  111.89   12.00
  -2  -7  12  116.39    9.90
   2  -7 -12  117.19   10.50
   2   7  12  127.59    9.60
  -2   7 -12  129.79    9.60
   3   7 -12    4.20    4.00
  -3  -7 -12    2.00    4.40
  -3   7  12   -7.20    6.40
   3  -7 -12    0.30    5.30
   3   7  12    5.70    4.30
  -3  -7  12   -6.70    5.00
   3   7  12    2.60    6.10
   3  -7 -12   -4.10    6.80
   4   7 -12  -14.30    9.60
  -4   7  12   15.30    8.10
  -4  -7 -12   11.00    6.00
   4   7  12   11.60    7.60
   4   7  12    3.00    5.00
   4  -7 -12    2.20    8.20
  -4  -7  12    9.30    6.00
   0   8  12    3.50    4.20
   0  -8  12   -0.20    3.10
   0  -8 -12   -2.80    3.50
   0   8 -12    0.60    2.90
  -1  -8 -12  107.19    8.00
   1   8 -12  108.99    8.50
  -1   8  12   99.39   10.10
  -1  -8  12   91.89    8.40
   1   8  12  111.19    8.40
  -1   8 -12  103.09    8.30
   1   8  12   98.89   10.90
   1  -8 -12   88.09    8.90
  -2   8  12   12.60    5.40
  -2  -8 -12   20.20    4.00
   2   8 -12   13.10    3.80
  -2   8 -12   17.60    4.30
   2   8  12   12.60    5.40
   2  -8 -12   18.20    5.00
   2   8  12   19.10    4.00
  -2  -8  12    7.40    4.20
   3   8 -12    8.10    4.20
  -3   8  12   12.00    6.80
  -3  -8 -12   12.00    4.80
  -3  -8  12   14.80    5.50
   3  -8 -12   11.30    5.80
   3   8  12   13.40    4.60
   3   8  12   11.30    6.30
  -3   8 -12    9.50    4.80
   3  -8 -12    9.70    7.30
   4   8 -12    3.10    4.70
   4   8 -12   -5.80   10.30
  -4   8  12   28.60    8.30
  -4  -8  12    6.30    6.10
   4   8  12    2.90    5.20
   4  -8 -12   -1.10    7.70
   4   8  12   14.80    7.70
   0   9 -12  166.38   12.10
   0   9  12  178.98   12.00
   0  -9  12  177.58   12.10
   0   9  12  176.78   14.20
   0  -9 -12  145.99   12.50
  -1   9  12    1.20    4.40
   1   9 -12    4.20    3.50
   1   9  12    8.30    3.40
   1   9  12    5.60    4.90
  -1  -9  12    4.50    3.50
  -1   9 -12   10.30    3.50
   1  -9 -12    6.70    3.90
  -2  -9 -12   11.80    4.00
   2   9 -12    7.20    3.90
  -2   9  12    7.00    5.40
   2   9  12   10.50    4.00
  -2   9 -12   11.70    4.10
   2  -9 -12   10.30    4.90
  -2  -9  12    7.30    4.30
   2   9  12   10.20    5.40
   3   9 -12    7.80    4.30
  -3   9  12   10.10    6.70
   3  -9 -12   15.20    5.80
   3  -9 -12    7.70    7.80
   3   9  12   15.30    6.50
   3   9  12    7.50    4.80
  -3  -9  12    6.50    5.30
   0 -10  12   11.40    3.70
   0 -10 -12   13.50    4.00
   0  10  12   11.90    5.10
   0  10 -12   11.70    3.70
   1  10 -12  195.58   13.70
  -1  10  12  196.38   15.50
  -1 -10 -12  177.28   14.00
  -1 -10  12  193.48   13.60
   1  10  12  208.18   13.60
   1 -10 -12  181.48   14.20
  -1  10 -12  189.48   13.50
   1  10  12  191.28   15.90
  -2  10  12   31.60    6.50
   2  10 -12   21.50    4.70
   2  10  12   26.60    4.80
  -2 -10  12   34.30    5.20
   2 -10 -12   31.80    5.80
  -2  10 -12   32.40    4.70
   2  10  12   31.40    6.50
  -3  10  12    3.00    6.50
   3  10 -12    9.80    4.50
   3 -10 -12    3.50    6.00
  -3 -10  12    2.40    5.40
   3  10  12    6.90    6.30
   3  10  12    1.10    4.70
   0 -11 -12  173.68   13.10
   0 -11  12  176.18   12.70
   0  11  12  177.68   15.00
   0  11 -12  174.38   12.80
   1  11 -12   11.10    4.10
  -1 -11 -12   19.30    4.50
  -1  11  12   15.00    5.40
  -1  11 -12   16.10    4.20
  -1 -11  12   16.20    4.00
   1  11  12   21.80    4.10
   1  11  12   21.90    5.90
   1 -11 -12   23.80    4.70
  -2 -11 -12    2.30    4.10
   2  11 -12    6.20    4.00
  -2  11  12   -4.30    5.40
   2 -11 -12    0.90    4.90
  -2 -11  12    2.30    4.30
  -2  11 -12   -1.50    3.90
   2  11  12   -2.20    5.40
   2  11  12    4.90    4.00
  -3  11  12    7.60    6.70
   3  11 -12    4.70    4.50
   3  11  12    3.60    5.00
   3  11  12    5.70    6.30
  -3 -11  12    3.50    5.40
   3 -11 -12    7.80    6.00
   0 -12 -12    6.90    4.00
   0  12 -12    3.20    3.80
   0  12  12    2.70    5.30
   0 -12  12    0.80    3.60
   1  12 -12   10.80    4.20
  -1 -12 -12   10.90    4.30
  -1  12  12   11.60    5.40
  -1  12 -12   13.80    4.10
   1 -12 -12   14.60    4.70
   1  12  12   10.00    3.70
   1  12  12   14.30    5.70
  -1 -12  12   11.40    4.00
  -2  12  12    2.00    5.80
   2  12 -12   13.50    4.50
  -2 -12 -12   16.80    4.40
   2  12  12   10.50    6.00
   2  12  12   15.80    4.50
   2 -12 -12   11.80    5.30
  -2 -12  12   11.70    4.90
  -2  12 -12    4.90    4.20
  -3 -12 -12    4.00    4.40
   3  12 -12    0.10    4.60
  -3  12  12    7.90    6.70
  -3 -12  12    2.80    5.60
   3 -12 -12    1.10    6.20
   3  12  12   16.90    6.70
   3  12  12    9.90    5.10
   0  13 -12   88.79    8.70
   0 -13 -12   97.79    9.00
   0  13  12   94.19   11.50
  -1  13  12    4.40    5.40
   1  13 -12    1.50    4.10
  -1 -13 -12   11.70    4.10
   1  13  12    7.80    4.00
   1 -13 -12   12.00    4.90
  -1  13 -12    5.20    4.10
   1  13  12    0.30    5.50
  -1 -13  12    5.60    4.30
  -2  13  12   17.90    6.70
   2  13 -12   29.90    5.40
  -2 -13 -12   37.10    5.40
   2  13  12   32.00    5.20
  -2  13 -12   30.80    5.30
   2 -13 -12   37.30    6.40
  -2 -13  12   33.20    5.60
   2  13  12   37.00    7.30
   3  13 -12    6.60    5.00
  -3  13  12   10.50    6.80
   3  13  12   19.30    5.50
   3 -13 -12   14.30    6.30
  -3 -13  12   10.90    5.90
   3  13  12    7.90    6.60
   0  14  12    9.70    5.80
   0 -14 -12   14.00    4.50
   0  14 -12    9.00    4.40
  -1 -14 -12   18.70    4.40
   1  14 -12   17.40    4.70
  -1  14  12   12.00    6.00
  -1  14 -12   13.20    4.30
   1  14  12   10.00    5.80
   1  14  12   10.50    4.30
   1 -14 -12   22.30    5.30
  -1 -14  12   16.00    4.60
  -2  14  12    7.20    6.60
   2  14 -12   11.40    5.00
  -2 -14 -12   28.20    4.70
   2 -14 -12   22.60    6.20
   2  14  12   22.70    6.70
   2  14  12   27.10    5.00
  -2 -14  12   18.40    5.40
   0  15 -12   14.60    4.60
   0 -15 -12    7.60    4.50
   0  15  12   -0.10    5.50
   1  15 -12    9.40    4.60
  -1  15  12   -6.80    5.80
  -1 -15 -12    1.10    3.90
   1 -15  12    6.70    6.50
  -1 -15  12    2.80    4.50
   1 -15 -12    9.50    5.00
   1  15  12   -1.40    5.60
  -1  15 -12    5.40    4.30
   1  15  12    7.70    4.10
   2  15 -12   15.60    5.20
  -2 -15 -12   17.90    4.50
  -2  15  12   24.60    7.10
  -2 -15  12   17.20    5.40
   2  15  12   20.50    6.80
   2 -15 -12   24.40    6.40
   2  15  12   23.60    5.30
   0 -16 -12   21.60    5.30
   0  16 -12    8.60    4.70
   0  16  12    8.80    6.10
   1 -16  12   21.90    7.20
  -1  16  12    3.00    6.60
  -1 -16 -12   11.90    4.50
   1  16 -12   18.10    4.90
  -1  16 -12   13.00    4.80
   1  16  12   13.70    4.50
   1  16  12    9.60    6.10
   1 -16 -12   17.70    5.50
  -1 -16  12    7.30    4.80
   2  16 -12    2.50    4.90
  -2 -16 -12    9.10    4.30
  -2  16  12   -2.90    6.60
   2  16  12    0.10    4.80
   2 -16 -12    3.70    6.10
  -2 -16  12   -7.80    5.10
   2  16  12    3.80    6.50
   0  17 -12   -0.10    4.40
   0 -17 -12    2.90    4.70
   0  17  12   -6.90    5.80
   1 -17  12   12.50    7.00
   1  17 -12    1.50    4.80
  -1  17  12  -11.80    6.40
  -1 -17 -12   -3.00    4.40
  -1  17 -12    4.60    4.70
   1 -17 -12   -0.90    5.40
   1  17  12   -3.90    5.80
   1  17  12   -2.40    4.10
   0 -18  12    0.60    7.60
   0  18  12   -2.30    6.20
   0 -18 -12   14.40    5.10
   0  18 -12   14.50    4.90
   1  18 -12   -1.00    4.80
   1 -18  12    8.20    7.30
  -1 -18 -12    4.10    4.80
   1 -18 -12    1.10    5.50
   1  18  12    5.90    6.30
   1  18  12    5.00    4.60
   0   0  13   -0.70    2.70
   0   0 -13    0.50    2.40
   0   0  13   -4.60    3.50
   1   0  13   -0.90    4.40
   1   0  13   -1.20    2.70
   1   0 -13   -5.40    2.30
  -1   0  13    4.10    3.10
  -1   0 -13    0.70    2.80
  -1   0  13   -0.90    4.00
   2   0 -13   -0.70    4.10
   2   0 -13    0.20    5.30
   2   0  13   -3.30    4.90
  -2   0  13    0.60    5.00
   2   0  13    2.90    3.20
  -2   0 -13   -2.80    3.50
  -2   0  13  -11.10    3.50
   3   0 -13   13.10    7.00
   3   0  13   11.30    6.40
  -3   0 -13    5.40    4.60
   4   0 -13    5.80    8.80
  -4   0 -13    5.30    6.00
  -4   0  13    3.40    5.20
   0   1 -13  162.98   11.40
   0  -1  13  174.68   12.80
   0   1  13  163.88   11.60
   0  -1 -13  160.58   11.40
   0   1  13  167.68   12.90
   0  -1  13  164.38   11.70
  -1   1  13   64.39    7.00
   1  -1  13   68.59    6.20
   1  -1  13   55.69    6.80
  -1  -1 -13   68.89    6.20
  -1   1  13   71.09    6.40
   1   1 -13   64.39    5.90
   1   1  13   71.59    9.10
  -1  -1  13   67.79    8.50
  -1  -1  13   63.39    6.50
   1   1  13   69.09    6.30
  -1   1 -13   69.89    6.40
   2  -1  13   21.60    5.40
   2  -1  13   15.40    3.70
   2   1 -13   18.40    4.40
   2   1 -13   21.50    5.60
  -2   1  13   22.90    5.60
  -2  -1 -13   19.30    4.00
   2   1  13   14.30    3.60
   2   1  13   18.60    5.60
   2  -1 -13   23.60    5.70
   2  -1 -13   25.40    4.60
  -2   1 -13   13.30    4.10
  -2  -1  13   19.00    4.00
  -3  -1 -13   11.00    4.90
   3  -1  13    9.90    6.30
   3   1 -13    0.00    7.00
   3   1  13    6.60    4.20
   3   1  13    8.20    6.30
  -3   1 -13    5.00    4.70
   3  -1 -13   10.80    6.90
  -4  -1 -13   12.40    6.20
  -4   1  13    5.90    5.20
   4   1 -13   29.30    9.30
  -4  -1  13    4.90    5.60
  -4   1 -13   18.90    6.10
   4  -1 -13   22.80    9.50
   0   2 -13   45.00    4.10
   0  -2  13   32.50    4.10
   0   2  13   37.60    5.20
   0  -2  13   33.90    4.80
   0   2  13   36.60    4.10
   0  -2 -13   35.60    3.70
  -1  -2 -13  317.37   20.20
   1   2 -13  296.97   20.10
   1  -2  13  335.07   21.30
  -1   2  13  301.17   20.20
   1  -2  13  314.97   20.20
  -1   2  13  296.07   21.50
  -1  -2  13  272.77   20.30
  -1  -2  13  301.67   21.30
   1   2  13  342.97   21.80
   1   2  13  322.97   20.30
   1  -2 -13  290.27   20.60
  -1   2 -13  315.87   20.30
   2   2 -13   20.00    5.90
  -2   2  13   12.60    5.50
  -2  -2 -13   11.20    3.80
   2  -2  13   19.70    3.80
   2  -2  13   16.50    5.30
  -2  -2  13   10.40    3.90
   2   2  13   21.50    5.50
   2  -2 -13   24.00    5.70
   2  -2 -13   21.80    4.60
  -2   2 -13   15.60    4.00
   2   2  13   15.50    3.70
   3  -2  13   17.80    6.40
  -3  -2 -13   11.50    4.70
   3   2 -13    8.50    7.50
   3   2  13    8.30    4.20
  -3   2 -13   19.30    5.00
   3  -2 -13   13.00    5.00
   3  -2 -13   16.50    7.10
   3   2  13   11.80    6.40
  -3  -2  13   11.90    4.90
  -4  -2 -13   -2.00    5.90
   4   2 -13    9.20    9.20
   4  -2 -13    3.60    9.50
  -4   2 -13   -3.30    5.60
  -4  -2  13   11.00    5.60
   0   3  13   -1.50    2.70
   0  -3  13    3.80    2.80
   0   3 -13   -1.30    2.50
   0  -3 -13    0.00    2.40
   0   3  13    2.50    3.80
   0  -3  13    2.20    3.50
  -1   3  13  138.29    9.90
  -1  -3 -13  122.19    9.70
   1   3 -13  132.09    9.70
  -1   3  13  137.19   11.80
   1  -3  13  134.89   11.30
   1  -3  13  131.29    9.90
  -1  -3  13  127.19   10.00
  -1   3 -13  159.58   12.80
   1   3  13  131.69   12.10
   1   3  13  127.59    9.80
  -1   3 -13  133.69    9.90
  -1  -3  13  129.99   11.30
  -2   3  13   81.09   11.10
  -2  -3 -13   95.69    8.70
   2  -3  13  108.49    8.60
   2   3 -13  118.59   10.80
   2  -3 -13  100.49    9.50
   2   3  13  114.49    8.70
  -2   3 -13  103.99    8.90
   2  -3 -13  105.19   10.40
   3  -3  13   31.90    6.70
   3   3 -13   28.80    8.30
  -3  -3 -13   30.20    5.50
  -3   3 -13   40.20    5.80
   3  -3 -13   36.20    5.80
   3   3  13   33.20    7.10
   3  -3 -13   36.30    7.90
   3   3  13   34.10    5.10
  -3  -3  13   42.30    5.90
  -4  -3 -13   15.90    6.00
   4   3 -13   25.10    9.80
   4   3  13   15.00    5.00
  -4   3 -13   21.60    6.40
  -4  -3  13   22.10    6.10
   4  -3 -13   19.10    9.80
   4   3  13   22.40    8.10
   0  -4  13    3.70    3.50
   0  -4  13    4.20    2.90
   0   4  13    3.60    4.00
   0   4  13    2.10    2.90
   0   4 -13    3.80    2.70
  -1   4  13  261.27   15.50
  -1   4  13  268.87   17.30
   1  -4  13  201.88   15.40
   1  -4  13  205.08   16.30
   1   4 -13  234.08   15.40
  -1  -4 -13  203.38   15.30
  -1  -4  13  238.18   15.60
  -1   4 -13  206.08   15.50
   1   4  13  200.28   17.20
  -1  -4  13  267.87   16.60
   1   4  13  195.08   15.40
   1  -4 -13  273.97   16.00
   2  -4  13   20.10    5.20
   2   4 -13   26.80    4.00
   2   4 -13   21.10    6.50
  -2   4  13   21.60    5.90
  -2  -4 -13   32.70    4.30
   2  -4 -13   31.50    6.30
   2  -4 -13   28.10    5.00
  -2   4 -13   35.20    4.60
   2   4  13   32.80    4.30
  -2  -4  13   29.10    4.60
   2   4  13   17.70    5.80
  -3   4  13   12.40    6.60
  -3  -4 -13   12.60    4.80
   3   4 -13    6.80    8.00
   3  -4 -13   14.20    5.20
  -3   4 -13   16.70    5.10
   3   4  13   12.30    4.40
   3   4  13    5.80    6.20
   3  -4 -13   17.50    7.30
  -3  -4  13    9.20    5.10
  -4  -4 -13   -3.70    5.60
   4   4 -13    2.00    9.40
   4  -4 -13   -3.20    5.80
  -4  -4  13   -5.60    5.60
   4   4  13    6.90    7.50
  -4   4 -13   -6.30    5.70
   4   4  13    0.70    4.60
   4  -4 -13    0.40    8.20
   0   5  13   -0.80    2.80
   0   5  13    1.60    4.00
   0   5 -13   -2.20    2.60
   0  -5  13   -2.60    2.80
  -1   5  13    0.20    4.20
   1  -5  13    0.40    3.00
  -1  -5 -13    0.60    2.70
   1   5 -13   -1.00    2.90
   1  -5 -13    1.20    3.70
   1   5  13    2.50    4.60
  -1   5 -13    2.70    3.10
  -1  -5  13    4.20    3.30
   1   5  13    4.80    3.00
  -1  -5  13    3.90    3.90
  -2  -5 -13  196.78   13.50
  -2   5  13  189.28   15.80
   2   5 -13  194.18   15.50
   2   5 -13  191.48   13.50
   2  -5 -13  181.78   14.10
   2  -5 -13  187.58   15.20
   2   5  13  196.58   13.60
  -2  -5  13  181.58   13.70
  -2   5 -13  196.78   13.70
   2   5  13  193.58   15.80
  -3  -5 -13    2.20    4.60
  -3   5  13   15.90    6.70
   3   5 -13    1.00    8.20
   3   5  13    5.50    4.40
  -3  -5  13   10.80    5.20
   3   5  13   10.80    6.40
  -3   5 -13    5.20    5.10
   3  -5 -13   14.40    7.20
   3  -5 -13    8.10    5.40
  -4  -5 -13   15.50    5.90
   4   5 -13    5.50    9.70
   4   5  13    7.00    4.90
   4  -5 -13    2.10    6.00
  -4  -5  13   19.10    6.20
   4  -5 -13    7.90    8.60
   4   5  13   16.00    7.70
  -4   5 -13    9.70    6.10
   0   6  13   60.99    5.20
   0   6  13   50.39    6.30
   0  -6  13   52.89    5.10
   0   6 -13   49.90    5.00
  -1   6  13   14.90    4.90
   1  -6  13   22.10    3.60
   1   6 -13   18.20    3.50
  -1  -6 -13   23.00    3.50
  -1  -6  13    9.00    3.60
   1  -6 -13   22.30    4.30
   1   6  13   19.10    5.20
  -1   6 -13   10.70    3.40
  -1  -6  13   17.60    4.40
   1   6  13   25.80    3.60
   2   6 -13    2.40    6.30
  -2   6  13   10.90    5.50
  -2  -6 -13   15.70    4.00
   2   6 -13   11.10    3.70
   2  -6 -13   15.70    4.70
  -2  -6  13    8.50    4.10
   2   6  13    7.40    5.30
   2  -6 -13   11.40    6.10
   2   6  13   14.00    4.00
  -2   6 -13    6.80    4.00
   3   6 -13   26.60    9.40
  -3   6  13   17.80    7.30
   3   6 -13   19.30    4.60
  -3  -6 -13   44.20    5.70
  -3   6 -13   29.40    5.70
   3  -6 -13   24.90    6.10
   3   6  13   42.70    5.50
   3  -6 -13   39.70    8.20
  -3  -6  13   21.60    5.90
   3   6  13   29.00    7.00
  -4  -6 -13   11.20    5.90
   4   6 -13   18.80   10.50
  -4   6  13    4.70    8.10
  -4   6 -13    6.10    6.00
   4  -6 -13   -3.10    5.90
   4  -6 -13   18.10    8.60
  -4  -6  13   12.70    6.40
   4   6  13    4.00    5.00
   4   6  13    9.90    7.70
   0   7  13    6.00    3.10
   0  -7 -13   10.10    4.00
   0  -7  13    6.60    3.20
   0   7 -13    5.10    3.10
   0   7  13    5.50    4.40
  -1  -7 -13   58.59    6.20
   1   7 -13   54.29    5.80
  -1   7  13   65.29    8.70
   1  -7  13   64.69    5.90
  -1   7 -13   63.09    6.50
   1   7  13   63.29    7.60
   1  -7 -13   85.39    7.60
   1   7  13   59.79    5.80
  -1  -7  13   76.29    6.90
  -1  -7  13   68.89    7.70
   2   7 -13   34.90    7.20
  -2   7  13   37.50    6.60
   2   7 -13   31.10    4.60
  -2  -7 -13   35.10    4.60
   2   7  13   23.30    6.10
   2  -7 -13   33.10    5.40
   2   7  13   35.20    4.70
  -2  -7  13   23.70    4.70
  -2   7 -13   28.30    4.80
   3   7 -13   45.50    9.80
  -3  -7 -13   58.19    6.30
   3   7 -13   50.59    5.80
  -3   7  13   55.69    8.70
   3  -7 -13   42.60    6.90
   3   7  13   46.90    6.30
  -3  -7  13   46.30    6.70
   3   7  13   34.80    7.90
   3  -7 -13   61.09    9.00
  -3   7 -13   52.79    6.60
  -4   7  13   41.50    9.30
   4   7  13   41.90    9.00
  -4  -7  13   28.80    7.20
   0  -8 -13   91.29    8.20
   0   8 -13   68.09    7.40
   0  -8  13   81.29    7.50
   0   8  13   88.99    7.40
   0   8  13   84.29   10.00
  -1  -8 -13    7.00    3.20
  -1   8  13    6.60    4.80
   1   8 -13    7.30    3.50
   1   8  13    9.10    3.40
  -1   8 -13    2.50    3.50
   1  -8 -13    9.70    4.00
   1   8  13    1.70    5.00
  -1  -8  13   11.90    3.70
  -2   8  13   -0.70    5.40
  -2  -8 -13   -0.20    3.70
   2   8 -13    4.70    3.80
  -2  -8  13   -1.10    4.00
   2   8  13    0.20    5.20
   2  -8 -13    1.80    4.60
   2   8  13    6.00    3.70
  -2   8 -13   -5.60    3.80
   3   8 -13   27.00    5.30
  -3   8  13   33.70    7.70
   3   8 -13   28.10    9.00
  -3  -8 -13   52.29    6.20
   3  -8 -13   46.40    8.80
  -3  -8  13   27.80    6.20
  -3   8 -13   29.50    5.70
   3  -8 -13   37.20    6.80
   3   8  13   31.20    7.40
   3   8  13   43.70    5.90
   0  -9  13   33.70    4.60
   0   9  13   38.00    6.20
   0   9 -13   31.90    4.50
   0  -9 -13   40.10    5.20
   1   9 -13   47.80    5.70
  -1   9  13   45.80    7.00
  -1  -9 -13   61.89    6.00
  -1   9 -13   67.89    6.00
  -1  -9  13   52.19    5.70
   1   9  13   63.79    5.70
   1   9  13   63.59    7.60
   1  -9 -13   73.29    7.50
  -2   9  13   16.00    6.10
   2   9 -13   23.40    4.40
  -2  -9 -13   19.40    4.30
   2   9  13   15.80    4.30
   2   9  13   24.80    5.90
   2  -9 -13   21.90    5.30
  -2  -9  13   16.40    4.50
  -2   9 -13   20.40    4.50
  -3   9  13   17.80    7.30
  -3  -9 -13   16.10    5.00
   3   9 -13   16.80    4.80
  -3  -9  13    8.50    5.70
  -3   9 -13   16.60    5.20
   3  -9 -13   19.30    6.30
   3   9  13   17.70    6.80
   3   9  13   19.50    5.30
   0 -10  13   69.39    7.40
   0  10  13   75.19    8.40
   0 -10 -13   79.99    8.10
   0  10 -13   68.59    7.10
  -1 -10 -13   37.90    5.30
   1  10 -13   34.00    5.00
  -1  10  13   31.40    6.20
   1  10  13   46.20    6.90
  -1  10 -13   38.30    4.90
  -1 -10  13   28.10    4.80
   1  10  13   44.30    4.80
   1 -10 -13   38.50    5.40
  -2 -10 -13    9.20    3.90
  -2  10  13   -3.70    5.40
   2  10 -13    2.20    3.90
   2  10  13    1.10    4.00
  -2 -10  13   -1.90    4.10
   2  10  13    0.90    5.40
  -2  10 -13    3.60    4.20
   2 -10 -13   -0.30    5.00
  -3  10  13   17.00    7.20
   3  10 -13   15.30    4.90
  -3  10 -13   28.80    5.60
   3  10  13   21.10    5.50
   3 -10 -13   26.60    6.50
   3  10  13   17.10    6.80
  -3 -10  13   25.10    6.10
   0  11 -13    2.20    3.70
   0 -11  13    8.30    3.70
   0  11  13    5.10    5.40
   0 -11 -13    7.10    4.10
   1  11 -13    9.20    4.20
  -1  11  13   12.60    5.50
  -1 -11 -13   16.90    4.70
   1 -11 -13   17.50    4.50
  -1  11 -13   11.70    3.90
   1  11  13    9.10    5.60
  -1 -11  13   12.40    4.20
   1  11  13   17.40    4.00
   2  11 -13   29.80    5.10
  -2  11  13   34.00    7.00
   2  11  13   18.60    6.30
  -2 -11  13   25.40    5.20
   2 -11 -13   24.70    5.90
   2  11  13   41.30    5.10
   3  11 -13    6.50    4.80
  -3  11  13    3.60    6.80
  -3 -11  13   13.90    5.90
   3  11  13   13.20    6.50
   3 -11 -13   11.60    6.10
   3  11  13   12.40    5.30
   0  12 -13   11.70    4.20
   0 -12 -13   13.10    4.40
   0  12  13    0.00    5.40
   1  12 -13   25.00    4.60
  -1  12  13   13.60    6.00
  -1 -12 -13   17.20    4.70
  -1  12 -13   17.30    4.40
   1  12  13   20.00    4.10
   1  12  13   18.20    6.10
  -1 -12  13   17.40    4.40
   1 -12 -13   23.40    5.00
   2  12 -13   18.80    4.80
  -2  12  13   21.00    6.60
  -2 -12 -13   20.40    4.90
  -2  12 -13   26.00    4.90
   2  12  13   17.30    6.50
   2 -12 -13   31.10    6.00
  -2 -12  13   12.60    4.90
   2  12  13   19.90    4.70
   3  12 -13    4.20    4.80
  -3  12  13   -0.40    6.80
  -3 -12 -13   -1.00    4.60
   3  12  13    3.50    5.20
   3 -12 -13   -6.80    6.00
  -3 -12  13    1.90    5.80
   3  12  13    7.10    6.60
   0 -13 -13    5.10    4.20
   0  13  13   -0.60    5.50
   0  13 -13   -0.80    4.00
   1  13 -13   25.60    5.00
  -1  13  13   16.60    6.30
  -1 -13 -13   26.00    4.80
   1 -13 -13   19.50    5.40
   1  13  13   18.70    6.30
   1  13  13   27.60    4.40
  -1  13 -13   16.00    4.60
  -1 -13  13   18.90    4.70
   2  13 -13   59.79    6.80
  -2 -13 -13   63.99    6.90
  -2  13  13   43.60    8.30
   2 -13 -13   66.29    7.70
   2  13  13   70.89    6.90
  -2  13 -13   64.59    6.60
  -2 -13  13   55.29    6.80
   2  13  13   56.79    8.30
  -3  13  13    8.10    7.10
   3  13  13   15.10    7.20
  -3 -13  13    8.50    6.10
   0  14  13   -7.80    5.50
   0 -14 -13    3.60    4.20
   0  14 -13    4.20    4.40
  -1 -14 -13    8.50    4.30
  -1  14  13    1.20    6.10
   1  14 -13    5.40    4.60
   1  14  13    9.90    5.90
  -1  14 -13    5.40    4.40
   1 -14 -13    8.90    5.20
  -1 -14  13    8.30    4.50
   1  14  13    6.20    4.00
  -2  14  13   18.60    7.00
   2  14 -13   17.20    5.10
  -2 -14 -13   20.50    4.70
   2  14  13   12.30    6.60
   2 -14 -13   20.80    6.00
  -2 -14  13    9.90    5.20
   2  14  13   11.20    4.70
   0 -15 -13    0.70    4.60
   0  15  13   -6.20    5.80
   0  15 -13    4.60    4.50
  -1 -15 -13   -1.60    4.20
  -1  15  13   -0.20    6.40
   1  15 -13    3.00    4.60
   1  15  13   -0.60    3.90
  -1 -15  13   -4.30    4.40
   1 -15 -13  -10.40    4.90
  -1  15 -13   -5.10    4.30
   1  15  13    2.70    5.70
  -2  15  13   -5.20    6.60
  -2 -15 -13    0.60    4.20
   2  15 -13    4.10    4.90
   2 -15 -13    1.50    5.60
  -2 -15  13   -1.70    5.20
   2  15  13   -7.20    4.50
   2  15  13    0.60    6.20
   0  16  13    0.10    6.00
   0  16 -13    2.80    4.80
   0 -16 -13    9.00    5.10
   1  16 -13    3.60    4.80
  -1  16  13   -7.20    6.50
  -1 -16 -13    7.20    4.20
  -1  16 -13    2.30    4.40
  -1 -16  13    0.90    4.70
   1  16  13    2.90    4.40
   1 -16 -13    3.20    5.10
   1  16  13    2.30    5.80
   0 -17 -13    0.50    5.00
   0  17  13   -5.40    6.00
   0  17 -13   -2.80    4.60
   1  17 -13   11.50    5.00
  -1  17  13   -1.20    7.20
  -1 -17 -13    2.70    4.80
   1 -17  13   20.80    7.20
   1  17  13   14.50    4.60
   1  17  13    6.00    6.10
   1 -17 -13    4.30    5.60
  -1  17 -13    6.50    4.70
   0   0  14   -2.40    2.90
   0   0 -14   -1.40    2.60
   0   0  14   -2.50    4.00
  -1   0 -14  248.78   17.60
   1   0  14  239.68   19.00
   1   0  14  219.68   17.40
   1   0 -14  270.67   17.30
  -1   0  14  283.97   17.60
  -1   0  14  314.97   19.10
   2   0  14   32.70    6.50
  -2   0  14   48.60    7.00
   2   0 -14   43.40    6.70
   2   0  14   45.70    5.00
  -2   0 -14   48.50    5.30
   2   0 -14   38.10    5.60
  -2   0  14   42.20    5.10
   3   0  14  336.47   25.50
   3   0  14  348.07   23.40
  -3   0  14  340.37   23.70
  -3   0 -14  379.16   24.00
   3   0 -14  364.26   25.60
  -4   0 -14    0.90    6.00
   4   0 -14    6.00    9.20
  -4   0  14    1.30    5.50
   0  -1 -14  387.66   26.00
   0   1  14  396.06   26.20
   0  -1  14  396.26   26.20
   0   1 -14  408.06   26.20
   0   1  14  428.06   27.40
   0  -1  14  418.36   27.20
   1  -1  14   10.20    4.70
  -1   1  14   11.30    3.60
  -1   1  14   19.70    5.00
  -1  -1 -14   20.80    3.60
   1  -1  14   15.00    3.50
  -1  -1  14   15.50    4.80
   1   1  14   20.80    5.20
  -1   1 -14   18.90    3.70
   1   1  14   22.90    3.60
  -1  -1  14   13.80    3.70
  -2  -1 -14  332.27   22.50
   2  -1  14  314.07   23.70
   2   1 -14  353.06   22.80
  -2   1  14  333.77   24.20
   2  -1  14  335.37   22.40
   2   1 -14  336.97   23.40
   2  -1 -14  333.97   23.40
  -2  -1  14  355.76   24.10
   2  -1 -14  354.56   22.80
  -2   1 -14  345.57   22.60
  -2  -1  14  336.37   22.40
   2   1  14  338.27   24.00
   2   1  14  329.47   22.30
   3   1 -14    6.50    7.50
   3  -1  14    1.80    6.00
  -3  -1 -14    6.20    4.80
  -3  -1  14    8.20    5.00
   3   1  14   13.80    6.40
   3  -1 -14    1.70    7.40
  -3   1 -14    2.40    4.70
   3  -1 -14    8.10    5.10
   3   1  14   -3.20    4.10
  -4  -1 -14    9.50    6.10
   4   1 -14   24.60    9.40
  -4   1 -14   10.50    6.20
   4  -1 -14   26.30   10.20
  -4  -1  14   12.70    5.90
   0  -2  14   76.39    8.40
   0   2  14   72.29    6.50
   0   2  14   69.79    8.80
   0  -2 -14   68.99    6.10
   0   2 -14   70.29    6.40
   0  -2  14   56.89    5.90
  -1  -2 -14   20.60    3.40
   1   2 -14   13.30    3.10
   1  -2  14   14.40    4.60
   1  -2  14   12.20    3.30
  -1   2  14   14.80    3.60
  -1   2  14   15.00    4.90
  -1   2 -14   18.00    3.60
  -1  -2  14   16.60    4.60
   1   2  14   21.50    5.20
   1  -2 -14   12.10    4.20
  -1  -2  14   10.20    3.60
   1   2  14   15.30    3.40
   2   2 -14    2.90    4.60
  -2   2  14    6.90    5.50
  -2  -2 -14    0.00    3.70
   2  -2  14   -1.20    5.00
   2   2 -14    0.30    5.60
   2  -2  14    5.30    3.50
   2  -2 -14    6.10    4.50
   2   2  14    1.80    3.40
  -2  -2  14    1.50    3.80
  -2   2 -14    1.20    3.70
   2   2  14    6.60    5.20
   2  -2 -14   -1.30    5.40
  -2  -2  14    6.00    5.40
  -3  -2 -14  114.59    9.80
   3  -2  14  112.59   12.20
   3   2 -14   99.89   12.90
   3  -2 -14   93.29   12.60
   3   2  14  106.59    9.50
   3  -2 -14  102.29   10.50
   3   2  14  111.19   12.70
  -3   2 -14  105.19   10.10
  -3  -2  14  111.69   10.10
  -4  -2 -14    5.10    6.30
   4   2 -14    8.90    9.50
   4   2  14   14.60    7.80
   4  -2 -14   10.70    9.30
   4   2  14    1.10    4.80
  -4   2 -14   -5.00    5.70
  -4  -2  14    2.60    5.70
   0  -3  14  344.17   23.20
   0   3  14  349.47   23.80
   0   3 -14  350.46   22.40
   0   3  14  336.97   22.30
   0  -3  14  340.77   22.40
   0  -3 -14  336.47   22.20
  -1   3  14    5.80    3.20
   1  -3  14    3.60    4.20
  -1   3  14    9.20    4.70
   1   3 -14   10.70    3.10
   1  -3  14    5.00    3.20
  -1  -3 -14    6.70    3.10
  -1  -3  14    1.40    4.20
   1   3  14    6.10    3.20
  -1   3 -14    9.10    3.30
  -1  -3  14    7.90    3.40
   1   3  14    8.10    4.80
  -2  -3 -14  180.48   12.80
  -2   3  14  192.88   15.10
   2   3 -14  189.78   14.50
   2  -3  14  153.78   14.20
   2  -3  14  158.48   12.60
  -2  -3  14  183.68   12.90
   2   3  14  173.28   14.90
   2  -3 -14  196.48   13.50
  -2   3 -14  167.58   12.90
   2  -3 -14  182.78   14.40
   2   3  14  154.08   12.60
  -3  -3 -14   18.50    4.90
   3  -3  14   15.70    6.20
  -3   3  14   17.60    6.90
   3   3 -14    6.40    7.80
   3  -3 -14    4.90    7.30
   3   3  14    5.00    4.40
  -3  -3  14   16.10    5.30
   3   3  14   12.00    6.50
  -3   3 -14   -0.60    5.00
   3  -3 -14   12.40    5.50
  -4  -3 -14   82.89    8.50
   4   3 -14   94.99   12.40
   4   3  14   47.40    7.20
  -4  -3  14   68.09    8.10
   4   3  14   63.39   10.10
  -4   3 -14   76.09    8.90
   4  -3 -14   83.69   11.60
   0  -4  14   -0.70    3.10
   0  -4  14    0.80    3.70
   0   4 -14    1.80    2.90
   0   4  14    2.70    3.00
   0   4  14    1.80    4.10
  -1   4  14   55.79    5.30
  -1   4  14   49.60    6.60
   1  -4  14   55.09    5.20
  -1  -4 -14   62.79    5.70
   1   4 -14   52.79    5.10
   1  -4  14   48.00    5.90
   1   4  14   58.89    7.00
  -1   4 -14   52.19    5.20
  -1  -4  14   48.30    5.30
   1  -4 -14   67.89    7.10
   1   4  14   55.39    5.20
  -1  -4  14   43.00    6.10
  -2  -4 -14   12.10    3.80
   2  -4  14   13.90    4.90
  -2   4  14   13.40    5.80
   2  -4  14    6.50    3.70
   2   4 -14   13.10    5.90
   2   4  14   13.30    3.80
   2  -4 -14   12.80    5.90
   2   4  14    8.10    5.40
   2  -4 -14   10.70    4.60
  -2   4 -14   17.50    4.20
  -2  -4  14   15.00    4.10
   3  -4  14   37.70    6.80
   3   4 -14   42.60    9.40
  -3  -4 -14   51.99    6.30
  -3   4  14   61.79    8.50
  -3   4 -14   43.60    6.40
  -3  -4  14   45.20    6.50
   3  -4 -14   42.00    6.50
   3   4  14   51.69    6.00
   3   4  14   47.40    8.00
   3  -4 -14   46.10    8.30
  -4  -4 -14    6.70    5.80
   4   4 -14   17.90    9.60
   4  -4 -14   20.90    9.50
   4   4  14    6.70    7.80
  -4   4 -14   -0.90    6.00
  -4  -4  14   -2.20    5.90
   4   4  14    8.60    5.20
   0  -5 -14  341.37   22.80
   0  -5  14  362.86   23.80
   0   5  14  371.86   24.70
   0   5 -14  349.37   23.20
   0  -5  14  345.27   23.20
   0   5  14  362.16   23.10
  -1  -5 -14   26.60    3.70
   1  -5  14   21.20    3.90
  -1   5  14   18.70    5.30
   1   5 -14   24.00    3.70
  -1  -5  14   24.30    4.70
   1   5  14   22.40    5.70
  -1   5 -14   19.80    3.90
  -1  -5  14   13.70    3.90
   1  -5 -14   29.60    4.70
   1   5  14   28.30    3.90
   2   5 -14  100.89    8.40
  -2   5  14  102.29   11.40
  -2  -5 -14  101.79    8.40
   2   5 -14  102.99   10.70
   2  -5  14   92.69    8.50
   2  -5 -14   88.19    9.40
  -2   5 -14   92.09    8.60
   2   5  14  102.89    8.60
  -2  -5  14   98.69    8.70
   2   5  14   83.79   11.30
   2  -5 -14  104.29   10.80
  -3   5  14    8.20    7.00
   3   5 -14    5.60    4.00
   3   5 -14    2.50    8.10
  -3  -5 -14    5.50    4.70
   3   5  14   11.70    4.60
   3  -5 -14    6.80    5.40
  -3  -5  14    2.70    5.30
  -3   5 -14   10.90    5.20
   3   5  14    9.80    6.50
   3  -5 -14    9.10    7.20
  -4   5  14   37.80    9.10
   4   5  14   27.10    8.50
  -4  -5  14   27.00    6.70
   0   6  14   32.80    4.10
   0  -6 -14   29.40    3.50
   0  -6  14   32.40    4.20
   0   6 -14   33.30    4.20
   0   6  14   23.70    5.50
   1   6 -14  363.86   23.60
  -1  -6 -14  368.36   23.40
   1  -6  14  369.16   23.60
  -1   6  14  355.96   25.00
   1  -6 -14  322.17   23.90
  -1  -6  14  342.47   23.60
   1   6  14  364.46   23.50
  -1  -6  14  364.96   24.30
  -1   6 -14  363.06   23.60
   1   6  14  384.76   25.50
  -2  -6 -14    1.10    3.70
   2   6 -14   -2.60    6.30
   2   6 -14    2.50    3.60
  -2   6  14    0.60    5.60
  -2   6 -14   -6.20    3.80
  -2  -6  14    7.70    4.00
   2  -6 -14    5.80    4.50
   2  -6 -14   -1.80    5.90
   2   6  14   -4.40    5.30
   2   6  14    6.10    3.80
  -3  -6 -14   41.40    5.70
   3   6 -14   33.70    9.20
  -3   6  14   32.00    8.00
   3   6 -14   19.30    4.70
   3   6  14   30.10    7.30
  -3  -6  14   29.20    6.10
   3  -6 -14   37.50    6.40
   3  -6 -14   41.60    8.30
  -3   6 -14   29.80    6.00
   3   6  14   25.40    5.30
   0  -7  14  499.85   33.40
   0   7  14  542.25   34.90
   0   7  14  534.15   33.40
   0   7 -14  508.65   33.40
  -1  -7 -14   10.70    3.50
   1   7 -14   14.80    3.70
   1  -7  14    8.40    3.60
  -1   7  14    6.10    4.90
  -1   7 -14   11.70    3.70
   1  -7 -14    9.60    4.10
  -1  -7  14   13.60    4.30
  -1  -7  14   10.30    3.70
   1   7  14   10.20    5.20
   1   7  14   15.90    3.50
  -2  -7 -14   13.10    4.00
  -2   7  14    8.10    5.90
   2   7 -14    8.60    6.50
   2   7 -14    5.10    3.70
   2   7  14    8.10    5.50
  -2  -7  14   10.90    4.20
  -2   7 -14    3.10    4.00
   2  -7 -14   13.90    4.70
   2   7  14   13.00    4.00
  -3  -7 -14    2.80    4.60
  -3   7  14    9.40    7.00
   3   7 -14   -3.00    8.50
   3   7 -14    5.70    4.20
   3  -7 -14   10.40    7.70
   3   7  14    1.80    6.40
   3  -7 -14   -4.00    5.50
  -3   7 -14   -1.20    4.90
  -3  -7  14   14.60    5.80
   3   7  14   -1.90    4.60
   0   8 -14   -2.00    3.20
   0   8  14   -2.00    3.30
   0  -8 -14    1.30    4.00
   0   8  14    4.10    4.90
   0  -8  14   -3.10    3.20
   1   8 -14   80.79    7.50
  -1   8  14   73.89   10.20
  -1  -8 -14   78.39    6.90
  -1  -8  14   76.59    7.60
  -1   8 -14   70.89    7.40
   1  -8 -14   81.69    8.40
   1   8  14   85.29    7.50
   1   8  14   81.39   10.80
  -2  -8 -14    8.10    4.10
   2   8 -14   -1.20    6.30
  -2   8  14    9.20    6.00
   2   8 -14    6.40    3.90
   2   8  14   10.80    3.90
  -2   8 -14   11.70    4.10
   2  -8 -14    4.90    4.80
   2   8  14    5.90    5.60
  -2  -8  14    6.40    4.20
   3   8 -14   62.99    7.20
   3   8 -14   81.69   11.40
  -3  -8 -14   82.09    8.40
  -3   8  14   88.49   10.30
   3   8  14   69.99    7.80
   3   8  14   90.99   12.30
  -3   8 -14   65.79    7.70
   3  -8 -14   79.89    8.60
   3  -8 -14   76.19   10.40
   0  -9 -14  183.78   13.90
   0   9  14  182.88   15.50
   0  -9  14  183.88   13.10
   0   9 -14  180.98   13.10
  -1   9  14    4.70    5.10
   1   9 -14    3.30    3.70
  -1  -9 -14   11.40    3.30
  -1   9 -14    2.30    3.70
   1  -9 -14    6.30    4.20
   1   9  14   -1.60    3.40
   1   9  14   -5.50    4.90
  -1  -9  14    7.70    3.80
  -2  -9 -14  113.99    8.90
   2   9 -14  104.29    9.30
  -2   9  14  111.19   12.30
   2  -9 -14  101.69   10.40
  -2  -9  14  105.69    9.40
   2   9  14  104.79    9.10
   2   9  14   90.19   12.00
  -2   9 -14  105.69    9.20
  -3  -9 -14   25.20    5.30
  -3   9  14    8.00    7.10
   3   9 -14    4.20    8.70
   3   9 -14   13.60    4.90
   3  -9 -14   20.50    6.30
  -3   9 -14   15.80    5.10
   3   9  14   13.60    6.50
   3   9  14   23.60    5.50
  -3  -9  14   14.90    5.90
   0  10 -14    2.20    3.70
   0 -10  14    6.30    3.60
   0 -10 -14    3.90    4.20
   0  10  14    2.60    5.30
  -1 -10 -14  121.79    9.00
  -1 -10 -14  120.99   10.60
   1  10 -14  116.79    9.80
  -1  10  14  118.09   12.40
   1  10  14  116.19    9.60
   1  10  14  119.69   12.70
  -1  10 -14  126.69    9.70
  -1 -10  14  115.19    9.80
   1 -10 -14  108.89   10.40
  -2 -10 -14   13.80    4.00
   2  10 -14    6.30    4.30
  -2  10  14    8.90    6.30
   2  10  14    6.80    4.10
  -2 -10  14   11.70    4.60
  -2  10 -14    2.80    4.40
   2 -10 -14   13.70    5.40
   2  10  14    5.30    5.70
  -3  10  14   16.20    7.30
   3  10 -14   -4.60    8.70
   3  10 -14    1.30    4.70
   3  10  14   17.40    6.80
   3  10  14    8.70    5.20
  -3  10 -14    9.30    5.10
  -3 -10  14    0.70    5.60
   3 -10 -14   13.10    6.20
   0  11 -14    0.00    3.80
   0  11  14   -3.70    5.30
   0 -11  14   -0.10    3.70
   0 -11 -14    2.10    4.20
  -1  11  14   -0.40    5.40
  -1 -11 -14   10.60    4.60
   1  11 -14    6.50    4.20
  -1 -11  14    3.60    4.00
  -1  11 -14    8.80    4.00
   1 -11 -14    7.30    4.50
   1  11  14    8.00    3.70
   1  11  14    3.00    5.60
   2  11 -14   23.10    5.20
  -2  11  14   28.00    7.30
  -2  11 -14   29.80    5.30
   2 -11 -14   35.60    6.40
   2  11  14   27.40    6.70
  -2 -11  14   37.50    5.50
   2  11  14   41.70    5.50
  -3  11  14    2.20    7.20
   3  11 -14    5.40    4.90
  -3 -11  14    4.90    6.00
   3  11  14    8.60    6.40
   3 -11 -14    6.40    6.20
   3  11  14    5.40    5.10
   0  12 -14    2.40    4.00
   0 -12  14    2.70    3.90
   0  12  14   -3.80    5.50
   0 -12 -14    3.20    4.30
  -1 -12 -14   33.10    5.60
  -1  12  14   34.10    7.00
   1  12 -14   38.20    5.40
   1 -12 -14   43.10    5.90
  -1  12 -14   32.10    5.10
   1  12  14   40.10    7.30
   1  12  14   38.10    5.10
  -1 -12  14   37.60    5.30
  -2 -12 -14   36.80    5.50
  -2  12  14   25.80    7.20
   2  12 -14   31.60    5.40
  -2  12 -14   30.70    5.20
   2  12  14   27.70    7.00
   2  12  14   40.00    5.50
  -2 -12  14   19.80    5.50
   2 -12 -14   33.90    6.20
  -3  12  14   30.10    8.10
   3  12  14   33.90    7.80
   0 -13 -14    9.40    4.60
   0 -13  14    4.60    4.10
   0  13  14    0.80    5.80
   0  13 -14    6.30    4.30
  -1 -13 -14   27.40    5.10
  -1  13  14   16.10    6.50
   1  13 -14   20.30    4.90
  -1 -13  14   11.30    4.70
  -1  13 -14   15.20    4.50
   1  13  14   16.10    4.20
   1  13  14   16.80    6.40
   1 -13 -14   23.80    5.50
  -2 -13 -14   17.60    4.90
   2  13 -14   19.90    5.10
  -2  13  14    3.60    6.70
  -2 -13  14   10.60    5.10
  -2  13 -14   16.00    4.80
   2  13  14   22.90    5.00
   2 -13 -14   18.20    5.80
   2  13  14   12.50    6.30
   0 -14 -14    5.10    4.50
   0  14 -14   -1.40    4.30
   0  14  14   -7.10    5.80
   1  14 -14   12.50    4.80
  -1 -14 -14    9.60    4.80
  -1  14  14    3.70    6.40
   1  14  14    7.60    6.20
   1  14  14   15.70    4.40
  -1 -14  14   13.80    4.90
  -1  14 -14   12.40    4.50
   1 -14 -14   10.80    5.40
   2  14 -14    7.20    4.90
  -2  14  14   -9.20    6.50
  -2 -14 -14    3.90    4.70
   2 -14 -14   -4.50    5.40
  -2 -14  14   -0.50    5.00
   2  14  14    2.20    6.30
   2  14  14    4.60    4.60
   0  15  14    6.60    6.10
   0 -15 -14   10.80    5.00
   0  15 -14    5.10    4.80
  -1  15  14   -1.80    6.70
  -1 -15 -14   16.60    4.70
   1  15 -14    8.90    4.90
   1 -15 -14   17.70    5.60
   1  15  14    5.30    5.90
  -1  15 -14    4.00    4.50
  -1 -15  14   10.60    5.00
   1  15  14   18.90    4.60
  -2  15  14    5.80    7.30
   2  15 -14   11.30    5.30
  -2 -15 -14   20.00    5.00
  -2 -15  14   23.10    5.80
   2  15  14   23.00    5.20
   2  15  14   27.70    7.30
   2 -15 -14   14.30    6.30
   0  16  14   -5.40    6.00
   0 -16 -14    1.70    5.00
   0  16 -14    7.80    5.00
   1  16 -14    2.50    4.90
  -1 -16 -14   11.00    4.60
  -1 -16  14   -3.60    4.90
   1  16  14  -12.70    5.60
   1 -16 -14   -0.40    5.20
  -1  16 -14   -9.30    4.60
   1  16  14   -1.40    4.10
   0  17 -14   11.00    5.60
   0  17  14   -3.10    6.50
   0 -17  14   -9.00    7.70
   0 -17 -14   12.20    5.50
   0   0 -15   -0.70    2.80
   0   0  15   -2.90    4.20
   0   0  15   -3.70    3.10
   1   0  15   -3.00    4.70
  -1   0 -15   -0.40    3.20
   1   0  15    2.30    3.20
  -1   0  15   -0.80    4.60
   1   0 -15    0.50    2.70
  -1   0  15    0.70    3.40
   2   0  15   -4.40    5.10
   2   0  15   -0.10    3.60
  -2   0  15    1.40    5.60
   2   0 -15   -4.30    5.30
  -2   0 -15   -1.90    3.90
   2   0 -15    0.90    4.70
  -2   0  15    5.70    3.90
   3   0 -15    4.60    7.40
  -3   0  15   -0.40    4.50
   3   0  15   -7.80    5.90
   3   0  15    0.10    4.20
  -3   0 -15    0.40    4.70
   0  -1  15   23.20    3.90
   0  -1 -15   25.60    3.60
   0   1  15   23.30    3.80
   0  -1  15   25.50    5.00
   0   1  15   26.30    5.20
   0   1 -15   27.00    3.80
   1  -1  15  120.29   10.70
  -1   1  15   90.59   10.70
   1   1 -15   98.09    8.10
  -1   1  15   98.29    8.50
  -1  -1 -15  107.79    8.50
   1  -1  15  109.89    8.60
   1   1  15   97.99    8.50
  -1  -1  15   91.39    8.50
   1   1  15  115.99   11.20
  -1  -1  15   87.49   10.50
  -1   1 -15  115.29    8.60
   2   1 -15    1.80    4.80
   2  -1  15    4.60    3.70
  -2  -1 -15    4.50    4.10
  -2   1  15    1.60    3.90
  -2   1  15    0.10    5.60
   2  -1  15    7.70    5.20
   2   1 -15    3.00    5.50
   2   1  15    4.80    5.20
  -2  -1  15   12.90    4.10
   2  -1 -15   14.20    5.60
  -2   1 -15    6.60    4.20
   2   1  15    9.60    3.70
  -2  -1  15    6.20    5.60
   2  -1 -15   10.00    4.80
  -3  -1 -15   12.20    5.20
   3  -1  15   11.00    4.50
  -3   1  15   14.50    6.90
   3  -1  15   13.10    6.40
   3   1 -15    6.40    7.80
   3  -1 -15    7.70    7.50
   3   1  15   16.30    6.60
   3  -1 -15   11.80    5.40
   3   1  15   12.10    4.60
  -3   1 -15   10.60    5.10
  -3  -1  15   15.20    4.90
   0   2  15   87.39    9.80
   0   2  15   83.99    7.30
   0  -2 -15   74.89    6.90
   0  -2  15   86.09    7.60
   0   2 -15   74.79    7.10
   0  -2  15   91.59    9.20
   1  -2  15  245.48   18.40
   1  -2  15  254.57   17.30
   1   2 -15  259.47   17.20
  -1   2  15  274.17   19.00
  -1  -2 -15  263.17   17.30
  -1   2  15  260.27   17.30
  -1   2 -15  259.17   17.40
   1   2  15  259.17   19.20
  -1  -2  15  245.18   17.30
   1   2  15  234.58   17.20
  -1  -2  15  267.47   18.70
   2  -2  15   33.30    4.60
  -2   2  15   29.00    6.50
  -2  -2 -15   32.90    4.70
   2  -2  15   22.40    5.60
  -2   2  15   14.30    4.40
   2   2 -15   28.30    6.40
   2   2 -15   25.80    5.40
  -2  -2  15   28.60    6.20
  -2  -2  15   27.80    4.70
   2  -2 -15   30.80    6.40
   2   2  15   21.60    6.00
   2   2  15   39.00    4.60
  -2   2 -15   25.20    4.80
   2  -2 -15   21.80    5.30
   3   2 -15   27.60    8.00
   3  -2  15   25.90    6.60
   3  -2  15   15.60    4.60
  -3   2  15   24.20    7.30
  -3  -2 -15   21.50    5.40
   3   2  15   19.10    6.90
   3  -2 -15   25.70    5.80
  -3  -2  15    8.90    5.00
   3  -2 -15   15.60    7.70
  -3   2 -15   18.80    5.40
   3   2  15   16.90    4.70
   0  -3 -15   47.10    4.50
   0  -3  15   42.20    5.00
   0  -3  15   41.90    5.70
   0   3 -15   40.80    4.60
   0   3  15   46.90    6.30
   0   3  15   47.20    4.80
  -1   3  15   29.50    5.80
  -1   3  15   31.10    4.30
   1  -3  15   28.60    5.30
   1  -3  15   24.90    4.10
   1   3 -15   26.40    3.90
  -1  -3 -15   25.60    4.00
   1   3  15   28.70    6.00
   1   3  15   28.50    4.10
  -1  -3  15   31.80    5.20
  -1  -3  15   20.00    4.20
  -1   3 -15   21.40    4.20
  -2   3  15   53.79    8.20
   2  -3  15   77.89    7.40
  -2  -3 -15   73.79    7.40
   2  -3  15   76.19    9.50
   2   3 -15   74.99    9.20
  -2  -3  15   56.59    7.80
   2  -3 -15   73.39    8.50
   2  -3 -15   67.09    8.30
  -2   3 -15   79.19    7.80
   2   3  15   86.19   10.50
   2   3  15   70.39    7.30
  -2  -3  15   70.99    7.50
  -3  -3 -15   30.60    5.40
  -3   3  15   20.80    7.40
   3  -3  15   28.70    6.50
   3   3 -15   18.70    8.50
  -3   3 -15   23.30    5.60
   3  -3 -15   28.00    7.80
   3  -3 -15   20.20    6.00
  -3  -3  15   26.00    5.60
   3   3  15   32.60    5.30
   3   3  15   23.70    7.10
   0  -4  15   39.00    4.90
   0  -4  15   40.20    5.50
   0  -4 -15   44.40    4.30
   0   4 -15   42.00    4.70
   0   4  15   51.69    6.50
   0   4  15   45.40    4.70
  -1   4  15  213.68   13.30
   1  -4  15  162.28   14.30
   1   4 -15  195.78   13.20
  -1   4  15  203.28   15.50
   1  -4  15  180.48   13.30
  -1  -4 -15  184.78   13.00
  -1   4 -15  168.48   13.20
   1  -4 -15  221.18   14.20
   1   4  15  172.28   15.70
  -1  -4  15  200.48   14.60
   1   4  15  162.78   13.10
  -1  -4  15  183.28   13.40
   2  -4  15   47.60    6.30
   2   4 -15   73.39    9.00
   2  -4  15   39.80    5.40
  -2   4  15   44.00    7.30
  -2  -4 -15   56.19    5.80
   2  -4 -15   64.79    7.60
   2  -4 -15   55.29    6.40
   2   4  15   45.30    5.50
  -2  -4  15   51.39    6.90
   2   4  15   42.10    7.10
  -2  -4  15   40.40    5.50
  -2   4 -15   40.80    5.60
  -3   4  15   15.00    7.50
   3  -4  15   17.40    5.80
   3   4 -15   10.70    8.00
  -3  -4 -15   10.30    5.10
  -3  -4  15    7.30    5.30
   3   4  15    6.30    4.60
   3  -4 -15   13.80    7.60
   3  -4 -15    5.60    5.60
   3   4  15   25.50    7.20
  -3   4 -15    4.90    5.00
   0   5 -15    5.30    3.20
   0   5  15    7.00    3.30
   0   5  15    4.00    4.80
   0  -5  15    4.30    3.50
   0  -5 -15    5.90    2.80
   0  -5  15    6.10    4.00
  -1   5  15   12.20    5.40
  -1  -5 -15   32.60    4.00
   1   5 -15   21.80    3.90
   1  -5  15   26.10    4.20
   1   5  15   28.30    4.00
   1   5  15   18.40    5.80
  -1  -5  15   16.80    4.10
   1  -5 -15   28.10    4.90
  -1   5 -15   24.20    4.20
  -1  -5  15   20.10    5.00
   2  -5  15   81.59    7.90
  -2   5  15   80.09   11.10
   2   5 -15   84.39    7.50
   2   5 -15   78.19    9.80
  -2  -5 -15   80.79    7.60
   2   5  15   82.29    7.90
   2  -5 -15   76.79    8.90
   2   5  15   61.29    8.50
  -2  -5  15   93.49   10.20
   2  -5 -15   83.19   10.10
  -2  -5  15   73.59    8.00
  -2   5 -15   77.59    8.00
  -3   5  15   31.70    7.80
  -3  -5 -15   16.60    5.30
   3   5 -15    9.40    4.20
   3   5 -15   25.90    8.30
   3   5  15   17.10    7.00
   3   5  15   18.10    5.00
   3  -5 -15   14.20    5.70
  -3   5 -15   23.60    5.70
  -3  -5  15    9.20    5.50
   3  -5 -15   14.00    7.70
   0  -6  15   23.30    4.20
   0   6 -15   18.80    4.00
   0  -6 -15   23.10    3.30
   0   6  15   28.10    4.00
   0   6  15   26.20    5.80
   1   6 -15    4.30    3.30
  -1   6  15    7.80    5.10
  -1  -6 -15    5.90    3.20
   1  -6  15   10.60    3.80
  -1   6 -15   -0.20    3.40
  -1  -6  15    9.00    3.70
   1   6  15    4.20    5.30
  -1  -6  15    1.40    4.20
   1  -6 -15   11.80    4.30
   1   6  15    8.80    3.40
  -2   6  15   16.00    6.10
   2   6 -15   20.10    4.30
  -2  -6 -15   21.50    4.50
   2   6  15   22.20    6.20
   2  -6 -15   20.60    5.10
  -2  -6  15   18.40    4.60
  -2   6 -15   27.80    4.60
   2   6  15   30.80    4.70
  -3   6  15   10.90    7.30
   3   6 -15   10.70    4.50
  -3  -6 -15   21.40    5.20
   3   6 -15   24.50    8.50
  -3  -6  15   15.00    5.80
   3  -6 -15   26.30    6.10
   3   6  15   12.50    6.80
  -3   6 -15   17.40    5.50
   3  -6 -15   22.20    7.80
   3   6  15   25.90    5.20
   0   7  15   -4.20    4.80
   0   7 -15   13.80    3.60
   0   7  15    6.30    3.40
   0  -7 -15    7.30    2.80
   0  -7  15    9.80    3.70
   1   7 -15   26.20    4.10
  -1   7  15   28.20    5.90
  -1  -7 -15   22.00    3.90
   1  -7  15   24.60    4.30
   1   7  15   16.50    5.80
  -1  -7  15   20.70    4.20
   1  -7 -15   28.40    4.80
  -1   7 -15   22.00    4.10
   1   7  15   18.80    4.00
  -1  -7  15   17.80    4.50
  -2   7  15   18.00    6.40
   2   7 -15   16.50    6.80
   2   7 -15   12.60    4.20
  -2  -7 -15   16.30    4.20
  -2   7 -15   11.60    4.40
   2  -7 -15   15.60    5.00
   2   7  15   11.00    4.20
  -2  -7  15   14.10    4.60
   2   7  15   15.80    6.10
  -3  -7 -15   54.19    6.30
  -3   7  15   18.80    8.00
   3   7 -15   30.30    5.30
   3   7 -15   46.30    9.70
  -3   7 -15   33.80    6.00
   3  -7 -15   47.70    9.20
   3   7  15   30.90    7.40
   3  -7 -15   31.60    6.50
  -3  -7  15   30.70    6.50
   3   7  15   48.00    6.00
   0   8 -15    5.10    3.50
   0   8  15    4.10    5.10
   0   8  15    0.30    3.40
   0  -8 -15    2.00    4.40
   0  -8  15    4.30    3.60
   1   8 -15   36.70    5.10
  -1  -8 -15   53.79    4.90
   1  -8  15   46.60    5.30
  -1   8  15   42.90    6.90
  -1   8 -15   48.00    5.20
   1  -8 -15   39.70    5.80
  -1  -8  15   33.00    5.10
   1   8  15   46.90    7.00
   1   8  15   49.90    5.20
  -2  -8 -15   15.90    4.20
   2   8 -15   14.00    4.20
   2   8 -15    3.60    7.00
  -2   8  15    9.70    6.30
   2   8  15   11.00    5.90
   2  -8 -15   11.20    5.00
  -2  -8  15   13.50    4.50
  -2   8 -15    9.20    4.30
   2   8  15   19.40    4.40
  -3  -8 -15   31.30    5.50
  -3   8  15   13.60    7.50
   3   8 -15   14.00    4.70
   3   8 -15   14.40    9.20
   3  -8 -15    8.00    6.10
  -3   8 -15   20.10    5.80
   3   8  15   17.00    7.00
   3   8  15   19.00    5.60
  -3  -8  15   15.30    5.90
   0   9 -15    3.90    3.60
   0   9  15   -0.50    3.40
   0  -9 -15   -2.20    4.40
   0  -9  15   -3.50    3.60
   0   9  15    0.30    5.20
   1   9 -15   38.80    5.20
  -1   9  15   34.20    6.90
  -1  -9 -15   48.90    4.80
   1   9  15   37.20    5.00
  -1   9 -15   35.80    5.00
   1   9  15   49.80    6.90
  -1  -9  15   33.60    5.00
   1  -9 -15   49.30    5.90
   2   9 -15   11.40    4.40
  -2   9  15   13.80    6.50
  -2  -9 -15   17.90    4.30
   2   9  15   11.50    4.20
   2  -9 -15   14.00    5.40
  -2   9 -15   10.40    4.40
  -2  -9  15   10.80    4.70
   2   9  15   11.90    6.00
   3   9 -15    0.10    4.50
  -3   9  15   -4.80    7.10
   3   9 -15   -0.70    8.60
  -3  -9 -15    2.10    5.00
  -3  -9  15   -4.30    5.50
  -3   9 -15    1.40    5.00
   3  -9 -15    3.20    6.00
   3   9  15    0.50    5.10
   3   9  15    6.80    6.60
   0  10  15    0.50    3.50
   0  10  15   -2.90    5.40
   0  10 -15    0.80    3.70
   0 -10 -15    4.20    4.40
   0 -10  15   -0.80    3.80
  -1  10  15   25.20    6.70
   1  10 -15   29.90    4.90
  -1 -10 -15   45.20    4.50
  -1 -10 -15   33.50    5.70
  -1 -10  15   28.40    4.80
  -1  10 -15   29.40    4.80
   1 -10 -15   29.60    5.50
   1  10  15   22.60    6.50
   1  10  15   38.40    4.70
  -2 -10 -15   14.30    4.30
  -2  10  15    0.00    6.50
   2  10 -15    6.40    4.40
   2 -10 -15    7.60    5.50
   2  10  15    5.80    4.30
  -2 -10  15   -0.30    4.60
  -2  10 -15    3.00    4.50
   2  10  15    6.10    6.00
   3  10 -15   13.80    5.00
   3  10 -15   10.30    9.10
  -3  10  15    0.20    7.40
  -3  10 -15   11.30    5.10
   3 -10 -15    5.90    6.20
   3  10  15    9.10    5.40
  -3 -10  15    7.10    5.90
   3  10  15    8.60    6.60
   0  11 -15   -0.10    3.90
   0 -11  15    1.40    3.90
   0  11  15   -1.30    5.60
   0 -11 -15   -0.30    4.40
  -1 -11 -15   -2.80    4.60
  -1  11  15   -4.50    5.70
   1  11 -15   -7.20    3.90
  -1 -11  15   -0.50    4.00
   1 -11 -15    8.00    4.50
   1  11  15    3.30    3.70
  -1  11 -15    2.70    4.10
   1  11  15   -5.40    5.70
  -2  11  15   47.90    8.30
   2  11 -15   45.80    6.40
   2  11  15   68.89    6.60
  -2  11 -15   55.69    6.30
   2  11  15   46.00    7.80
   2 -11 -15   63.49    7.50
  -2 -11  15   47.10    6.60
   0 -12 -15   23.70    5.00
   0 -12  15   12.90    4.30
   0  12 -15   14.10    4.60
   0  12  15   10.40    6.30
   1  12 -15    3.90    4.30
  -1 -12 -15    6.90    4.80
  -1  12  15   -4.30    5.80
  -1  12 -15    3.30    4.20
   1 -12 -15    5.50    4.70
   1  12  15   -1.80    3.90
   1  12  15   -1.20    5.90
  -1 -12  15   -3.50    4.20
  -2  12  15   -3.40    6.30
   2  12 -15    3.80    4.70
  -2 -12 -15    6.20    4.60
  -2  12 -15   -5.00    4.40
   2  12  15   -5.50    5.90
   2  12  15    4.70    4.50
  -2 -12  15   -1.00    4.80
   2 -12 -15    2.70    5.30
   0  13 -15    2.80    4.40
   0  13  15   -4.90    5.90
   0 -13 -15   -1.70    4.60
   1  13 -15   24.90    5.20
  -1 -13 -15   29.10    5.50
  -1  13  15   17.20    6.90
   1 -13 -15   20.50    5.60
  -1  13 -15   17.40    4.90
   1  13  15   20.10    6.60
  -1 -13  15   18.90    5.00
   1  13  15   31.30    4.50
   2  13 -15   32.90    5.70
  -2  13  15   22.90    7.50
  -2 -13 -15   28.90    5.60
   2 -13 -15   29.40    6.20
  -2  13 -15   26.40    5.30
   2  13  15   19.40    7.00
  -2 -13  15   36.40    6.00
   2  13  15   32.50    5.50
   0  14 -15    0.50    4.30
   0  14  15  -12.10    5.80
   0 -14 -15    2.90    4.70
  -1 -14 -15    5.20    4.60
  -1  14  15   -9.40    6.30
   1  14 -15    5.80    4.90
  -1 -14  15   -1.10    4.60
  -1  14 -15   -0.90    4.30
   1 -14 -15    4.10    5.40
   1  14  15    6.10    6.10
   1  14  15   12.20    4.30
   2  14 -15   -4.70    4.90
  -2  14  15   -2.30    6.90
  -2 -14 -15    3.10    4.70
   2  14  15    3.20    6.40
   2 -14 -15    1.70    5.60
   2  14  15    2.40    4.80
  -2  14 -15   -0.30    4.60
  -2 -14  15    2.20    5.20
   0  15  15   -7.40    5.90
   0  15 -15   -3.50    4.60
   0 -15 -15    9.60    4.90
   1  15 -15   -0.60    4.80
  -1 -15 -15    2.70    4.70
  -1  15  15  -15.40    6.40
  -1  15 -15    2.00    4.50
   1 -15 -15    5.50    5.40
  -1 -15  15   -0.30    4.80
   1  15  15    1.50    4.20
   1  15  15    4.20    6.10
   0 -16 -15   24.50    5.80
   0  16 -15   11.60    5.00
   0  16  15   10.80    6.70
   0   0  16  136.49   12.10
   0   0 -16  125.59    9.70
   0   0  16  125.39   10.00
  -1   0 -16   59.49    5.70
  -1   0  16   50.49    6.90
   1   0  16   52.89    5.50
  -1   0  16   50.49    5.60
   1   0  16   55.99    6.90
   1   0 -16   55.19    5.10
  -2   0  16   18.70    6.20
   2   0 -16   17.70    5.30
  -2   0 -16   17.80    4.70
   2   0  16   22.30    4.40
  -2   0  16   11.50    4.30
   2   0  16   12.90    5.60
   2   0 -16   26.20    6.00
  -3   0  16   15.60    6.90
   3   0  16    5.60    4.50
  -3   0  16    1.50    4.80
   3   0 -16    4.60    7.40
  -3   0 -16   -3.60    4.80
   3   0  16    0.10    6.40
   0  -1  16   33.70    5.70
   0   1  16   35.00    5.90
   0  -1  16   26.20    4.40
   0   1 -16   30.70    4.20
   0   1  16   38.60    4.50
   0  -1 -16   38.70    4.30
  -1   1  16   39.50    6.30
   1  -1  16   43.40    5.00
  -1   1  16   32.80    4.70
   1  -1  16   35.30    6.10
  -1  -1 -16   40.80    4.90
   1   1 -16   45.10    4.40
  -1  -1  16   43.30    6.20
   1   1  16   37.00    4.80
  -1   1 -16   34.00    4.80
   1   1  16   37.60    6.50
  -1  -1  16   37.80    4.90
  -2   1  16    8.00    4.20
   2  -1  16    9.00    4.00
  -2   1  16   13.80    6.20
  -2  -1 -16   24.40    4.60
   2   1 -16   14.80    5.40
   2  -1  16   12.90    5.50
   2   1 -16   19.80    5.90
  -2  -1  16   10.60    4.30
   2   1  16    6.80    5.40
  -2  -1  16   13.40    6.00
   2  -1 -16    9.40    5.60
  -2   1 -16   14.90    4.70
   2   1  16   14.40    4.20
   2  -1 -16   19.30    5.30
   3  -1  16    3.20    4.50
   3  -1  16    9.20    6.30
  -3  -1 -16    6.90    5.10
   3   1 -16    5.10    7.70
  -3   1  16    7.90    6.90
   3   1  16    1.20    4.40
   3  -1 -16    5.20    7.40
  -3   1 -16    1.80    4.90
   3   1  16    7.80    6.50
  -3  -1  16   14.30    7.00
  -3  -1  16   -1.70    4.60
   0   2 -16   30.50    4.10
   0  -2 -16   35.10    4.00
   0  -2  16   29.90    4.40
   0   2  16   28.90    4.20
   0  -2  16   25.60    5.30
   0   2  16   30.80    5.80
  -1   2  16   -0.60    3.50
  -1   2  16    1.00    5.00
   1  -2  16    3.30    3.50
  -1  -2 -16   -0.30    3.30
   1  -2  16   -1.10    4.70
   1   2 -16    0.30    3.00
  -1  -2  16    2.10    4.60
   1   2  16    2.90    5.30
   1   2  16    0.20    3.30
  -1   2 -16   -1.40    3.40
  -1  -2  16   -1.30    3.50
   2  -2  16   40.70    6.60
   2  -2  16   55.29    5.60
   2   2 -16   49.99    6.40
  -2  -2 -16   52.49    5.80
  -2   2  16   48.40    5.60
   2   2 -16   42.00    7.00
  -2   2  16   43.70    7.40
   2  -2 -16   52.09    6.50
   2   2  16   57.29    5.60
  -2  -2  16   49.00    7.40
  -2  -2  16   39.90    5.60
  -2   2 -16   56.49    6.10
   2  -2 -16   53.29    7.20
   2   2  16   38.20    6.90
   3  -2  16   10.20    4.60
   3   2 -16   16.90    7.70
  -3  -2 -16   12.90    5.00
   3  -2  16   14.30    6.30
  -3   2  16    9.30    7.40
  -3  -2  16    6.40    4.90
   3   2  16    3.00    6.60
   3  -2 -16   17.10    5.70
   3   2  16    7.80    4.70
   3  -2 -16   16.80    7.60
  -3   2 -16    9.50    5.30
   0   3 -16   21.20    3.90
   0  -3 -16   30.90    3.70
   0   3  16   21.50    5.70
   0  -3  16   22.90    4.10
   0   3  16   25.30    4.00
   0  -3  16   14.60    4.90
  -1   3  16   10.80    3.80
   1   3 -16   16.20    3.40
  -1   3  16   10.80    5.40
   1  -3  16    8.50    3.70
  -1  -3 -16   15.40    3.60
   1  -3  16    4.50    4.80
  -1   3 -16   11.00    3.80
  -1  -3  16   12.90    4.80
   1   3  16    8.70    5.40
  -1  -3  16   10.50    3.80
   1   3  16   11.40    3.70
   2   3 -16    7.40    5.70
  -2  -3 -16    7.80    4.10
   2  -3  16    3.00    4.00
   2   3 -16    6.60    3.50
  -2   3  16    0.00    5.80
   2  -3  16    7.20    5.00
  -2   3 -16    6.10    4.30
   2   3  16   17.30    4.10
  -2  -3  16    4.20    4.20
  -2  -3  16    7.30    5.70
   2  -3 -16    5.70    5.70
   2   3  16    5.20    5.60
   2  -3 -16    5.80    5.00
   3   3 -16   24.50    8.00
   3  -3  16   11.50    6.10
  -3   3  16   12.00    7.50
  -3  -3 -16    9.00    4.90
   3  -3 -16   -3.50    5.60
   3   3  16    5.50    4.60
   3  -3 -16    8.00    7.30
  -3  -3  16   -2.70    4.80
  -3   3 -16    5.00    5.30
   3   3  16    1.80    6.60
   0   4  16   73.59   10.00
   0   4  16   72.89    6.80
   0  -4  16   54.49    6.10
   0   4 -16   74.29    6.70
   0  -4 -16   59.09    6.10
   0  -4  16   64.09    8.40
  -1   4  16   -4.00    4.80
  -1  -4 -16    6.40    3.30
   1  -4  16   -4.40    4.30
   1   4 -16   -2.00    3.20
   1  -4  16    0.80    3.50
  -1  -4  16   11.30    3.70
   1  -4 -16    4.40    4.80
  -1   4 -16    3.60    3.60
   1   4  16   -3.50    5.20
   1   4  16   -0.40    3.30
  -1  -4  16   -1.40    4.30
   2  -4  16    7.20    4.60
  -2  -4 -16   14.90    4.30
   2   4 -16    6.50    3.80
  -2   4  16   11.90    6.10
   2  -4  16   13.80    4.20
  -2  -4  16    8.80    4.50
   2   4  16   12.70    4.10
   2  -4 -16    8.00    5.10
   2   4  16    9.90    5.80
  -2   4 -16   12.30    4.50
  -2  -4  16    3.90    5.50
   2  -4 -16    9.10    6.10
  -3   4  16    8.90    7.40
   3   4 -16   12.90    8.00
   3  -4  16    6.40    5.60
  -3  -4 -16    4.00    5.10
   3  -4 -16    8.40    7.60
  -3  -4  16   -4.90    4.80
  -3   4 -16    3.90    5.20
   3   4  16   10.50    6.70
   3   4  16    0.70    4.70
   3  -4 -16    2.00    5.80
   0   5 -16   42.50    4.70
   0  -5  16   37.40    4.90
   0   5  16   42.10    4.70
   0   5  16   35.10    6.60
   0  -5 -16   46.00    4.30
   0  -5  16   35.80    5.40
  -1   5  16   43.20    7.00
  -1  -5 -16   60.69    5.40
  -1   5  16   45.80    5.30
   1  -5  16   52.89    5.50
   1   5 -16   45.10    5.30
  -1  -5  16   37.30    5.30
   1   5  16   54.89    5.40
  -1   5 -16   47.60    5.30
  -1  -5  16   56.69    6.30
   1  -5 -16   46.70    6.30
   1   5  16   43.30    7.20
  -2   5  16   -3.40    5.80
   2  -5  16    4.00    4.30
  -2  -5 -16    6.70    4.00
   2   5 -16   -5.40    3.60
   2   5  16    2.50    5.60
  -2   5 -16    1.50    4.10
   2   5  16    4.60    3.90
   2  -5 -16    1.80    4.90
  -2  -5  16    5.40    5.40
  -2  -5  16    3.80    4.30
  -3   5  16   32.10    8.10
   3   5 -16   23.60    8.40
  -3  -5 -16   21.60    5.80
   3   5 -16   13.80    4.60
   3   5  16   18.60    5.30
   3  -5 -16   26.60    6.30
  -3  -5  16   16.70    5.50
   3   5  16   14.70    7.10
   3  -5 -16   30.80    8.20
  -3   5 -16   29.50    6.00
   0   6  16    8.20    5.40
   0   6 -16   13.00    3.80
   0  -6 -16   16.50    3.10
   0   6  16   15.50    3.80
   0  -6  16   17.80    4.00
   1  -6  16    2.70    3.80
  -1   6  16    6.20    5.40
  -1  -6 -16    2.80    3.20
   1   6 -16   -4.20    3.30
   1   6  16    2.90    3.40
  -1  -6  16    1.70    3.80
   1   6  16    4.40    5.30
  -1   6 -16    0.80    3.60
   1  -6 -16    5.20    4.60
  -1  -6  16   -5.60    4.10
  -2   6  16   26.60    6.90
   2   6 -16   27.10    4.60
  -2  -6 -16   25.80    4.90
  -2  -6  16   26.80    5.00
   2   6  16   22.10    6.60
  -2  -6  16   40.80    6.30
   2   6  16   28.70    4.80
  -2   6 -16   22.90    4.90
   2  -6 -16   19.60    5.50
   3   6 -16   22.00    8.30
  -3   6  16   20.80    7.70
   3   6 -16    8.90    4.40
  -3  -6 -16    7.10    5.00
   3  -6 -16   22.10    8.30
   3  -6 -16   12.70    6.00
  -3  -6  16   12.50    5.50
  -3   6 -16    6.00    5.40
   3   6  16   18.10    7.20
   3   6  16   13.20    5.00
   0  -7 -16    6.80    3.00
   0  -7  16    4.50    3.70
   0   7  16    8.50    3.60
   0   7 -16    0.90    3.70
   0   7  16   11.30    5.60
   1  -7  16   -1.50    3.80
   1   7 -16   -0.10    3.40
  -1   7  16  -11.50    5.00
  -1  -7 -16   -4.00    3.30
  -1   7 -16    1.20    3.70
  -1  -7  16   -4.80    3.70
  -1  -7  16   -0.10    4.10
   1  -7 -16    8.60    4.60
   1   7  16    0.90    3.50
   1   7  16   -2.80    5.40
   2   7 -16    3.20    4.10
  -2  -7 -16    8.30    4.30
  -2   7  16    1.30    6.10
   2   7  16    7.00    5.90
  -2  -7  16   11.20    5.20
   2   7  16   12.00    4.30
   2  -7 -16    9.00    5.00
  -2  -7  16    5.30    4.50
  -2   7 -16    3.80    4.20
   3   7 -16   -1.20    4.30
   3   7 -16   18.30    8.50
  -3  -7 -16    5.90    5.10
  -3   7  16    2.20    7.40
   3   7  16    9.60    6.80
  -3   7 -16    4.70    5.10
   3   7  16    1.10    4.90
   3  -7 -16    1.40    5.70
   3  -7 -16    7.70    7.80
  -3  -7  16    6.90    5.50
   0   8  16    9.00    5.80
   0  -8 -16   19.20    5.20
   0   8 -16   17.70    4.10
   0   8  16   21.40    4.00
   0  -8 -16   24.10    3.40
   0  -8  16   16.40    4.20
   1   8 -16   13.60    4.10
   1  -8  16    8.10    4.10
  -1   8  16    6.80    5.70
  -1  -8 -16   16.20    3.70
   1  -8 -16   23.20    5.00
  -1   8 -16   16.00    4.10
  -1  -8  16   10.30    4.10
   1   8  16    9.80    5.80
  -1  -8  16   14.60    4.30
   1   8  16   12.70    3.90
   2   8 -16   30.90    5.30
  -2  -8 -16   42.40    5.30
  -2   8  16   37.90    7.60
   2  -8 -16   38.80    6.20
   2   8  16   38.70    5.40
   2   8  16   33.90    7.20
  -2   8 -16   24.20    5.30
  -2  -8  16   52.99    6.60
  -2  -8  16   31.00    5.50
   3   8 -16    7.80    4.80
  -3   8  16   14.30    8.00
  -3  -8 -16   26.70    5.60
   3   8 -16   22.50    8.90
   3   8  16   16.10    5.50
  -3   8 -16   12.80    5.70
   3   8  16   19.90    7.20
  -3  -8  16   21.10    5.80
   3  -8 -16   21.20    6.50
   0   9 -16   -3.20    3.70
   0   9  16   -2.50    5.40
   0  -9  16    5.90    4.00
   0  -9 -16    0.30    4.70
   0   9  16    2.80    3.60
  -1   9  16   -5.60    5.60
   1  -9  16    2.10    4.00
   1   9 -16   -2.60    3.80
  -1  -9 -16    4.10    3.50
  -1  -9  16    4.10    4.00
   1   9  16    2.60    5.50
   1  -9 -16    1.30    4.60
  -1   9 -16    1.10    3.90
   1   9  16   -2.80    3.50
  -2  -9 -16   17.10    4.40
   2   9 -16   13.20    4.60
  -2   9  16    1.00    6.70
   2   9  16   14.90    4.50
   2  -9 -16   15.20    5.50
  -2   9 -16   11.30    4.70
   2   9  16   10.10    6.50
  -2  -9  16   26.10    5.40
  -2  -9  16   13.10    4.90
   3   9 -16   -1.60    4.40
  -3   9  16    6.00    7.80
  -3  -9 -16    8.70    5.20
   3   9 -16    8.00    8.90
  -3   9 -16    6.10    5.30
   3   9  16    5.80    6.80
   3  -9 -16    0.70    6.00
  -3  -9  16    9.50    5.70
   3   9  16    0.20    5.40
   0  10  16   23.70    6.80
   0  10 -16   30.50    4.80
   0 -10 -16   26.40    5.40
   0 -10  16   30.20    4.80
   1  10 -16    0.10    4.20
  -1 -10 -16    4.50    3.50
  -1  10  16   -3.80    5.70
  -1 -10 -16    5.00    5.10
   1  10  16   -3.60    5.70
  -1  10 -16   -2.60    3.90
   1 -10 -16    0.30    4.50
   1  10  16    2.90    3.70
  -1 -10  16   -2.30    4.10
  -2  10  16    7.50    6.90
  -2 -10 -16   15.10    4.40
   2  10 -16    5.10    4.50
  -2  10 -16    1.80    4.40
   2  10  16    8.10    6.30
  -2 -10  16   13.30    5.00
   2 -10 -16   12.90    5.50
   2  10  16   10.30    4.50
  -2 -10  16   22.30    5.40
   0  11 -16    4.40    4.20
   0 -11 -16    6.20    4.90
   0 -11  16   -2.10    4.10
   0  11  16   -9.60    5.70
   0  11  16   -0.80    3.70
   1  11 -16   19.60    4.90
  -1  11  16   18.80    6.60
  -1 -11 -16   15.40    5.50
  -1  11 -16   16.60    4.70
   1  11  16   12.80    6.60
  -1 -11  16    8.70    4.60
   1  11  16   17.50    4.20
   1 -11 -16   24.60    5.30
  -2  11  16   -4.60    6.50
   2  11 -16    4.00    4.60
  -2  11 -16   -2.80    4.40
  -2 -11  16    2.60    4.90
   2  11  16    2.10    6.10
   2  11  16    2.60    4.50
   2 -11 -16    3.00    5.50
   0  12  16   -6.30    6.00
   0 -12 -16    0.10    4.60
   0 -12  16   -4.10    4.20
   0  12 -16    1.60    4.30
   1  12 -16   14.20    4.70
  -1  12  16   11.90    6.60
  -1 -12 -16   19.00    5.60
   1  12  16   10.60    4.20
   1 -12 -16   19.10    5.50
  -1 -12  16   13.30    4.90
   1  12  16    7.20    6.60
  -1  12 -16   13.60    4.80
  -2 -12 -16   11.00    5.00
  -2  12  16    8.30    7.10
   2  12 -16    6.50    4.80
  -2 -12  16    5.00    5.10
   2 -12 -16    6.90    5.90
   2  12  16    3.20    6.20
  -2  12 -16    0.70    4.70
   2  12  16   12.20    4.90
   0  13  16   -9.30    5.90
   0  13 -16    1.30    4.60
   0 -13 -16    6.10    5.00
   0 -13  16   -3.30    4.40
  -1 -13 -16    6.00    5.10
   1  13 -16    1.80    4.60
  -1  13  16   -7.00    6.30
   1  13  16   -6.10    6.00
  -1 -13  16   -0.30    4.60
  -1  13 -16    1.40    4.40
   1 -13 -16    8.90    5.30
   1  13  16    5.70    4.00
   2  13 -16   -0.10    4.90
  -2  13  16   -0.60    7.10
  -2 -13 -16   -5.10    4.90
  -2  13 -16   -1.70    4.70
   2  13  16    3.10    4.60
   2 -13 -16    6.60    5.80
  -2 -13  16   -0.50    5.20
   2  13  16   -6.00    6.30
   0  14  16    6.40    6.50
   0 -14 -16   19.50    5.50
   0  14 -16   16.10    5.20
  -1  14  16   -4.10    6.40
  -1 -14 -16   11.50    5.10
   1  14 -16    4.40    4.80
   1  14  16    6.10    6.40
   1  14  16   11.00    4.20
  -1 -14  16    3.80    4.90
  -1  14 -16    5.80    4.70
   1 -14 -16    9.90    5.70
   0 -15 -16   12.70    5.50
   0  15  16    9.30    6.70
   0  15 -16   14.10    5.20
   0   0  17   -8.80    3.30
   0   0 -17    0.90    3.10
   0   0  17   -2.20    4.70
   1   0  17   -3.20    3.50
  -1   0  17   -2.80    4.90
  -1   0 -17   -0.60    3.50
  -1   0  17    0.80    3.60
   1   0  17   -3.90    5.00
  -2   0  17   -7.10    5.60
  -2   0  17    5.00    4.30
  -2   0 -17   -0.40    4.30
   2   0  17   -2.60    3.90
   2   0 -17   10.90    5.40
   2   0  17   -9.10    5.10
   2   0 -17    4.60    5.50
   3   0  17    8.10    6.10
   3   0  17    1.50    4.60
  -3   0 -17   -0.50    5.00
  -3   0  17    2.20    7.00
   3   0 -17    2.50    7.70
   3   0 -17   -7.70    5.40
  -3   0  17    1.20    4.60
   0  -1 -17   35.40    4.30
   0   1 -17   35.30    4.40
   0   1  17   28.80    4.50
   0  -1  17   28.20    5.80
   0  -1  17   38.50    4.70
   0   1  17   34.00    6.10
   1  -1  17    2.70    3.70
  -1   1  17    5.90    3.70
   1  -1  17   -5.40    4.80
  -1  -1 -17    8.80    3.70
  -1   1  17   -2.10    5.10
   1   1  17   -1.10    5.10
  -1   1 -17   -3.80    3.50
  -1  -1  17    2.10    3.80
  -1  -1  17    2.60    4.90
   1   1  17    2.10    3.50
   2  -1  17   14.10    4.30
  -2  -1 -17   13.30    4.40
   2  -1  17   13.10    5.60
   2   1 -17   17.90    5.70
  -2   1  17   17.10    6.20
  -2   1  17   13.00    4.50
   2  -1 -17   14.60    5.90
   2  -1 -17   21.50    5.60
   2   1  17    8.20    5.70
  -2  -1  17   16.30    6.20
  -2   1 -17    8.20    4.50
   2   1  17   14.20    4.30
  -2  -1  17   10.30    4.50
  -3   1  17    5.00    7.30
   3  -1  17   -0.60    4.50
   3  -1  17    6.00    6.20
  -3  -1 -17   -1.50    5.20
   3   1 -17    5.30    7.60
   3  -1 -17   14.20    7.90
   3   1  17    2.30    6.30
  -3  -1  17   14.70    7.10
  -3   1 -17    4.20    5.10
   3  -1 -17   -3.50    5.40
  -3  -1  17    6.80    4.80
   3   1  17   -6.00    4.40
   0   2 -17    0.50    3.30
   0  -2  17   -0.70    3.60
   0  -2  17    0.00    4.50
   0  -2 -17   -0.10    3.00
   0   2  17    0.00    3.30
   0   2  17   -2.80    4.90
   1  -2  17    1.30    4.80
   1  -2  17   10.10    3.90
  -1   2  17    5.60    5.30
  -1  -2 -17    6.00    3.70
   1   2 -17    4.00    3.30
  -1   2  17    3.00    3.70
   1   2  17    6.40    3.80
   1   2  17    4.60    5.50
  -1  -2  17   11.00    5.00
  -1   2 -17    9.70    3.90
  -1  -2  17   10.50    3.90
  -2   2  17   -3.00    5.90
   2  -2  17   -4.00    5.00
   2   2 -17   -2.50    3.20
  -2  -2 -17   -3.10    4.10
   2  -2  17   -3.70    3.90
   2   2 -17    1.40    5.40
   2  -2 -17    4.10    5.70
  -2  -2  17    2.60    4.30
  -2   2 -17   -0.80    4.20
   2  -2 -17    5.40    5.20
  -2  -2  17   -4.00    5.50
   2   2  17    0.60    5.40
   2   2  17    3.80    3.90
  -3   2  17   -0.50    7.30
   3   2 -17   18.80    8.00
  -3  -2 -17   -5.90    4.80
   3  -2  17   10.20    6.00
   3   2  17   12.50    6.80
  -3   2 -17   -1.50    5.10
   3  -2 -17    8.90    7.30
   3  -2 -17    9.30    5.80
  -3  -2  17    5.30    4.80
  -3  -2  17   18.10    7.00
   3   2  17    3.10    4.60
   0  -3 -17    2.00    3.00
   0   3 -17    1.70    3.20
   0   3  17    5.70    3.40
   0  -3  17   -0.50    4.50
   0   3  17   -1.10    5.20
   0  -3  17    5.80    3.80
   1   3 -17    6.50    3.50
  -1   3  17    0.80    3.70
  -1  -3 -17    8.80    3.60
   1  -3  17    1.70    3.70
  -1   3  17    1.50    5.30
   1  -3  17    4.40    4.90
  -1   3 -17    6.30    3.80
   1   3  17    3.60    3.60
   1   3  17   -2.70    5.50
  -1  -3  17    6.60    4.80
  -1  -3  17    8.80    3.90
   2  -3  17    7.10    5.10
  -2   3  17   -0.90    6.10
   2   3 -17   15.10    5.80
  -2  -3 -17    6.20    4.30
   2   3 -17    8.10    3.50
   2  -3  17    9.80    4.30
  -2  -3  17    5.00    4.40
   2  -3 -17    5.90    6.00
   2  -3 -17   10.80    5.40
   2   3  17    2.80    5.80
  -2   3 -17    4.50    4.40
  -2  -3  17    6.00    5.80
   2   3  17    5.70    4.10
   3   3 -17   16.90    7.80
   3  -3  17   11.60    5.80
  -3   3  17    6.20    7.10
  -3  -3 -17    5.50    5.00
   3   3  17    1.10    6.60
   3  -3 -17    3.20    7.40
   3   3  17    0.40    4.80
   3  -3 -17    7.00    5.80
  -3  -3  17    0.10    4.90
  -3  -3  17   18.60    6.80
  -3   3 -17    3.30    5.30
   0  -4  17   -4.60    4.30
   0   4  17    2.60    5.40
   0   4  17   -5.40    3.30
   0   4 -17   -0.40    3.30
   0  -4  17    2.20    3.70
   0  -4 -17    0.30    2.90
  -1  -4 -17   22.50    4.10
   1   4 -17   15.60    3.80
  -1   4  17   20.30    4.20
   1  -4  17   15.70    5.10
   1  -4  17   23.20    4.50
  -1   4  17   16.50    5.90
   1  -4 -17   29.50    5.80
   1   4  17   21.80    4.10
  -1  -4  17   16.60    5.10
  -1  -4  17   18.60    4.30
  -1   4 -17   18.60    4.20
   1  -4 -17   17.70    3.10
   1   4  17   21.60    6.10
   2  -4  17    2.40    4.60
  -2  -4 -17    6.00    4.30
   2  -4  17    4.60    4.20
  -2   4  17    1.10    6.20
   2   4 -17    4.20    3.70
  -2   4 -17    7.80    4.40
  -2  -4  17   -1.30    5.60
  -2  -4  17    1.50    4.40
   2  -4 -17    5.60    5.30
   2   4  17    6.40    4.10
   2   4  17    2.30    5.90
  -3  -4 -17    9.60    5.40
   3   4 -17   26.80    8.20
  -3   4  17    6.30    7.50
   3  -4 -17    4.80    7.60
   3  -4 -17    2.50    6.00
  -3  -4  17   -0.80    5.10
   3   4  17    6.10    6.70
  -3  -4  17   15.50    6.70
   3   4  17   10.10    5.00
  -3   4 -17    5.90    5.40
   0   5 -17    2.40    3.40
   0  -5  17   -7.90    4.10
   0  -5 -17    3.20    3.00
   0  -5  17    3.10    3.80
   0   5  17   -0.50    3.40
   0   5  17   -8.10    5.10
   1  -5  17   -4.00    4.00
  -1   5  17   -1.20    5.50
   1  -5  17    3.50    3.90
   1   5 -17   -0.30    3.50
  -1   5  17   -0.40    3.70
  -1  -5 -17   -3.10    3.40
   1   5  17   -2.00    3.40
  -1  -5  17   -2.30    4.30
   1   5  17   -6.40    5.30
  -1   5 -17   -1.70    3.70
   1  -5 -17    4.90    5.00
  -1  -5  17    1.10    3.80
  -2   5  17    0.70    6.30
   2  -5  17    3.20    4.20
  -2  -5 -17    3.40    4.10
   2   5 -17    1.10    3.90
   2   5  17   -3.50    3.90
  -2  -5  17   -1.70    5.50
  -2  -5  17    2.90    4.40
   2  -5 -17   -1.30    5.00
   2   5  17   -4.80    5.70
  -2   5 -17  -10.20    4.10
   3   5 -17   -2.40    4.20
  -3  -5 -17    1.10    5.20
  -3   5  17   -2.60    7.50
   3   5 -17   28.50    8.30
   3  -5 -17    1.10    6.10
  -3  -5  17    5.90    5.20
   3  -5 -17    8.70    8.10
   3   5  17    6.70    6.90
   3   5  17    3.20    4.90
  -3   5 -17   -2.00    5.10
   0   6 -17   -4.30    3.40
   0  -6 -17    0.80    2.90
   0   6  17   -2.20    5.50
   0   6  17   -1.10    3.40
   0  -6  17   -1.80    3.80
  -1  -6 -17    7.70    3.50
   1  -6  17    5.60    4.10
   1   6 -17   11.00    4.00
  -1   6  17    8.50    5.80
  -1   6  17   12.10    3.80
  -1   6 -17    7.30    3.90
  -1  -6  17    4.60    4.50
   1  -6 -17    9.60    5.00
   1   6  17   13.60    3.80
  -1  -6  17   12.00    4.10
   1   6  17    2.70    5.90
  -2   6  17   -7.50    6.00
   2   6 -17   -2.20    3.90
  -2  -6 -17    0.60    4.20
  -2   6 -17   -1.40    4.20
   2   6  17    2.70    5.90
   2   6  17    0.50    3.90
   2  -6 -17    2.70    5.10
  -2  -6  17    5.20    5.50
  -2  -6  17   -7.40    4.50
  -3   6  17   -4.20    7.30
  -3  -6 -17   -2.50    4.80
   3   6 -17   18.20    8.40
   3   6 -17   -5.70    4.20
   3   6  17    6.80    5.10
   3  -6 -17   -0.10    5.90
   3  -6 -17   -4.10    7.90
   3   6  17    6.10    6.90
  -3  -6  17   -2.60    5.30
  -3   6 -17    2.80    5.50
   0   7  17   -8.00    5.40
   0  -7  17    0.30    3.90
   0   7  17   -7.70    3.30
   0   7 -17   -3.00    3.60
   0  -7 -17    1.80    3.00
   1  -7  17    5.20    4.20
  -1   7  17    3.90    5.80
  -1  -7 -17   -2.50    3.50
   1   7 -17    6.20    3.90
  -1  -7  17    3.20    4.00
   1   7  17   -4.10    5.80
   1  -7 -17   13.20    4.80
  -1  -7  17    2.50    4.30
  -1   7 -17    5.10    4.00
   1   7  17    6.40    3.70
  -2  -7 -17    8.20    4.30
   2   7 -17    4.10    4.10
  -2   7  17    7.00    6.70
   2   7  17    3.20    6.20
  -2   7 -17   -0.60    4.30
  -2  -7  17    3.00    4.60
   2  -7 -17   13.70    5.40
  -2  -7  17    4.10    5.60
   2   7  17   10.60    4.50
   3   7 -17   18.20    8.20
  -3   7  17   -1.00    7.60
  -3  -7 -17   10.20    5.30
   3   7 -17    4.70    4.40
  -3  -7  17    2.70    5.50
   3   7  17    2.10    4.90
   3  -7 -17    3.20    5.90
  -3   7 -17   -2.90    5.30
   3   7  17    8.20    7.00
   0  -8 -17   18.20    5.50
   0   8  17    7.80    3.70
   0   8 -17    2.80    4.00
   0  -8  17    9.10    4.30
   0  -8 -17    9.50    3.10
   0   8  17    6.00    6.00
  -1   8  17   -4.20    5.70
  -1  -8 -17    5.00    3.50
   1   8 -17    0.60    4.00
   1  -8  17   -4.90    4.00
  -1  -8  17   -1.50    4.20
   1   8  17    1.60    3.70
   1  -8 -17    3.40    4.80
   1   8  17   -5.10    5.80
  -1   8 -17    5.40    4.10
  -1  -8  17    2.80    4.10
  -2   8  17   -4.10    6.60
   2   8 -17   -4.70    4.30
  -2  -8 -17   -0.10    4.20
   2  -8 -17    8.00    5.30
   2   8  17    1.40    6.10
  -2   8 -17   -2.50    4.40
   2   8  17    2.30    4.30
  -2  -8  17    0.20    5.30
  -2  -8  17   -0.70    4.60
   0   9  17   14.20    4.00
   0   9 -17   12.70    4.40
   0  -9 -17   23.60    5.50
   0  -9  17   17.30    4.60
   0   9  17   16.70    6.50
  -1  -9 -17   -3.40    3.50
  -1   9  17   -0.60    6.00
   1   9 -17   -0.10    4.00
   1  -9  17    3.80    4.30
   1   9  17  -12.50    5.40
  -1   9 -17    0.40    4.00
  -1  -9  17   -1.10    4.10
   1  -9 -17   -6.90    4.70
   1   9  17   -2.50    3.70
  -2   9  17   -1.90    6.70
   2   9 -17   -6.20    4.30
  -2  -9 -17    8.30    4.20
  -2  -9  17    3.40    4.90
  -2  -9  17    9.80    5.40
   2  -9 -17    7.30    5.20
   2   9  17   -0.90    4.10
  -2   9 -17    3.50    4.50
   2   9  17    3.90    6.40
   0 -10 -17   17.90    5.30
   0 -10  17    0.80    4.40
   0  10  17    4.40    6.20
   0  10  17    5.40    3.70
   0  10 -17    0.40    4.10
   1 -10  17    4.70    4.40
   1  10 -17    3.60    4.40
  -1  10  17    2.40    6.30
  -1 -10 -17    9.20    3.70
  -1 -10 -17   10.30    5.60
   1  10  17    0.70    3.80
   1 -10 -17    3.30    4.80
  -1  10 -17   10.80    4.40
  -1 -10  17   12.60    4.60
   1  10  17   -4.60    6.00
  -2  10  17    1.70    6.70
  -2 -10 -17    8.90    4.40
   2  10 -17   -2.10    4.60
  -2 -10  17    7.30    5.10
   2  10  17   -2.10    6.00
   2  10  17    4.50    4.30
  -2  10 -17    5.40    4.60
   2 -10 -17    8.20    5.70
   0 -11  17   -4.00    4.30
   0  11  17  -15.30    5.80
   0 -11 -17    0.50    4.90
   0  11 -17    0.90    4.40
  -1  11  17    5.00    6.40
  -1 -11 -17    9.10    5.50
   1  11 -17   12.20    4.90
   1  11  17    5.20    4.00
  -1 -11  17    8.40    4.60
  -1  11 -17    3.30    4.30
   1 -11 -17   15.90    5.20
   1  11  17    6.10    6.50
  -2  11  17   -6.40    6.90
  -2 -11 -17    3.60    5.60
   2  11 -17    2.80    4.70
  -2 -11  17    4.30    5.20
   2  11  17    7.30    6.30
   2 -11 -17   12.50    6.10
  -2  11 -17   12.80    4.80
   2  11  17   10.90    4.70
   0  12  17   -6.80    6.00
   0  12 -17   -3.30    4.30
   0 -12 -17   -4.00    4.90
   0 -12  17   -2.80    4.60
   0  12  17   -5.50    4.00
  -1  12  17   -7.80    6.40
   1  12 -17   -1.10    4.60
  -1 -12 -17    2.70    5.30
   1 -12 -17   15.10    5.30
  -1 -12  17   -1.20    4.50
  -1  12 -17    0.50    4.40
   1  12  17    0.40    3.90
   1  12  17   -7.10    6.30
   0  13  17   -0.70    6.40
   0  13 -17    2.20    4.60
   0 -13  17   -7.30    4.60
   0 -13 -17    1.00    5.10
   1  13 -17   -3.90    4.60
  -1  13  17  -11.70    6.50
  -1 -13 -17   15.60    5.50
   1  13  17   -1.30    6.30
   1  13  17    7.50    4.20
  -1 -13  17    9.50    4.90
  -1  13 -17   -2.10    4.60
   1 -13 -17    2.50    5.10
   0  14  17   -7.60    6.30
   0  14  17    9.50    4.40
   0 -14 -17    6.70    5.30
   0  14 -17    2.70    4.90
   0   0 -18   21.60    3.80
   0   0  18   20.20    4.20
   0   0  18   15.50    5.50
  -1   0 -18    0.30    3.70
   1   0  18   -6.80    5.10
   1   0 -18    0.50    3.00
  -1   0  18   -1.10    3.70
   1   0  18   -3.30    3.70
  -1   0  18   -2.70    5.00
  -2   0  18   16.20    4.70
   2   0  18   10.10    5.80
  -2   0 -18    9.00    4.60
   2   0  18   12.70    4.60
   2   0 -18   19.60    6.00
  -2   0  18    4.20    6.20
   2   0 -18   15.90    6.10
  -3   0  18   11.50    5.40
  -3   0  18   27.10    8.20
   3   0  18   29.10    5.40
   3   0  18   29.40    7.10
   3   0 -18   26.40    8.70
  -3   0 -18   29.90    6.00
   0  -1 -18   -3.20    3.20
   0   1 -18    0.70    3.40
   0   1  18   -5.30    5.00
   0   1  18   -1.60    3.50
   0  -1  18   -7.20    4.70
   0  -1  18   -2.30    3.60
   1  -1  18   -0.70    5.00
  -1  -1 -18   -3.70    3.80
   1   1 -18    8.80    3.40
  -1   1  18    3.10    3.90
   1  -1  18    6.30    4.00
  -1   1  18    9.20    5.50
   1   1  18    8.80    3.90
  -1  -1  18   11.10    4.00
  -1   1 -18    3.80    3.90
  -1  -1  18    8.90    5.40
   1  -1 -18    6.80    3.10
   1   1  18   -2.10    5.40
   2   1 -18   13.10    5.80
  -2  -1 -18    5.50    4.40
   2   1 -18    6.10    5.90
   2  -1  18    4.70    4.30
   2  -1  18    3.60    5.60
  -2   1  18   -0.50    4.20
  -2   1  18    4.20    6.30
   2   1 -18    0.50    3.30
   2  -1 -18    6.60    5.70
   2   1  18    7.10    4.20
  -2   1 -18    6.20    4.50
  -2  -1  18    3.90    4.50
   2   1  18    0.70    5.80
   2  -1 -18    9.90    5.80
  -2  -1  18    3.10    6.00
  -3   1  18   13.10    7.60
   3  -1  18   13.80    6.30
   3  -1  18    1.60    4.80
  -3  -1 -18    7.50    5.40
   3   1 -18    8.10    8.30
  -3  -1  18    4.90    7.50
   3   1  18   13.80    6.80
  -3   1 -18    5.80    5.20
   3  -1 -18   -0.60    5.80
   3  -1 -18    5.30    7.90
   3   1  18   12.20    4.90
  -3  -1  18    1.90    4.90
   0  -2  18   -4.00    4.80
   0   2  18    1.50    5.40
   0  -2 -18    3.70    3.30
   0   2 -18    6.70    3.50
   0   2  18    5.40    3.60
   0  -2  18    1.60    3.80
  -1   2  18  -11.00    5.20
  -1   2  18    4.00    3.90
   1   2 -18    5.00    3.30
   1  -2  18    3.20    3.90
  -1  -2 -18    2.20    3.80
   1  -2  18   -6.90    4.80
   1   2  18   -2.40    3.70
   1  -2 -18   -1.80    2.80
  -1  -2  18    4.20    3.90
   1   2  18   -5.70    5.20
  -1  -2  18   -6.50    5.00
  -1   2 -18   -0.40    3.80
   2  -2  18    0.90    5.30
  -2   2  18   -3.70    6.10
   2   2 -18    2.90    3.50
  -2   2  18   11.90    4.20
   2   2 -18   11.30    5.90
   2  -2  18    4.00    4.30
  -2  -2 -18    1.50    4.20
   2  -2 -18    5.10    6.10
   2   2  18    3.80    5.90
   2   2  18    2.80    4.10
  -2   2 -18    4.40    4.50
  -2  -2  18   -0.70    4.40
   2  -2 -18   12.50    5.80
  -2  -2  18   -3.40    5.70
  -3   2  18    9.50    7.80
  -3  -2 -18    4.30    5.20
   3   2 -18   33.50    8.50
   3  -2  18   14.20    6.30
  -3  -2  18    9.20    7.50
   3   2  18    2.40    4.80
   3   2  18    8.80    6.90
  -3   2 -18    8.10    5.40
   3  -2 -18    7.60    6.10
  -3  -2  18    6.60    5.00
   3  -2 -18   16.50    8.40
   0   3  18   -1.40    5.40
   0  -3 -18   -1.50    3.10
   0  -3  18   -2.50    4.60
   0   3  18   -1.70    3.50
   0   3 -18   -4.00    3.30
   0  -3  18    0.10    3.80
   1   3 -18   12.90    3.80
  -1  -3 -18   20.90    4.00
  -1   3  18   13.30    4.20
   1  -3  18    5.90    5.20
  -1   3  18    5.20    5.80
   1  -3  18    7.50    4.20
   1   3  18    3.70    5.70
  -1  -3  18   15.80    4.20
  -1  -3  18   14.00    5.20
   1   3  18   11.60    4.10
   1  -3 -18    9.20    3.00
  -1   3 -18    8.70    4.20
  -2   3  18    2.40    6.50
  -2   3  18    1.80    4.20
   2  -3  18    1.70    5.10
   2   3 -18    1.40    3.70
   2   3 -18   -1.00    5.70
   2  -3  18    1.30    4.40
  -2  -3 -18    8.50    4.70
  -2  -3  18   -2.50    5.90
  -2   3 -18   -0.30    4.40
   2   3  18    9.70    6.10
  -2  -3  18    6.10    4.60
   2  -3 -18   10.20    5.80
   2   3  18    5.10    4.30
  -3  -3 -18   15.30    5.50
  -3   3  18    1.80    7.70
   3   3 -18   27.40    8.40
   3   3  18    5.60    5.00
   3  -3 -18    5.10    8.20
  -3  -3  18   10.80    5.20
  -3   3 -18    6.80    5.50
  -3  -3  18   28.60    7.50
   3  -3 -18    4.90    6.10
   3   3  18    4.50    6.90
   0  -4  18    4.40    4.80
   0   4  18   18.90    3.90
   0  -4  18   13.60    4.20
   0   4  18   11.40    5.90
   0   4 -18    7.10    3.70
   0  -4 -18   19.50    3.40
  -1   4  18    9.40    6.00
   1  -4  18    4.50    4.80
   1   4 -18    9.40    3.80
   1  -4  18   17.10    4.40
  -1   4  18   11.00    4.00
  -1  -4 -18   12.00    4.00
   1  -4 -18   21.80    5.90
   1  -4 -18    9.60    2.90
  -1   4 -18   10.70    4.00
  -1  -4  18    9.10    5.00
   1   4  18   11.30    4.00
  -1  -4  18   12.90    4.30
   1   4  18    7.50    5.90
  -2  -4 -18   11.10    4.50
   2   4 -18    5.80    3.90
  -2   4  18   10.90    6.70
   2   4 -18    1.60    6.10
   2  -4  18    3.70    4.50
   2  -4  18    3.50    4.90
   2   4  18    6.30    6.20
  -2  -4  18    5.30    5.90
  -2  -4  18    1.50    4.70
  -2   4 -18   17.30    4.90
   2  -4 -18    8.30    5.80
   2   4  18    3.00    4.30
   3   4 -18   -0.20    4.00
   3   4 -18   33.70    8.40
  -3   4  18    1.00    7.50
  -3  -4 -18    3.40    5.40
  -3  -4  18    8.30    7.10
   3   4  18   -1.30    4.90
   3   4  18    7.10    7.00
   3  -4 -18    5.00    8.20
  -3   4 -18   -7.20    5.20
  -3  -4  18    2.60    5.20
   3  -4 -18    2.60    6.10
   0  -5  18   -8.90    4.40
   0  -5 -18    2.50    3.10
   0   5 -18   -0.40    3.50
   0   5  18   -1.10    3.50
   0   5  18   -4.90    5.70
   0  -5  18   -3.90    3.90
  -1   5  18    3.40    3.70
  -1  -5 -18    6.60    3.60
   1  -5  18   -4.80    4.20
  -1   5  18   -0.10    5.80
   1   5 -18    3.40    3.70
   1  -5  18    8.10    4.20
  -1  -5  18    1.40    4.80
   1  -5 -18    1.80    5.40
  -1  -5  18    3.30    4.00
   1   5  18    3.70    5.90
   1   5  18    7.10    3.80
  -1   5 -18   -4.10    3.80
  -2  -5 -18    8.70    4.50
   2   5 -18    5.10    4.10
   2  -5  18   -3.70    4.20
  -2   5  18    2.70    6.70
   2  -5 -18    3.40    5.80
   2   5  18   -2.10    4.00
  -2  -5  18  -10.40    4.50
  -2  -5  18   -1.10    5.80
   2   5  18    0.70    6.10
  -2   5 -18    2.40    4.40
  -3   5  18    4.90    7.80
  -3  -5  18   10.10    5.30
   3   5  18    9.40    7.20
  -3  -5  18   30.00    7.20
   0   6  18   -1.50    5.90
   0  -6 -18    7.00    3.10
   0  -6  18   -1.40    4.00
   0   6 -18    2.60    3.70
   0   6  18    3.40    3.60
  -1   6  18    6.10    6.20
   1  -6  18    1.30    4.20
  -1   6  18   -0.30    3.70
   1   6 -18    6.70    4.00
  -1  -6 -18   10.30    3.60
   1  -6 -18   -1.10    5.20
  -1   6 -18    5.80    3.90
   1   6  18    5.00    6.10
  -1  -6  18    9.90    4.30
  -1  -6  18    4.10    4.80
   1   6  18    4.70    3.70
  -2  -6 -18   15.10    4.80
   2   6 -18    7.50    4.30
   2  -6  18    7.00    4.60
  -2   6  18   11.90    7.10
   2   6  18   11.70    4.50
  -2  -6  18    2.80    4.70
   2  -6 -18   16.80    5.60
   2   6  18    9.70    6.50
  -2   6 -18    7.00    4.60
  -2  -6  18    7.60    6.00
   0  -7  18   52.69    6.10
   0  -7 -18   52.19    5.10
   0   7  18   51.19    5.60
   0   7  18   49.50    8.10
   0   7 -18   50.59    5.80
   0  -7 -18   64.69    7.50
   1  -7  18    7.60    4.40
   1   7 -18   11.70    4.30
  -1   7  18   13.90    6.60
  -1  -7 -18   18.10    4.10
  -1  -7  18    3.40    4.40
  -1  -7  18    9.20    4.90
  -1   7 -18   11.10    4.20
   1   7  18    9.50    6.40
   1   7  18   16.40    4.20
   1  -7 -18   17.30    5.30
  -2   7  18  -10.10    6.60
   2   7 -18    3.30    4.50
  -2  -7 -18    1.00    4.40
   2   7  18    4.20    4.30
  -2  -7  18   -0.50    4.80
   2   7  18    6.20    6.40
  -2  -7  18   -0.30    5.50
  -2   7 -18    6.50    4.60
   2  -7 -18    9.50    5.50
   0   8  18   -6.00    6.00
   0  -8  18   -4.60    4.10
   0   8 -18   -1.50    3.80
   0   8  18    0.10    3.70
   0  -8 -18    8.30    3.20
   0  -8 -18   -1.50    5.10
   1   8 -18    1.50    4.10
  -1   8  18    1.60    6.30
  -1  -8 -18    7.90    3.70
   1  -8  18    4.80    4.40
  -1  -8  18    6.50    4.40
   1   8  18    2.10    6.30
   1  -8 -18   10.50    5.40
  -1   8 -18   -4.80    4.10
   1   8  18    6.90    4.10
   2   8 -18    6.00    4.50
  -2  -8 -18   14.70    4.70
  -2   8  18    4.90    7.10
   2   8  18    7.70    6.50
  -2  -8  18    8.40    5.00
   2  -8 -18    5.80    5.60
   2   8  18   20.80    4.90
  -2   8 -18    6.80    4.70
  -2  -8  18    3.70    5.60
   0   9 -18   10.50    4.40
   0   9  18    9.90    3.90
   0  -9  18    4.10    4.40
   0  -9 -18   11.30    5.70
   0   9  18   -2.10    6.30
  -1  -9 -18   12.70    4.00
  -1   9  18   -2.10    6.30
   1  -9  18   10.40    4.60
   1   9 -18    2.60    4.30
  -1   9 -18    3.10    4.30
   1   9  18    1.70    6.40
  -1  -9  18    5.00    4.30
   1  -9 -18    7.20    5.10
   1   9  18   11.50    4.10
  -2   9  18    4.10    7.00
   2   9 -18    6.50    4.60
  -2  -9 -18    4.40    4.30
   2  -9 -18    6.50    5.50
   2   9  18   -5.80    6.20
  -2  -9  18    2.60    4.90
   2   9  18    1.10    4.30
  -2   9 -18   -3.70    4.40
   0  10  18    8.20    6.70
   0 -10  18    5.10    4.60
   0  10  18   17.50    4.10
   0  10 -18    4.20    4.40
   0 -10 -18   22.50    5.80
  -1  10  18    4.10    6.70
   1 -10  18   16.00    4.90
  -1 -10 -18   25.60    4.20
  -1 -10 -18   18.80    6.20
   1  10 -18   18.90    4.90
   1  10  18   21.40    4.50
  -1  10 -18   12.90    4.80
   1  10  18   13.30    7.00
   1 -10 -18   19.40    5.70
  -1 -10  18   14.20    4.80
  -2  10  18   -1.50    7.10
   2  10 -18    1.60    4.90
  -2 -10 -18   13.30    4.50
  -2 -10  18    3.20    5.20
   2  10  18    1.30    4.50
   2  10  18    0.50    6.30
   2 -10 -18    4.70    5.80
  -2  10 -18    1.70    4.70
   0  11  18   -8.90    6.20
   0  11 -18    5.60    4.40
   0  11  18    6.40    4.00
   0 -11 -18   17.70    5.60
   0 -11  18    6.20    4.60
   1  11 -18    4.80    4.60
  -1 -11 -18   10.90    5.90
  -1 -11 -18    1.20    3.60
  -1  11  18    2.90    6.80
  -1 -11  18    7.80    4.90
   1  11  18   -0.80    6.50
   1 -11 -18   11.50    5.60
   1  11  18    7.00    4.10
  -1  11 -18    3.90    4.50
   0 -12  18   17.10    5.10
   0  12 -18   18.10    5.00
   0  12  18   19.50    4.50
   0  12  18    3.20    6.80
   0 -12 -18   21.70    5.70
   1  12 -18   -0.60    4.80
  -1  12  18   -9.90    6.60
  -1 -12 -18    6.10    5.70
   1  12  18   -3.50    6.60
   1 -12 -18   -1.80    5.10
   1  12  18    5.40    4.00
  -1 -12  18    8.40    5.00
  -1  12 -18   -2.80    4.60
   0 -13  18   -0.70    4.80
   0  13 -18   -5.00    4.60
   0 -13 -18    6.40    5.70
   0  13  18   10.50    4.30
   0  13  18   -9.40    6.30
   0   0  19   -4.60    3.80
   0   0 -19    0.70    3.50
   0   0  19   -2.30    5.20
   1   0  19    0.00    4.00
   1   0  19  -11.50    5.20
  -1   0 -19    0.40    3.90
  -1   0  19   -2.00    4.00
  -1   0  19   -4.40    5.50
   1   0 -19    1.10    3.20
   2   0 -19    5.00    6.10
   2   0 -19   -3.20    5.70
  -2   0  19  -10.70    4.10
  -2   0  19    2.20    6.30
  -2   0 -19    0.40    4.70
   2   0  19   -1.10    5.60
   2   0  19    0.10    4.50
   0   1 -19    3.40    3.50
   0  -1  19   -2.80    3.80
   0  -1  19   -6.80    5.10
   0   1  19   -1.20    5.50
   0  -1 -19    1.10    3.40
   0   1  19    4.40    3.90
  -1  -1 -19    6.60    4.10
   1  -1  19   -1.10    5.40
  -1   1  19   -2.60    5.70
   1  -1  19   11.00    4.30
  -1   1  19    3.80    4.10
   1   1 -19    5.90    3.40
  -1  -1  19    1.00    4.00
   1   1  19    4.90    4.10
  -1   1 -19    7.90    4.10
   1  -1 -19    1.90    3.20
   1   1  19   -3.80    5.50
  -1  -1  19   -1.90    5.50
   2  -1  19    8.10    5.80
  -2  -1 -19    6.00    4.60
  -2   1  19   -2.50    6.30
   2   1 -19    2.20    3.40
   2  -1  19   -0.90    4.50
  -2   1  19    3.30    4.40
   2   1 -19   -3.30    6.20
   2   1  19   -5.60    4.30
  -2   1 -19    0.60    4.70
   2  -1 -19   11.50    6.20
  -2  -1  19    0.40    6.10
   2   1  19   -6.40    5.80
  -2  -1  19   -6.10    4.30
   0   2 -19   11.40    3.70
   0   2  19    2.90    5.80
   0  -2 -19   12.30    3.60
   0  -2  19    2.50    5.30
   0   2  19   12.30    3.90
   0  -2  19    7.70    4.10
  -1   2  19    4.70    4.10
   1   2 -19    1.70    3.50
   1  -2  19    5.70    4.20
   1  -2  19    0.90    5.40
  -1  -2 -19    2.30    4.00
  -1   2  19   -3.40    5.80
   1  -2 -19    1.30    3.00
  -1   2 -19    4.90    3.90
  -1  -2  19    2.90    4.00
   1   2  19    1.10    4.00
  -1  -2  19   -1.20    5.50
   1   2  19    2.30    5.90
   2  -2  19    4.00    4.60
   2   2 -19    1.20    3.50
  -2   2  19    1.30    6.40
   2   2 -19    2.60    6.10
  -2   2  19    8.60    4.50
  -2  -2 -19   13.70    4.80
   2  -2  19    2.40    5.50
   2   2  19    7.60    4.40
  -2   2 -19    2.80    4.70
  -2  -2  19   11.70    4.90
  -2  -2  19    5.60    6.20
   2  -2 -19    9.40    6.30
   2   2  19    4.80    6.10
   0  -3 -19   -1.60    3.20
   0   3  19   -2.90    3.60
   0   3 -19   -1.70    3.60
   0  -3  19   -3.50    4.00
   0   3  19   -5.70    5.60
   1   3 -19    3.10    3.50
  -1   3  19   -1.50    5.90
   1  -3  19  -12.40    4.90
   1  -3  19    2.00    4.20
  -1   3  19    1.60    3.90
  -1  -3 -19    3.80    3.90
  -1  -3  19   -5.80    5.00
   1  -3 -19    2.30    3.00
  -1   3 -19    2.60    4.10
   1   3  19    0.10    4.00
  -1  -3  19    1.50    4.10
   1   3  19   -4.00    5.90
   1  -3 -19    5.30    6.40
  -2   3  19   10.80    6.70
   2   3 -19    7.20    4.10
   2   3 -19    6.30    6.10
  -2  -3 -19   12.70    4.90
  -2   3  19    7.70    4.40
   2  -3  19   12.00    5.50
   2  -3  19    5.10    4.70
   2   3  19   13.40    4.60
  -2   3 -19    8.90    4.90
  -2  -3  19    5.00    6.20
   2  -3 -19   19.10    6.20
  -2  -3  19    5.70    4.90
   2   3  19    6.80    6.40
   0  -4  19    2.80    4.20
   0  -4  19   -6.30    4.90
   0   4  19   -0.70    3.70
   0   4  19  -11.00    5.70
   0  -4 -19   -0.70    3.10
   0   4 -19   -1.40    3.70
   1  -4  19   -6.30    4.70
   1  -4  19    0.10    4.30
  -1   4  19   -4.00    5.90
  -1   4  19   -3.00    3.80
  -1  -4 -19    0.80    3.80
   1   4 -19    1.90    3.70
   1  -4 -19    1.80    2.80
  -1  -4  19    3.40    4.10
  -1   4 -19   -5.50    3.90
  -1  -4  19   -4.00    5.10
   1   4  19   -5.90    5.70
   1   4  19   -0.70    3.90
   1  -4 -19   10.20    5.80
   2   4 -19    2.30    4.00
  -2  -4 -19   -2.70    4.60
  -2   4  19    3.80    6.70
  -2   4  19   -5.40    4.10
   2  -4  19    1.10    4.70
   2   4 -19   -6.80    6.10
  -2   4 -19    1.10    4.40
   2   4  19   -1.00    4.40
   2   4  19   -1.40    6.10
   2  -4 -19   -2.20    5.90
  -2  -4  19   -3.40    5.80
  -2  -4  19    2.10    4.80
   0   5  19   10.60    6.30
   0   5 -19    4.90    3.80
   0  -5  19   15.60    4.50
   0  -5 -19   10.20    3.50
   0  -5  19   -0.60    5.00
   0   5  19   10.50    4.00
  -1   5  19   11.60    6.60
  -1  -5 -19   12.10    4.00
  -1   5  19    7.50    3.90
   1   5 -19    8.20    4.10
   1  -5  19   -0.70    4.50
   1  -5  19   13.60    4.50
   1   5  19    5.80    6.40
   1   5  19   14.30    4.10
  -1  -5  19    5.40    5.30
   1  -5 -19    9.30    6.00
  -1   5 -19    4.50    4.30
  -1  -5  19    5.30    4.30
   2  -5  19    1.30    4.60
   2   5 -19    1.30    4.00
  -2  -5 -19    0.50    4.40
  -2   5  19    0.80    6.90
  -2   5 -19    1.90    4.70
  -2  -5  19   -2.80    5.80
   2  -5 -19   -1.00    5.80
   2   5  19   -2.40    6.20
  -2  -5  19    1.80    4.80
   2   5  19   -0.60    4.40
   0   6  19   10.70    4.00
   0  -6  19    6.70    4.40
   0   6 -19    2.50    3.80
   0  -6 -19    7.90    3.30
   0   6  19   -1.80    6.30
  -1   6  19   10.50    6.70
  -1  -6 -19   12.90    3.90
   1   6 -19    7.40    4.30
  -1   6  19    7.00    4.00
   1  -6  19   12.40    4.70
   1  -6 -19   20.00    5.90
  -1  -6  19   10.70    4.50
   1   6  19    5.80    6.50
  -1  -6  19    1.50    5.20
  -1   6 -19   17.60    4.60
   1   6  19   10.30    4.20
  -2  -6 -19   -1.70    4.60
   2   6 -19    1.50    4.30
  -2   6  19   -3.90    6.90
   2  -6  19   -0.80    4.70
  -2  -6  19   -3.60    5.50
   2  -6 -19    2.20    5.80
   2   6  19   -3.00    6.30
  -2   6 -19   -0.50    4.50
   2   6  19    2.70    4.40
  -2  -6  19   -1.70    4.80
   0  -7 -19   20.60    6.30
   0   7  19    3.00    6.60
   0  -7 -19    9.50    3.50
   0   7  19    8.80    3.90
   0  -7  19   10.90    4.60
   0   7 -19   11.00    4.30
   1  -7  19    3.60    4.50
   1   7 -19    6.50    4.20
  -1   7  19    2.40    3.80
  -1   7  19   -0.30    6.50
  -1  -7 -19   -2.20    3.90
   1   7  19   -5.00    6.10
   1   7  19    5.60    4.10
  -1  -7  19  -10.90    5.10
  -1  -7  19    3.10    4.40
   1  -7 -19    7.80    5.50
  -1   7 -19   -0.70    4.10
  -2  -7 -19    5.30    4.60
   2  -7  19   -0.20    4.80
   2   7 -19   -9.80    4.20
  -2   7  19   -4.60    6.80
   2   7  19    5.70    4.60
  -2  -7  19   -0.70    5.60
   2  -7 -19    0.30    5.60
  -2   7 -19    3.00    4.80
   2   7  19    5.60    6.60
  -2  -7  19    3.30    5.00
   0   8 -19    4.70    4.10
   0   8  19    6.20    3.90
   0  -8  19    0.60    4.40
   0   8  19   -4.60    6.60
   0  -8 -19   13.20    6.30
   0  -8 -19    9.90    3.40
   1  -8  19    7.50    4.80
  -1  -8 -19   10.90    3.90
  -1   8  19    2.90    6.60
   1   8 -19   10.70    4.60
   1   8  19   12.00    4.30
  -1  -8  19   13.10    4.70
  -1   8 -19   11.10    4.50
   1   8  19   -2.90    6.50
   1  -8 -19   19.90    6.00
  -2  -8 -19    9.40    4.60
   2   8 -19    7.10    4.70
  -2   8  19    4.60    7.10
   2  -8 -19   16.90    6.00
  -2   8 -19   10.30    4.90
   2   8  19   15.90    5.00
  -2  -8  19    7.10    5.20
   2   8  19    7.20    6.80
   0   9  19  -10.20    6.20
   0   9 -19   -5.30    4.10
   0  -9 -19    1.20    6.00
   0  -9  19   -0.10    4.50
   0   9  19   -0.80    3.70
   0  -9 -19    3.40    3.30
  -1   9  19   -2.20    6.40
  -1  -9 -19    3.90    3.90
   1   9 -19   -5.20    4.50
   1  -9  19    2.00    4.60
  -1   9 -19    1.60    4.40
  -1  -9  19   -2.80    4.40
   1   9  19   -7.40    6.40
   1   9  19    1.00    4.00
   1  -9 -19   -6.50    5.20
   0 -10  19    2.20    4.60
   0 -10 -19    4.30    5.60
   0  10 -19    3.20    4.30
   0  10  19  -14.20    6.30
   0  10  19   -0.30    3.80
  -1 -10 -19    9.10    6.20
   1  10 -19   -7.20    4.50
   1 -10  19   -2.60    4.70
  -1 -10 -19   10.70    3.80
  -1  10  19   -4.80    6.50
   1  10  19   -2.50    6.70
  -1  10 -19    6.30    4.60
   1  10  19    4.60    4.10
   1 -10 -19    1.30    5.60
  -1 -10  19    3.00    4.70
   0 -11 -19   -2.50    5.40
   0 -11  19    3.00    4.80
   0  11  19  -17.60    6.10
   0  11 -19   -8.60    4.40
   0  11  19    6.70    4.10
  -1 -11 -19    2.90    3.60
  -1 -11 -19    8.70    6.20
   1  11 -19    5.30    5.00
  -1  11  19   -4.20    7.10
   1  11  19    8.60    4.30
   1  11  19    2.70    6.90
  -1 -11  19    6.90    5.00
  -1  11 -19   14.60    5.10
   1 -11 -19    8.50    5.60
   0 -12 -19   32.70    6.60
   0   0  20   56.79    6.20
   0   0 -20   60.59    5.80
   0   0  20   43.90    7.70
   1   0  20    6.10    4.30
  -1   0 -20    3.90    4.30
  -1   0  20    3.10    6.00
   1   0 -20    4.90    3.50
  -1   0  20   -0.10    4.20
   1   0  20   -8.30    5.70
   2   0  20   11.70    5.90
  -2   0  20    9.80    6.50
   2   0 -20   17.80    3.70
   2   0 -20   19.20    6.80
   2   0  20   16.90    5.10
  -2   0  20   12.30    4.80
  -2   0 -20   17.80    5.30
   0   1  20    9.10    4.10
   0  -1  20   -4.10    5.60
   0  -1  20    3.10    4.10
   0  -1 -20    4.50    3.70
   0   1  20   -1.10    5.90
   0   1 -20   10.60    3.90
   1   1 -20   13.80    3.80
  -1   1  20    4.10    6.10
   1  -1  20   12.00    4.70
   1  -1  20    2.50    6.00
  -1  -1 -20   18.00    4.60
  -1   1  20    7.00    4.40
  -1  -1  20    3.20    4.30
  -1  -1  20    7.80    6.10
   1   1  20   10.50    4.60
   1  -1 -20   12.60    3.50
   1   1  20    3.40    6.30
  -1   1 -20   18.10    4.60
   2   1 -20   16.60    6.90
  -2   1  20    8.60    4.60
   2   1 -20    8.20    3.70
   2  -1  20   15.50    5.00
  -2  -1 -20   12.90    5.10
   2  -1  20   11.00    6.10
  -2   1  20    9.00    6.70
   2   1  20   15.60    6.30
   2   1  20   13.20    5.00
   2  -1 -20   21.00    6.70
  -2   1 -20   12.50    5.20
  -2  -1  20   17.50    6.70
  -2  -1  20    4.60    4.70
   0   2 -20   -0.80    3.80
   0   2  20   -1.90    3.80
   0  -2  20   -1.90    4.00
   0  -2  20   -8.40    5.50
   0   2  20   -6.30    5.90
   0  -2 -20   -5.70    3.40
   1  -2  20   -4.80    5.60
  -1   2  20   -0.20    6.20
   1  -2  20    0.20    4.40
  -1   2  20    7.00    4.40
  -1  -2 -20    8.70    4.20
   1   2 -20    5.40    3.80
  -1  -2  20    8.90    4.50
  -1   2 -20    4.90    4.40
   1   2  20    9.80    4.50
   1   2  20    2.10    6.10
   1  -2 -20    5.40    3.30
  -1  -2  20   -5.30    5.60
  -2   2  20    5.10    6.90
   2   2 -20   -1.80    6.40
  -2   2  20    2.10    4.30
   2  -2  20   -1.60    4.70
   2   2 -20   -1.50    3.70
  -2  -2 -20    4.00    4.90
   2  -2  20   -3.10    5.50
   2   2  20   -0.70    6.10
  -2   2 -20    5.20    4.90
   2  -2 -20    8.90    6.40
  -2  -2  20   -5.40    6.00
  -2  -2  20    1.40    4.60
   2   2  20    0.10    4.50
   0   3 -20    5.10    4.00
   0   3  20   -2.50    3.90
   0   3  20   -7.20    6.10
   0  -3 -20    4.00    3.50
   0  -3  20    5.40    4.30
   0  -3  20   -4.70    5.40
  -1   3  20   10.80    6.70
   1  -3  20    3.60    5.60
  -1  -3 -20   21.20    4.40
  -1   3  20   19.10    4.40
   1  -3  20   11.40    4.80
   1   3 -20   17.40    4.30
   1   3  20   10.80    4.50
  -1   3 -20   16.30    4.50
   1   3  20    5.80    6.50
  -1  -3  20    6.20    5.80
   1  -3 -20   13.50    3.40
  -1  -3  20   15.80    4.70
   1  -3 -20   27.20    7.20
   2   3 -20    6.20    3.90
  -2   3  20    2.20    4.40
   2   3 -20    6.20    6.60
   2  -3  20    2.40    4.90
  -2   3  20    4.40    6.80
  -2  -3 -20    4.10    4.80
   2   3  20   11.70    4.80
   2  -3 -20    9.90    6.60
  -2   3 -20    7.20    4.90
   2   3  20    4.40    6.40
  -2  -3  20    3.20    4.80
  -2  -3  20   -2.80    5.90
   0   4  20   39.20    7.80
   0  -4  20   31.70    5.30
   0   4  20   34.70    5.00
   0  -4  20   18.40    6.30
   0   4 -20   31.40    5.00
   0  -4 -20   37.50    4.40
   1   4 -20   13.10    4.20
  -1   4  20   -4.90    6.40
   1  -4  20    0.60    5.20
   1  -4  20   20.70    4.90
  -1   4  20    9.00    4.10
  -1  -4 -20    2.80    4.10
  -1  -4  20    8.90    4.50
   1  -4 -20   13.90    3.20
   1  -4 -20   16.80    6.40
   1   4  20   13.10    4.30
   1   4  20    9.60    6.60
  -1  -4  20   -0.70    5.50
  -1   4 -20   11.70    4.60
   2   4 -20    8.30    4.30
  -2  -4 -20   10.50    5.10
   2  -4  20    7.50    5.00
  -2   4  20    2.60    7.20
   2   4 -20    6.70    6.80
  -2  -4  20    0.50    4.90
   2  -4 -20    5.60    6.60
   2   4  20    0.70    6.40
  -2   4 -20   11.60    5.10
  -2  -4  20    1.30    6.00
   2   4  20   20.00    5.00
   0  -5  20   -4.00    5.50
   0  -5 -20   13.60    3.70
   0   5  20    5.00    6.80
   0  -5  20    8.80    4.60
   0   5 -20   12.10    4.20
   0   5  20   15.40    4.30
  -1   5  20    1.00    3.80
   1   5 -20   -4.70    4.00
  -1   5  20   -2.70    6.50
  -1  -5 -20    0.40    3.90
   1  -5  20   -0.30    4.60
   1  -5 -20    4.60    6.20
   1   5  20    3.20    4.20
  -1   5 -20    6.50    4.40
  -1  -5  20   -9.90    5.20
   1   5  20   -5.40    6.10
  -1  -5  20    3.80    4.40
   2  -5  20    3.70    4.90
  -2   5  20  -10.50    6.90
  -2  -5 -20   -2.00    4.80
   2   5 -20   -2.20    4.10
   2  -5 -20    0.20    6.20
   2   5  20   -2.80    6.50
  -2   5 -20   -3.50    4.70
  -2  -5  20  -10.30    4.70
  -2  -5  20   -2.20    5.80
   2   5  20    0.70    4.70
   0   6  20    2.10    3.90
   0  -6  20    4.20    4.40
   0  -6 -20   -0.70    3.30
   0   6 -20   -0.40    4.10
   0   6  20  -12.60    6.30
  -1   6  20    0.70    6.70
   1  -6  20    2.10    4.60
   1   6 -20   -0.10    4.20
  -1  -6 -20    2.80    4.00
  -1   6  20    0.80    3.80
  -1  -6  20   -2.80    5.20
  -1   6 -20    6.80    4.40
  -1  -6  20   -0.30    4.40
   1   6  20   -0.20    4.00
   1  -6 -20    0.40    5.90
   1   6  20   -2.80    6.30
  -2   6  20   15.00    7.30
   2   6 -20    8.50    4.50
  -2  -6 -20   15.80    5.10
   2  -6  20   14.70    5.30
  -2  -6  20   12.40    5.40
  -2  -6  20    6.60    6.00
   2  -6 -20   17.70    6.70
   2   6  20    7.70    7.00
   2   6  20   19.10    5.00
  -2   6 -20   14.60    5.10
   0   7  20   -1.20    6.80
   0  -7 -20   15.00    3.70
   0   7  20   15.30    4.30
   0  -7  20   15.00    4.80
   0   7 -20   12.30    4.50
   0  -7 -20   17.80    6.60
   1   7 -20   -6.50    4.20
  -1   7  20    4.50    3.80
   1  -7  20    1.50    4.80
  -1   7  20   -8.50    6.50
  -1  -7 -20   -1.80    3.90
   1   7  20   -1.70    4.00
  -1  -7  20   -2.90    4.40
  -1   7 -20    3.10    4.30
   1   7  20  -12.60    6.30
   1  -7 -20    2.40    5.90
   0   8  20   -4.40    6.70
   0   8  20    6.70    4.10
   0   8 -20    6.10    4.50
   0  -8  20    0.00    4.70
   0  -8 -20    7.50    3.40
   0  -8 -20    0.80    6.20
  -1   8  20   -1.40    3.90
  -1   8  20   -0.50    6.70
   1   8 -20    4.20    4.50
   1  -8  20    6.20    4.80
  -1  -8 -20   10.00    4.00
   1  -8 -20    4.80    6.00
   1   8  20   -7.60    6.70
   1   8  20   11.30    4.40
  -1   8 -20   -0.60    4.30
  -1  -8  20    8.80    4.80
   0   9  20  -15.60    6.40
   0  -9 -20   -3.30    5.90
   0   9  20    2.50    4.00
   0  -9 -20    0.70    3.40
   0  -9  20    4.10    4.90
   0   9 -20   -0.40    4.30
  -1   9  20    2.40    7.10
   1  -9  20   12.10    5.10
   1   9 -20    6.90    4.80
  -1  -9 -20   15.90    4.30
   1   9  20   16.90    4.60
   1   9  20    5.60    7.30
  -1  -9  20   10.30    4.90
   1  -9 -20   16.40    6.00
  -1   9 -20    3.30    4.50
   0  10  20   -9.50    6.80
   0  10  20   11.00    4.30
   0 -10 -20   13.10    6.00
   0  10 -20    8.20    4.90
   0 -10  20    9.10    5.00
   0   0  21   -7.00    4.10
   0   0 -21   -1.90    3.70
   0   0  21  -10.30    6.10
   1   0  21   -4.70    4.50
  -1   0 -21   -1.80    4.40
  -1   0  21   -7.80    6.10
  -1   0  21   -3.60    4.40
   1   0 -21    2.40    3.70
  -2   0  21    2.00    4.60
   2   0 -21    5.20    3.70
  -2   0 -21   -2.60    4.70
   2   0 -21    6.00    6.80
  -2   0  21   -5.10    6.40
   2   0  21   -9.00    5.70
   2   0  21    7.70    5.20
   0  -1 -21    6.00    4.00
   0   1  21    9.60    4.40
   0  -1  21    2.30    4.40
   0   1  21   -1.70    6.40
   0   1 -21    3.90    4.00
   0  -1  21   -7.90    6.00
   1  -1  21   10.90    4.70
  -1   1  21    2.60    6.40
   1   1 -21    6.60    3.80
  -1   1  21    6.80    4.40
  -1  -1 -21    7.90    4.70
   1  -1  21   -5.40    6.00
   1  -1 -21    7.40    3.50
  -1  -1  21    8.00    4.60
   1   1  21   -8.60    6.10
  -1   1 -21    4.50    4.40
   1   1  21    9.10    4.70
  -1  -1  21   -3.80    6.00
  -2  -1 -21   12.20    5.20
   2   1 -21    5.60    6.80
   2   1 -21    9.70    3.80
   2  -1  21    3.90    6.10
  -2   1  21    6.90    6.90
  -2   1  21   10.40    4.60
   2   1  21    8.40    6.40
  -2  -1  21    7.80    6.70
  -2   1 -21   10.50    5.30
   2  -1 -21   22.20    7.20
  -2  -1  21    5.00    4.80
   0   2  21   19.10    4.50
   0  -2  21   -2.80    5.90
   0   2 -21   12.70    4.20
   0   2  21    5.00    6.70
   0  -2 -21    9.50    4.00
   0  -2  21   15.30    4.70
  -1   2  21    8.70    4.50
  -1   2  21    4.10    6.50
   1  -2  21   15.20    4.90
   1   2 -21   12.10    4.00
   1  -2  21    1.70    5.90
  -1  -2 -21   21.40    4.60
   1   2  21    5.90    6.50
  -1  -2  21    1.90    6.00
   1  -2 -21   15.20    3.70
  -1   2 -21    9.70    4.50
  -1  -2  21    8.70    4.80
   1   2  21   15.30    4.90
   0  -3  21  -11.60    5.60
   0  -3 -21    2.00    3.60
   0   3  21   -6.80    4.00
   0   3  21  -15.50    6.20
   0   3 -21    1.30    4.10
   0  -3  21    3.60    4.50
  -1  -3 -21    9.40    4.40
  -1   3  21    4.80    6.90
  -1   3  21   11.40    4.30
   1  -3  21   16.80    5.00
   1   3 -21    0.20    4.00
   1  -3  21   -7.30    5.50
   1   3  21    1.20    6.60
   1  -3 -21    4.20    3.30
   1  -3 -21   13.00    7.10
  -1   3 -21    7.80    4.60
  -1  -3  21   -1.30    5.70
   1   3  21   10.60    4.60
   0  -4  21   -4.20    4.40
   0   4  21   -3.90    4.00
   0   4 -21   -2.90    4.00
   0  -4 -21    2.40    3.50
   0   4  21  -10.40    6.40
  -1  -4 -21    9.00    4.40
  -1   4  21    9.30    4.20
   1  -4  21   14.90    5.00
   1   4 -21   13.10    4.40
  -1   4  21   -9.00    6.70
   1   4  21   16.70    4.60
   1   4  21   -4.80    6.50
   1  -4 -21   13.70    6.70
  -1  -4  21    5.40    4.80
   1  -4 -21    8.90    3.20
  -1  -4  21    1.60    5.80
  -1   4 -21    9.60    4.70
   0  -5 -21   27.00    4.40
   0   5  21   33.40    5.10
   0   5  21   28.70    7.90
   0  -5  21   24.50    5.30
   0   5 -21   27.90    5.20
  -1   5  21   -7.00    6.50
  -1   5  21   -1.50    4.00
   1   5 -21   -0.80    4.20
   1  -5  21    7.40    5.00
  -1  -5 -21    3.20    4.20
   1   5  21    3.60    4.40
  -1   5 -21    4.20    4.50
   1   5  21   -7.60    6.50
  -1  -5  21  -10.70    5.50
   1  -5 -21    0.30    6.80
   1  -5 -21    3.90    3.40
  -1  -5  21    6.40    4.70
   0   6  21  -15.40    6.70
   0  -6 -21    1.40    3.40
   0   6 -21    3.20    4.20
   0   6  21   -1.10    4.00
   0  -6  21   -9.20    4.40
  -1   6  21   -0.60    7.00
  -1   6  21    9.90    4.20
   1  -6  21   12.60    5.20
  -1  -6 -21   14.20    4.50
   1   6 -21   12.70    4.90
  -1   6 -21   17.40    4.80
  -1  -6  21   13.90    4.90
   1   6  21    5.70    7.20
   1  -6 -21   24.20    6.90
   1   6  21   14.00    4.70
   0   7  21    0.60    4.10
   0   7 -21    1.70    4.50
   0   7  21   -8.20    6.90
   0  -7 -21    7.80    7.00
   0  -7  21    5.80    4.80
   0  -7 -21    4.00    3.60
  -1   7  21   15.50    4.40
   1   7 -21   13.60    5.00
  -1   7  21   12.20    7.40
  -1  -7 -21   28.30    4.90
   1  -7  21   18.10    5.40
  -1   7 -21   14.20    5.10
   1   7  21   12.10    7.60
   1  -7 -21   27.70    6.70
   1   7  21   17.60    4.90
  -1  -7  21   19.00    5.40
   0   8  21  -19.10    6.90
   0  -8  21   -2.50    4.60
   0   8 -21    1.40    4.50
   0  -8 -21    2.50    3.40
   0   8  21   -0.30    4.10
   0  -8 -21   -2.40    6.60
   0   0  22    3.10    4.50
   0   0 -22   -5.40    3.90
   0   0  22  -13.50    6.30
   1   0 -22    5.90    4.00
  -1   0  22   -0.90    4.60
  -1   0  22    1.50    6.50
  -1   0 -22    9.70    4.80
   1   0  22    5.50    5.20
   1   0  22   -1.00    6.60
   0  -1 -22   -3.70    4.00
   0  -1  22   -0.30    4.40
   0   1 -22   -6.90    3.90
   0   1  22    0.20    4.40
   1  -1  22   -1.70    5.00
  -1  -1 -22   -2.20    4.50
  -1   1  22   -2.20    4.40
  -1   1  22   -7.40    6.50
   1   1 -22    1.00    3.80
  -1  -1  22    1.90    4.70
   1   1  22   -6.20    6.60
  -1   1 -22    2.40    4.70
  -1  -1  22   -5.70    6.20
   1  -1 -22    1.00    3.60
   1   1  22    6.70    5.00
   0   2 -22    3.50    4.40
   0   2  22    1.90    4.30
   0  -2  22  -16.60    6.00
   0  -2 -22    0.20    3.90
   0  -2  22   -6.10    4.50
   1  -2  22   -9.90    5.80
   1   2 -22   -4.50    3.80
  -1  -2 -22    7.00    4.50
  -1   2  22  -10.60    6.30
   1  -2  22    5.60    4.90
  -1   2  22    1.10    4.40
  -1   2 -22    1.00    4.70
   1  -2 -22    2.90    8.60
   1   2  22    7.60    4.80
   1  -2 -22    0.90    3.50
  -1  -2  22   -5.70    6.20
  -1  -2  22    0.50    4.80
   1   2  22  -14.30    6.50
   0  -3  22    8.70    4.90
   0   3  22   -3.60    7.00
   0  -3 -22   10.90    3.90
   0   3  22    7.90    4.50
   0   3 -22    7.40    4.40
  -1  -3 -22    1.70    4.40
  -1   3  22   -3.70    4.10
   1   3 -22   -1.10    4.00
  -1   3  22  -11.70    6.50
   1  -3  22    2.20    5.00
  -1  -3  22   -2.90    4.70
   1  -3 -22    5.70    3.30
  -1   3 -22   -3.50    4.60
   1  -3 -22    2.60    7.30
   1   3  22    7.40    4.70
   1   3  22   -9.70    6.70
  -1  -3  22  -14.10    5.90
   0  -4 -22   -1.30    3.80
   0  -4  22   -4.50    4.60
   0   4  22    1.90    4.30
   0   4 -22    0.70    4.20
   0   5  22   -3.30    7.40
   0  -5 -22    7.80    3.80
   0  -5  22   11.20    4.90
   0   5 -22    5.70    4.70
   0   5  22   11.10    4.50
   0   0   0    0.00    0.00

_computing_structure_solution     'SHELXT 2014/5 (Sheldrick, 2014)'
;
_shelx_hkl_checksum    2922

data_2NICz-HT
#2_280
_publcif_datablock.id '{f9b18cc0-f342-405d-9c65-8082cd380922}'

_database_code_depnum_ccdc_archive 'CCDC 1883689'
 
_audit_creation_method            'SHELXL-2014/7'
_shelx_SHELXL_version_number      '2014/7'
_chemical_name_systematic         ?
_chemical_name_common             ?
_chemical_melting_point           ?
_chemical_formula_moiety          ?
_chemical_formula_sum
 'C17 H10 N2' 
_chemical_formula_weight          242.27

loop_
 _atom_type_symbol
 _atom_type_description
 _atom_type_scat_dispersion_real
 _atom_type_scat_dispersion_imag
 _atom_type_scat_source
 'C'  'C'   0.0033   0.0016
 'International Tables Vol C Tables 4.2.6.8 and 6.1.1.4'
 'H'  'H'   0.0000   0.0000
 'International Tables Vol C Tables 4.2.6.8 and 6.1.1.4'
 'N'  'N'   0.0061   0.0033
 'International Tables Vol C Tables 4.2.6.8 and 6.1.1.4'
 
_space_group_crystal_system       orthorhombic
_space_group_IT_number            56
_space_group_name_H-M_alt         'P c c n'
_space_group_name_Hall            '-P 2ab 2ac'
 
_shelx_space_group_comment
;
The symmetry employed for this shelxl refinement is uniquely defined
by the following loop, which should always be used as a source of
symmetry information in preference to the above space-group names.
They are only intended as comments.
;
 
loop_
 _space_group_symop_operation_xyz
 'x, y, z'
 '-x+1/2, -y+1/2, z'
 '-x, y+1/2, -z+1/2'
 'x+1/2, -y, -z+1/2'
 '-x, -y, -z'
 'x-1/2, y-1/2, -z'
 'x, -y-1/2, z-1/2'
 '-x-1/2, y, z-1/2'
 
_cell_length_a                    4.1239(8)
_cell_length_b                    16.404(3)
_cell_length_c                    17.252(3)
_cell_angle_alpha                 90
_cell_angle_beta                  90
_cell_angle_gamma                 90
_cell_volume                      1167.1(4)
_cell_formula_units_Z             4
_cell_measurement_temperature     280
_cell_measurement_reflns_used     1382
_cell_measurement_theta_min       2.36
_cell_measurement_theta_max       22.79
 
_exptl_crystal_description        rod
_exptl_crystal_colour             colourless
_exptl_crystal_density_meas       ?
_exptl_crystal_density_method     ?
_exptl_crystal_density_diffrn     1.379          
_exptl_crystal_F_000              504
_exptl_transmission_factor_min    ?
_exptl_transmission_factor_max    ?
_exptl_crystal_size_max           0.30
_exptl_crystal_size_mid           0.10
_exptl_crystal_size_min           0.06
_exptl_absorpt_coefficient_mu     0.083
_shelx_estimated_absorpt_T_min    0.976
_shelx_estimated_absorpt_T_max    0.995
_exptl_absorpt_correction_type    multi-scan
_exptl_absorpt_correction_T_min   0.569
_exptl_absorpt_correction_T_max   0.746
_exptl_absorpt_process_details    SADABS
_exptl_absorpt_special_details    ?
_diffrn_ambient_temperature       280
_diffrn_radiation_wavelength      0.71073
_diffrn_radiation_type            MoK\a
_diffrn_radiation_monochromator            'graphite'
_diffrn_measurement_device            'four-circle diffractometer'
_diffrn_source                    ?
_diffrn_measurement_device_type   'Bruker KAPPA APEX II CCD'
_diffrn_measurement_method        '\w- and \f-scans'
_diffrn_detector_area_resol_mean  ?
_diffrn_reflns_number             12863
_diffrn_reflns_av_unetI/netI      0.0386
_diffrn_reflns_av_R_equivalents   0.0614
_diffrn_reflns_limit_h_min        -5
_diffrn_reflns_limit_h_max        5
_diffrn_reflns_limit_k_min        -21
_diffrn_reflns_limit_k_max        21
_diffrn_reflns_limit_l_min        -22
_diffrn_reflns_limit_l_max        18
_diffrn_reflns_theta_min          2.361
_diffrn_reflns_theta_max          27.889
_diffrn_reflns_theta_full         25.242
_diffrn_measured_fraction_theta_max   1.000
_diffrn_measured_fraction_theta_full  1.000
_diffrn_reflns_Laue_measured_fraction_max    1.000
_diffrn_reflns_Laue_measured_fraction_full   1.000
_diffrn_reflns_point_group_measured_fraction_max   1.000
_diffrn_reflns_point_group_measured_fraction_full  1.000
_reflns_number_total              1407
_reflns_number_gt                 778
_reflns_threshold_expression      'I > 2\s(I)'
_reflns_Friedel_coverage          0.000
_reflns_Friedel_fraction_max      .
_reflns_Friedel_fraction_full     .
 
_reflns_special_details
;
 Reflections were merged by SHELXL according to the crystal
 class for the calculation of statistics and refinement.
 
 _reflns_Friedel_fraction is defined as the number of unique
 Friedel pairs measured divided by the number that would be
 possible theoretically, ignoring centric projections and
 systematic absences.
;
 
_computing_data_collection        ?
_computing_cell_refinement        ?
_computing_data_reduction         ?
_computing_structure_solution     ?
_computing_structure_refinement 'SHELXL-2014/7 (Sheldrick, 2014)'
_computing_molecular_graphics     ?
_computing_publication_material   ?
_refine_special_details           ?
_refine_ls_structure_factor_coef  Fsqd
_refine_ls_matrix_type            full
_refine_ls_weighting_scheme       calc
_refine_ls_weighting_details
'w=1/[\s^2^(Fo^2^)+(0.0457P)^2^+0.1630P] where P=(Fo^2^+2Fc^2^)/3'
_atom_sites_solution_primary      ?
_atom_sites_solution_secondary    ?
_atom_sites_solution_hydrogens    geom
_refine_ls_hydrogen_treatment     constr
_refine_ls_extinction_method      none
_refine_ls_extinction_coef        .
_refine_ls_number_reflns          1407
_refine_ls_number_parameters      88
_refine_ls_number_restraints      0
_refine_ls_R_factor_all           0.0994
_refine_ls_R_factor_gt            0.0425
_refine_ls_wR_factor_ref          0.1185
_refine_ls_wR_factor_gt           0.0933
_refine_ls_goodness_of_fit_ref    1.004
_refine_ls_restrained_S_all       1.004
_refine_ls_shift/su_max           0.000
_refine_ls_shift/su_mean          0.000
 
loop_
 _atom_site_label
 _atom_site_type_symbol
 _atom_site_fract_x
 _atom_site_fract_y
 _atom_site_fract_z
 _atom_site_U_iso_or_equiv
 _atom_site_adp_type
 _atom_site_occupancy
 _atom_site_site_symmetry_order  
 _atom_site_calc_flag
 _atom_site_refinement_flags_posn
 _atom_site_refinement_flags_adp
 _atom_site_refinement_flags_occupancy
 _atom_site_disorder_assembly
 _atom_site_disorder_group
N2 N 0.7500 0.2500 0.36577(11) 0.0695(7) Uani 1 2 d S T P . .
N8 N 0.7500 0.2500 0.59642(10) 0.0449(5) Uani 1 2 d S T P . .
C1 C 0.5971(5) 0.18973(11) 0.40413(11) 0.0641(6) Uani 1 1 d . . . . .
H1 H 0.4935 0.1492 0.3757 0.077 Uiso 1 1 calc R U . . .
C4 C 0.2912(5) 0.06864(10) 0.55981(11) 0.0582(5) Uani 1 1 d . . . . .
H4 H 0.2234 0.0400 0.5162 0.070 Uiso 1 1 calc R U . . .
C3A C 0.5884(4) 0.18587(9) 0.48492(9) 0.0493(5) Uani 1 1 d . . . . .
C3B C 0.4686(4) 0.13960(10) 0.55158(9) 0.0464(4) Uani 1 1 d . . . . .
C3C C 0.7500 0.2500 0.51798(13) 0.0473(6) Uani 1 2 d S T P . .
C5 C 0.2154(5) 0.04062(11) 0.63275(11) 0.0635(6) Uani 1 1 d . . . . .
H5 H 0.0973 -0.0073 0.6382 0.076 Uiso 1 1 calc R U . . .
C6 C 0.3132(4) 0.08307(10) 0.69824(11) 0.0580(5) Uani 1 1 d . . . . .
H6 H 0.2561 0.0633 0.7469 0.070 Uiso 1 1 calc R U . . .
C7 C 0.4930(4) 0.15391(9) 0.69317(9) 0.0489(4) Uani 1 1 d . . . . .
H2 H 0.5583 0.1820 0.7373 0.059 Uiso 1 1 calc R U . . .
C7A C 0.5717(4) 0.18124(9) 0.61984(8) 0.0419(4) Uani 1 1 d . . . . .
 
loop_
 _atom_site_aniso_label
 _atom_site_aniso_U_11
 _atom_site_aniso_U_22
 _atom_site_aniso_U_33
 _atom_site_aniso_U_23
 _atom_site_aniso_U_13
 _atom_site_aniso_U_12
N2 0.0817(18) 0.0909(17) 0.0358(12) 0.000 0.000 0.0068(15)
N8 0.0591(14) 0.0467(11) 0.0288(10) 0.000 0.000 0.0012(10)
C1 0.0702(14) 0.0785(14) 0.0436(12) -0.0111(9) -0.0077(9) 0.0096(12)
C4 0.0532(11) 0.0585(11) 0.0628(12) -0.0122(9) -0.0018(10) 0.0015(10)
C3A 0.0542(11) 0.0574(10) 0.0364(10) -0.0068(8) -0.0052(8) 0.0100(8)
C3B 0.0458(10) 0.0475(9) 0.0459(10) -0.0035(7) -0.0028(8) 0.0084(8)
C3C 0.0546(16) 0.0557(14) 0.0317(13) 0.000 0.000 0.0096(12)
C5 0.0606(13) 0.0540(11) 0.0757(14) 0.0008(10) 0.0046(11) -0.0048(9)
C6 0.0590(12) 0.0588(11) 0.0562(12) 0.0123(9) 0.0061(10) 0.0045(9)
C7 0.0545(10) 0.0515(9) 0.0406(10) 0.0048(8) -0.0004(8) 0.0070(9)
C7A 0.0459(9) 0.0422(9) 0.0376(10) 0.0011(7) -0.0006(7) 0.0067(8)
 
_geom_special_details
;
 All esds (except the esd in the dihedral angle between two l.s. planes)
 are estimated using the full covariance matrix.  The cell esds are taken
 into account individually in the estimation of esds in distances, angles
 and torsion angles; correlations between esds in cell parameters are only
 used when they are defined by crystal symmetry.  An approximate (isotropic)
 treatment of cell esds is used for estimating esds involving l.s. planes.
;
 
loop_
 _geom_bond_atom_site_label_1
 _geom_bond_atom_site_label_2
 _geom_bond_distance
 _geom_bond_site_symmetry_2
 _geom_bond_publ_flag
N2 C1 1.346(2) 2_655 ?
N2 C1 1.346(2) . ?
N8 C3C 1.353(3) . ?
N8 C7A 1.4056(17) 2_655 ?
N8 C7A 1.4057(17) . ?
C1 C3A 1.396(2) . ?
C1 H1 0.9300 . ?
C4 C5 1.376(2) . ?
C4 C3B 1.382(2) . ?
C4 H4 0.9300 . ?
C3A C3C 1.3697(18) . ?
C3A C3B 1.464(2) . ?
C3B C7A 1.426(2) . ?
C3C C3A 1.3696(18) 2_655 ?
C5 C6 1.387(2) . ?
C5 H5 0.9300 . ?
C6 C7 1.381(2) . ?
C6 H6 0.9300 . ?
C7 C7A 1.381(2) . ?
C7 H2 0.9300 . ?
 
loop_
 _geom_angle_atom_site_label_1
 _geom_angle_atom_site_label_2
 _geom_angle_atom_site_label_3
 _geom_angle
 _geom_angle_site_symmetry_1
 _geom_angle_site_symmetry_3
 _geom_angle_publ_flag
C1 N2 C1 121.1(2) 2_655 . ?
C3C N8 C7A 106.70(9) . 2_655 ?
C3C N8 C7A 106.70(9) . . ?
C7A N8 C7A 146.59(18) 2_655 . ?
N2 C1 C3A 122.42(19) . . ?
N2 C1 H1 118.8 . . ?
C3A C1 H1 118.8 . . ?
C5 C4 C3B 119.71(17) . . ?
C5 C4 H4 120.1 . . ?
C3B C4 H4 120.1 . . ?
C3C C3A C1 111.62(17) . . ?
C3C C3A C3B 103.61(14) . . ?
C1 C3A C3B 144.76(17) . . ?
C4 C3B C7A 118.45(15) . . ?
C4 C3B C3A 134.11(16) . . ?
C7A C3B C3A 107.43(14) . . ?
N8 C3C C3A 114.61(11) . 2_655 ?
N8 C3C C3A 114.61(11) . . ?
C3A C3C C3A 130.8(2) 2_655 . ?
C4 C5 C6 120.75(19) . . ?
C4 C5 H5 119.6 . . ?
C6 C5 H5 119.6 . . ?
C7 C6 C5 121.79(17) . . ?
C7 C6 H6 119.1 . . ?
C5 C6 H6 119.1 . . ?
C7A C7 C6 117.21(16) . . ?
C7A C7 H2 121.4 . . ?
C6 C7 H2 121.4 . . ?
C7 C7A N8 130.30(15) . . ?
C7 C7A C3B 122.06(16) . . ?
N8 C7A C3B 107.64(14) . . ?
 
loop_
 _geom_hbond_atom_site_label_D 
 _geom_hbond_atom_site_label_H 
 _geom_hbond_atom_site_label_A 
 _geom_hbond_distance_DH 
 _geom_hbond_distance_HA 
 _geom_hbond_distance_DA 
 _geom_hbond_angle_DHA 
 _geom_hbond_site_symmetry_A 
C7 H2 N2  0.93 2.60 3.532(2) 175.6 7_566
 
_refine_diff_density_max    0.170
_refine_diff_density_min   -0.182
_refine_diff_density_rms    0.032

_shelx_res_file
;
TITL
CELL  0.71073   4.1239  16.4036  17.2522   90.000   90.000   90.000
ZERR    4.000   0.0008   0.0031   0.0034    0.000    0.000    0.000
LATT  1
SYMM 1/2-X, 1/2-Y, Z
SYMM -X, 1/2+Y, 1/2-Z
SYMM 1/2+X, -Y, 1/2-Z
SFAC C H N
UNIT 68 40 8
TEMP 7
L.S. 10
BOND $H
LIST 6
FMAP 2
PLAN 20
SIZE 0.30 0.10 0.06
HTAB
EQIV $1 x, -y+1/2, z+1/2
HTAB C7 N2_$1
ACTA
WGHT    0.045701    0.163000
FVAR       0.61110
N2    3    0.750000    0.250000    0.365771    10.50000    0.08168    0.09086 =
         0.03584    0.00000    0.00000    0.00683
N8    3    0.750000    0.250000    0.596418    10.50000    0.05909    0.04672 =
         0.02884    0.00000    0.00000    0.00119
C1    1    0.597092    0.189733    0.404127    11.00000    0.07023    0.07854 =
         0.04359   -0.01111   -0.00770    0.00957
AFIX  43
H1    2    0.493454    0.149184    0.375742    11.00000   -1.20000
AFIX   0
C4    1    0.291177    0.068637    0.559807    11.00000    0.05318    0.05852 =
         0.06282   -0.01216   -0.00178    0.00147
AFIX  43
H4    2    0.223359    0.039957    0.516225    11.00000   -1.20000
AFIX   0
C3A   1    0.588388    0.185872    0.484923    11.00000    0.05415    0.05740 =
         0.03637   -0.00676   -0.00522    0.00998
C3B   1    0.468554    0.139602    0.551582    11.00000    0.04583    0.04748 =
         0.04595   -0.00345   -0.00283    0.00839
C3C   1    0.750000    0.250000    0.517983    10.50000    0.05456    0.05575 =
         0.03170    0.00000    0.00000    0.00960
C5    1    0.215393    0.040617    0.632746    11.00000    0.06064    0.05404 =
         0.07572    0.00082    0.00463   -0.00476
AFIX  43
H5    2    0.097262   -0.007334    0.638209    11.00000   -1.20000
AFIX   0
C6    1    0.313158    0.083067    0.698240    11.00000    0.05897    0.05884 =
         0.05617    0.01231    0.00613    0.00454
AFIX  43
H6    2    0.256076    0.063293    0.746883    11.00000   -1.20000
AFIX   0
C7    1    0.492993    0.153910    0.693175    11.00000    0.05451    0.05152 =
         0.04058    0.00477   -0.00039    0.00700
AFIX  43
H2    2    0.558323    0.182024    0.737305    11.00000   -1.20000
AFIX   0
C7A   1    0.571714    0.181241    0.619836    11.00000    0.04587    0.04219 =
         0.03764    0.00106   -0.00059    0.00669
HKLF 4


END

WGHT      0.0448      0.1740

HTAB C7 N2_$1

Q1    1   0.7500  0.2500  0.7317  10.50000  0.05    0.17
Q2    1   0.5053  0.1008  0.7037  11.00000  0.05    0.11
Q3    1   0.5928  0.1425  0.5899  11.00000  0.05    0.11
Q4    1   0.5466  0.1435  0.5091  11.00000  0.05    0.11
Q5    1   0.4456  0.1822  0.5904  11.00000  0.05    0.10
Q6    1   0.8484  0.2559  0.3091  11.00000  0.05    0.10
Q7    1   0.0223 -0.0202  0.6204  11.00000  0.05    0.09
Q8    1   0.6822  0.1389  0.3465  11.00000  0.05    0.09
Q9    1   0.3035  0.0727  0.4344  11.00000  0.05    0.09
Q10   1   0.1477  0.0562  0.7895  11.00000  0.05    0.09
Q11   1   0.3649  0.1377  0.3574  11.00000  0.05    0.09
Q12   1   0.4536  0.1811  0.6499  11.00000  0.05    0.09
Q13   1   0.4126  0.1022  0.5581  11.00000  0.05    0.09
Q14   1   0.9380  0.2084  0.5870  11.00000  0.05    0.09
Q15   1   0.4060  0.1358  0.4126  11.00000  0.05    0.09
Q16   1   0.4286  0.1793  0.5201  11.00000  0.05    0.09
Q17   1   0.1577  0.1360  0.5098  11.00000  0.05    0.09
Q18   1  -0.0221  0.0800  0.5114  11.00000  0.05    0.09
Q19   1   0.3511  0.0329  0.5910  11.00000  0.05    0.09
Q20   1   0.9621  0.1636  0.4002  11.00000  0.05    0.08
;
_shelx_res_checksum   65582

_shelx_hkl_file
;
  -1   0   0    0.10    0.70
  -1   0   0   -0.20    1.30
  -1   0   0    1.90    1.20
   1   0   0   -0.10    1.40
   1   0   0    0.10    1.40
  -2   0   0   78.49    5.50
   2   0   0   79.79    5.70
  -2   0   0   73.19    4.00
  -3   0   0   -5.60    2.30
   3   0   0    3.90    3.10
  -3   0   0   -1.70    1.20
  -4   0   0   73.19    7.30
   4   0   0  100.29   10.10
  -4   0   0   78.69    8.80
  -5   0   0    0.90    4.10
  -5   0   0    3.80    5.10
   5   0   0    1.50    4.20
   5   0   0    2.00    4.60
   0  -1   0   -0.10    0.20
   0  -1   0    0.20    0.20
   0  -1   0    0.00    0.10
   0   1   0    0.00    0.10
   0   1   0    0.00    0.10
   0   1   0   -0.40    0.20
  -1  -1   0 1450.55   53.29
   1  -1   0 1482.95   53.69
   1  -1   0 1513.85   53.79
  -1  -1   0 1489.35   53.89
  -1  -1   0 1448.46   53.69
   1   1   0 1412.66   53.89
  -1   1   0 1456.75   52.79
  -1   1   0 1467.15   53.79
  -1   1   0 1540.15   53.69
   1   1   0 1434.86   53.69
   2  -1   0    3.30    2.30
  -2  -1   0    0.70    1.20
  -2  -1   0   -0.60    2.20
  -2   1   0   -0.20    0.90
   2   1   0   -3.60    1.90
  -2   1   0   -0.40    2.20
  -3  -1   0   52.89    4.00
  -3  -1   0   78.59    7.60
   3  -1   0   57.39    6.10
   3  -1   0   64.79    6.80
  -3   1   0   53.99    3.40
  -3   1   0   44.00    5.00
  -3   1   0   56.09    6.10
   3   1   0   64.09    6.80
   4  -1   0   -0.40    3.30
  -4  -1   0   -3.50    2.90
   4  -1   0    0.60    3.40
  -4  -1   0    3.20    4.00
   4   1   0   -0.80    3.70
  -4   1   0   -0.10    4.10
  -4   1   0   -1.60    3.10
   5  -1   0    8.00    5.00
  -5  -1   0    4.70    5.90
  -5  -1   0    2.20    4.10
   5  -1   0    3.20    4.30
  -5   1   0   11.90    4.70
   5   1   0    9.60    5.30
  -5   1   0    3.30    5.30
   5   1   0    4.40    4.40
   0  -2   0 2932.11   99.19
   0  -2   0 2684.33   99.09
   0  -2   0 2743.63   99.39
   0  -2   0 2922.61   98.89
   0   2   0 2770.02   99.39
   0   2   0 2522.05   98.99
   1  -2   0    1.70    1.20
  -1  -2   0   -0.10    1.50
   1  -2   0    0.80    1.30
   1  -2   0   -0.20    1.60
  -1  -2   0   -1.10    1.00
  -1  -2   0   -2.40    1.20
   1   2   0   -0.30    1.40
  -1   2   0    1.80    1.50
   1   2   0    2.80    1.60
  -1   2   0   -0.80    1.00
  -1   2   0    0.40    1.30
   1   2   0   -1.40    1.00
   2  -2   0  377.46   15.50
  -2  -2   0  354.06   14.60
  -2  -2   0  357.26   15.50
  -2   2   0  365.16   15.20
  -2   2   0  339.57   13.40
   2   2   0  365.56   15.90
  -2   2   0  368.16   15.20
   3  -2   0   -1.60    2.50
  -3  -2   0    0.40    2.80
   3  -2   0   -1.80    2.50
  -3   2   0   -1.60    0.90
  -3   2   0   -0.20    2.20
  -3   2   0   -0.60    2.80
   3   2   0    0.20    3.00
   4  -2   0    0.50    3.40
  -4  -2   0    2.00    4.10
   4  -2   0    2.00    3.40
  -4   2   0    1.90    4.10
  -4   2   0   -0.90    3.10
   4   2   0    6.10    4.20
   5  -2   0    2.60    4.10
  -5  -2   0    5.50    4.20
   5  -2   0    3.90    4.70
  -5  -2   0    3.90    5.10
   5   2   0   -2.50    4.10
   5   2   0    6.20    4.40
  -5   2   0   -1.40    3.90
   0  -3   0    0.50    0.60
   0  -3   0    1.80    1.50
   0  -3   0    0.30    0.90
   0  -3   0   -1.70    0.80
   0   3   0    1.80    1.40
   0   3   0    0.30    0.80
   0   3   0   -0.80    0.90
   0   3   0   -0.30    0.50
  -1  -3   0 9624.54  345.57
   1  -3   0 9566.54  345.87
  -1  -3   0 9486.25  345.47
  -1  -3   0 9648.54  345.27
   1  -3   0 9694.23  344.77
   1  -3   0 9999.00  345.37
   1  -3   0 9462.35  344.17
   1  -3   0 9708.43  345.47
  -1   3   0 9625.34  345.37
  -1   3   0 9772.92  345.77
   1   3   0 9512.25  345.07
   1   3   0 9465.85  345.37
   1   3   0 9754.52  345.67
  -1   3   0 9846.01  344.77
   1   3   0 9385.76  345.27
   2  -3   0   -1.90    2.10
  -2  -3   0   -1.80    2.10
   2  -3   0    0.70    1.90
  -2  -3   0   -0.40    1.40
  -2   3   0   -0.20    1.80
  -2   3   0    1.00    2.10
  -2   3   0    0.60    1.50
   2   3   0   -0.80    2.20
  -3  -3   0  112.79    8.10
   3  -3   0  118.69    8.40
   3  -3   0  112.69    7.70
  -3   3   0  103.19    7.30
  -3   3   0  124.19    8.20
   3   3   0  101.19    8.30
   4  -3   0   -2.00    3.10
   4  -3   0    1.00    3.60
  -4  -3   0   -1.40    4.10
   4   3   0   -2.30    3.50
  -4   3   0    4.20    4.00
  -4   3   0   -2.70    3.10
  -5  -3   0   14.40    4.90
   5  -3   0   13.00    5.80
  -5  -3   0   13.90    6.50
   5  -3   0   10.50    4.60
   5   3   0   20.20    5.60
   5   3   0   10.50    5.40
  -5   3   0   11.40    4.80
   0  -4   0    8.60    1.60
   0  -4   0   11.90    1.10
   0  -4   0   11.90    2.40
   0  -4   0   12.10    1.60
   0   4   0   12.20    1.70
   0   4   0   16.70    2.60
   0   4   0   13.20    1.20
   0   4   0    7.20    1.40
   1  -4   0    1.30    1.30
  -1  -4   0   -0.20    0.80
   1  -4   0   -0.10    0.70
   1  -4   0    0.20    1.00
  -1  -4   0    2.90    1.70
  -1  -4   0    0.20    1.50
   1  -4   0   -0.30    1.80
  -1  -4   0    0.10    1.20
   1   4   0    0.00    1.50
   1   4   0   -0.20    1.50
  -1   4   0    0.30    0.80
  -1   4   0    0.60    1.90
   1   4   0    1.00    1.70
  -1   4   0   -1.10    0.70
   1   4   0    1.10    1.50
  -1   4   0    0.60    1.40
   2  -4   0 1333.57   49.60
  -2  -4   0 1330.97   50.29
   2  -4   0 1301.87   50.89
   2   4   0 1286.37   50.59
  -2   4   0 1362.96   49.50
  -2   4   0 1349.66   50.19
   3  -4   0    0.40    2.90
  -3  -4   0    2.50    2.90
   3  -4   0    0.30    2.30
   3   4   0   -2.50    3.00
  -3   4   0    0.00    2.50
   4  -4   0   -2.70    3.00
   4  -4   0    3.30    4.10
  -4  -4   0    5.00    4.40
   4   4   0    5.60    4.20
  -4   4   0   -2.80    3.10
  -5  -4   0   -2.20    4.40
   5  -4   0   -4.00    4.50
   5  -4   0    2.30    4.20
  -5  -4   0    2.90    5.80
  -5   4   0    6.30    4.70
   5   4   0   -3.10    4.40
   0  -5   0    1.20    2.00
   0  -5   0   -0.40    0.70
   0  -5   0   -0.90    1.10
   0  -5   0    0.70    1.10
   0   5   0    0.90    0.80
   0   5   0    0.20    1.10
   0   5   0    1.20    1.80
   0   5   0   -0.20    1.20
  -1  -5   0  284.17   12.20
   1  -5   0  286.87   13.00
   1  -5   0  290.57   10.90
  -1  -5   0  297.37   12.20
  -1  -5   0  277.37   11.30
  -1  -5   0  294.87   12.40
   1  -5   0  271.67   12.10
  -1  -5   0  271.37   12.20
   1  -5   0  292.17   11.20
   1   5   0  292.27   12.40
  -1   5   0  296.37   11.10
   1   5   0  275.87   12.20
  -1   5   0  281.37   12.20
  -1   5   0  294.47   10.90
   1   5   0  274.27   12.30
  -1   5   0  304.47   13.00
   1   5   0  282.77   12.20
  -2  -5   0    2.00    2.60
   2  -5   0    3.20    2.80
  -2  -5   0    1.00    1.40
   2  -5   0    0.50    1.80
   2   5   0    0.80    2.40
  -2   5   0   -3.80    1.80
   2   5   0   -0.40    1.90
  -2   5   0   -0.90    1.40
   3  -5   0    1.60    3.30
  -3  -5   0   11.20    3.80
   3  -5   0    2.80    2.50
   3   5   0    4.40    3.20
  -3   5   0    5.90    3.00
   4  -5   0   -0.30    3.80
  -4  -5   0    3.40    4.20
   4  -5   0   -4.90    2.70
  -4   5   0    4.40    3.60
   4   5   0   -2.70    3.40
   5  -5   0    1.70    5.20
   5  -5   0    8.60    4.10
  -5  -5   0   -5.00    5.20
   5   5   0    8.80    5.50
  -5   5   0   -2.50    4.30
   0  -6   0   48.50    2.60
   0  -6   0   52.79    3.40
   0  -6   0   52.29    3.50
   0   6   0   49.50    2.70
   0   6   0   48.60    4.30
   0   6   0   39.50    3.20
   0   6   0   52.19    3.60
   1  -6   0    1.30    1.20
  -1  -6   0   -0.50    1.40
  -1  -6   0    0.00    2.10
  -1  -6   0    0.70    1.10
  -1  -6   0   -1.00    2.10
   1  -6   0    0.20    2.50
   1   6   0   -0.90    1.80
   1   6   0   -1.70    1.10
  -1   6   0   -1.40    1.00
   1   6   0   -0.50    1.80
   1   6   0    1.10    2.30
  -1   6   0    1.90    1.80
  -1   6   0   -0.30    0.60
   1   6   0   -0.40    1.70
  -2  -6   0 2428.96   90.19
   2  -6   0 2489.65   91.29
   2  -6   0 2438.26   88.79
  -2  -6   0 2507.65   88.69
  -2   6   0 2416.46   90.09
  -2   6   0 2464.45   88.59
   2   6   0 2383.76   90.49
   2   6   0 2354.36   89.49
   3  -6   0    2.00    2.30
  -3  -6   0   -0.40    3.10
   3  -6   0    3.80    3.40
   3   6   0    3.90    3.60
  -3   6   0   -4.40    2.40
   4  -6   0    5.40    3.40
  -4  -6   0    9.20    5.20
   4  -6   0    4.90    4.50
  -4   6   0   11.40    4.50
   4   6   0    8.60    4.70
   5  -6   0   -2.80    5.30
   5  -6   0   14.30    4.60
  -5  -6   0   -4.80    5.60
   5   6   0    2.20    5.00
  -5   6   0   -5.90    4.00
   0  -7   0    1.20    0.90
   0  -7   0    0.00    1.40
   0  -7   0    0.40    2.60
   0  -7   0   -0.90    1.30
   0   7   0    2.30    2.40
   0   7   0   -1.50    0.90
   0   7   0    0.20    1.60
   0   7   0    0.50    1.50
  -1  -7   0  126.89    6.30
   1  -7   0  140.29    6.30
  -1  -7   0  129.49    6.80
  -1  -7   0  127.49    7.50
   1  -7   0  139.89    8.40
  -1  -7   0  136.39    7.50
   1   7   0  133.79    7.40
   1   7   0  133.89    6.30
  -1   7   0  137.59    6.30
   1   7   0  122.09    7.00
   1   7   0  126.49    7.60
  -1   7   0  137.49    7.40
  -2  -7   0    0.70    2.40
   2  -7   0   -2.00    1.40
   2  -7   0    3.60    2.80
  -2  -7   0   -0.10    1.30
   2   7   0   -0.30    2.30
  -2   7   0    0.60    1.20
  -2   7   0    1.40    2.20
   3  -7   0  550.94   25.20
   3  -7   0  537.45   22.30
  -3  -7   0  579.04   24.20
   3   7   0  508.65   24.40
  -3   7   0  522.95   23.60
   4  -7   0    0.10    4.50
   4  -7   0    0.20    2.80
  -4  -7   0    2.80    4.20
   4   7   0    0.30    3.80
  -4   7   0   -0.40    3.60
   5  -7   0    0.50    5.30
  -5  -7   0    9.80    6.00
   5  -7   0    5.80    4.70
  -5   7   0    1.80    4.30
   5   7   0   -5.20    3.90
   0  -8   0  707.03   29.10
   0  -8   0  701.43   26.70
   0   8   0  725.73   26.70
   0   8   0  735.33   27.80
   0   8   0  738.73   28.10
  -1  -8   0    0.00    1.60
  -1  -8   0    3.40    1.50
  -1  -8   0   -3.10    2.20
   1  -8   0    3.10    3.10
  -1  -8   0    1.60    2.60
   1  -8   0   -1.50    1.30
   1   8   0   -1.40    2.60
   1   8   0   -1.20    1.10
  -1   8   0   -1.00    1.40
   1   8   0   -2.70    1.60
   1   8   0    0.40    2.10
  -1   8   0    1.20    2.00
   2  -8   0    8.60    1.30
   2  -8   0    9.60    4.00
  -2  -8   0   10.20    3.60
  -2   8   0    9.90    3.10
   2   8   0   10.30    3.30
  -2   8   0    3.40    1.40
   3  -8   0    2.30    3.90
  -3  -8   0    3.00    3.70
   3  -8   0    1.30    2.30
   3   8   0    6.30    3.80
  -3   8   0    3.50    3.30
  -4  -8   0   47.20    7.80
   4  -8   0   35.00    4.90
   4  -8   0   22.30    6.80
   4   8   0   35.20    7.00
  -4   8   0   29.50    5.90
  -5  -8   0   -1.60    5.50
   5  -8   0   -8.00    5.20
   5   8   0   -4.30    4.70
  -5   8   0   -1.00    4.40
   0  -9   0   -1.90    0.80
   0  -9   0    0.90    2.80
   0   9   0    0.40    1.50
   0   9   0    1.30    1.00
   0   9   0    0.40    1.80
  -1  -9   0   59.99    6.00
  -1  -9   0   64.89    6.20
   1  -9   0   57.89    6.70
   1  -9   0   52.49    4.10
   1   9   0   54.39    4.60
  -1   9   0   61.19    5.50
   1   9   0   68.49    6.10
  -1   9   0   47.20    4.00
   1   9   0   48.40    3.80
   2  -9   0    0.30    3.20
   2  -9   0   -1.50    1.00
  -2  -9   0    0.30    2.60
  -2   9   0   -2.70    2.20
   2   9   0   -3.10    2.20
  -2   9   0    0.20    1.00
   3  -9   0  330.47   14.60
   3  -9   0  333.97   18.50
  -3  -9   0  327.47   17.00
   3   9   0  335.97   17.60
  -3   9   0  334.37   16.80
  -4  -9   0    0.20    4.60
   4  -9   0    0.00    4.50
   4  -9   0   -0.90    2.70
   4   9   0    2.80    4.40
  -4   9   0    3.50    4.10
   0 -10   0  471.75   21.10
   0 -10   0  451.55   17.90
   0  10   0  466.45   19.60
   0  10   0  477.95   19.30
   0  10   0  480.75   17.90
   1 -10   0    0.20    2.90
  -1 -10   0   -1.70    2.50
  -1 -10   0   -0.70    2.30
  -1  10   0   -2.10    1.50
   1  10   0    0.50    1.40
   1  10   0   -1.40    1.70
   1  10   0    1.10    2.10
  -1  10   0   -0.30    2.20
   2 -10   0   55.39    7.60
   2 -10   0   33.40    3.10
  -2 -10   0   35.70    5.70
   2  10   0   49.10    6.00
  -2  10   0   35.30    5.00
   3 -10   0    0.20    4.20
  -3 -10   0    2.80    3.70
  -3  10   0    3.50    3.30
   3  10   0    1.10    3.60
  -4 -10   0  133.49   12.50
   4 -10   0   85.49   11.20
  -4  10   0   87.59    9.20
   4  10   0   67.29    9.20
   0 -11   0    0.20    1.10
   0 -11   0    6.50    3.60
   0  11   0    0.40    2.00
   0  11   0   -2.40    1.70
   0  11   0    0.50    1.10
  -1 -11   0   -3.00    2.70
   1 -11   0    2.40    4.00
  -1 -11   0    2.30    2.60
   1  11   0   -3.30    2.10
  -1  11   0   -0.90    1.60
   1  11   0   -0.30    1.80
  -1  11   0    0.40    2.30
   1  11   0    0.20    1.60
   2 -11   0    1.20    1.60
  -2 -11   0    2.40    3.30
   2 -11   0    1.40    4.00
   2  11   0    1.90    3.10
  -2  11   0    1.50    2.70
   3 -11   0   11.40    5.40
  -3 -11   0   16.40    4.80
  -3  11   0   20.50    5.20
   3  11   0   15.80    5.10
  -4 -11   0   10.60    5.40
   4 -11   0   -2.20    5.10
  -4  11   0    1.30    4.00
   4  11   0    4.20    4.70
   0 -12   0  208.58   13.20
   0 -12   0  230.08    9.60
   0  12   0  247.58   11.50
   0  12   0  238.28   11.70
  -1 -12   0    1.50    2.70
   1 -12   0   -5.50    3.10
  -1 -12   0   -2.80    3.10
  -1  12   0   -1.30    2.00
   1  12   0   -1.70    2.20
   1  12   0   -0.10    1.70
   1  12   0    0.60    2.00
  -2 -12   0    4.20    3.50
   2 -12   0   10.60    5.10
  -2  12   0    4.70    3.40
   2  12   0    6.50    3.50
  -3 -12   0   -4.00    3.30
   3 -12   0    0.30    4.40
  -3  12   0   -0.20    3.00
   3  12   0   -1.70    3.60
   4 -12   0   -0.70    5.40
  -4 -12   0   14.00    5.90
  -4  12   0   13.00    5.40
   4  12   0    2.80    4.50
   0 -13   0    2.10    1.20
   0 -13   0   -0.50    4.00
   0  13   0    5.30    2.60
   0  13   0   -1.10    2.00
  -1 -13   0  156.38   10.20
   1 -13   0  180.98   12.30
  -1 -13   0  167.58   10.90
  -1  13   0  166.98    9.90
   1  13   0  167.28    9.00
   1  13   0  171.88    8.90
   2 -13   0    4.20    4.60
  -2 -13   0    1.70    3.40
  -2  13   0   -1.50    3.10
   2  13   0    1.40    3.10
   3 -13   0   -0.60    4.80
  -3 -13   0    1.70    3.70
  -3  13   0   -0.30    3.60
   3  13   0    2.40    3.80
   4 -13   0   -5.00    5.40
  -4 -13   0   10.20    5.90
   4  13   0    2.90    4.80
  -4  13   0   -1.30    4.20
   0 -14   0   45.60    8.10
   0  14   0   52.09    5.70
  -1 -14   0   -0.10    4.10
   1 -14   0   -3.80    4.00
  -1 -14   0   -1.90    3.00
   1  14   0   -1.00    2.10
  -1  14   0    2.50    2.80
   1  14   0    4.10    2.40
  -2 -14   0   11.00    4.30
   2 -14   0    5.10    5.50
  -2 -14   0   11.10    4.30
   2  14   0   14.30    4.10
  -2  14   0   12.60    4.10
   3 -14   0   -6.50    4.90
  -3 -14   0    3.70    4.40
   3  14   0   -0.10    3.80
  -3  14   0   -1.00    3.70
   4 -14   0    2.50    6.40
  -4 -14   0    3.40    5.60
   4  14   0    5.10    5.50
  -4  14   0    0.90    4.50
   0 -15   0   -0.40    4.80
   0  15   0    1.80    2.80
  -1 -15   0  105.69    8.50
  -1 -15   0  125.19   10.30
   1 -15   0  101.59   11.40
   1  15   0  109.99    7.20
  -1  15   0  117.69    8.40
   1  15   0  102.49    7.10
   2 -15   0   -2.80    4.40
  -2 -15   0   -1.20    3.20
  -2 -15   0    0.80    3.90
  -2  15   0    2.90    3.70
   2  15   0    0.80    3.10
   3 -15   0    4.60    6.00
  -3 -15   0    9.10    4.60
   3  15   0   11.30    4.90
  -3  15   0    6.90    4.80
   0 -16   0   84.49   10.80
   0  16   0   90.99    7.30
  -1 -16   0    3.90    4.80
   1 -16   0    3.70    5.60
  -1 -16   0    0.70    3.30
  -1  16   0   -3.80    3.20
   1  16   0    0.10    2.50
   1  16   0   -0.80    2.00
  -2 -16   0    4.10    3.90
   2 -16   0    1.10    5.50
  -2 -16   0   14.40    4.90
   2  16   0   -1.40    3.10
  -2  16   0    6.10    4.20
  -3 -16   0   -2.90    3.90
   3 -16   0   -5.30    6.30
  -3  16   0    1.90    4.80
   3  16   0   -2.00    3.90
   0 -17   0    3.10    5.50
   0  17   0    1.70    3.30
   1 -17   0   17.80    7.50
  -1 -17   0   22.80    6.30
  -1 -17   0   25.20    5.40
  -1  17   0   22.60    5.40
   1  17   0   16.30    4.00
   1  17   0   22.00    3.80
   2 -17   0    4.40    6.30
  -2 -17   0   -1.20    3.60
  -2 -17   0    3.20    4.40
  -2  17   0    3.80    4.20
   2  17   0   -3.80    2.90
   3 -17   0    0.40    7.10
  -3 -17   0   -4.50    4.10
  -3  17   0    3.90    4.60
   3  17   0   -4.70    3.80
   0 -18   0  104.19   12.60
   0  18   0   96.89    8.80
  -1 -18   0    4.80    4.30
  -1 -18   0    0.00    5.00
   1 -18   0    0.40    6.80
  -1  18   0   -4.90    3.70
   1  18   0   -4.50    2.80
  -2 -18   0    7.50    4.70
  -2 -18   0    5.20    4.40
   2 -18   0    1.00    7.70
  -2  18   0    3.10    4.20
   2  18   0    1.30    3.10
  -3 -18   0    2.70    4.80
   0 -19   0    4.30    4.20
   0 -19   0   -7.80    6.00
   0  19   0   -0.70    3.70
  -1 -19   0    4.40    5.90
  -1 -19   0    1.30    4.10
   1 -19   0   -2.60    7.20
   1  19   0    0.10    3.60
  -1  19   0   -3.20    4.10
  -2 -19   0   -2.30    4.10
   2 -19   0    0.90    8.50
  -2 -19   0   10.20    5.00
  -2  19   0    5.70    4.80
   0 -20   0   -7.00    6.70
   0 -20   0   -3.70    4.10
   0  20   0   -7.70    3.30
  -1 -20   0    4.80    4.60
   1 -20   0    5.90    8.10
  -1 -20   0    6.30    6.20
  -1  20   0    5.00    4.40
   1  20   0   -2.70    3.30
  -2 -20   0    0.30    4.70
   2 -20   0  -16.20    8.00
  -2  20   0   -6.80    4.70
   0 -21   0   -3.50    4.50
   0 -21   0    5.50    6.70
   0  21   0    2.90    4.60
  -1 -21   0    0.60    6.40
  -1 -21   0    8.10    5.50
   1 -21   0    0.80    8.40
  -1  21   0    3.00    4.50
   1  21   0   17.20    4.60
   5   0  -1   12.00    5.20
  -5   0   1   -0.60    3.60
  -5   0   1    3.30    5.20
   5   0  -1    3.30    4.20
  -4   0   1    0.20    3.00
   4   0  -1   -1.90    3.50
  -4   0   1    1.20    4.10
  -3   0   1   -1.10    2.60
  -3   0   1   -0.70    1.20
   3   0  -1   -2.40    2.70
  -3   0   1    1.30    2.10
  -2   0   1    0.20    1.00
  -2   0   1   -2.70    2.00
   2   0  -1   -0.90    2.00
   1   0  -1    0.50    1.30
  -1   0   1    0.00    1.20
   1   0  -1    0.30    0.80
   1   0  -1   -1.30    1.20
  -1   0   1   -1.70    1.30
  -1   0   1    0.70    0.80
   0   0  -1    0.00    0.10
   0   0   1    0.10    0.10
   1   0   1   -0.60    1.40
   1   0   1    0.00    1.40
  -1   0  -1   -1.80    1.10
  -1   0  -1   -1.30    1.30
  -2   0  -1    0.60    1.10
  -2   0  -1   -0.60    2.00
   2   0   1   -0.50    2.20
  -3   0  -1   -2.00    2.80
   3   0   1   -1.00    2.80
  -3   0  -1   -1.00    1.30
   4   0   1    0.80    3.50
   4   0   1   -0.70    3.30
  -4   0  -1    0.70    3.90
  -4   0  -1   -1.80    3.10
   5   0   1   -2.40    4.00
   5   0   1   -0.30    4.30
  -5   0  -1   -1.30    4.20
  -5   0  -1   -4.20    5.20
  -5  -1   1   -1.90    5.20
  -5  -1   1   -2.10    3.60
   5  -1  -1   -6.10    3.90
   5  -1  -1    3.80    4.50
   5   1  -1   -0.10    4.60
  -5   1   1    6.70    4.00
   5   1  -1   10.10    4.90
  -4  -1   1   -1.70    3.60
   4  -1  -1   -3.70    3.00
   4  -1  -1    2.40    3.80
  -4  -1   1    0.10    3.00
  -4   1   1    6.10    4.50
  -4   1   1    5.10    3.40
   4   1  -1    4.50    4.10
   3  -1  -1    1.90    2.90
  -3  -1   1    1.30    1.50
  -3  -1   1    2.40    2.80
   3   1  -1    1.00    2.70
  -3   1   1    0.60    3.00
  -3   1   1    5.20    2.40
  -3   1   1    5.00    1.50
  -2  -1   1   21.80    2.40
   2  -1  -1   19.10    3.10
  -2  -1   1   20.00    3.50
  -2   1   1   22.30    1.90
   2   1  -1   26.80    3.80
  -2   1   1   25.40    3.80
  -2   1   1   19.40    2.80
   1  -1  -1 1469.75   52.09
  -1  -1   1 1421.66   52.09
   1  -1  -1 1393.46   51.19
  -1  -1   1 1397.66   51.79
   1  -1  -1 1437.46   52.19
  -1  -1   1 1454.65   52.39
  -1   1   1 1416.26   51.89
  -1   1   1 1435.16   51.19
  -1   1   1 1405.76   52.19
   1   1  -1 1387.46   51.99
   1   1  -1 1427.26   52.39
  -1   1   1 1481.25   52.09
   1   1  -1 1418.06   51.79
   0  -1   1    0.10    0.20
   0  -1  -1   -0.20    0.20
   0  -1  -1    0.20    0.30
   0  -1   1    0.60    0.40
   0   1   1   -0.10    0.10
   0   1  -1   -0.10    0.10
   0   1  -1    0.20    0.60
  -1  -1  -1 1468.85   53.59
  -1  -1  -1 1472.85   53.49
   1  -1   1 1424.96   53.39
   1  -1   1 1393.86   53.39
   1  -1   1 1468.15   53.39
  -1   1  -1 1502.75   53.29
   1   1   1 1488.15   53.49
  -1   1  -1 1432.96   53.39
   1   1   1 1475.45   53.69
   2  -1   1   19.40    3.30
   2  -1   1   17.40    3.40
  -2  -1  -1   25.30    3.90
  -2  -1  -1   19.20    2.40
  -2   1  -1   28.10    4.00
   2   1   1   30.60    4.20
  -2   1  -1   24.40    2.20
  -3  -1  -1    2.00    2.80
   3  -1   1    2.00    2.60
   3  -1   1    6.10    3.20
  -3  -1  -1    5.00    1.80
  -3   1  -1    3.30    1.40
  -3   1  -1    2.10    3.20
   3   1   1    2.60    3.10
  -4  -1  -1   -1.10    3.80
   4  -1   1    1.60    3.70
   4  -1   1   -2.30    3.20
  -4   1  -1   -0.20    3.80
  -4   1  -1    5.10    3.50
   4   1   1    4.00    3.50
   4   1   1    0.40    3.50
   5  -1   1   -1.60    4.10
   5  -1   1    1.80    4.30
  -5  -1  -1   -4.10    4.10
  -5  -1  -1   -0.90    5.20
   5   1   1   -0.60    4.20
  -5   1  -1   -2.50    5.00
  -5   1  -1    3.00    4.50
   5   1   1   10.80    5.00
   5  -2  -1   10.50    5.00
  -5  -2   1    9.80    4.10
   5  -2  -1    6.40    5.20
  -5  -2   1    5.40    5.70
  -5   2   1   11.50    4.50
   5   2  -1   18.90    5.50
   5   2  -1    0.40    4.40
  -4  -2   1   17.20    5.00
   4  -2  -1   16.50    5.40
   4  -2  -1   10.90    4.10
  -4  -2   1   10.60    3.60
  -4   2   1   19.80    4.60
  -4   2   1   13.90    5.00
   4   2  -1   13.00    5.10
   3  -2  -1   14.70    4.10
  -3  -2   1   16.00    4.10
   3  -2  -1    9.90    3.30
  -3   2   1   10.00    2.90
   3   2  -1   16.90    4.00
  -3   2   1    8.70    3.20
  -3   2   1   11.60    1.50
  -2  -2   1   77.09    4.70
   2  -2  -1   79.79    5.50
  -2  -2   1   78.69    5.50
  -2   2   1   77.69    3.40
   2   2  -1   76.09    5.90
  -2   2   1   72.59    5.10
  -2   2   1   83.69    5.60
  -2   2   1   79.19    5.10
  -1  -2   1 1023.90   38.40
   1  -2  -1 1066.99   38.70
  -1  -2   1 1052.89   38.50
  -1  -2   1 1045.30   38.80
   1  -2  -1 1063.49   38.40
   1  -2  -1 1020.10   38.30
   1   2  -1 1010.20   38.80
  -1   2   1 1104.29   38.30
   1   2  -1 1020.30   38.50
   1   2  -1 1027.90   38.40
  -1   2   1 1036.40   38.40
   0  -2  -1    1.00    0.80
   0  -2   1   -0.10    0.60
   0  -2   1   -0.20    0.70
   0  -2   1    0.10    1.00
   0  -2  -1    0.60    0.60
   0  -2   1    0.10    0.60
   0   2   1   -0.20    0.50
   0   2  -1    0.10    0.50
   0   2  -1   -0.80    0.50
   0   2  -1   -0.20    1.20
   0   2   1   -0.30    0.80
   0   2  -1    0.70    0.70
  -1  -2  -1 1023.20   38.60
   1  -2   1 1018.40   38.20
   1  -2   1 1063.99   38.60
   1  -2   1 1029.70   38.70
  -1  -2  -1 1051.29   38.30
  -1  -2  -1 1029.70   38.70
  -1   2  -1 1085.69   38.20
  -1   2  -1 1043.40   38.60
  -1   2  -1  985.00   38.50
   1   2   1 1087.19   38.80
  -1   2  -1 1023.90   37.60
   1   2   1 1010.30   38.60
   2  -2   1   79.19    5.60
   2  -2   1   82.69    5.80
  -2  -2  -1   74.09    4.70
  -2  -2  -1   77.19    5.70
  -2   2  -1   77.89    5.30
   2   2   1   77.49    6.10
  -2   2  -1   87.19    5.90
   3  -2   1   15.60    4.00
   3  -2   1   14.80    3.70
  -3  -2  -1   14.70    3.70
  -3   2  -1   11.70    3.10
   3   2   1   14.90    4.00
  -3   2  -1   11.30    1.60
  -3   2  -1   14.10    3.90
   4  -2   1   16.90    4.80
  -4  -2  -1   14.20    4.90
   4  -2   1   19.70    4.80
   4   2   1   13.80    5.20
  -4   2  -1   16.80    5.60
  -4   2  -1   18.20    4.50
   5  -2   1   14.00    5.50
   5  -2   1    3.90    4.20
  -5  -2  -1    2.30    5.70
  -5  -2  -1    4.90    4.40
   5   2   1    5.10    4.70
  -5   2  -1    7.50    6.00
  -5   2  -1    7.90    4.40
   5   2   1   11.30    4.60
   5  -3  -1   -2.30    4.60
   5  -3  -1    7.30    4.60
  -5  -3   1   -3.40    5.10
  -5   3   1    6.40    4.40
   5   3  -1   -3.70    4.00
   4  -3  -1    0.00    3.30
   4  -3  -1   -1.90    3.70
  -4  -3   1   -4.40    3.70
   4   3  -1   -5.30    3.60
  -4   3   1    1.50    3.00
   3  -3  -1   31.50    5.70
   3  -3  -1   30.90    4.60
  -3  -3   1   23.90    4.80
  -3   3   1   28.10    4.20
   3   3  -1   21.00    4.30
   2  -3  -1   15.10    2.70
  -2  -3   1    7.50    2.00
  -2  -3   1    7.20    2.70
   2  -3  -1    8.00    3.40
   2   3  -1   10.90    2.20
   2   3  -1    6.40    2.50
  -2   3   1    7.70    2.30
  -2   3   1    8.60    2.10
  -1  -3   1 4040.60  149.79
   1  -3  -1 4267.57  150.18
  -1  -3   1 4050.89  150.88
  -1  -3   1 4121.49  150.58
  -1  -3   1 4173.38  150.68
   1  -3  -1 4219.48  150.68
   1  -3  -1 4148.98  151.28
   1   3  -1 4194.08  150.68
  -1   3   1 4152.68  150.68
  -1   3   1 4402.46  150.18
   1   3  -1 4133.79  150.88
   1   3  -1 4232.78  150.68
   1   3  -1 4221.28  150.58
   0  -3  -1   -0.30    0.80
   0  -3  -1    0.40    0.90
   0  -3  -1    0.90    0.70
   0  -3   1   -1.30    0.70
   0  -3   1    1.10    1.60
   0  -3  -1    2.10    1.30
   0  -3   1   -0.70    0.80
   0  -3   1    1.20    1.00
   0   3   1   -0.60    0.80
   0   3  -1    0.40    0.90
   0   3  -1    1.20    1.60
   0   3  -1    1.00    1.00
   0   3   1   -0.50    1.20
   0   3  -1    0.50    0.70
   1  -3   1 4326.57  151.78
  -1  -3  -1 4124.69  151.88
   1  -3   1 4180.88  152.08
  -1  -3  -1 4323.57  151.98
   1  -3   1 4071.59  150.78
  -1  -3  -1 4154.18  151.58
   1  -3   1 4291.87  151.18
  -1   3  -1 4192.78  151.08
  -1   3  -1 4208.98  151.98
  -1   3  -1 4241.88  150.78
   1   3   1 4198.78  151.88
   1   3   1 4127.39  151.88
  -1   3  -1 4238.58  151.78
   1   3   1 4230.78  151.18
  -2  -3  -1   13.50    3.30
   2  -3   1   16.70    2.90
   2  -3   1   13.40    3.30
  -2  -3  -1    8.10    2.00
  -2   3  -1    9.50    2.20
  -2   3  -1    9.80    1.30
   2   3   1   15.40    3.50
  -2   3  -1    4.80    2.30
  -2   3  -1    7.80    2.60
  -3  -3  -1   23.50    4.40
   3  -3   1   25.90    4.90
   3  -3   1   21.00    3.90
   3   3   1   28.80    4.80
  -3   3  -1   28.50    2.00
  -3   3  -1   22.30    3.80
  -3   3  -1   25.30    1.90
  -3   3  -1   30.20    4.90
  -4  -3  -1    0.50    3.80
   4  -3   1    0.00    3.50
   4  -3   1    0.80    3.20
  -4   3  -1    2.50    3.70
   4   3   1    0.30    4.00
  -4   3  -1    0.90    3.30
   5  -3   1    2.40    3.80
   5  -3   1    4.80    4.70
  -5  -3  -1    4.20    4.40
  -5  -3  -1    2.30    5.40
  -5   3  -1    0.50    4.10
   5   3   1    8.30    4.20
   5   3   1   -1.90    4.10
   5  -4  -1   -1.40    3.80
  -5  -4   1   -6.30    4.70
   5  -4  -1    5.80    5.10
   5   4  -1   -0.90    4.30
  -5   4   1    0.80    4.10
   4  -4  -1   11.20    4.30
   4  -4  -1   14.20    5.00
  -4  -4   1    6.00    4.40
  -4   4   1    6.90    3.80
   4   4  -1    7.70    4.80
   3  -4  -1   82.99    8.70
  -3  -4   1   79.79    6.60
   3  -4  -1   85.29    6.50
   3   4  -1   68.29    7.30
  -3   4   1   81.39    6.40
  -2  -4   1  592.04   23.20
   2  -4  -1  562.54   24.10
   2  -4  -1  564.04   22.50
  -2   4   1  559.04   22.40
   2   4  -1  574.44   22.80
   2   4  -1  552.04   23.70
  -2   4   1  591.34   23.10
  -1  -4   1  110.49    4.90
  -1  -4   1  105.59    5.80
   1  -4  -1  115.19    5.00
  -1  -4   1  117.69    6.00
  -1  -4   1  109.39    5.80
   1  -4  -1  123.19    5.90
   1  -4  -1  115.59    4.60
  -1   4   1  117.89    6.40
   1   4  -1  113.09    6.00
  -1   4   1  116.19    5.00
  -1   4   1  107.99    5.70
   1   4  -1  110.89    6.00
   1   4  -1  113.69    5.90
   1   4  -1  113.79    5.80
   0  -4  -1    3.20    1.70
   0  -4   1   -1.40    1.90
   0  -4  -1   -0.20    1.00
   0  -4   1    0.80    0.80
   0  -4  -1   -1.80    0.90
   0  -4  -1   -1.60    0.80
   0  -4   1    0.90    1.10
   0  -4   1   -0.10    1.00
   0   4  -1    0.50    0.70
   0   4  -1   -1.20    1.70
   0   4   1    0.30    0.90
   0   4  -1    0.40    1.00
   0   4  -1   -1.70    1.00
   0   4   1    2.20    1.50
  -1  -4  -1  110.59    6.20
  -1  -4  -1  105.59    5.80
   1  -4   1  107.89    6.50
   1  -4   1  115.49    4.90
   1  -4   1  122.29    6.00
  -1  -4  -1  114.19    6.10
  -1  -4  -1  108.49    5.20
   1   4   1  117.49    5.60
  -1   4  -1  116.89    6.10
  -1   4  -1  117.99    5.00
  -1   4  -1  114.89    5.00
   1   4   1  102.19    5.90
  -1   4  -1  116.99    6.50
   1   4   1  119.49    6.20
   2  -4   1  592.74   23.20
   2  -4   1  584.64   24.30
  -2  -4  -1  596.64   24.00
  -2   4  -1  572.64   21.30
   2   4   1  571.44   24.20
  -2   4  -1  582.74   23.60
  -2   4  -1  579.94   22.90
   3  -4   1   71.19    7.40
   3  -4   1   81.79    6.30
  -3  -4  -1   59.39    6.50
   3   4   1   72.69    7.30
  -3   4  -1   77.79    7.10
  -3   4  -1   80.29    7.80
  -4  -4  -1    3.30    4.50
   4  -4   1    8.40    4.00
   4  -4   1    5.90    4.20
   4   4   1    0.30    3.90
  -4   4  -1    9.50    3.90
   5  -4   1   -4.90    4.50
  -5  -4  -1   -4.70    5.30
   5  -4   1    9.10    4.40
   5   4   1   -5.90    4.00
  -5   4  -1    4.20    4.60
   5  -5  -1   18.80    5.10
   5  -5  -1    6.90    5.70
  -5  -5   1   25.30    6.80
  -5   5   1   14.60    5.30
   5   5  -1   11.10    5.50
  -4  -5   1    4.60    4.40
   4  -5  -1    0.00    3.00
   4  -5  -1    5.10    5.00
   4   5  -1    3.70    4.10
  -4   5   1    5.60    3.70
   3  -5  -1    1.40    2.30
   3  -5  -1   -0.60    2.90
  -3  -5   1    2.30    3.20
   3   5  -1    0.60    3.30
  -3   5   1    2.90    2.80
   2  -5  -1   61.09    6.90
  -2  -5   1   64.99    5.80
   2  -5  -1   61.79    4.40
  -2  -5   1   57.89    3.70
  -2   5   1   59.79    4.90
  -2   5   1   57.29    4.20
   2   5  -1   60.89    6.10
   2   5  -1   67.29    5.00
  -1  -5   1  375.46   14.80
   1  -5  -1  397.16   14.70
  -1  -5   1  391.66   16.00
  -1  -5   1  384.76   15.80
   1  -5  -1  406.16   16.80
   1  -5  -1  406.36   15.90
  -1  -5   1  378.96   15.90
   1  -5  -1  403.76   14.60
  -1  -5   1  390.86   15.80
  -1   5   1  387.76   14.60
   1   5  -1  373.16   16.00
   1   5  -1  407.16   16.00
  -1   5   1  383.76   16.50
   1   5  -1  388.46   15.90
   1   5  -1  369.66   14.80
   1   5  -1  373.86   15.60
   0  -5  -1   -0.30    1.70
   0  -5   1    3.00    2.10
   0  -5   1   -1.00    0.70
   0  -5  -1   -0.30    1.00
   0  -5  -1   -0.50    1.00
   0  -5   1    0.00    1.10
   0  -5   1    0.00    1.20
   0  -5  -1    0.00    0.80
   0   5  -1    0.80    0.80
   0   5   1   -0.60    1.10
   0   5  -1   -0.30    1.10
   0   5   1    0.40    1.20
   0   5   1   -0.80    1.50
   0   5  -1    0.60    1.30
   0   5  -1    0.20    1.90
   1  -5   1  391.76   16.00
  -1  -5  -1  407.16   15.70
  -1  -5  -1  379.66   16.00
  -1  -5  -1  390.56   16.00
   1  -5   1  388.46   15.10
   1  -5   1  390.16   16.70
  -1  -5  -1  385.86   15.30
  -1  -5  -1  386.96   16.30
   1   5   1  381.66   15.80
  -1   5  -1  409.36   16.70
  -1   5  -1  398.96   14.80
   1   5   1  395.36   16.20
   1   5   1  382.46   16.10
  -1   5  -1  395.06   16.10
  -1   5  -1  396.96   15.00
   2  -5   1   45.70    5.70
   2  -5   1   57.69    4.50
  -2  -5  -1   66.59    6.20
   2   5   1   71.89    6.40
  -2   5  -1   57.49    2.70
  -2   5  -1   67.69    5.40
  -2   5  -1   54.39    4.10
   2   5   1   59.69    4.50
   3  -5   1    4.70    3.40
   3  -5   1    4.50    2.60
  -3  -5  -1    3.40    3.30
  -3   5  -1    3.90    2.80
   3   5   1    4.10    3.40
   4  -5   1    5.40    3.40
  -4  -5  -1   -2.60    4.10
   4  -5   1    5.90    4.70
  -4   5  -1    5.60    3.70
   4   5   1    3.40    4.30
   5  -5   1   13.20    4.50
   5  -5   1    8.50    5.90
  -5  -5  -1   11.70    7.10
   5   5   1   12.20    5.80
  -5   5  -1   15.50    5.30
   5  -6  -1    2.30    5.60
  -5  -6   1   -0.70    5.40
   5  -6  -1    7.40    4.60
   5   6  -1    4.30    4.90
  -5   6   1    0.60    4.30
   4  -6  -1   17.00    4.20
  -4  -6   1   30.20    6.50
   4  -6  -1   15.50    5.60
  -4   6   1   18.10    4.70
   4   6  -1   18.10    5.20
  -3  -6   1   -0.90    2.90
   3  -6  -1   -1.40    3.60
   3  -6  -1    3.60    2.50
  -3   6   1    1.60    2.80
   3   6  -1    3.40    3.40
  -2  -6   1  243.88   11.80
   2  -6  -1  238.78   10.50
  -2  -6   1  241.98   10.10
   2   6  -1  249.97   11.70
  -2   6   1  244.98   11.90
   2   6  -1  224.48   12.10
  -2   6   1  242.78   10.60
  -1  -6   1   68.39    5.40
  -1  -6   1   72.99    4.00
   1  -6  -1   79.89    4.00
   1  -6  -1   84.29    3.40
   1  -6  -1   68.39    5.80
  -1  -6   1   82.79    5.30
  -1  -6   1   73.99    4.80
   1   6  -1   74.79    5.40
   1   6  -1   77.79    5.20
  -1   6   1   69.69    4.80
   1   6  -1   80.29    4.00
   1   6  -1   72.49    5.00
   0  -6  -1    0.60    0.80
   0  -6   1    1.20    1.20
   0  -6  -1    0.40    1.30
   0  -6  -1   -0.60    2.10
   0  -6   1   -0.30    1.20
   0  -6   1    0.10    0.80
   0  -6  -1    0.90    1.10
   0  -6   1   -1.20    2.30
   0   6  -1   -1.00    1.30
   0   6   1    0.00    1.30
   0   6  -1   -0.90    0.80
   0   6   1   -0.60    1.20
   0   6  -1    0.30    1.30
   0   6  -1    0.50    2.00
   0   6   1    0.70    1.90
   1  -6   1   74.19    4.20
   1  -6   1   80.09    6.10
  -1  -6  -1   84.59    5.60
  -1  -6  -1   69.79    5.00
  -1  -6  -1   79.39    4.30
  -1  -6  -1   72.19    5.10
  -1   6  -1   85.69    4.20
   1   6   1   70.39    5.20
   1   6   1   76.09    5.20
  -1   6  -1   80.39    3.40
   1   6   1   71.09    4.30
  -1   6  -1   89.49    5.50
   1   6   1   81.39    5.40
   2  -6   1  248.78   12.80
   2  -6   1  246.48   10.80
  -2  -6  -1  248.48   12.20
  -2   6  -1  229.08   10.40
  -2   6  -1  241.78    9.20
   2   6   1  236.58   10.90
  -2   6  -1  241.38   12.00
   2   6   1  235.38   12.30
   3  -6   1   -0.10    2.30
   3  -6   1    1.70    3.60
  -3  -6  -1   -1.60    3.20
  -3   6  -1   -3.20    2.70
   3   6   1    3.80    3.60
   4  -6   1   13.80    5.50
  -4  -6  -1   22.60    5.90
   4  -6   1   25.30    4.60
   4   6   1   14.60    5.30
  -4   6  -1   19.10    5.30
   5  -6   1    5.10    5.60
   5  -6   1    0.10    4.00
  -5  -6  -1    3.10    6.50
   5   6   1   -0.60    5.10
  -5   6  -1   -4.80    4.40
   5  -7  -1   10.20    4.50
  -5  -7   1    0.20    5.70
   5  -7  -1   -1.20    5.80
  -5   7   1   -4.80    4.10
   5   7  -1   -1.30    4.60
  -4  -7   1    7.50    4.80
   4  -7  -1    9.80    3.40
   4  -7  -1    3.30    4.70
   4   7  -1    9.40    4.80
  -4   7   1   13.40    4.30
   3  -7  -1  108.59    7.20
   3  -7  -1  111.99    9.70
  -3  -7   1  113.99    8.60
   3   7  -1  102.99    8.80
  -3   7   1  117.29    8.40
  -2  -7   1   30.00    4.50
   2  -7  -1   26.00    2.80
   2  -7  -1   22.60    4.40
  -2  -7   1   28.40    2.80
  -2   7   1   30.60    4.30
  -2   7   1   24.10    2.70
   2   7  -1   25.70    4.10
   2   7  -1   25.50    3.80
  -1  -7   1   21.10    2.30
  -1  -7   1   28.40    3.80
   1  -7  -1   23.30    2.40
  -1  -7   1   19.20    2.70
  -1  -7   1   22.10    4.00
   1  -7  -1   23.30    4.00
   1   7  -1   19.20    2.20
   1   7  -1   22.00    3.50
   1   7  -1   19.90    3.80
  -1   7   1   18.80    2.90
   1   7  -1   19.00    3.10
   0  -7  -1    1.90    2.30
   0  -7   1    6.40    3.00
   0  -7  -1   -0.30    0.90
   0  -7  -1    2.20    1.40
   0  -7  -1    1.30    1.40
   0  -7   1    0.00    1.00
   0  -7   1   -1.90    1.30
   0  -7   1    1.60    1.50
   0   7  -1    1.20    1.40
   0   7   1   -0.20    2.00
   0   7  -1    1.80    2.40
   0   7   1   -0.10    1.50
   0   7  -1   -0.10    1.70
   0   7  -1    0.50    1.00
   0   7   1    0.30    1.30
  -1  -7  -1   18.40    2.80
  -1  -7  -1   22.20    3.80
  -1  -7  -1   27.20    2.80
   1  -7   1   23.70    4.30
   1  -7   1   23.10    2.60
  -1  -7  -1   20.90    3.50
   1   7   1   19.20    3.10
  -1   7  -1   26.10    3.60
   1   7   1   16.80    2.30
   1   7   1   25.70    3.90
  -1   7  -1   24.30    2.60
  -2  -7  -1   25.00    4.30
   2  -7   1   26.10    4.80
   2   7   1   27.80    3.80
  -2   7  -1   23.70    2.00
   2   7   1   32.80    4.60
  -2   7  -1   20.20    3.60
  -2   7  -1   27.60    2.70
   3  -7   1  105.79    9.20
   3  -7   1  106.99    7.30
  -3  -7  -1  124.39    9.20
   3   7   1  119.99    9.30
  -3   7  -1  111.69    8.50
  -4  -7  -1   10.20    5.20
   4  -7   1    7.50    5.00
   4  -7   1    8.50    3.50
   4   7   1    4.50    4.10
  -4   7  -1    5.30    4.00
   5  -7   1    1.80    6.20
  -5  -7  -1    3.40    5.90
   5   7   1   -2.00    4.60
  -5   7  -1   10.50    5.40
   5  -8  -1   -0.20    5.80
  -5  -8   1    6.60    5.80
  -5   8   1   -2.60    4.50
   5   8  -1    1.20    4.70
   4  -8  -1    5.80    3.20
   4  -8  -1    2.40    5.20
  -4  -8   1    9.90    5.00
   4   8  -1    6.90    4.70
  -4   8   1    0.90    3.70
   3  -8  -1   71.49    5.60
  -3  -8   1   85.79    8.50
   3  -8  -1   72.29    8.60
  -3   8   1   66.69    6.90
   3   8  -1   63.09    7.30
   2  -8  -1    9.10    1.80
   2  -8  -1    7.00    1.10
  -2  -8   1    4.20    1.60
  -2  -8   1    6.80    3.00
   2  -8  -1    9.00    4.10
   2   8  -1    4.50    2.70
   2   8  -1    1.80    2.10
  -2   8   1    6.90    1.50
  -2   8   1   11.80    3.20
  -1  -8   1   77.99    4.60
  -1  -8   1   80.99    5.70
   1  -8  -1   84.19    4.60
  -1  -8   1   75.59    6.30
   1  -8  -1   84.69    6.80
  -1  -8   1   72.09    5.10
  -1   8   1   81.49    5.60
   1   8  -1   85.69    4.50
   1   8  -1   79.09    5.40
   1   8  -1   77.89    5.80
   0  -8  -1   -1.80    0.90
   0  -8  -1    2.40    2.70
   0  -8   1   -0.50    1.00
   0  -8   1    3.20    3.20
   0   8   1   -1.30    1.60
   0   8  -1   -3.60    1.80
   0   8   1    3.70    1.90
   0   8  -1   -0.10    1.50
   0   8  -1    0.60    1.10
   1  -8   1   78.49    4.80
  -1  -8  -1   84.69    6.20
  -1  -8  -1   67.29    5.10
   1  -8   1   82.69    6.90
  -1  -8  -1   78.59    5.90
   1   8   1   78.69    5.80
   1   8   1   81.89    4.70
  -1   8  -1   82.69    4.90
   1   8   1   83.39    5.50
  -1   8  -1   88.49    5.80
   2  -8   1    6.80    1.40
  -2  -8  -1    7.20    3.30
   2  -8   1   11.50    3.80
  -2   8  -1    6.90    1.50
  -2   8  -1    2.60    2.50
  -2   8  -1    4.10    1.20
   2   8   1    0.20    2.40
   3  -8   1   76.09    9.40
  -3  -8  -1  109.29   10.00
  -3   8  -1   95.19    8.80
   3   8   1   68.19    7.90
   4  -8   1    5.30    3.20
   4  -8   1   -1.90    4.50
  -4  -8  -1   -2.40    4.50
   4   8   1   -7.70    3.40
  -4   8  -1   -4.70    3.50
   5  -8   1   -6.00    5.10
  -5  -8  -1   -1.50    5.70
   5   8   1   -2.50    4.40
  -5   8  -1    3.30    5.00
   4  -9  -1    7.60    3.30
   4  -9  -1    1.50    5.10
  -4  -9   1    2.30    4.80
  -4   9   1   -0.90    3.50
   4   9  -1   -3.10    4.10
   3  -9  -1    9.20    2.70
  -3  -9   1   16.20    4.70
   3  -9  -1    9.70    4.80
   3   9  -1   12.20    4.30
  -3   9   1    8.70    3.90
   2  -9  -1    4.80    1.30
   2  -9  -1    5.30    3.50
  -2  -9   1    3.90    3.10
  -2   9   1    6.50    2.70
   2   9  -1    6.40    3.10
   2   9  -1    3.50    2.70
  -1  -9   1  164.58    8.70
  -1  -9   1  151.38    8.60
  -1  -9   1  161.58    9.30
   1  -9  -1  158.88    7.60
   1  -9  -1  156.78    9.50
   1   9  -1  154.68    7.30
   1   9  -1  161.38    8.30
  -1   9   1  149.29    8.40
   1   9  -1  153.98    8.60
   0  -9  -1   -0.30    0.90
   0  -9  -1   -3.30    2.50
   0  -9   1   -0.10    1.00
   0  -9   1   -0.60    3.10
   0   9  -1    0.20    1.60
   0   9  -1   -1.40    1.80
   0   9  -1   -1.30    1.00
   0   9   1   -0.80    1.50
  -1  -9  -1  153.68    8.70
  -1  -9  -1  139.89    8.70
   1  -9   1  156.98    7.70
   1  -9   1  154.58    9.70
   1   9   1  163.68    8.30
   1   9   1  153.98    7.50
  -1   9  -1  160.08    8.60
  -1   9  -1  158.68    7.70
   2  -9   1    0.80    3.10
   2  -9   1    4.20    1.40
  -2  -9  -1    6.90    3.30
  -2   9  -1    3.20    1.30
  -2   9  -1    1.30    2.50
  -2   9  -1    4.70    1.30
   2   9   1    3.60    2.90
   3  -9   1    5.10    4.40
  -3  -9  -1    4.70    4.00
  -3   9  -1   -1.30    3.20
   3   9   1   16.00    4.80
  -4  -9  -1   -1.80    4.40
   4  -9   1    9.00    5.40
  -4   9  -1    0.10    3.50
   4   9   1    4.40    4.50
   4 -10  -1   45.20    8.70
  -4 -10   1   64.59    9.40
   4  10  -1   34.60    6.90
  -4  10   1   48.90    7.40
   3 -10  -1    9.00    4.70
  -3 -10   1    9.00    4.20
   3  10  -1    2.30    4.00
  -3  10   1    2.30    3.10
  -2 -10   1   43.40    5.70
   2 -10  -1   35.20    6.00
   2 -10  -1   26.70    2.80
   2  10  -1   31.00    5.00
   2  10  -1   36.20    5.30
  -2  10   1   42.90    5.30
  -1 -10   1   46.30    5.80
  -1 -10   1   59.59    5.90
   1 -10  -1   46.20    6.40
   1  10  -1   51.29    5.50
   1  10  -1   44.80    4.60
   1  10  -1   40.30    3.70
  -1  10   1   34.90    4.50
   0 -10   1   -0.10    3.20
   0 -10  -1   -3.30    0.90
   0 -10   1   -0.20    1.10
   0 -10  -1   -1.70    2.70
   0  10   1    3.00    1.90
   0  10  -1    0.50    2.10
   0  10  -1   -1.10    1.00
   0  10  -1   -1.30    1.60
  -1 -10  -1   45.80    5.50
   1 -10   1   43.80    6.40
  -1 -10  -1   44.50    5.50
   1  10   1   46.50    4.60
  -1  10  -1   48.40    5.20
  -1  10  -1   42.30    4.10
   1  10   1   42.50    4.00
   2 -10   1   37.90    3.40
  -2 -10  -1   34.80    5.80
   2 -10   1   26.90    6.20
   2  10   1   35.40    5.50
  -2  10  -1   30.60    4.70
  -2  10  -1   38.20    3.30
   3 -10   1    7.40    5.00
  -3 -10  -1    8.80    4.50
   3  10   1    4.60    4.00
  -3  10  -1   10.70    4.00
  -4 -10  -1   54.29    8.80
   4 -10   1   49.20    8.60
   4  10   1   45.40    7.70
  -4  10  -1   57.29    8.10
  -4 -11   1   19.50    6.30
   4 -11  -1   14.80    6.80
   4  11  -1   13.30    5.50
  -4  11   1   14.80    4.90
   3 -11  -1   14.10    6.20
  -3 -11   1   24.60    5.70
  -3  11   1   22.90    4.90
   3  11  -1   19.50    5.30
   2 -11  -1    2.50    4.00
  -2 -11   1    0.40    2.90
   2 -11  -1   -0.10    1.50
   2  11  -1    0.70    2.90
  -2  11   1    2.40    2.60
   2  11  -1   -3.80    2.80
   1 -11  -1   37.80    5.80
  -1 -11   1   45.40    5.20
  -1 -11   1   44.50    6.20
   1  11  -1   51.29    5.00
   1  11  -1   42.30    5.30
   1  11  -1   46.20    4.20
  -1  11   1   37.00    4.70
   0 -11  -1    1.80    3.40
   0 -11   1   -2.90    3.30
   0 -11  -1   -0.50    0.90
   0 -11   1    1.50    1.20
   0  11  -1   -2.10    2.10
   0  11  -1   -1.70    1.10
   0  11   1    0.00    1.80
   0  11  -1    0.30    1.80
  -1 -11  -1   34.90    5.00
   1 -11   1   30.70    5.70
  -1 -11  -1   48.20    5.90
  -1  11  -1   41.80    5.10
  -1  11  -1   57.19    5.00
   1  11   1   50.19    4.80
   1  11   1   44.00    4.30
   2 -11   1    6.00    3.90
  -2 -11  -1    3.50    3.50
   2 -11   1   -0.70    1.50
   2  11   1    0.70    2.90
  -2  11  -1    2.00    3.00
   3 -11   1   14.30    5.60
  -3 -11  -1   11.10    4.90
   3  11   1   12.00    4.60
  -3  11  -1   16.50    5.00
  -4 -11  -1   24.40    6.70
   4 -11   1   26.70    7.20
   4  11   1   11.60    5.40
  -4  11  -1   12.80    5.20
  -4 -12   1   13.20    6.00
   4 -12  -1    2.40    5.60
  -4  12   1   14.20    4.90
   4  12  -1    6.90    5.20
   3 -12  -1   -3.10    4.40
  -3 -12   1    3.30    3.90
   3  12  -1    1.10    3.90
  -3  12   1    3.30    3.70
  -2 -12   1  107.49    8.30
   2 -12  -1   86.69    9.80
  -2  12   1  108.79    8.10
   2  12  -1   88.49    7.70
   1 -12  -1   16.40    5.10
  -1 -12   1   18.80    4.80
  -1 -12   1   10.50    3.60
   1  12  -1   16.40    3.70
  -1  12   1   17.90    3.60
   1  12  -1   14.30    3.10
   1  12  -1   16.30    2.90
   0 -12   1    0.70    4.10
   0 -12  -1   -0.40    1.10
   0 -12  -1    3.70    4.10
   0  12  -1   -0.40    2.20
   0  12  -1   -0.10    1.90
   0  12   1   -0.10    2.10
   0  12  -1   -0.30    1.10
  -1 -12  -1   14.40    4.20
  -1 -12  -1   12.40    4.10
   1 -12   1   14.00    5.00
  -1  12  -1   15.60    3.20
   1  12   1    7.30    2.60
  -1  12  -1    9.40    3.30
   1  12   1   17.80    3.00
   2 -12   1  121.29   12.20
  -2 -12  -1  111.29   10.30
  -2  12  -1  107.89    8.30
   2  12   1   96.19    8.10
   3 -12   1    2.10    5.20
  -3 -12  -1    3.70    4.00
   3  12   1   -0.10    3.60
  -3  12  -1    5.00    4.00
  -4 -12  -1   12.60    6.00
   4 -12   1    1.00    5.60
   4  12   1    9.60    5.10
  -4  12  -1   10.40    4.80
   4 -13  -1    3.50    6.40
  -4 -13   1    9.30    5.60
  -4  13   1    7.00    4.80
   4  13  -1   -3.80    4.60
   3 -13  -1    1.40    4.70
  -3 -13   1   -2.00    3.70
   3  13  -1    6.20    4.30
  -3  13   1    5.10    3.90
   2 -13  -1   13.80    6.00
  -2 -13   1    6.80    3.60
  -2  13   1    9.90    4.10
   2  13  -1    7.60    3.80
   1 -13  -1    5.60    4.80
  -1 -13   1    5.60    4.10
  -1 -13   1    0.30    2.70
   1  13  -1    1.50    2.90
  -1  13   1   -2.20    2.30
   1  13  -1    3.50    2.50
   1  13  -1    1.50    2.10
   0 -13  -1   -2.20    3.70
   0 -13   1    0.70    4.50
   0 -13  -1    0.60    1.10
   0  13  -1   -0.30    1.10
   0  13  -1    3.40    2.60
   0  13  -1   -0.90    2.10
   0  13   1    0.40    2.20
  -1 -13  -1    1.60    3.20
  -1 -13  -1    0.50    3.50
   1 -13   1   -1.60    3.80
  -1  13  -1    3.60    2.60
   1  13   1    3.20    2.20
  -1  13  -1    4.30    3.20
   1  13   1    1.90    2.20
  -2 -13  -1   13.40    4.60
  -2 -13  -1   13.60    4.50
   2 -13   1    7.30    5.00
   2  13   1   11.60    3.80
  -2  13  -1   14.80    4.10
   3 -13   1   -5.00    4.20
  -3 -13  -1    3.60    4.30
   3  13   1   -0.40    3.50
  -3  13  -1    0.40    3.20
   4 -13   1    6.10    6.40
  -4 -13  -1    2.10    5.50
   4  13   1    1.40    4.80
  -4  13  -1    1.20    4.40
   4 -14  -1   -7.00    5.90
  -4 -14   1   -4.30    5.00
  -4  14   1  -10.00    3.80
   4  14  -1   -0.40    4.90
   3 -14  -1    4.30    5.60
  -3 -14   1   -6.70    3.20
   3  14  -1   -1.00    3.80
  -3  14   1   -3.40    3.60
  -2 -14   1   12.10    4.50
   2 -14  -1    8.40    5.30
  -2 -14   1    7.60    3.80
  -2  14   1   10.00    3.90
   2  14  -1    8.90    3.90
   1 -14  -1   19.70    6.30
  -1 -14   1   22.60    5.70
  -1 -14   1   29.60    5.20
   1  14  -1   24.00    3.50
  -1  14   1   25.70    4.50
   1  14  -1   15.40    3.90
   1  14  -1   19.20    3.70
   0 -14   1   -2.30    4.40
   0 -14  -1   -2.40    4.30
   0 -14  -1    0.10    1.30
   0  14  -1    4.80    3.00
   0  14  -1   -0.10    2.60
   0  14   1   -0.30    2.40
  -1 -14  -1   29.00    5.60
   1 -14   1   13.30    5.70
  -1 -14  -1   20.20    5.30
  -1  14  -1   27.60    4.60
   1  14   1   24.60    4.00
   1  14   1   21.90    3.70
  -1  14  -1   24.70    4.00
  -2 -14  -1   13.40    5.00
   2 -14   1    8.70    5.30
  -2 -14  -1   16.60    4.60
   2  14   1   12.40    4.00
  -2  14  -1   11.10    4.20
  -3 -14  -1   -3.70    3.80
   3 -14   1   -6.80    4.80
   3  14   1   -7.60    3.20
  -3  14  -1   -4.50    3.40
  -4 -14  -1    3.10    5.90
   4 -14   1    0.80    6.00
   4  14   1   -2.80    4.80
  -4  14  -1    1.20    4.80
  -3 -15   1    0.50    3.90
   3 -15  -1    5.50    6.30
  -3  15   1   -2.40    3.70
   3  15  -1    2.80    4.40
   2 -15  -1    7.40    6.90
  -2 -15   1    1.70    3.50
  -2 -15   1    9.10    4.40
   2  15  -1    2.30    3.40
  -2  15   1    4.90    3.20
  -1 -15   1   22.80    6.00
  -1 -15   1   10.20    4.10
   1 -15  -1   13.60    5.90
   1  15  -1   14.90    3.30
   1  15  -1   12.40    4.50
   1  15  -1    8.90    3.10
  -1  15   1   14.50    3.80
   0 -15  -1   -1.80    5.40
   0 -15   1    1.90    5.10
   0  15  -1    7.60    3.10
   0  15   1    0.90    2.60
   0  15  -1   -0.80    2.80
   1 -15   1   15.70    6.70
  -1 -15  -1   12.50    4.40
  -1 -15  -1   12.10    5.00
   1  15   1    9.20    3.30
   1  15   1    9.90    3.10
  -1  15  -1   14.90    3.70
  -1  15  -1    5.60    3.40
  -2 -15  -1   15.50    4.50
   2 -15   1    1.90    4.90
  -2 -15  -1    1.20    3.60
   2  15   1    6.40    3.60
  -2  15  -1    5.10    4.00
   3 -15   1   -3.00    5.70
  -3 -15  -1   -4.20    3.70
  -3  15  -1    2.30    4.40
   3  15   1   -1.10    3.90
  -3 -16   1   -3.50    3.80
   3 -16  -1   -0.90    6.00
   3  16  -1   -0.60    4.00
  -3  16   1    3.00    4.30
   2 -16  -1   12.20    6.40
  -2 -16   1   12.90    5.00
  -2 -16   1   14.10    4.60
   2  16  -1   14.80    4.50
  -2  16   1   13.90    4.40
  -1 -16   1    1.30    4.70
  -1 -16   1   -0.70    2.90
   1 -16  -1    7.50    5.90
   1  16  -1    2.60    2.50
  -1  16   1    0.40    3.30
   1  16  -1    0.80    2.30
   0 -16  -1    2.90    5.90
   0 -16   1    1.50    5.60
   0  16  -1    1.70    3.40
   0  16  -1   -4.10    2.70
   0  16   1   -1.70    2.80
   1 -16   1   -7.30    5.20
  -1 -16  -1   -1.70    4.50
  -1 -16  -1    4.80    3.70
  -1  16  -1   -1.60    2.50
   1  16   1   -5.80    2.40
  -2 -16  -1    8.70    4.60
  -2 -16  -1   24.00    5.40
   2 -16   1   11.50    6.60
   2  16   1   12.40    4.00
  -2  16  -1   22.00    5.60
   3 -16   1   -7.70    6.10
  -3 -16  -1    0.60    4.30
   3  16   1   -2.20    3.80
  -3  16  -1    0.00    4.70
   3 -17  -1   -1.80    7.80
  -3 -17   1   -0.10    4.20
   3  17  -1   -1.50    3.90
  -3  17   1    8.30    4.80
   2 -17  -1    5.00    6.30
  -2 -17   1   10.50    4.70
  -2 -17   1    8.20    4.60
   2  17  -1    5.80    3.60
  -2  17   1    3.90    3.90
   1 -17  -1   -1.30    5.80
  -1 -17   1    4.40    3.30
  -1 -17   1   -5.20    4.50
   1  17  -1    0.70    2.70
  -1  17   1   -6.20    3.20
   1  17  -1    0.20    2.40
   0 -17   1   -4.10    5.00
   0 -17  -1    0.00    5.60
   0  17  -1    3.00    3.20
   0  17   1    4.30    3.30
  -1 -17  -1   -0.80    4.50
   1 -17   1   -2.90    6.40
  -1 -17  -1    3.50    3.80
   1  17   1   -1.60    2.90
  -1  17  -1   -2.80    3.30
  -2 -17  -1    4.50    4.30
  -2 -17  -1   13.10    4.70
   2 -17   1    4.10    6.70
[truncated: 2,457,853 more chars]
