# Supplementary material for: The phase transitions of 4-aminopyridine-based indolocarbazoles: twinning, local- and pseudo-symmetry
Source: Acta Crystallogr B Struct Sci Cryst Eng Mater. 2019 Jan 24;75(Pt 1):97–106. doi: 10.1107/S2052520618017341 (PMC6457041; doi:10.1107/S2052520618017341)
Supplement: Supplementary file 2 [file b-75-00097-2NICz-LTsup2.hkl]

data_2NICz-LT
#2_150                                                                      
_shelx_title ' '                                                                
_shelx_refln_list_code          4                                               
_shelx_F_calc_maximum      166.85                                               
_exptl_crystal_F_000       504.00                                               
_reflns_d_resolution_high  0.7586                                               
                                                                                
loop_                                                                           
 _space_group_symop_operation_xyz                                               
 'x, y, z'                                                                      
 '-x, y+1/2, -z+1/2'                                                            
 '-x, -y, -z'                                                                   
 'x, -y-1/2, z-1/2'                                                             
                                                                                
_cell_length_a     4.0641                                                       
_cell_length_b    16.5786                                                       
_cell_length_c    17.5717                                                       
_cell_angle_alpha  90.000                                                       
_cell_angle_beta   91.533                                                       
_cell_angle_gamma  90.000                                                       
                                                                                
_shelx_F_squared_multiplier     1.000                                           
                                                                                
loop_                                                                           
 _refln_index_h                                                                 
 _refln_index_k                                                                 
 _refln_index_l                                                                 
 _refln_F_squared_calc                                                          
 _refln_F_squared_meas                                                          
 _refln_F_squared_sigma                                                         
 _refln_observed_status                                                         
   2   0   0        319.52        289.00        25.76 o                         
   3   0   0          0.15          4.25        13.87 o                         
   4   0   0        563.05        525.35        47.28 o                         
   5   0   0          1.77          2.55        25.19 o                         
   1   1   0       4536.29       4072.41       103.54 o                         
   2   1   0          0.20          8.79         4.33 o                         
   3   1   0        254.67        231.82        25.48 o                         
   4   1   0          0.51          5.29        13.97 o                         
   5   1   0         95.76         98.96        20.80 o                         
   0   2   0       7322.73       6772.48       242.96 o                         
   1   2   0         43.35         25.37         8.51 o                         
   2   2   0       1185.07       1077.35        31.26 o                         
   3   2   0          3.38          7.08        13.02 o                         
   4   2   0          0.08        -13.60        13.60 o                         
   5   2   0          1.27          7.21        18.40 o                         
   1   3   0      27839.92      27021.61       559.89 o                         
   2   3   0          7.15          3.50         3.69 o                         
   3   3   0        548.90        515.72        39.35 o                         
   4   3   0          2.91        -12.46        18.68 o                         
   5   3   0        163.45        152.24        28.86 o                         
   0   4   0         19.87         21.43         2.55 o                         
   1   4   0        122.36        131.11         4.36 o                         
   2   4   0       5045.57       4675.19       110.38 o                         
   3   4   0          0.11         22.36        13.02 o                         
   4   4   0          5.35         35.67        18.40 o                         
   5   4   0          6.34        -14.03        31.14 o                         
   1   5   0       1085.85       1104.45        23.51 o                         
   2   5   0        111.34        108.08         5.42 o                         
   3   5   0         49.80         46.61         8.17 o                         
   4   5   0         11.03         26.04        18.12 o                         
   5   5   0         22.66         76.15        26.61 o                         
   0   6   0        201.61        227.74         8.51 o                         
   1   6   0         35.66         38.43         3.70 o                         
   2   6   0       8363.04       8400.53       302.66 o                         
   3   6   0          1.53         32.30         9.77 o                         
   4   6   0         99.16        123.99        22.36 o                         
   5   6   0          0.50         19.82        22.36 o                         
   1   7   0        548.40        543.78        13.21 o                         
   2   7   0         20.68         24.51         5.46 o                         
   3   7   0       3069.33       3043.11       136.09 o                         
   4   7   0         16.53         43.23        10.15 o                         
   5   7   0          6.95         13.02        22.93 o                         
   0   8   0       2304.70       2468.53        89.49 o                         
   1   8   0          0.36          4.67         2.91 o                         
   2   8   0         20.21         11.41         7.36 o                         
   3   8   0          0.03         22.51         8.53 o                         
   4   8   0        350.79        357.42        22.92 o                         
   1   9   0        149.86        166.05         7.73 o                         
   2   9   0         16.65         14.57         6.85 o                         
   3   9   0       1591.73       1562.17        72.04 o                         
   4   9   0         16.23         31.77        10.62 o                         
   0  10   0       1987.25       2105.89        93.78 o                         
   1  10   0         34.04         28.52         4.07 o                         
   2  10   0        216.01        245.59        20.33 o                         
   3  10   0          9.57         25.42         9.34 o                         
   4  10   0        965.47        964.61        47.76 o                         
   1  11   0          0.01         -4.17         4.17 o                         
   2  11   0        188.28        165.04        18.80 o                         
   3  11   0        109.66        120.59        15.57 o                         
   4  11   0         20.85         21.17        11.31 o                         
   0  12   0        905.58        935.23        63.13 o                         
   1  12   0         99.47         96.96         7.54 o                         
   2  12   0         29.70         24.00         9.13 o                         
   3  12   0          0.51         21.50        15.54 o                         
   4  12   0         26.77         54.07        15.29 o                         
   1  13   0        815.78        855.53        33.43 o                         
   2  13   0         92.58         88.29         8.16 o                         
   3  13   0         14.53         19.38        13.18 o                         
   4  13   0         17.40         32.84        14.15 o                         
   0  14   0        210.62        239.74        24.91 o                         
   1  14   0        160.10        166.56        10.94 o                         
   2  14   0        112.69         96.38         8.82 o                         
   3  14   0          6.61         20.62        10.37 o                         
   4  14   0          9.39         46.99        15.00 o                         
   1  15   0        570.02        549.32        26.20 o                         
   2  15   0          1.53          8.07         8.51 o                         
   3  15   0        100.71         73.32         9.78 o                         
   0  16   0        322.61        367.98        34.82 o                         
   1  16   0          1.65         10.22         6.71 o                         
   2  16   0         29.92         37.01        10.16 o                         
   3  16   0          4.32         12.64         9.12 o                         
   1  17   0        110.94        109.50         9.21 o                         
   2  17   0          3.72          1.56         9.58 o                         
   3  17   0          1.44          9.52         8.77 o                         
   0  18   0        602.58        583.10        47.28 o                         
   1  18   0        105.75        114.28        10.52 o                         
   2  18   0         25.14         28.10        13.87 o                         
   3  18   0          0.39          7.33         9.80 o                         
   1  19   0          2.85          7.21        13.11 o                         
   2  19   0         77.28         68.69        12.25 o                         
   0  20   0          0.61         15.00        19.25 o                         
   1  20   0        121.36        139.00        13.81 o                         
   2  20   0          0.49         31.07        11.26 o                         
   1  21   0         81.23         88.42        11.13 o                         
  -5   1   1          3.77         22.81        18.68 o                         
  -4   1   1         22.92          5.78        14.21 o                         
  -3   1   1         10.45         20.95        13.59 o                         
  -2   1   1        110.08        106.69         8.30 o                         
  -1   1   1       4385.48       4077.48       181.33 o                         
   0   1   1          5.36          5.54         0.86 o                         
   1   1   1       4405.46       4125.84        90.69 o                         
   2   1   1        115.13        106.20        11.71 o                         
   3   1   1         10.23         17.55        13.02 o                         
   4   1   1         23.14         21.96        14.11 o                         
   5   1   1          3.90         -4.84        18.40 o                         
  -5   2   1         81.57         95.62        21.40 o                         
  -4   2   1        133.65        141.71        17.61 o                         
  -3   2   1         49.01         47.56        14.15 o                         
  -2   2   1        278.24        265.35        10.70 o                         
  -1   2   1       3279.97       3120.87        75.88 o                         
   0   2   1          0.19          0.65         0.83 o                         
   1   2   1       3405.77       3284.57        63.49 o                         
   2   2   1        278.11        336.19        11.75 o                         
   3   2   1         47.98         35.10        13.59 o                         
   4   2   1        132.21        103.04        22.08 o                         
   5   2   1         84.98         84.26        20.14 o                         
  -5   3   1         27.89         32.52        28.73 o                         
  -4   3   1          7.46        -12.46        18.40 o                         
  -3   3   1        114.78        100.21        16.14 o                         
  -2   3   1         40.28         35.22         3.18 o                         
  -1   3   1      11996.88      11566.48       244.98 o                         
   0   3   1         73.22         73.06         3.73 o                         
   1   3   1      11930.69      12067.16       244.99 o                         
   2   3   1         36.69         25.71         3.54 o                         
   3   3   1        112.36        108.42        16.14 o                         
   4   3   1          6.84        -11.61        18.12 o                         
   5   3   1         27.68         26.99        27.74 o                         
  -5   4   1          1.99         -9.48        44.16 o                         
  -4   4   1         65.25         72.75        19.53 o                         
  -3   4   1        420.01        398.84        33.40 o                         
  -2   4   1       2263.25       2108.23        48.91 o                         
  -1   4   1        274.04        260.49         6.75 o                         
   0   4   1          4.44         11.31         4.44 o                         
   1   4   1        285.61        289.54         6.81 o                         
   2   4   1       2281.59       2306.70        61.58 o                         
   3   4   1        416.53        397.99        33.40 o                         
   4   4   1         64.88         50.67        18.97 o                         
   5   4   1          2.16          0.44        30.15 o                         
  -5   5   1        219.40        205.38        35.67 o                         
  -4   5   1         26.34         30.29        18.12 o                         
  -3   5   1         23.34         21.21         9.34 o                         
  -2   5   1        342.61        311.99        12.50 o                         
  -1   5   1       1069.64       1045.91        21.44 o                         
   0   5   1          8.32          8.74         1.99 o                         
   1   5   1       1065.63       1073.30        21.40 o                         
   2   5   1        381.92        354.18        18.18 o                         
   3   5   1         20.51         15.40         7.42 o                         
   4   5   1         29.90         40.48        18.40 o                         
   5   5   1        212.77        281.92        33.97 o                         
  -5   6   1         19.82         37.93        23.78 o                         
  -4   6   1        165.43        173.79        24.91 o                         
  -3   6   1         61.93         65.16        12.60 o                         
  -2   6   1        809.42        784.64        30.88 o                         
  -1   6   1        254.07        235.68         6.50 o                         
   0   6   1          7.86         10.16         2.17 o                         
   1   6   1        245.95        216.88         7.46 o                         
   2   6   1        837.14        818.16        23.99 o                         
   3   6   1         66.34         66.15         8.74 o                         
   4   6   1        161.38        178.32        24.35 o                         
   5   6   1         18.27         14.44        22.36 o                         
  -5   7   1          6.54          0.85        22.65 o                         
  -4   7   1        129.77        138.71        23.21 o                         
  -3   7   1        599.15        611.58        31.65 o                         
  -2   7   1        193.83        206.37        11.29 o                         
  -1   7   1         62.07         73.51         3.31 o                         
   0   7   1         83.78        110.40        10.45 o                         
   1   7   1         60.84         74.11         4.64 o                         
   2   7   1        173.71        177.77         9.90 o                         
   3   7   1        613.77        637.52        31.56 o                         
   4   7   1        117.42        149.16        23.50 o                         
   5   7   1          6.23         -4.81        21.80 o                         
  -4   8   1         46.15         44.14        14.44 o                         
  -3   8   1        596.44        597.25        33.54 o                         
  -2   8   1         65.95         66.78         7.67 o                         
  -1   8   1        292.59        307.03         7.37 o                         
   0   8   1         12.37         83.51        11.32 o                         
   1   8   1        282.41        303.82        12.05 o                         
   2   8   1         57.85         60.37         5.89 o                         
   3   8   1        670.40        734.02        33.65 o                         
   4   8   1         40.40         66.83        11.15 o                         
  -4   9   1         66.05         81.15        11.73 o                         
  -3   9   1         18.89         32.73         9.06 o                         
  -2   9   1         62.05         63.03        11.61 o                         
  -1   9   1        620.34        626.99        15.72 o                         
   0   9   1          1.28          5.58         3.65 o                         
   1   9   1        598.60        605.66        17.05 o                         
   2   9   1         56.10         49.78         8.13 o                         
   3   9   1         21.25         25.82         8.95 o                         
   4   9   1         71.03         79.75        12.08 o                         
  -4  10   1        520.36        524.00        29.66 o                         
  -3  10   1        159.56        163.45        13.59 o                         
  -2  10   1        133.73        148.19         9.60 o                         
  -1  10   1        184.40        183.24         7.44 o                         
   0  10   1          1.40          0.38         3.47 o                         
   1  10   1        188.80        188.98         8.94 o                         
   2  10   1        131.68        122.62         9.20 o                         
   3  10   1        139.68        163.98        55.47 o                         
   4  10   1        530.05        516.47        29.86 o                         
  -4  11   1        160.36        155.05        15.03 o                         
  -3  11   1        146.72        126.54        16.14 o                         
  -2  11   1         78.88         74.52         7.34 o                         
  -1  11   1        146.63        148.16         7.77 o                         
   0  11   1         27.54         33.36         3.71 o                         
   1  11   1        140.34        158.73         9.43 o                         
   2  11   1         84.36         72.95         7.84 o                         
   3  11   1        134.27        133.81        15.98 o                         
   4  11   1        177.32        151.93        15.21 o                         
  -4  12   1         76.80         66.24        15.57 o                         
  -3  12   1         20.75         52.21        15.71 o                         
  -2  12   1        608.44        551.48        19.91 o                         
  -1  12   1        145.12        157.93         9.53 o                         
   0  12   1         72.64         75.09        10.93 o                         
   1  12   1        164.93        167.10        10.58 o                         
   2  12   1        591.93        536.18        23.56 o                         
   3  12   1         18.19         24.27         9.95 o                         
   4  12   1         79.40         90.87        17.27 o                         
  -4  13   1         32.64         50.67        14.44 o                         
  -3  13   1          4.01         11.04         8.67 o                         
  -2  13   1        125.49        108.30         7.48 o                         
  -1  13   1          8.78         15.06         6.28 o                         
   0  13   1         34.04         35.11         7.01 o                         
   1  13   1          7.75         11.21         6.26 o                         
   2  13   1        114.50        112.18         9.24 o                         
   3  13   1          3.80          7.05        13.87 o                         
   4  13   1         33.90         36.80        15.57 o                         
  -4  14   1          1.34         29.53        11.24 o                         
  -3  14   1          5.96          3.74        10.09 o                         
  -2  14   1         46.58         41.12         8.82 o                         
  -1  14   1        273.49        275.22        15.32 o                         
   0  14   1         20.34         18.64         6.63 o                         
   1  14   1        309.06        331.44        15.85 o                         
   2  14   1         43.11         41.29         6.41 o                         
   3  14   1          5.66         -0.49        10.16 o                         
   4  14   1          1.28         24.63        15.57 o                         
  -3  15   1         18.48         31.87         8.91 o                         
  -2  15   1         48.39         56.33         7.85 o                         
  -1  15   1        142.64        128.48         9.19 o                         
   0  15   1        326.84        351.07        23.50 o                         
   1  15   1        125.60        133.27        11.81 o                         
   2  15   1         53.20         53.89         6.92 o                         
   3  15   1         18.75         32.26        11.14 o                         
  -3  16   1         38.28         44.37         9.12 o                         
  -2  16   1        111.99        119.08         9.51 o                         
  -1  16   1         99.50         97.13         9.88 o                         
   0  16   1          2.11         15.18        11.50 o                         
   1  16   1         89.48         89.96         8.78 o                         
   2  16   1        114.23        100.56         9.97 o                         
   3  16   1         43.52         54.47         9.25 o                         
  -3  17   1         28.00         37.23         9.17 o                         
  -2  17   1         38.22         42.78        10.78 o                         
  -1  17   1         17.53         24.44         9.27 o                         
   0  17   1        444.76        535.88        31.22 o                         
   1  17   1         19.94         23.71         9.29 o                         
   2  17   1         38.52         30.99         8.31 o                         
   3  17   1         25.78         29.03         9.22 o                         
  -3  18   1         49.85         58.60        15.29 o                         
  -2  18   1         18.32         25.01        10.74 o                         
  -1  18   1         93.72         97.96        11.63 o                         
   0  18   1         41.51         46.49        13.39 o                         
   1  18   1         93.76        112.91        19.60 o                         
   2  18   1         20.85         22.61        10.46 o                         
   3  18   1         51.59         52.37        16.70 o                         
  -2  19   1          0.75         13.20        10.63 o                         
  -1  19   1        126.74        132.74        12.88 o                         
   0  19   1         44.63         60.22        14.10 o                         
   1  19   1        128.01        118.79         9.43 o                         
   2  19   1          0.83         30.38        11.20 o                         
  -2  20   1         41.04         70.90        12.20 o                         
  -1  20   1         31.46         24.01         9.55 o                         
   0  20   1          5.59         19.92         9.10 o                         
   1  20   1         34.12         45.15         9.55 o                         
   2  20   1         38.58         60.01        17.83 o                         
  -1  21   1         42.24         50.49        10.90 o                         
   0  21   1          0.12         13.73        14.11 o                         
   1  21   1         46.73         62.15        10.74 o                         
  -5   0   2          0.45          5.10        26.33 o                         
  -4   0   2          0.20         -0.28        19.53 o                         
  -3   0   2        124.07        102.48        16.70 o                         
  -2   0   2         11.86          0.57        11.32 o                         
   1   0   2       7658.22       7069.79       196.86 o                         
   2   0   2         10.54         17.27         9.91 o                         
   4   0   2          0.22          8.21        19.53 o                         
   5   0   2          0.51          7.64        24.06 o                         
  -5   1   2          4.87        -12.44        18.28 o                         
  -4   1   2        200.41        190.36        19.20 o                         
  -3   1   2         15.65         23.21        13.59 o                         
  -2   1   2         46.99         46.14        11.61 o                         
  -1   1   2       2033.15       1822.74        67.66 o                         
   1   1   2       2000.16       1884.22        41.48 o                         
   2   1   2         45.49         43.62         8.13 o                         
   3   1   2         15.26         19.48         7.54 o                         
   4   1   2        200.09        207.34        19.61 o                         
   5   1   2          4.70          8.46        22.93 o                         
  -5   2   2         34.77         44.29        19.90 o                         
  -4   2   2          5.71        -12.11        13.74 o                         
  -3   2   2        248.63        244.84        26.04 o                         
  -2   2   2         69.61         53.70         4.74 o                         
  -1   2   2       2870.48       2597.21        62.18 o                         
   0   2   2       3349.95       3197.57        81.31 o                         
   1   2   2       2916.70       2666.56        62.18 o                         
   2   2   2         74.64         73.62         5.55 o                         
   3   2   2        249.24        249.11        16.19 o                         
   4   2   2          5.66        -13.02        17.55 o                         
   5   2   2         35.94         31.32        18.36 o                         
  -5   3   2         63.93         75.08        20.53 o                         
  -4   3   2         29.76         13.59        19.25 o                         
  -3   3   2          3.66         22.36        13.59 o                         
  -2   3   2        476.78        427.18        13.42 o                         
  -1   3   2        589.48        554.22        13.94 o                         
   0   3   2       8524.63       8498.36       186.98 o                         
   1   3   2        603.11        602.63        36.80 o                         
   2   3   2        438.50        407.48        13.51 o                         
   3   3   2          3.43          2.55        12.17 o                         
   4   3   2         30.75          7.93        17.83 o                         
   5   3   2         60.56         69.82        30.86 o                         
  -5   4   2          6.77          6.17        32.70 o                         
  -4   4   2         22.89         41.33        18.40 o                         
  -3   4   2         13.58         27.46        13.30 o                         
  -2   4   2        345.01        333.01        12.70 o                         
  -1   4   2         66.88         61.30         2.67 o                         
   0   4   2        606.68        587.25        15.46 o                         
   1   4   2         57.63         64.59         2.66 o                         
   2   4   2        349.53        376.57        12.01 o                         
   3   4   2         14.77         19.53        13.02 o                         
   4   4   2         20.01         11.89        16.99 o                         
   5   4   2          5.93        -12.65        51.66 o                         
  -5   5   2         17.02         24.20        46.57 o                         
  -4   5   2          0.15         26.33        18.97 o                         
  -3   5   2         66.03         56.52         7.97 o                         
  -2   5   2       2722.87       2677.65       102.29 o                         
  -1   5   2        143.06        131.55         4.77 o                         
   0   5   2        474.30        424.43        14.22 o                         
   1   5   2        160.13        167.41         7.44 o                         
   2   5   2       2777.03       2901.39        79.31 o                         
   3   5   2         66.54         57.06         8.33 o                         
   4   5   2          0.12         30.57        17.83 o                         
   5   5   2         15.19         48.69        23.50 o                         
  -5   6   2          5.38         -3.40        24.06 o                         
  -4   6   2        186.14        263.81        32.84 o                         
  -3   6   2         23.70         22.14         7.54 o                         
  -2   6   2        111.40        128.06        16.12 o                         
  -1   6   2        240.09        229.01         6.13 o                         
   0   6   2         44.73         56.00         3.08 o                         
   1   6   2        224.21        221.35         8.67 o                         
   2   6   2        116.97        107.36         5.68 o                         
   3   6   2         20.86         36.82         7.89 o                         
   4   6   2        180.95        248.80        30.29 o                         
   5   6   2          4.98         19.25        22.93 o                         
  -4   7   2         64.53         76.26        11.02 o                         
  -3   7   2        432.28        414.72        30.56 o                         
  -2   7   2          8.79         10.05         5.29 o                         
  -1   7   2         73.73         75.40         3.14 o                         
   0   7   2        507.86        526.39        15.92 o                         
   1   7   2         76.08         75.29         3.44 o                         
   2   7   2          9.10          7.75         4.13 o                         
   3   7   2        414.76        493.12        40.62 o                         
   4   7   2         70.00         86.31        11.34 o                         
  -4   8   2        123.12         97.47        11.78 o                         
  -3   8   2        279.55        303.76        19.38 o                         
  -2   8   2         37.97         34.21         6.04 o                         
  -1   8   2        784.71        833.56        16.82 o                         
   0   8   2          6.54          5.84         3.11 o                         
   1   8   2        750.78        775.12        20.06 o                         
   2   8   2         35.69         34.88         5.33 o                         
   3   8   2        293.74        295.76        20.52 o                         
   4   8   2        119.55        115.21        16.99 o                         
  -4   9   2         81.15         95.13        11.94 o                         
  -3   9   2        354.26        337.47        21.75 o                         
  -2   9   2         24.02         27.71         7.12 o                         
  -1   9   2         47.90         51.75         3.61 o                         
   0   9   2        445.84        466.03        16.23 o                         
   1   9   2         53.74         51.75         4.34 o                         
   2   9   2         25.70         18.63         5.99 o                         
   3   9   2        353.69        377.40        21.72 o                         
   4   9   2         87.79        100.47        12.56 o                         
  -4  10   2         45.78         61.21        12.46 o                         
  -3  10   2         32.01         31.30         9.26 o                         
  -2  10   2        285.24        261.95        13.88 o                         
  -1  10   2         75.31         78.49         4.21 o                         
   0  10   2         47.17         53.62         4.14 o                         
   1  10   2         85.22         87.49         8.94 o                         
   2  10   2        261.73        246.09        17.78 o                         
   3  10   2         35.96         39.54         8.14 o                         
   4  10   2         43.80         57.08        11.76 o                         
  -4  11   2         45.65         52.38        11.78 o                         
  -3  11   2         26.37         28.31        11.04 o                         
  -2  11   2         41.47         44.54         5.75 o                         
  -1  11   2         94.51         91.37         5.91 o                         
   0  11   2        870.07        964.65        31.56 o                         
   1  11   2         86.04         91.70         7.26 o                         
   2  11   2         41.19         47.92         7.20 o                         
   3  11   2         23.54         16.38         9.48 o                         
   4  11   2         51.80         48.88        23.35 o                         
  -4  12   2         10.80         32.55        14.15 o                         
  -3  12   2          7.36         21.48         8.66 o                         
  -2  12   2        130.01        114.35         7.40 o                         
  -1  12   2        163.61        179.16         9.24 o                         
   0  12   2         39.88         46.80         6.10 o                         
   1  12   2        157.54        172.58        10.61 o                         
   2  12   2        116.76        107.10         8.95 o                         
   3  12   2          6.43          5.63         9.53 o                         
   4  12   2         11.85         22.65        14.15 o                         
  -4  13   2          6.01         36.51        10.72 o                         
  -3  13   2          4.67         10.03         7.13 o                         
  -2  13   2         84.93         73.65         6.68 o                         
  -1  13   2        348.84        337.81        15.85 o                         
   0  13   2          4.48         11.53         6.13 o                         
   1  13   2        323.91        328.56        16.47 o                         
   2  13   2         79.27         75.91         8.73 o                         
   3  13   2          4.44         -0.20         9.74 o                         
   4  13   2          5.51          8.78        14.15 o                         
  -4  14   2          4.03         15.47        10.87 o                         
  -3  14   2         35.06         26.38         7.90 o                         
  -2  14   2         53.49         36.93         9.65 o                         
  -1  14   2         86.57         85.02        11.86 o                         
   0  14   2         78.70         99.36         7.62 o                         
   1  14   2         78.62         85.65         9.44 o                         
   2  14   2         49.76         39.93         7.81 o                         
   3  14   2         36.02         25.46        10.42 o                         
   4  14   2          3.68         33.97        15.57 o                         
  -3  15   2          9.20         -0.89         8.87 o                         
  -2  15   2         70.55         65.95         7.11 o                         
  -1  15   2         23.45         29.16         9.21 o                         
   0  15   2         11.83         26.08         7.73 o                         
   1  15   2         23.73         29.08         7.35 o                         
   2  15   2         73.23         59.65         6.98 o                         
   3  15   2          9.72          4.83        10.66 o                         
  -3  16   2          5.97         15.01         8.45 o                         
  -2  16   2          1.72          3.31         7.26 o                         
  -1  16   2         87.75         80.41        11.89 o                         
   0  16   2        719.15        720.73        30.36 o                         
   1  16   2         79.18         79.10        21.18 o                         
   2  16   2          1.51         -0.69         7.54 o                         
   3  16   2          6.23         -0.33        10.78 o                         
  -3  17   2          3.63         13.70         8.71 o                         
  -2  17   2         15.03         15.85         9.89 o                         
  -1  17   2         23.33         29.08         9.37 o                         
   0  17   2         28.53         43.09         8.52 o                         
   1  17   2         24.05         26.17         7.67 o                         
   2  17   2         16.46         21.16         8.22 o                         
   3  17   2          3.45          8.88         8.77 o                         
  -2  18   2         46.09         60.71        11.47 o                         
  -1  18   2         20.44         26.96         9.63 o                         
   0  18   2         48.10         60.52         7.48 o                         
   1  18   2         19.08         21.58         7.97 o                         
   2  18   2         40.66         56.86         9.21 o                         
  -2  19   2         28.04         38.58        11.31 o                         
  -1  19   2         92.80        116.47        12.41 o                         
   0  19   2         92.32        101.03        10.53 o                         
   1  19   2         97.29         91.82        12.90 o                         
   2  19   2         31.61         32.53         8.91 o                         
  -2  20   2         44.97         48.22        11.75 o                         
  -1  20   2         66.12         84.31        11.78 o                         
   0  20   2          0.89         20.47         8.26 o                         
   1  20   2         73.45         89.42        18.12 o                         
   2  20   2         50.13         58.96        12.04 o                         
  -1  21   2         12.55         19.92        19.26 o                         
   0  21   2         43.69         48.08        10.54 o                         
   1  21   2         11.01         20.81        11.26 o                         
  -5   1   3          0.56          1.68        19.57 o                         
  -4   1   3         12.37          3.11        14.35 o                         
  -3   1   3         16.30         17.05        10.16 o                         
  -2   1   3         15.76         21.51        10.47 o                         
  -1   1   3         35.03         28.69         3.01 o                         
   0   1   3         27.99         29.63         1.18 o                         
   1   1   3         37.92         28.84         1.94 o                         
   2   1   3         17.55         15.87         3.19 o                         
   3   1   3         14.51          6.11         7.28 o                         
   4   1   3         11.31         18.92        13.97 o                         
   5   1   3          0.52          5.32        16.36 o                         
  -5   2   3          7.24          9.73        20.51 o                         
  -4   2   3          9.93         -4.70        13.97 o                         
  -3   2   3         50.53         60.86        14.44 o                         
  -2   2   3         10.58          7.75         4.11 o                         
  -1   2   3         26.92         19.65         2.34 o                         
   0   2   3        149.32        125.70         4.14 o                         
   1   2   3         23.24         14.91         2.28 o                         
   2   2   3         10.35         10.28         2.84 o                         
   3   2   3         50.91         63.22         8.53 o                         
   4   2   3          9.98        -12.74        16.70 o                         
   5   2   3          7.69         31.25        18.05 o                         
  -5   3   3         48.29         56.56        21.42 o                         
  -4   3   3          7.63          3.42        14.67 o                         
  -3   3   3         12.51         -4.25        13.02 o                         
  -2   3   3        225.50        204.14        10.43 o                         
  -1   3   3        404.14        371.86         9.21 o                         
   0   3   3          4.61          6.57         1.71 o                         
   1   3   3        389.40        388.53        10.58 o                         
   2   3   3        219.05        215.28         9.31 o                         
   3   3   3         10.94         15.13         7.74 o                         
   4   3   3          7.71          3.68        17.55 o                         
   5   3   3         44.51         53.20        38.50 o                         
  -5   4   3          1.58          6.06        36.80 o                         
  -4   4   3          4.34         12.17        17.55 o                         
  -3   4   3          9.47         23.21        12.74 o                         
  -2   4   3         17.20         24.34         4.09 o                         
  -1   4   3        210.16        192.92         5.49 o                         
   0   4   3         12.15         13.19         1.91 o                         
   1   4   3        224.14        212.16         6.58 o                         
   2   4   3         17.64         14.48         4.28 o                         
   3   4   3         10.67          0.99         7.02 o                         
   4   4   3          4.89          5.66        16.42 o                         
   5   4   3          1.40          9.73        47.28 o                         
  -5   5   3          0.47        -28.78        46.71 o                         
  -4   5   3          3.00         25.48        19.25 o                         
  -3   5   3        108.35        122.86        17.83 o                         
  -2   5   3         57.56         72.93         6.76 o                         
  -1   5   3         12.32         11.35         2.15 o                         
   0   5   3         40.86         41.73         2.59 o                         
   1   5   3         13.62         15.55         2.77 o                         
   2   5   3         55.17         63.72         6.61 o                         
   3   5   3        112.46        100.96         9.66 o                         
   4   5   3          3.41         12.46        16.14 o                         
   5   5   3          0.41         13.59        21.23 o                         
  -5   6   3          1.03        -27.88        27.88 o                         
  -4   6   3         59.19         69.64        20.67 o                         
  -3   6   3          5.88          7.71        12.88 o                         
  -2   6   3          2.66         -5.06         5.06 o                         
  -1   6   3        311.37        303.13         7.63 o                         
   0   6   3         46.38         44.64         2.54 o                         
   1   6   3        327.87        345.11        10.61 o                         
   2   6   3          3.00         -0.04         3.75 o                         
   3   6   3          6.64          7.00         7.64 o                         
   4   6   3         52.49         70.52        10.68 o                         
   5   6   3          1.16          8.49        20.95 o                         
  -4   7   3         21.27         42.46        20.10 o                         
  -3   7   3         56.83         79.48        19.39 o                         
  -2   7   3         13.10         20.49         6.00 o                         
  -1   7   3         26.84         25.67         2.71 o                         
   0   7   3         90.55        105.50         5.91 o                         
   1   7   3         23.66         24.55         3.00 o                         
   2   7   3         13.86         15.29         4.55 o                         
   3   7   3         49.51         67.64        14.86 o                         
   4   7   3         20.81         20.27         9.89 o                         
  -4   8   3         21.53         25.76        19.25 o                         
  -3   8   3          1.43         22.91         8.10 o                         
  -2   8   3        124.14        122.91        10.13 o                         
  -1   8   3         44.65         56.06         3.23 o                         
   0   8   3         55.26         64.44         4.12 o                         
   1   8   3         50.25         66.10         5.09 o                         
   2   8   3        139.35        150.59        10.81 o                         
   3   8   3          1.24          5.46         8.42 o                         
   4   8   3         23.07         24.70        10.37 o                         
  -4   9   3         25.56         37.10        10.50 o                         
  -3   9   3        127.77        132.46        21.64 o                         
  -2   9   3         10.76          7.03         4.61 o                         
  -1   9   3        154.72        159.71         6.80 o                         
   0   9   3         30.87         31.20         3.08 o                         
   1   9   3        135.38        139.78         6.45 o                         
   2   9   3          9.75          7.93         5.80 o                         
   3   9   3        114.19        137.91        12.18 o                         
   4   9   3         28.78         17.22        10.47 o                         
  -4  10   3         12.39         10.96        10.24 o                         
  -3  10   3         39.78         40.79         9.35 o                         
  -2  10   3         92.78         79.91         6.34 o                         
  -1  10   3         76.44         67.99         4.45 o                         
   0  10   3        141.64        154.63         6.84 o                         
   1  10   3         68.56         68.39         5.51 o                         
   2  10   3         80.93         76.48         7.65 o                         
   3  10   3         37.98         28.77         9.48 o                         
   4  10   3         12.33         18.74        11.08 o                         
  -4  11   3         12.94         11.16        10.76 o                         
  -3  11   3         27.78         45.06         8.78 o                         
  -2  11   3         24.06         16.80         5.40 o                         
  -1  11   3         46.81         46.59         3.99 o                         
   0  11   3          0.91         -1.39         4.05 o                         
   1  11   3         51.28         51.50         6.38 o                         
   2  11   3         27.17         19.36         6.56 o                         
   3  11   3         31.41         31.88         9.78 o                         
   4  11   3         12.53          5.38        13.87 o                         
  -4  12   3          0.81         17.38         9.99 o                         
  -3  12   3         30.96         37.04         7.45 o                         
  -2  12   3          9.21          8.34         5.48 o                         
  -1  12   3         60.58         64.67         4.94 o                         
   0  12   3          6.20          8.58         6.80 o                         
   1  12   3         54.95         57.61         7.10 o                         
   2  12   3         10.07         23.56         6.93 o                         
   3  12   3         27.66         28.89         9.95 o                         
   4  12   3          0.80          4.25        14.44 o                         
  -4  13   3          7.30         23.81         9.22 o                         
  -3  13   3          4.43         -1.30         7.17 o                         
  -2  13   3          0.97          5.40         5.58 o                         
  -1  13   3        115.70        107.35        12.04 o                         
   0  13   3          0.11         -0.64         7.17 o                         
   1  13   3        112.29        123.36        11.23 o                         
   2  13   3          0.99          4.09         6.97 o                         
   3  13   3          4.63         13.10         9.95 o                         
   4  13   3          8.25         17.83        15.00 o                         
  -4  14   3          9.21         10.16        11.02 o                         
  -3  14   3         18.89          9.94         8.67 o                         
  -2  14   3         23.84         17.31         5.93 o                         
  -1  14   3         40.58         36.69         6.75 o                         
   0  14   3        245.24        257.37        17.49 o                         
   1  14   3         38.44         44.65         7.47 o                         
   2  14   3         21.38         24.57         7.59 o                         
   3  14   3         17.12         12.04        10.16 o                         
   4  14   3          9.47         22.93        15.57 o                         
  -3  15   3         54.13         66.07        14.92 o                         
  -2  15   3        100.75         86.16         9.93 o                         
  -1  15   3         59.34         66.88         7.77 o                         
   0  15   3          6.17         10.76         6.26 o                         
   1  15   3         55.84         68.62         8.41 o                         
   2  15   3         96.26         77.24        10.53 o                         
   3  15   3         47.39         61.74        17.41 o                         
  -3  16   3         16.00         25.44         9.58 o                         
  -2  16   3         36.99         34.59        11.44 o                         
  -1  16   3          5.23          4.67         6.90 o                         
   0  16   3         60.33         66.47         9.03 o                         
   1  16   3          4.64          7.65         7.33 o                         
   2  16   3         41.96         45.30         8.41 o                         
   3  16   3         14.09         25.37        14.01 o                         
  -3  17   3         24.78         24.50         8.91 o                         
  -2  17   3          1.98         -6.26        10.82 o                         
  -1  17   3         79.45         75.84         8.73 o                         
   0  17   3         15.05         23.37         6.83 o                         
   1  17   3         83.87         81.46         8.92 o                         
   2  17   3          2.23          7.13         8.06 o                         
   3  17   3         22.82         17.41         8.92 o                         
  -2  18   3          0.05         16.10        18.12 o                         
  -1  18   3         87.88         94.06        10.89 o                         
   0  18   3          0.27          4.89         7.36 o                         
   1  18   3         82.84         74.27        11.32 o                         
   2  18   3          0.04         -5.71         8.34 o                         
  -2  19   3         10.23         19.87        10.57 o                         
  -1  19   3         17.63         22.25         9.42 o                         
   0  19   3          2.60          5.73         7.05 o                         
   1  19   3         17.27         18.24         8.16 o                         
   2  19   3          8.97         17.73        12.85 o                         
  -2  20   3         15.44         25.49        11.42 o                         
  -1  20   3         21.48         33.19        10.47 o                         
   0  20   3          5.65          4.24         9.10 o                         
   1  20   3         22.41         42.39         8.95 o                         
   2  20   3         15.78         30.00         9.33 o                         
  -1  21   3          8.49         -2.16        15.72 o                         
   0  21   3         11.07         -2.72        12.46 o                         
   1  21   3          7.52         25.67        12.74 o                         
  -5   0   4          9.64        -12.46        27.18 o                         
  -4   0   4         10.96         11.61        20.67 o                         
  -3   0   4        445.29        445.52        37.37 o                         
  -2   0   4        302.81        282.21        25.48 o                         
  -1   0   4         37.95         48.69         8.49 o                         
   0   0   4       2899.53       2691.66        68.60 o                         
   1   0   4         37.45         42.08         2.45 o                         
   2   0   4        311.61        291.07        11.44 o                         
   3   0   4        444.06        443.82        31.71 o                         
   4   0   4         11.33          6.28        20.81 o                         
   5   0   4          8.94         47.28        23.78 o                         
  -5   1   4         14.39         39.19        21.48 o                         
  -4   1   4        100.22         78.34        16.20 o                         
  -3   1   4         12.72         21.27        10.10 o                         
  -2   1   4        502.06        426.27        33.40 o                         
  -1   1   4        917.87        805.13        23.52 o                         
   0   1   4        127.22         89.46         2.51 o                         
   1   1   4        899.57        825.75        15.12 o                         
   2   1   4        481.44        448.52        11.91 o                         
   3   1   4         14.52          3.98         7.44 o                         
   4   1   4        102.01         81.68        10.47 o                         
   5   1   4         13.50         30.14        23.21 o                         
  -5   2   4         14.72         34.13        20.91 o                         
  -4   2   4         14.19         -3.65        14.86 o                         
  -3   2   4        329.95        299.48        29.72 o                         
  -2   2   4         23.15         25.02         3.92 o                         
  -1   2   4        137.60        139.73         4.68 o                         
   0   2   4        228.94        227.88         6.74 o                         
   1   2   4        126.83        125.43         4.32 o                         
   2   2   4         20.97         14.66         3.32 o                         
   3   2   4        321.16        333.13        19.14 o                         
   4   2   4         16.33        -16.42        16.42 o                         
   5   2   4         13.73         37.70        17.56 o                         
  -5   3   4         19.13         36.60        32.70 o                         
  -4   3   4         11.67         10.70        28.87 o                         
  -3   3   4         60.56         43.31        14.72 o                         
  -2   3   4        341.02        355.51        12.69 o                         
  -1   3   4        441.70        404.39         9.91 o                         
   0   3   4         79.19         82.35         3.24 o                         
   1   3   4        439.77        409.37        11.31 o                         
   2   3   4        330.49        333.58        10.45 o                         
   3   3   4         57.79         56.25         6.46 o                         
   4   3   4         12.18          3.40        16.42 o                         
   5   3   4         21.63         25.58        45.58 o                         
  -5   4   4         70.36         70.90        21.72 o                         
  -4   4   4         44.81         59.73        20.10 o                         
  -3   4   4         17.93         32.84        13.59 o                         
  -2   4   4        254.94        220.23         9.53 o                         
  -1   4   4        336.77        353.37         9.35 o                         
   0   4   4       2335.03       2323.70        54.98 o                         
   1   4   4        328.74        341.85        10.01 o                         
   2   4   4        239.25        219.92         9.76 o                         
   3   4   4         19.48         24.79         6.06 o                         
   4   4   4         48.78         42.46        16.99 o                         
   5   4   4         71.84         68.09        52.51 o                         
  -5   5   4         22.48         -6.58        31.56 o                         
  -4   5   4         50.90         90.30        22.65 o                         
  -3   5   4         29.85         35.10        15.57 o                         
  -2   5   4        125.37        116.49         7.46 o                         
  -1   5   4         74.85         76.72         3.77 o                         
   0   5   4       1417.77       1462.00        34.89 o                         
   1   5   4         73.24         71.88         3.74 o                         
   2   5   4        121.76        131.96        12.34 o                         
   3   5   4         25.33         32.12         7.80 o                         
   4   5   4         46.99         33.40        17.83 o                         
   5   5   4         23.69         36.52        20.67 o                         
  -4   6   4         20.77         33.12        20.10 o                         
  -3   6   4          6.08         -2.13         6.92 o                         
  -2   6   4         35.03         38.09         5.07 o                         
  -1   6   4        638.37        657.95        13.82 o                         
   0   6   4         77.53         83.61         4.08 o                         
   1   6   4        622.62        647.79        19.45 o                         
   2   6   4         29.82         31.68         9.00 o                         
   3   6   4          6.67         -0.07         6.56 o                         
   4   6   4         22.91          7.64        15.85 o                         
  -4   7   4         33.25         35.10        19.82 o                         
  -3   7   4        318.41        312.35        20.40 o                         
  -2   7   4         35.37         32.24         4.50 o                         
  -1   7   4        615.76        626.41        14.02 o                         
   0   7   4       1403.56       1553.50        44.03 o                         
   1   7   4        562.60        536.76        14.84 o                         
   2   7   4         31.25         28.45         5.35 o                         
   3   7   4        342.56        363.80        17.39 o                         
   4   7   4         35.14         43.96        10.21 o                         
  -4   8   4          5.85         13.65         9.50 o                         
  -3   8   4         38.26         37.38         8.44 o                         
  -2   8   4        123.47        108.91         6.54 o                         
  -1   8   4        604.09        632.33        16.09 o                         
   0   8   4          3.96          7.22         2.72 o                         
   1   8   4        609.59        641.52        19.10 o                         
   2   8   4        112.74        110.64         8.22 o                         
   3   8   4         35.61         32.80        10.35 o                         
   4   8   4          5.71          6.21        13.59 o                         
  -4   9   4          1.49          4.34        11.89 o                         
  -3   9   4          3.83         -1.39         8.05 o                         
  -2   9   4          8.94         10.95         4.38 o                         
  -1   9   4        121.33        108.84         5.61 o                         
   0   9   4       1143.57       1307.57        48.59 o                         
   1   9   4        125.30        122.99         6.53 o                         
   2   9   4          7.71         11.15         6.31 o                         
   3   9   4          3.35          6.33         6.45 o                         
   4   9   4          1.33          1.49        10.16 o                         
  -4  10   4         11.73          8.29        10.66 o                         
  -3  10   4          5.87         11.42         7.17 o                         
  -2  10   4        319.53        360.97        30.58 o                         
  -1  10   4         29.11         36.74         3.60 o                         
   0  10   4         96.30        103.94         6.17 o                         
   1  10   4         31.66         45.33         5.04 o                         
   2  10   4        346.41        332.89        16.65 o                         
   3  10   4          6.50          5.78         8.48 o                         
   4  10   4         13.17         22.56        19.96 o                         
  -4  11   4          1.96         15.06         9.20 o                         
  -3  11   4         45.89         43.86         8.60 o                         
  -2  11   4        352.48        333.38        13.67 o                         
  -1  11   4        200.45        192.25         8.90 o                         
   0  11   4         92.11         98.79         6.69 o                         
   1  11   4        225.08        234.83        10.55 o                         
   2  11   4        348.07        294.39        16.26 o                         
   3  11   4         39.83         41.23         8.65 o                         
   4  11   4          2.20         12.46        13.87 o                         
  -4  12   4         14.27         23.47         8.64 o                         
  -3  12   4          2.36         -1.38         6.99 o                         
  -2  12   4        108.58        119.52         7.47 o                         
  -1  12   4        183.51        191.29         8.64 o                         
   0  12   4         60.05         67.37        11.32 o                         
   1  12   4        175.78        182.51        10.11 o                         
   2  12   4         99.05         92.80         8.83 o                         
   3  12   4          2.52         -0.20         7.92 o                         
   4  12   4         16.15         10.19        13.87 o                         
  -4  13   4          4.47         11.90         8.75 o                         
  -3  13   4          1.82          2.74         7.14 o                         
  -2  13   4         61.89         65.31         6.57 o                         
  -1  13   4        196.51        206.58         9.36 o                         
   0  13   4        202.42        217.44        16.24 o                         
   1  13   4        217.16        221.76        11.18 o                         
   2  13   4         65.93         62.93         8.19 o                         
   3  13   4          1.60          4.15         8.39 o                         
   4  13   4          3.92          3.96        14.44 o                         
  -3  14   4         61.32         75.62        12.35 o                         
  -2  14   4         30.37         23.68         6.19 o                         
  -1  14   4         99.34         90.34         7.14 o                         
   0  14   4        470.80        486.57        26.59 o                         
   1  14   4         96.56         97.44         7.36 o                         
   2  14   4         34.23         38.50         7.83 o                         
   3  14   4         63.89         79.22        10.09 o                         
  -3  15   4         25.99         27.65        12.25 o                         
  -2  15   4         36.72         44.64         6.63 o                         
  -1  15   4         14.62         18.36         5.94 o                         
   0  15   4        143.06        158.28        12.61 o                         
   1  15   4         15.11         11.59         5.98 o                         
   2  15   4         37.72         37.99         8.08 o                         
   3  15   4         25.93         22.01        10.49 o                         
  -3  16   4         12.09          8.90         8.11 o                         
  -2  16   4         53.78         44.99         6.90 o                         
  -1  16   4         52.39         62.47         8.06 o                         
   0  16   4          7.85          8.15         6.49 o                         
   1  16   4         49.02         58.96         8.62 o                         
   2  16   4         47.41         46.61         8.77 o                         
   3  16   4         13.07          4.90         9.00 o                         
  -3  17   4         19.00         13.49        10.07 o                         
  -2  17   4          2.79          3.27         6.65 o                         
  -1  17   4        142.12        121.82         9.65 o                         
   0  17   4        200.48        210.26        14.63 o                         
   1  17   4        125.76        124.91        14.93 o                         
   2  17   4          2.50         -2.93         8.04 o                         
   3  17   4         21.53         18.49        11.89 o                         
  -2  18   4         29.60         26.43         8.53 o                         
  -1  18   4         76.16         80.52        12.91 o                         
   0  18   4          1.98          4.56         6.92 o                         
   1  18   4         81.39         82.82        10.58 o                         
   2  18   4         26.72         36.23         9.00 o                         
  -2  19   4         17.22         18.78        10.89 o                         
  -1  19   4         30.68         40.45        12.74 o                         
   0  19   4         18.13         22.44         7.52 o                         
   1  19   4         34.57         41.73        10.84 o                         
   2  19   4         15.74         24.86         9.10 o                         
  -1  20   4         10.78          7.58        22.36 o                         
   0  20   4          2.09         10.93        10.41 o                         
   1  20   4         11.66         18.14         9.88 o                         
  -1  21   4          5.98          5.10        13.02 o                         
   0  21   4          9.01         23.70        11.61 o                         
   1  21   4          5.31         -3.84        32.70 o                         
  -5   1   5         56.34         53.22        21.68 o                         
  -4   1   5          4.95         -4.15        14.43 o                         
  -3   1   5         23.38         18.70        10.44 o                         
  -2   1   5        626.08        592.72        29.82 o                         
  -1   1   5        218.57        220.24         6.61 o                         
   0   1   5         18.39         20.22         1.87 o                         
   1   1   5        208.65        225.41         4.87 o                         
   2   1   5        597.92        596.67        13.38 o                         
   3   1   5         20.11         21.93         7.89 o                         
   4   1   5          5.14         12.52         9.22 o                         
   5   1   5         52.29         68.43        17.16 o                         
  -5   2   5        132.88        170.13        25.51 o                         
  -4   2   5          2.01        -14.51        14.51 o                         
  -3   2   5          0.50        -10.13        10.13 o                         
  -2   2   5        350.92        326.38        12.36 o                         
  -1   2   5        176.14        174.48         6.45 o                         
   0   2   5         37.04         39.81         1.76 o                         
   1   2   5        179.24        196.28         4.62 o                         
   2   2   5        339.00        332.09        11.11 o                         
   3   2   5          0.49          4.68        11.89 o                         
   4   2   5          2.24         -6.98        10.06 o                         
   5   2   5        135.46        118.39        19.25 o                         
  -5   3   5         30.54         49.34        21.34 o                         
  -4   3   5        268.96        256.83        24.02 o                         
  -3   3   5        100.03         90.02        15.85 o                         
  -2   3   5        147.20        152.81         9.34 o                         
  -1   3   5          9.82         13.02         2.89 o                         
   0   3   5         20.26         21.14         1.88 o                         
   1   3   5          8.43          9.76         2.23 o                         
   2   3   5        143.75        149.17         7.13 o                         
   3   3   5        100.91        103.12        19.67 o                         
   4   3   5        263.73        260.41        30.86 o                         
   5   3   5         30.34         26.23        42.32 o                         
  -5   4   5          1.36         -7.69        29.87 o                         
  -4   4   5        121.42        152.89        18.63 o                         
  -3   4   5        153.59        159.07        19.25 o                         
  -2   4   5         32.00         32.92         3.72 o                         
  -1   4   5        478.69        469.47        11.76 o                         
   0   4   5          1.96          0.25         2.01 o                         
   1   4   5        485.54        500.50        13.49 o                         
   2   4   5         33.57         32.70         4.21 o                         
   3   4   5        157.30        148.36        14.27 o                         
   4   4   5        111.76        124.56        20.38 o                         
   5   4   5          1.25         58.03        21.23 o                         
  -5   5   5          2.01        -12.25        39.49 o                         
  -4   5   5         50.33         62.28        21.51 o                         
  -3   5   5         60.67         77.28        17.55 o                         
  -2   5   5         60.01         56.27         4.79 o                         
  -1   5   5        267.36        288.18        16.64 o                         
   0   5   5        124.94        130.00         4.75 o                         
   1   5   5        292.08        292.36         8.84 o                         
   2   5   5         61.31         59.92         9.74 o                         
   3   5   5         62.04         57.25         7.46 o                         
   4   5   5         53.62         45.22         9.78 o                         
   5   5   5          1.79         25.48        19.53 o                         
  -4   6   5          2.28         14.15        20.10 o                         
  -3   6   5        197.23        187.91        14.01 o                         
  -2   6   5         61.44         63.47         5.24 o                         
  -1   6   5        450.79        481.54        12.48 o                         
   0   6   5         28.88         32.97         3.19 o                         
   1   6   5        431.71        469.66        13.43 o                         
   2   6   5         67.81         56.55         5.95 o                         
   3   6   5        190.04        188.88        25.77 o                         
   4   6   5          2.35          1.56         9.18 o                         
  -4   7   5         72.98         96.25        22.36 o                         
  -3   7   5        139.99        139.02        18.24 o                         
  -2   7   5         66.33         50.66         8.01 o                         
  -1   7   5        178.91        171.00         6.71 o                         
   0   7   5          2.22          3.75         2.71 o                         
   1   7   5        196.98        194.03         9.56 o                         
   2   7   5         70.90         63.13         7.80 o                         
   3   7   5        131.88        124.37        11.61 o                         
   4   7   5         73.96         69.43        10.90 o                         
  -4   8   5         27.96         23.15         8.43 o                         
  -3   8   5          9.06         -0.86         6.72 o                         
  -2   8   5         30.19         23.38         5.73 o                         
  -1   8   5         22.53         22.71         3.13 o                         
   0   8   5        269.24        298.61        19.33 o                         
   1   8   5         20.17         20.43         3.46 o                         
   2   8   5         33.40         35.77         7.23 o                         
   3   8   5          9.83          4.98         8.48 o                         
   4   8   5         29.31         16.81        10.25 o                         
  -4   9   5         15.73         16.01         9.37 o                         
  -3   9   5         26.36         30.01         8.14 o                         
  -2   9   5        120.81        112.59         6.95 o                         
  -1   9   5         87.07         90.81        10.18 o                         
   0   9   5         13.88         12.47         3.72 o                         
   1   9   5         96.73        108.95         6.74 o                         
   2   9   5        128.95        119.29        10.47 o                         
   3   9   5         24.37         24.35         7.66 o                         
   4   9   5         13.63         10.56        10.54 o                         
  -4  10   5          8.73          5.18         8.61 o                         
  -3  10   5         65.40         55.87         8.21 o                         
  -2  10   5         71.23         63.15         5.58 o                         
  -1  10   5        341.45        349.11        11.74 o                         
   0  10   5        170.34        203.81        11.18 o                         
   1  10   5        312.03        318.36        13.41 o                         
   2  10   5         69.36         78.04         9.59 o                         
   3  10   5         72.42         71.92         8.95 o                         
   4  10   5          9.39          1.25        10.63 o                         
  -4  11   5         16.90         24.34         9.30 o                         
  -3  11   5         58.48         56.40         8.02 o                         
  -2  11   5         30.29         36.78         5.61 o                         
  -1  11   5        104.42        107.66         5.80 o                         
   0  11   5         47.93         50.17         5.98 o                         
   1  11   5         91.29        111.02         6.89 o                         
   2  11   5         33.96         33.03         7.20 o                         
   3  11   5         62.58         64.13         8.88 o                         
   4  11   5         18.32         31.71        14.44 o                         
  -4  12   5          5.18         13.28         8.93 o                         
  -3  12   5          1.48          5.24         6.98 o                         
  -2  12   5         51.92         51.54         6.03 o                         
  -1  12   5        385.67        399.46        14.12 o                         
   0  12   5         35.00         44.45         8.09 o                         
   1  12   5        409.05        432.21        16.28 o                         
   2  12   5         45.13         44.56         7.55 o                         
   3  12   5          1.32          9.90         8.21 o                         
   4  12   5          5.34          8.21        13.87 o                         
  -4  13   5          6.18         10.83         8.83 o                         
  -3  13   5         19.77         23.46         7.65 o                         
  -2  13   5         53.67         50.90         6.35 o                         
  -1  13   5        261.81        282.96        20.57 o                         
   0  13   5         38.52         48.43         6.54 o                         
   1  13   5        242.88        229.74        12.30 o                         
   2  13   5         46.91         41.71         7.93 o                         
   3  13   5         22.23         22.32         8.74 o                         
   4  13   5          6.85          8.49        14.15 o                         
  -3  14   5          3.93         11.28         7.73 o                         
  -2  14   5         67.52         62.92         7.83 o                         
  -1  14   5         20.13         28.29         6.66 o                         
   0  14   5          1.86         11.75         6.26 o                         
   1  14   5         21.78         25.19         6.08 o                         
   2  14   5         74.09         77.52         8.80 o                         
   3  14   5          3.68          3.98         8.77 o                         
  -3  15   5         33.38         30.37        10.50 o                         
  -2  15   5         14.69         16.46         6.30 o                         
  -1  15   5         28.40         29.10         6.20 o                         
   0  15   5         81.27         99.84        16.39 o                         
   1  15   5         24.86         20.78         6.34 o                         
   2  15   5         14.45         10.23         7.83 o                         
   3  15   5         32.21         40.28         9.76 o                         
  -3  16   5         39.00         13.55         8.36 o                         
  -2  16   5         37.85         40.33         8.87 o                         
  -1  16   5         97.17        101.18         8.23 o                         
   0  16   5          0.39         -4.78         6.17 o                         
   1  16   5        106.40        121.49         8.36 o                         
   2  16   5         34.06         40.23         8.88 o                         
   3  16   5         37.33         28.20         9.63 o                         
  -3  17   5         25.68         11.30        10.36 o                         
  -2  17   5         32.15         42.43         8.34 o                         
  -1  17   5        118.87        114.79        13.11 o                         
   0  17   5         17.79         13.77         6.52 o                         
   1  17   5        119.71        124.10         8.67 o                         
   2  17   5         35.58         46.66         8.95 o                         
   3  17   5         25.61         29.63        14.63 o                         
  -2  18   5          2.28        -10.38        10.38 o                         
  -1  18   5         32.51         22.08        15.15 o                         
   0  18   5         18.51         11.45         6.76 o                         
   1  18   5         28.64         45.10         8.93 o                         
   2  18   5          2.13         11.65         8.83 o                         
  -2  19   5         38.51         33.49        11.21 o                         
  -1  19   5         42.34         38.87        15.46 o                         
   0  19   5         15.82         16.23         6.95 o                         
   1  19   5         47.61         55.46         9.68 o                         
   2  19   5         36.01         37.95         9.90 o                         
  -1  20   5         27.48         15.56         9.68 o                         
   0  20   5          9.17          9.66         8.28 o                         
   1  20   5         25.06         35.98        11.54 o                         
   0  21   5          2.10        -10.67        10.67 o                         
  -5   0   6         40.98         52.37        31.99 o                         
  -4   0   6          5.15        -12.17        20.67 o                         
  -3   0   6        533.78        451.18        40.48 o                         
  -2   0   6         12.18         11.89        10.47 o                         
  -1   0   6        501.01        543.47        32.55 o                         
   0   0   6         13.16          4.02         2.07 o                         
   1   0   6        426.27        439.80        12.52 o                         
   2   0   6         11.31          8.67         3.64 o                         
   3   0   6        535.65        533.28        35.10 o                         
   4   0   6          5.46        -10.63        10.63 o                         
   5   0   6         35.52         63.13        23.21 o                         
  -5   1   6          4.83         -6.44        20.31 o                         
  -4   1   6        234.34        200.02        20.28 o                         
  -3   1   6          3.93          3.88        10.24 o                         
  -2   1   6         34.06         42.43         7.80 o                         
  -1   1   6          2.01          5.44         2.43 o                         
   0   1   6       2828.08       2691.19        48.57 o                         
   1   1   6          1.80          3.12         1.73 o                         
   2   1   6         30.50         32.29         3.04 o                         
   3   1   6          3.37        -10.14        10.33 o                         
   4   1   6        224.60        199.04        17.43 o                         
   5   1   6          5.05         22.18        11.47 o                         
  -5   2   6         23.35         54.28        33.83 o                         
  -4   2   6          8.48        -13.80        14.61 o                         
  -3   2   6        238.85        236.04        19.68 o                         
  -2   2   6          0.17         10.59         4.71 o                         
  -1   2   6        143.87        125.15         4.66 o                         
   0   2   6         26.51         19.07         1.84 o                         
   1   2   6        123.81        114.06         3.84 o                         
   2   2   6          0.16         -2.48         2.73 o                         
   3   2   6        210.73        220.35        12.63 o                         
   4   2   6          7.33          2.56        16.70 o                         
   5   2   6         25.97         13.85        15.72 o                         
  -5   3   6          2.40          8.34        20.63 o                         
  -4   3   6         13.01          7.65        24.91 o                         
  -3   3   6          5.02          0.57        13.02 o                         
  -2   3   6        141.80        166.34        12.93 o                         
  -1   3   6         20.47         22.64         2.69 o                         
   0   3   6       1561.45       1612.97        38.43 o                         
   1   3   6         19.46         18.08         2.14 o                         
   2   3   6        149.38        155.53         8.18 o                         
   3   3   6          5.53         14.55         6.38 o                         
   4   3   6         14.08         31.96        10.64 o                         
   5   3   6          2.31         -6.81        34.25 o                         
  -5   4   6         62.54         71.01        23.44 o                         
  -4   4   6          3.87          7.44        20.10 o                         
  -3   4   6          8.79         15.57        14.15 o                         
  -2   4   6         10.49         12.83         4.01 o                         
  -1   4   6       1628.37       1656.96        38.76 o                         
   0   4   6         25.53         25.43         2.47 o                         
   1   4   6       1503.60       1580.07        36.08 o                         
   2   4   6         11.30          6.60         3.96 o                         
   3   4   6          9.90         14.93         6.40 o                         
   4   4   6          4.38         33.69        15.29 o                         
  -4   5   6        141.41        216.81        29.72 o                         
  -3   5   6          4.12          1.50         6.23 o                         
  -2   5   6        867.80        849.50        27.62 o                         
  -1   5   6          1.99         -0.36         2.79 o                         
   0   5   6         54.10         72.59         3.27 o                         
   1   5   6          1.90          2.88         3.25 o                         
   2   5   6        798.21        817.00        32.15 o                         
   3   5   6          3.83         -5.40         6.31 o                         
  -4   6   6         17.83         14.74        11.76 o                         
  -3   6   6        233.63        250.16        27.60 o                         
  -2   6   6          2.42         -2.04         4.21 o                         
  -1   6   6         88.29         73.59         5.65 o                         
   0   6   6         89.92        107.33         5.34 o                         
   1   6   6         86.27         72.74         4.48 o                         
   2   6   6          2.48         -1.74         5.39 o                         
   3   6   6        215.95        177.71        14.83 o                         
   4   6   6         15.44         21.64         9.51 o                         
  -4   7   6          2.77         12.66        12.31 o                         
  -3   7   6          6.35          5.08         6.69 o                         
  -2   7   6        146.54        152.35         7.81 o                         
  -1   7   6         13.40         11.27         3.43 o                         
   0   7   6       1945.56       2154.62        55.37 o                         
   1   7   6         14.65         17.99         4.03 o                         
   2   7   6        144.65        139.80        15.98 o                         
   3   7   6          6.50          6.09         8.43 o                         
   4   7   6          3.09         10.88         9.59 o                         
  -4   8   6          0.40          5.53         8.44 o                         
  -3   8   6         42.57         38.01         8.89 o                         
  -2   8   6         24.64         24.30         4.66 o                         
  -1   8   6        539.89        515.76        16.42 o                         
   0   8   6         23.28         28.27         9.47 o                         
   1   8   6        545.06        554.27        18.25 o                         
   2   8   6         22.76         16.27         7.28 o                         
   3   8   6         41.03         38.26         9.32 o                         
   4   8   6          0.44          9.62        12.74 o                         
  -4   9   6         20.26         18.91         8.82 o                         
  -3   9   6         19.87         22.36         9.54 o                         
  -2   9   6       1262.32       1262.96        40.68 o                         
  -1   9   6         16.29         15.37         4.08 o                         
   0   9   6        129.09        164.42         9.69 o                         
   1   9   6         18.09         18.48         4.47 o                         
   2   9   6       1221.67       1210.67        58.00 o                         
   3   9   6         17.76         21.19         9.01 o                         
   4   9   6         21.80         26.89        13.59 o                         
  -4  10   6          2.63          0.34         8.63 o                         
  -3  10   6         32.96         35.95         7.01 o                         
  -2  10   6         25.10         32.39         5.45 o                         
  -1  10   6        193.28        203.03         9.93 o                         
   0  10   6          1.71         -1.16         4.60 o                         
   1  10   6        206.01        222.05        10.46 o                         
   2  10   6         21.72         27.09         6.87 o                         
   3  10   6         33.33         42.27         9.63 o                         
   4  10   6          2.87         12.74        13.59 o                         
  -4  11   6        105.98         85.07         9.36 o                         
  -3  11   6         12.05         18.41         9.94 o                         
  -2  11   6         35.99         43.19         5.87 o                         
  -1  11   6         38.32         39.52         5.80 o                         
   0  11   6       1061.73       1203.44        45.26 o                         
   1  11   6         33.63         34.41         5.54 o                         
   2  11   6         33.37         29.14         7.31 o                         
   3  11   6         11.92         11.52         9.27 o                         
   4  11   6         99.40         85.21        16.70 o                         
  -4  12   6          0.08          3.54         8.53 o                         
  -3  12   6         32.38         19.38         7.31 o                         
  -2  12   6         40.90         47.83         6.37 o                         
  -1  12   6        358.41        389.85        14.95 o                         
   0  12   6         10.57         17.26         5.94 o                         
   1  12   6        362.71        363.85        15.26 o                         
   2  12   6         39.06         52.22         7.89 o                         
   3  12   6         28.71         17.99         8.55 o                         
   4  12   6          0.09         -2.26        14.44 o                         
  -4  13   6          7.47          7.01         9.00 o                         
  -3  13   6          4.51         14.26         8.90 o                         
  -2  13   6        155.72        151.16        10.50 o                         
  -1  13   6         42.27         42.76         6.62 o                         
   0  13   6        264.36        258.11        14.18 o                         
   1  13   6         37.70         41.50         6.26 o                         
   2  13   6        162.75        150.37        12.49 o                         
   3  13   6          4.35         12.59         8.65 o                         
   4  13   6          6.53          9.91        14.72 o                         
  -3  14   6        186.61        196.39        12.60 o                         
  -2  14   6         13.17         14.85         5.72 o                         
  -1  14   6        225.04        247.95        12.99 o                         
   0  14   6         17.09         18.64         8.68 o                         
   1  14   6        211.34        221.31        12.21 o                         
   2  14   6         11.75         16.90         8.59 o                         
   3  14   6        189.54        193.51        13.44 o                         
  -3  15   6          3.19         10.57         8.15 o                         
  -2  15   6         51.51         55.26         7.27 o                         
  -1  15   6         19.30          3.52         6.83 o                         
   0  15   6       1141.78       1237.76        46.95 o                         
   1  15   6         20.12         18.67         6.19 o                         
   2  15   6         51.36         76.81         9.13 o                         
   3  15   6          3.61         16.56         9.33 o                         
  -3  16   6          7.80          2.47        12.46 o                         
  -2  16   6          5.64          3.02         6.67 o                         
  -1  16   6         99.75        100.10         8.90 o                         
   0  16   6        126.85        139.08         9.97 o                         
   1  16   6         94.93        103.57         8.12 o                         
   2  16   6          4.98          6.24         8.25 o                         
   3  16   6          8.40          4.95         9.40 o                         
  -3  17   6          3.91         11.28        10.32 o                         
  -2  17   6        130.43        143.54         9.64 o                         
  -1  17   6          3.01          4.34         7.24 o                         
   0  17   6         81.85         74.96         9.60 o                         
   1  17   6          2.97         -1.06         6.50 o                         
   2  17   6        128.54        151.27        11.83 o                         
   3  17   6          4.30          9.06         9.80 o                         
  -2  18   6         14.60         10.46        16.88 o                         
  -1  18   6         37.39         30.69         7.24 o                         
   0  18   6          0.59         -6.43         6.43 o                         
   1  18   6         33.56         28.52         7.34 o                         
   2  18   6         16.38         18.40         8.97 o                         
  -2  19   6        179.39        170.55        16.70 o                         
  -1  19   6         40.29         22.11        14.15 o                         
   0  19   6          1.59          3.09         6.94 o                         
   1  19   6         43.61         44.83         8.45 o                         
   2  19   6        174.11        162.76        29.88 o                         
  -1  20   6         47.37         59.16        13.30 o                         
   0  20   6          0.09         -2.93         8.66 o                         
   1  20   6         48.38         57.67         8.31 o                         
   0  21   6         80.50         63.80        12.51 o                         
  -5   1   7        178.83        184.55        17.19 o                         
  -4   1   7          2.94        -15.18        15.18 o                         
  -3   1   7         93.83         68.02        12.37 o                         
  -2   1   7        318.68        324.87        23.35 o                         
  -1   1   7        628.99        614.03        15.90 o                         
   0   1   7         32.23         33.13         1.82 o                         
   1   1   7        621.87        638.42        12.04 o                         
   2   1   7        289.55        297.66         9.00 o                         
   3   1   7         87.14         92.82         8.95 o                         
   4   1   7          2.75          4.94         8.87 o                         
   5   1   7        177.49        205.51        15.65 o                         
  -5   2   7        157.94        177.27        17.13 o                         
  -4   2   7          1.75        -10.78        10.78 o                         
  -3   2   7         14.91         18.53         7.88 o                         
  -2   2   7        710.63        735.28        24.92 o                         
  -1   2   7        790.55        769.78        18.76 o                         
   0   2   7         66.36         64.87         2.24 o                         
   1   2   7        808.18        841.86        15.24 o                         
   2   2   7        689.88        745.14        20.32 o                         
   3   2   7         14.76         14.71         5.49 o                         
   4   2   7          1.94          9.84        10.27 o                         
  -4   3   7        175.88        184.04        14.25 o                         
  -3   3   7        237.33        234.93        12.72 o                         
  -2   3   7        117.69        118.83         8.01 o                         
  -1   3   7         74.88         72.30         3.35 o                         
   0   3   7          1.12          4.95         1.99 o                         
   1   3   7         75.21         83.69         3.12 o                         
   2   3   7         99.86        103.86         4.99 o                         
   3   3   7        236.10        235.59        11.43 o                         
   4   3   7        164.72        177.44        14.75 o                         
  -4   4   7        372.80        390.83        22.35 o                         
  -3   4   7        183.35        203.09        12.47 o                         
  -2   4   7         25.43         22.32         4.36 o                         
  -1   4   7         30.24         38.55         2.75 o                         
   0   4   7         45.36         47.85         2.84 o                         
   1   4   7         26.06         37.12         2.54 o                         
   2   4   7         27.61         28.86         8.46 o                         
   3   4   7        169.25        162.29        18.77 o                         
   4   4   7        364.78        382.70        33.12 o                         
  -4   5   7         68.10         75.23        15.83 o                         
  -3   5   7         44.97         48.64         8.13 o                         
  -2   5   7         26.57         27.71         4.48 o                         
  -1   5   7        407.88        406.94        11.53 o                         
   0   5   7        152.37        165.45         7.32 o                         
   1   5   7        436.66        465.69        12.19 o                         
   2   5   7         27.48         28.33         5.73 o                         
   3   5   7         49.56         52.97         8.95 o                         
   4   5   7         68.92         66.20        10.13 o                         
  -4   6   7         60.03         92.57        13.74 o                         
  -3   6   7        214.28        218.81        11.15 o                         
  -2   6   7         88.16         78.26         5.77 o                         
  -1   6   7        459.35        471.13        15.82 o                         
   0   6   7         61.09         78.05         3.39 o                         
   1   6   7        420.27        433.50        13.90 o                         
   2   6   7         81.77         84.31         6.85 o                         
   3   6   7        219.70        202.98        19.41 o                         
   4   6   7         53.47         62.09        10.60 o                         
  -4   7   7        108.24         93.62        14.55 o                         
  -3   7   7        385.52        380.54        16.19 o                         
  -2   7   7          7.36          1.76         4.30 o                         
  -1   7   7        250.04        253.15         9.82 o                         
   0   7   7         32.22         46.85         3.64 o                         
   1   7   7        216.07        203.93         9.39 o                         
   2   7   7          6.50         13.60         7.67 o                         
   3   7   7        406.75        426.36        48.39 o                         
   4   7   7         95.51         86.06        15.29 o                         
  -4   8   7         29.50         23.39         8.88 o                         
  -3   8   7        184.18        185.11         9.77 o                         
  -2   8   7         53.18         49.03         9.57 o                         
  -1   8   7        203.09        200.22         9.03 o                         
   0   8   7         54.14         61.29         6.71 o                         
   1   8   7        175.24        155.84        13.09 o                         
   2   8   7         52.12         50.04         8.48 o                         
   3   8   7        194.02        182.72        47.26 o                         
   4   8   7         28.28         27.74        13.30 o                         
  -4   9   7         12.41         13.91        10.69 o                         
  -3   9   7         37.29         34.68         6.85 o                         
  -2   9   7         98.22         85.49         8.21 o                         
  -1   9   7          5.77          4.18         3.99 o                         
   0   9   7         35.55         48.01         7.85 o                         
   1   9   7          6.49         -1.65         4.86 o                         
   2   9   7        106.69        109.66         9.72 o                         
   3   9   7         32.17         34.89         9.48 o                         
   4   9   7         11.62         23.21        13.30 o                         
  -4  10   7         16.65         25.25         9.17 o                         
  -3  10   7         77.73         77.71         7.78 o                         
  -2  10   7        217.72        179.15        10.37 o                         
  -1  10   7        117.53        103.35         6.58 o                         
   0  10   7         70.27         86.50        10.45 o                         
   1  10   7        124.71        129.73         7.90 o                         
   2  10   7        243.14        242.84        20.81 o                         
   3  10   7         70.08         43.75        11.18 o                         
   4  10   7         17.97         28.59        14.15 o                         
  -4  11   7          3.15         -1.65         8.10 o                         
  -3  11   7         54.81         56.70         8.24 o                         
  -2  11   7         71.40         68.51         6.70 o                         
  -1  11   7        283.83        265.32        11.49 o                         
   0  11   7         34.17         44.38         6.35 o                         
   1  11   7        261.34        236.77        11.95 o                         
   2  11   7         79.84         79.91        18.40 o                         
   3  11   7         53.98         47.63        10.46 o                         
   4  11   7          2.88         16.99        14.15 o                         
  -4  12   7         31.11         28.01         9.41 o                         
  -3  12   7         74.80         56.24         8.37 o                         
  -2  12   7         10.11         -0.83         6.41 o                         
  -1  12   7        523.28        542.92        20.43 o                         
   0  12   7        100.17        106.61         8.13 o                         
   1  12   7        549.75        605.21        20.91 o                         
   2  12   7         10.98         16.16         7.59 o                         
   3  12   7         65.56         58.36        10.55 o                         
   4  12   7         32.08         31.99        15.29 o                         
  -3  13   7         39.01         28.88         8.28 o                         
  -2  13   7         13.42         12.38         5.93 o                         
  -1  13   7        298.11        287.25        13.86 o                         
   0  13   7         25.37         16.93         6.60 o                         
   1  13   7        335.30        363.17        14.45 o                         
   2  13   7         12.71         -3.84         8.53 o                         
   3  13   7         35.05         41.86         9.46 o                         
  -3  14   7          4.66          9.90        10.28 o                         
  -2  14   7          6.36          2.72         5.70 o                         
  -1  14   7         53.64         54.05         7.58 o                         
   0  14   7          1.58         -1.60         6.40 o                         
   1  14   7         60.50         66.56         7.03 o                         
   2  14   7          7.11          6.47         7.99 o                         
   3  14   7          4.24         20.29        12.60 o                         
  -3  15   7          5.35          4.59         8.20 o                         
  -2  15   7         17.77         13.96         6.58 o                         
  -1  15   7         26.11         23.53         7.32 o                         
   0  15   7         41.95         38.47         7.46 o                         
   1  15   7         29.52         40.01         7.97 o                         
   2  15   7         19.76         10.30         8.21 o                         
   3  15   7          4.86         13.84         9.50 o                         
  -3  16   7          7.30          1.12        11.07 o                         
  -2  16   7          5.74         -6.12         6.12 o                         
  -1  16   7        220.27        214.28        13.37 o                         
   0  16   7        198.72        215.68        22.55 o                         
   1  16   7        199.00        195.27        20.21 o                         
   2  16   7          6.29          6.39         8.39 o                         
   3  16   7          8.10          3.75        10.78 o                         
  -2  17   7          7.95         10.54         7.27 o                         
  -1  17   7        147.99        136.48        10.60 o                         
   0  17   7         15.04         -5.49         9.25 o                         
   1  17   7        136.10        144.94         9.62 o                         
   2  17   7          6.95         15.55         8.82 o                         
  -2  18   7         61.93         50.76         9.10 o                         
  -1  18   7        133.96        119.17        10.32 o                         
   0  18   7          4.43         -6.35         6.91 o                         
   1  18   7        122.68        117.88        20.57 o                         
   2  18   7         69.65         78.78        10.12 o                         
  -2  19   7         97.25         89.39        18.97 o                         
  -1  19   7         46.08         38.05         8.57 o                         
   0  19   7         28.60         18.89         7.33 o                         
   1  19   7         40.39         45.16         7.94 o                         
   2  19   7         87.10         86.08        10.68 o                         
  -1  20   7          5.51        -10.76        12.46 o                         
   0  20   7         17.16         11.58         7.36 o                         
   1  20   7          4.87          8.01         7.30 o                         
  -4   0   8         99.62         89.48        13.40 o                         
  -3   0   8         26.06         18.68        16.14 o                         
  -2   0   8        392.98        394.03        33.12 o                         
  -1   0   8        184.31        177.49        13.27 o                         
   0   0   8        314.80        316.91         9.36 o                         
   1   0   8        183.14        181.87         6.61 o                         
   2   0   8        423.55        442.90        21.12 o                         
   3   0   8         28.21         32.35         9.32 o                         
   4   0   8         95.55        109.84        17.55 o                         
  -4   1   8          1.77         -8.12         8.12 o                         
  -3   1   8        114.62         95.94        13.79 o                         
  -2   1   8         44.33         39.93         6.31 o                         
  -1   1   8       2359.28       2438.57        56.92 o                         
   0   1   8        154.92        178.03         4.63 o                         
   1   1   8       2221.31       2372.21        43.44 o                         
   2   1   8         40.74         31.87         3.82 o                         
   3   1   8        113.64        127.62        15.49 o                         
   4   1   8          1.58         -9.28         9.28 o                         
  -4   2   8         36.32         33.90         8.49 o                         
  -3   2   8          1.71         -6.91         6.91 o                         
  -2   2   8        139.51        150.58         7.93 o                         
  -1   2   8         30.21         28.27         2.51 o                         
   0   2   8       1807.10       1866.98        35.47 o                         
   1   2   8         26.24         30.28         2.19 o                         
   2   2   8        125.16        126.31         6.19 o                         
   3   2   8          1.50          4.31         5.44 o                         
   4   2   8         39.74         49.73        11.11 o                         
  -4   3   8         37.41         38.84        11.44 o                         
  -3   3   8         25.89         18.59         7.15 o                         
  -2   3   8         20.38         19.12         4.31 o                         
  -1   3   8         78.24         80.67         5.98 o                         
   0   3   8        131.33        143.75         4.42 o                         
   1   3   8         84.99         93.95         4.71 o                         
   2   3   8         19.66         14.70         3.63 o                         
   3   3   8         27.59         33.33         7.82 o                         
   4   3   8         40.53         54.07        15.57 o                         
  -4   4   8        239.78        263.27        18.39 o                         
  -3   4   8         60.55         62.17         7.77 o                         
  -2   4   8         46.63         50.24         5.00 o                         
  -1   4   8        244.91        216.83         6.90 o                         
   0   4   8       3904.13       4248.54        93.91 o                         
   1   4   8        230.75        216.23         6.63 o                         
   2   4   8         38.77         38.05         4.12 o                         
   3   4   8         56.41         60.99        12.57 o                         
   4   4   8        238.18        277.22        18.70 o                         
  -4   5   8          0.32        -11.19        11.19 o                         
  -3   5   8        514.95        538.99        22.78 o                         
  -2   5   8         14.20          6.79         4.66 o                         
  -1   5   8        100.69         90.47         4.79 o                         
   0   5   8         44.26         41.13         3.39 o                         
   1   5   8         95.52         98.96         4.08 o                         
   2   5   8         12.08          3.61         4.99 o                         
   3   5   8        461.90        461.95        27.92 o                         
   4   5   8          0.29         12.99         9.24 o                         
  -4   6   8        207.81        169.92        15.10 o                         
  -3   6   8         29.15         34.47         6.30 o                         
  -2   6   8         39.28         44.71         4.96 o                         
  -1   6   8          5.60          7.46         3.67 o                         
   0   6   8        290.18        301.33         9.26 o                         
   1   6   8          5.24          5.54         3.10 o                         
   2   6   8         40.34         41.52         6.03 o                         
   3   6   8         28.71         30.82         7.46 o                         
   4   6   8        224.30        228.42        22.36 o                         
  -4   7   8          2.76          7.04        12.11 o                         
  -3   7   8        678.64        628.19        22.96 o                         
  -2   7   8        229.78        216.30         9.77 o                         
  -1   7   8        207.38        233.63         9.88 o                         
   0   7   8        137.69        128.53         5.92 o                         
   1   7   8        190.88        215.39         9.61 o                         
   2   7   8        219.38        209.06        12.12 o                         
   3   7   8        649.57        637.28        26.62 o                         
   4   7   8          2.46         30.86        13.30 o                         
  -4   8   8         40.95         33.49         9.52 o                         
  -3   8   8          4.68          6.95         7.23 o                         
  -2   8   8       1164.36       1165.74        33.61 o                         
  -1   8   8         48.83         42.49         4.52 o                         
   0   8   8        133.54        153.36         8.08 o                         
   1   8   8         47.38         58.61        14.72 o                         
   2   8   8       1094.13       1055.86        53.20 o                         
   3   8   8          4.03         10.10         8.85 o                         
   4   8   8         38.90         32.84        13.59 o                         
  -4   9   8          0.26         -8.39         8.39 o                         
  -3   9   8         34.23         26.00         6.20 o                         
  -2   9   8         16.60         12.73         5.34 o                         
  -1   9   8        353.43        354.62        14.35 o                         
   0   9   8         51.00         51.68         5.67 o                         
   1   9   8        362.92        401.22        16.77 o                         
   2   9   8         17.90         18.64         8.78 o                         
   3   9   8         37.93         27.90        11.46 o                         
   4   9   8          0.23         -2.55        13.02 o                         
  -4  10   8          0.38        -10.18        10.18 o                         
  -3  10   8         15.77          7.97         6.28 o                         
  -2  10   8        763.20        733.76        25.58 o                         
  -1  10   8        143.73        128.78         7.39 o                         
   0  10   8        180.63        181.91         9.40 o                         
   1  10   8        153.79        160.94         9.32 o                         
   2  10   8        750.13        727.73        36.70 o                         
   3  10   8         14.82         25.97         9.78 o                         
   4  10   8          0.40          4.25        13.59 o                         
  -4  11   8          6.56         17.58         8.32 o                         
  -3  11   8        151.63        129.58         9.09 o                         
  -2  11   8         15.73         10.33         5.87 o                         
  -1  11   8        481.43        463.28        17.17 o                         
   0  11   8        111.15        119.64         8.39 o                         
   1  11   8        458.04        448.21        17.52 o                         
   2  11   8         17.08         20.85         6.42 o                         
   3  11   8        154.48        143.17        28.72 o                         
   4  11   8          5.86          6.51        14.15 o                         
  -4  12   8          0.77         -2.58         9.20 o                         
  -3  12   8          3.50         -6.90         7.68 o                         
  -2  12   8        129.84        123.85         8.11 o                         
  -1  12   8         29.90         23.77         5.38 o                         
   0  12   8         38.04         45.16         6.67 o                         
   1  12   8         27.95         31.01         5.78 o                         
   2  12   8        116.35        126.41        10.29 o                         
   3  12   8          3.22         15.61        10.13 o                         
   4  12   8          0.74         11.89        14.44 o                         
  -3  13   8          5.77         13.41        10.38 o                         
  -2  13   8         10.88          7.18         6.71 o                         
  -1  13   8         38.39         36.61         5.96 o                         
   0  13   8        205.11        214.92        13.49 o                         
   1  13   8         42.75         42.83         6.24 o                         
   2  13   8          9.92          0.62         9.10 o                         
   3  13   8          5.59         24.00        10.54 o                         
  -3  14   8          5.33         -2.50         8.18 o                         
  -2  14   8          4.33          5.76         6.42 o                         
  -1  14   8         46.45         46.53         7.54 o                         
   0  14   8       2139.43       2248.23        83.11 o                         
   1  14   8         45.64         41.36         6.54 o                         
   2  14   8          4.48          3.53         8.15 o                         
   3  14   8          5.87          3.33        10.47 o                         
  -3  15   8         67.21         56.85         9.48 o                         
  -2  15   8         19.12          8.22         6.79 o                         
  -1  15   8         53.34         48.24         7.95 o                         
   0  15   8          6.68         11.30         9.07 o                         
   1  15   8         53.72         54.64         7.07 o                         
   2  15   8         17.23         14.71         8.57 o                         
   3  15   8         68.51         71.03        12.45 o                         
  -3  16   8          5.45         -8.71         8.71 o                         
  -2  16   8        154.51        160.99         9.34 o                         
  -1  16   8         24.77         30.15         8.14 o                         
   0  16   8        102.30         85.30         8.76 o                         
   1  16   8         21.91         32.94         7.02 o                         
   2  16   8        149.55        177.03        12.68 o                         
   3  16   8          4.97         17.02         9.93 o                         
  -2  17   8         34.09         26.80         6.98 o                         
  -1  17   8        338.97        307.90        18.04 o                         
   0  17   8          3.56         -6.70         6.70 o                         
   1  17   8        350.61        351.03        19.12 o                         
   2  17   8         30.59         38.25         9.45 o                         
  -2  18   8         29.97         22.85        13.08 o                         
  -1  18   8          3.74         -7.91         7.91 o                         
   0  18   8          5.00         -6.08         6.88 o                         
   1  18   8          3.75          1.67         7.56 o                         
   2  18   8         32.50         38.50         9.66 o                         
  -1  19   8         40.65         32.72        10.72 o                         
   0  19   8          0.37         -6.97         6.97 o                         
   1  19   8         45.03         52.89        13.92 o                         
  -1  20   8          1.57        -11.13        11.13 o                         
   0  20   8          3.59         -7.13         7.23 o                         
   1  20   8          1.44          4.75         7.57 o                         
  -4   1   9         63.84         56.36         8.72 o                         
  -3   1   9          7.46          0.22        11.81 o                         
  -2   1   9        261.18        285.75        11.99 o                         
  -1   1   9          7.61          5.59         2.27 o                         
   0   1   9          0.52          0.76         1.84 o                         
   1   1   9          6.83          6.48         2.17 o                         
   2   1   9        234.93        259.73         9.35 o                         
   3   1   9          6.97         12.75         5.42 o                         
   4   1   9         59.64         52.73         9.75 o                         
  -4   2   9        115.38        124.12        10.03 o                         
  -3   2   9          7.30          4.63         6.65 o                         
  -2   2   9        634.06        653.12        22.50 o                         
  -1   2   9        188.90        205.09         6.34 o                         
   0   2   9          9.16         12.21         1.88 o                         
   1   2   9        185.88        209.45         5.85 o                         
   2   2   9        612.15        649.38        22.38 o                         
   3   2   9          6.94          8.40         5.80 o                         
   4   2   9        105.87        112.05        13.10 o                         
  -4   3   9         46.64         59.34        11.11 o                         
  -3   3   9        111.20        107.34         8.54 o                         
  -2   3   9          6.86          7.48         5.18 o                         
  -1   3   9        419.48        384.71        10.31 o                         
   0   3   9        233.29        231.88         6.13 o                         
   1   3   9        393.47        371.94         9.55 o                         
   2   3   9          6.74          7.27         4.00 o                         
   3   3   9        119.96        114.75        11.93 o                         
   4   3   9         41.32         41.70        11.46 o                         
  -4   4   9        321.70        336.38        21.23 o                         
  -3   4   9        214.10        235.93        12.47 o                         
  -2   4   9        390.53        387.46        14.89 o                         
  -1   4   9         32.50         35.27         3.70 o                         
   0   4   9         11.76         14.55         2.54 o                         
   1   4   9         31.19         38.39         3.11 o                         
   2   4   9        381.43        397.63        13.53 o                         
   3   4   9        209.12        227.73        20.23 o                         
   4   4   9        298.97        345.93        23.92 o                         
  -4   5   9         30.25         29.61        11.96 o                         
  -3   5   9         20.98         34.77         8.14 o                         
  -2   5   9         20.14         22.22         4.62 o                         
  -1   5   9        887.39        893.60        29.71 o                         
   0   5   9        111.65        110.82         6.13 o                         
   1   5   9        888.00        916.21        26.44 o                         
   2   5   9         20.76         14.24         4.74 o                         
   3   5   9         18.95         22.15         7.49 o                         
   4   5   9         27.11         43.28        10.13 o                         
  -4   6   9          5.68         -2.40        11.22 o                         
  -3   6   9        136.96        124.25        10.79 o                         
  -2   6   9        233.50        245.36        10.69 o                         
  -1   6   9         71.02         72.79         5.24 o                         
   0   6   9          0.34          1.80         3.29 o                         
   1   6   9         77.55         98.69         5.25 o                         
   2   6   9        242.75        254.19        13.29 o                         
   3   6   9        116.60        123.86         9.76 o                         
   4   6   9          6.02          1.70        12.17 o                         
  -4   7   9         45.87         40.92        18.19 o                         
  -3   7   9         69.70         52.26         7.02 o                         
  -2   7   9         98.25         95.42         9.54 o                         
  -1   7   9        238.43        233.19        10.46 o                         
   0   7   9          3.79          3.51         3.64 o                         
   1   7   9        238.59        242.96        10.14 o                         
   2   7   9        109.23        112.34        13.20 o                         
   3   7   9         67.94         50.94         8.18 o                         
   4   7   9         49.50         35.10        13.59 o                         
  -4   8   9         16.54         19.30         9.06 o                         
  -3   8   9         52.13         51.45         6.70 o                         
  -2   8   9         66.53         51.81         5.49 o                         
  -1   8   9        194.20        187.88         9.23 o                         
   0   8   9         26.35         29.30         4.18 o                         
   1   8   9        171.21        168.83         8.53 o                         
   2   8   9         56.76         46.85         9.91 o                         
   3   8   9         49.59         63.99        18.83 o                         
   4   8   9         15.60         32.95        11.42 o                         
  -4   9   9         10.03          7.87         8.75 o                         
  -3   9   9         50.42         53.77         6.83 o                         
  -2   9   9        142.11        128.21        16.01 o                         
  -1   9   9        125.85         90.60         6.91 o                         
   0   9   9         19.98         26.85         4.41 o                         
   1   9   9        109.21        107.96         6.33 o                         
   2   9   9        123.91        103.22        10.87 o                         
   3   9   9         50.31         56.57        10.40 o                         
   4   9   9          8.60          9.39        11.20 o                         
  -4  10   9         17.50         16.68         8.33 o                         
  -3  10   9         65.57         55.80         8.29 o                         
  -2  10   9        123.12         98.45         7.43 o                         
  -1  10   9         56.99         55.30         7.40 o                         
   0  10   9         21.26         21.57         4.75 o                         
   1  10   9         58.65         60.87         5.57 o                         
   2  10   9        120.62         99.02        10.68 o                         
   3  10   9         69.46         54.23        13.30 o                         
   4  10   9         15.51         37.04        12.02 o                         
  -4  11   9          3.22          2.43         8.37 o                         
  -3  11   9         16.11          4.03         7.00 o                         
  -2  11   9         24.56         34.58         6.41 o                         
  -1  11   9        787.70        770.89        25.80 o                         
   0  11   9         83.01         89.11         6.31 o                         
   1  11   9        744.31        727.98        26.09 o                         
   2  11   9         27.16         40.10         6.87 o                         
   3  11   9         15.45          3.37         9.78 o                         
   4  11   9          3.43         13.21        11.61 o                         
  -3  12   9          7.30         -4.24         7.13 o                         
  -2  12   9         41.98         37.32         6.50 o                         
  -1  12   9         92.04         89.25         6.95 o                         
   0  12   9         90.43        104.96        11.56 o                         
   1  12   9         86.47        100.41         6.48 o                         
   2  12   9         39.11         36.20         7.14 o                         
   3  12   9          7.79         14.49        10.33 o                         
  -3  13   9          1.15         -8.10         8.10 o                         
  -2  13   9         14.16         15.79         6.42 o                         
  -1  13   9        160.65        133.66         8.22 o                         
   0  13   9        373.82        401.94        29.48 o                         
   1  13   9        150.93        146.69         9.59 o                         
   2  13   9         15.14         10.42         6.83 o                         
   3  13   9          1.10          9.72        10.54 o                         
  -3  14   9         14.38          5.76         8.48 o                         
  -2  14   9         74.04         61.03         7.64 o                         
  -1  14   9         38.60         36.28         6.37 o                         
   0  14   9         15.39         17.82         7.10 o                         
   1  14   9         37.77         44.98         7.15 o                         
   2  14   9         75.83         82.83        11.45 o                         
   3  14   9         12.45          3.84        10.68 o                         
  -3  15   9         12.20         13.16         8.99 o                         
  -2  15   9         25.68         17.09         7.16 o                         
  -1  15   9         86.31         91.45         9.34 o                         
   0  15   9         68.02         63.50        14.10 o                         
   1  15   9         94.06        103.95         8.13 o                         
   2  15   9         24.16         40.60        10.66 o                         
   3  15   9         10.82          0.82         9.63 o                         
  -2  16   9          3.00         -1.26         7.21 o                         
  -1  16   9        160.14        142.50        16.90 o                         
   0  16   9          2.92         -7.43         7.43 o                         
   1  16   9        169.74        170.13        12.01 o                         
   2  16   9          3.25          8.75         7.13 o                         
  -2  17   9          8.94         -3.80         7.42 o                         
  -1  17   9         91.30         81.88         9.53 o                         
   0  17   9         14.84          8.33         7.69 o                         
   1  17   9         89.16         81.75        10.10 o                         
   2  17   9          8.23         19.16         9.24 o                         
  -2  18   9         83.69         78.52        10.49 o                         
  -1  18   9         45.69         17.54        13.48 o                         
   0  18   9          0.87         -7.16         7.16 o                         
   1  18   9         48.61         52.13        10.38 o                         
   2  18   9         90.17         76.00        10.63 o                         
  -1  19   9          8.93          0.17        12.84 o                         
   0  19   9         15.37         -2.35         7.32 o                         
   1  19   9          9.84         12.41         7.39 o                         
   0  20   9          9.14         -1.81         7.70 o                         
  -4   0  10         63.95         42.49        11.99 o                         
  -3   0  10         40.17         40.76        18.68 o                         
  -2   0  10         49.57         51.60         8.17 o                         
  -1   0  10         31.83         16.55         4.98 o                         
   0   0  10       1081.49       1126.04        32.33 o                         
   1   0  10         34.12         26.05         6.17 o                         
   2   0  10         45.31         39.32         5.72 o                         
   3   0  10         37.99         48.98        10.52 o                         
   4   0  10         69.74         60.30        16.99 o                         
  -4   1  10          3.62          3.46         7.99 o                         
  -3   1  10        107.73        107.19        10.29 o                         
  -2   1  10         15.92         17.71         5.46 o                         
  -1   1  10        565.21        584.76        14.19 o                         
   0   1  10         18.44         24.74         2.24 o                         
   1   1  10        567.61        598.35        15.15 o                         
   2   1  10         14.03         13.78         3.74 o                         
   3   1  10        101.94        112.20         9.83 o                         
   4   1  10          3.23        -10.90        10.90 o                         
  -4   2  10          7.72         17.64         8.00 o                         
  -3   2  10         23.40         27.92         7.64 o                         
  -2   2  10         30.96         36.11         5.89 o                         
  -1   2  10         16.15         10.68         2.91 o                         
   0   2  10       1548.14       1602.71        38.39 o                         
   1   2  10         17.40         12.67         2.72 o                         
   2   2  10         33.18         34.07         4.03 o                         
   3   2  10         21.62         28.63         6.24 o                         
   4   2  10          6.93         12.94        10.90 o                         
  -4   3  10          8.54         26.82        11.57 o                         
  -3   3  10          8.12         11.09         7.43 o                         
  -2   3  10         26.67         31.48         5.95 o                         
  -1   3  10        102.59        108.10         5.89 o                         
   0   3  10          0.60          6.50         3.23 o                         
   1   3  10        104.50        126.66         4.77 o                         
   2   3  10         22.67         26.76         4.08 o                         
   3   3  10          8.96          8.82         6.50 o                         
   4   3  10          7.40          8.43        10.70 o                         
  -4   4  10          9.87         12.84        11.59 o                         
  -3   4  10          2.99          5.48         7.40 o                         
  -2   4  10          2.62         -0.41         4.25 o                         
  -1   4  10        135.16        128.26        10.72 o                         
   0   4  10          5.25          9.32         2.68 o                         
   1   4  10        116.20        130.53         5.52 o                         
   2   4  10          2.42          4.77         4.33 o                         
   3   4  10          3.00          6.19         6.20 o                         
   4   4  10         10.36         11.62         8.25 o                         
  -4   5  10         16.26          8.52        14.27 o                         
  -3   5  10        330.80        311.30        15.80 o                         
  -2   5  10         38.48         40.99         5.06 o                         
  -1   5  10         66.32         64.44         5.28 o                         
   0   5  10          3.99          6.84         3.90 o                         
   1   5  10         64.32         80.08         4.35 o                         
   2   5  10         35.37         33.00         5.19 o                         
   3   5  10        320.60        329.06        14.41 o                         
   4   5  10         16.64         15.76        10.10 o                         
  -4   6  10          9.24        -10.59        19.38 o                         
  -3   6  10         55.81         53.97         7.10 o                         
  -2   6  10        262.52        251.16        10.85 o                         
  -1   6  10         55.02         41.55         5.92 o                         
   0   6  10         81.05         74.04         4.81 o                         
   1   6  10         57.10         57.76         4.13 o                         
   2   6  10        245.43        240.77        11.23 o                         
   3   6  10         50.87         55.49         7.11 o                         
   4   6  10          9.34          2.90         8.72 o                         
  -4   7  10          5.10          4.41        14.84 o                         
  -3   7  10        120.38        105.10         7.68 o                         
  -2   7  10          6.25         14.16         5.12 o                         
  -1   7  10        129.19        130.38         8.54 o                         
   0   7  10        178.53        177.84         8.84 o                         
   1   7  10        135.71        142.14         8.03 o                         
   2   7  10          5.56          4.92         5.15 o                         
   3   7  10        122.05        118.07         9.71 o                         
   4   7  10          4.93         24.03        11.26 o                         
  -4   8  10         68.61         49.80        12.46 o                         
  -3   8  10          2.11         -5.88         6.15 o                         
  -2   8  10        442.97        421.38        16.44 o                         
  -1   8  10         34.52         30.60         4.87 o                         
   0   8  10        215.51        212.12         9.96 o                         
   1   8  10         30.54         46.62         6.09 o                         
   2   8  10        418.55        406.34        15.99 o                         
   3   8  10          1.81         -1.33         7.42 o                         
   4   8  10         65.80         58.06        12.08 o                         
  -4   9  10          2.63         -6.94         8.22 o                         
  -3   9  10        139.29        120.32         8.26 o                         
  -2   9  10        170.62        158.20         8.73 o                         
  -1   9  10         64.36         46.29         5.23 o                         
   0   9  10          0.98          0.48         4.39 o                         
   1   9  10         55.69         55.69         6.40 o                         
   2   9  10        157.09        155.81        29.29 o                         
   3   9  10        134.20        120.21        15.29 o                         
   4   9  10          2.77          6.68        11.28 o                         
  -4  10  10         37.65         25.79        10.05 o                         
  -3  10  10          6.13          4.42         6.94 o                         
  -2  10  10          0.06         -5.68         5.68 o                         
  -1  10  10         50.44         43.89         7.93 o                         
   0  10  10         98.70        106.58         6.58 o                         
   1  10  10         48.96         58.05         5.71 o                         
   2  10  10          0.07          2.40        14.15 o                         
   3  10  10          5.19         22.53        10.27 o                         
   4  10  10         39.80         44.08        19.39 o                         
  -3  11  10         55.98         40.84         7.61 o                         
  -2  11  10         57.99         55.81         6.92 o                         
  -1  11  10         20.81         14.19         5.44 o                         
   0  11  10         49.91         65.82         7.27 o                         
   1  11  10         19.19         20.53         7.35 o                         
   2  11  10         64.76         67.87         7.59 o                         
   3  11  10         50.24         53.20        11.22 o                         
  -3  12  10          6.93          0.53         7.30 o                         
  -2  12  10         13.64          6.33         6.29 o                         
  -1  12  10        220.77        194.53        11.50 o                         
   0  12  10        599.26        582.80        24.69 o                         
   1  12  10        192.84        191.89        10.23 o                         
   2  12  10         12.99         13.38         6.80 o                         
   3  12  10          7.71          1.52         7.89 o                         
  -3  13  10          1.37         -3.47         7.56 o                         
  -2  13  10         23.76         19.12         6.83 o                         
  -1  13  10          4.65         -0.64         5.89 o                         
   0  13  10        201.51        223.46        14.06 o                         
   1  13  10          5.11          7.31         5.19 o                         
   2  13  10         24.71         21.74         7.21 o                         
   3  13  10          1.29         18.76        10.87 o                         
  -3  14  10         46.88         36.05         8.33 o                         
  -2  14  10          7.69          0.56         6.79 o                         
  -1  14  10         51.60         56.07         8.13 o                         
   0  14  10        218.89        226.17        14.56 o                         
   1  14  10         58.05         55.57         8.29 o                         
   2  14  10          8.69         -2.24         7.00 o                         
   3  14  10         49.12         51.26        11.77 o                         
  -3  15  10          2.35         11.10         9.06 o                         
  -2  15  10         14.01         12.18         7.38 o                         
  -1  15  10        203.02        196.97        15.98 o                         
   0  15  10         79.59         67.98         8.55 o                         
   1  15  10        196.10        183.17        10.79 o                         
   2  15  10         15.53         22.30         7.03 o                         
   3  15  10          2.50          8.49        11.63 o                         
  -2  16  10         38.67         34.17         7.92 o                         
  -1  16  10        114.87        112.05        18.00 o                         
   0  16  10          0.47         -7.30         7.30 o                         
   1  16  10        127.98        143.52         9.23 o                         
   2  16  10         43.23         61.34         8.60 o                         
  -2  17  10         13.85          8.85         7.62 o                         
  -1  17  10         39.51          7.94        10.48 o                         
   0  17  10         37.06         26.98         8.16 o                         
   1  17  10         38.60         41.10         7.69 o                         
   2  17  10         12.27         27.16         9.72 o                         
  -1  18  10         38.43         23.30        10.32 o                         
   0  18  10         14.09          0.20         9.32 o                         
   1  18  10         34.85         49.28         7.87 o                         
  -1  19  10         12.77         -5.13        10.47 o                         
   0  19  10         15.34          5.83         7.64 o                         
   1  19  10         14.37         12.90         9.15 o                         
  -4   1  11          0.46         -2.61         8.36 o                         
  -3   1  11         41.65         46.59         9.27 o                         
  -2   1  11          2.95         -0.31         5.72 o                         
  -1   1  11        113.69        108.52         7.31 o                         
   0   1  11          0.40         -2.57         2.61 o                         
   1   1  11        102.54         96.45         4.31 o                         
   2   1  11          3.07          1.92         3.83 o                         
   3   1  11         35.72         29.80         5.97 o                         
   4   1  11          0.50         -8.40        11.40 o                         
  -4   2  11         44.12         41.53         8.98 o                         
  -3   2  11         13.68         17.67         9.57 o                         
  -2   2  11         70.99         80.58         6.80 o                         
  -1   2  11          7.63          8.87         4.10 o                         
   0   2  11         34.36         27.29         2.73 o                         
   1   2  11          7.87          9.01         2.82 o                         
   2   2  11         70.74         78.88         6.01 o                         
   3   2  11         15.00         15.65         5.86 o                         
   4   2  11         39.51         59.04        14.86 o                         
  -4   3  11         12.85         16.33        11.94 o                         
  -3   3  11         16.17         20.29         8.51 o                         
  -2   3  11         29.06         19.86         5.50 o                         
  -1   3  11         34.74         32.44         4.34 o                         
   0   3  11          0.00          1.39         2.47 o                         
   1   3  11         38.51         38.11         3.16 o                         
   2   3  11         30.26         25.49         4.13 o                         
   3   3  11         16.98         14.20         6.37 o                         
   4   3  11         13.29         12.10        11.71 o                         
  -4   4  11          8.10         11.27        20.54 o                         
  -3   4  11         42.30         33.89         8.29 o                         
  -2   4  11        162.51        171.93        10.18 o                         
  -1   4  11          7.01          4.00         3.73 o                         
   0   4  11        148.61        145.97         6.89 o                         
   1   4  11          6.33          4.25         3.45 o                         
   2   4  11        141.94        138.36         6.30 o                         
   3   4  11         42.13         36.41         6.89 o                         
   4   4  11          8.88          1.97        14.86 o                         
  -4   5  11          9.83        -11.49        11.49 o                         
  -3   5  11          3.06          1.34         8.99 o                         
  -2   5  11         12.95         10.97         4.76 o                         
  -1   5  11        197.98        199.02         9.36 o                         
   0   5  11          3.00          2.84         3.22 o                         
   1   5  11        174.77        181.80         7.97 o                         
   2   5  11         13.45         11.01         5.02 o                         
   3   5  11          2.85         -6.33         6.33 o                         
   4   5  11          9.38         13.41         7.70 o                         
  -4   6  11          7.28          0.97        11.81 o                         
  -3   6  11         35.55         28.57         8.95 o                         
  -2   6  11         84.31         84.99         7.73 o                         
  -1   6  11         48.93         48.09         5.02 o                         
   0   6  11          0.02          2.20         3.86 o                         
   1   6  11         54.40         57.20         4.37 o                         
   2   6  11         83.01         84.42         6.82 o                         
   3   6  11         33.74         35.22         6.87 o                         
   4   6  11          6.37         17.27         9.15 o                         
  -4   7  11         11.96         -4.27        15.48 o                         
  -3   7  11          0.85          2.47         6.19 o                         
  -2   7  11         35.07         27.12         5.52 o                         
  -1   7  11         70.81         64.48         5.92 o                         
   0   7  11         71.31         64.86         6.43 o                         
   1   7  11         61.07         63.25         5.29 o                         
   2   7  11         34.07         28.49         5.56 o                         
   3   7  11          0.87          8.39        10.17 o                         
   4   7  11         13.18          9.03        11.09 o                         
  -4   8  11         16.13         12.55         8.70 o                         
  -3   8  11         76.05         78.31         7.49 o                         
  -2   8  11         32.09         29.87         6.08 o                         
  -1   8  11         57.47         47.26         5.46 o                         
   0   8  11        186.37        175.28         8.07 o                         
   1   8  11         64.23         67.33         6.45 o                         
   2   8  11         29.84         29.88         5.80 o                         
   3   8  11         77.75         82.61         9.06 o                         
   4   8  11         15.96         30.80        11.84 o                         
  -4   9  11          2.24         -3.63        12.51 o                         
  -3   9  11         26.55         28.32         6.93 o                         
  -2   9  11         18.19         11.96         6.02 o                         
  -1   9  11         44.47         27.85         5.35 o                         
   0   9  11        182.91        188.91         9.63 o                         
   1   9  11         40.80         60.07         6.73 o                         
   2   9  11         17.33         16.47         5.71 o                         
   3   9  11         25.90         18.91        10.33 o                         
   4   9  11          2.14          7.99        13.73 o                         
  -3  10  11         20.07         13.67         7.50 o                         
  -2  10  11         14.62          9.89         7.27 o                         
  -1  10  11         87.26         74.90         6.53 o                         
   0  10  11          1.40         -1.03         5.97 o                         
   1  10  11         95.99         93.71         6.63 o                         
   2  10  11         16.25         10.35         6.80 o                         
   3  10  11         22.44         15.01        10.47 o                         
  -3  11  11         17.51         12.73         7.66 o                         
  -2  11  11         43.31         43.89         6.84 o                         
  -1  11  11        135.57        127.05         8.13 o                         
   0  11  11         29.97         34.33         6.83 o                         
   1  11  11        152.00        166.41        10.33 o                         
   2  11  11         43.53         37.59         7.52 o                         
   3  11  11         15.36         12.51        10.74 o                         
  -3  12  11          5.63          1.23         7.67 o                         
  -2  12  11          7.37         -5.26         6.55 o                         
  -1  12  11         26.95         25.15         6.11 o                         
   0  12  11          9.55          4.64         6.71 o                         
   1  12  11         24.44         27.60         5.81 o                         
   2  12  11          7.95          0.61         6.96 o                         
   3  12  11          6.27          3.59         7.77 o                         
  -3  13  11         26.28         11.64         7.92 o                         
  -2  13  11          8.41          4.69        10.79 o                         
  -1  13  11         15.18         11.44         6.19 o                         
   0  13  11          7.80          8.39         6.89 o                         
   1  13  11         13.74         12.47         5.85 o                         
   2  13  11          8.50         15.61         7.34 o                         
   3  13  11         26.66         45.15        11.56 o                         
  -3  14  11         12.51         -1.97         7.89 o                         
  -2  14  11         10.17         -1.78        10.38 o                         
  -1  14  11        156.02        160.02         9.46 o                         
   0  14  11         38.11         44.42        12.81 o                         
   1  14  11        163.13        167.74         9.05 o                         
   2  14  11         11.52         10.58         7.41 o                         
   3  14  11         11.31         25.42        11.63 o                         
  -2  15  11         44.76         25.64         7.75 o                         
  -1  15  11         23.59         10.52         8.50 o                         
   0  15  11         16.97          3.31         7.50 o                         
   1  15  11         24.94         21.84         6.93 o                         
   2  15  11         41.67         46.84         8.28 o                         
  -2  16  11         11.25          6.23         7.55 o                         
  -1  16  11         24.00         21.68         8.83 o                         
   0  16  11         16.67          3.28        11.90 o                         
   1  16  11         26.76         28.11         7.31 o                         
   2  16  11          9.96         20.47         7.38 o                         
  -2  17  11         48.26         25.82         8.22 o                         
  -1  17  11          0.04        -11.70        11.70 o                         
   0  17  11         36.02         35.48         8.43 o                         
   1  17  11          0.05          7.84         8.66 o                         
   2  17  11         47.31         48.69        11.67 o                         
  -1  18  11          5.51         -9.36        17.62 o                         
   0  18  11         10.50         -2.53        11.24 o                         
   1  18  11          5.42          2.74         7.39 o                         
   0  19  11          1.02         -7.52         7.52 o                         
  -4   0  12         91.59        122.30        23.34 o                         
  -3   0  12        570.28        599.23        49.82 o                         
  -2   0  12         33.85         32.23         9.16 o                         
  -1   0  12        302.36        311.99        17.93 o                         
   0   0  12       1102.98       1087.85        40.74 o                         
   1   0  12        286.62        293.74        14.07 o                         
   2   0  12         36.61         27.06         7.70 o                         
   3   0  12        558.96        636.23        26.82 o                         
   4   0  12         83.65         76.72        18.97 o                         
  -4   1  12        192.16        177.18        12.67 o                         
  -3   1  12          7.88          3.93        14.86 o                         
  -2   1  12        239.14        246.18        12.10 o                         
  -1   1  12        101.83        107.60         5.03 o                         
   0   1  12          5.65          5.63         3.75 o                         
   1   1  12         88.62         98.73         4.91 o                         
   2   1  12        226.43        224.86         9.24 o                         
   3   1  12          7.19         10.70         6.06 o                         
   4   1  12        192.83        205.10        16.41 o                         
  -4   2  12          1.40         16.83        17.31 o                         
  -3   2  12        204.55        200.55        12.00 o                         
  -2   2  12        112.29         98.76         6.93 o                         
  -1   2  12         20.08         19.83         3.68 o                         
   0   2  12         51.05         57.26         3.66 o                         
   1   2  12         17.60         17.23         3.19 o                         
   2   2  12        111.99        105.71         6.09 o                         
   3   2  12        199.58        218.54        12.37 o                         
   4   2  12          1.39          6.05        11.19 o                         
  -4   3  12        174.43        189.71        15.78 o                         
  -3   3  12         10.37         11.14         7.90 o                         
  -2   3  12        379.19        383.48        14.67 o                         
  -1   3  12        230.11        246.07         7.83 o                         
   0   3  12        357.60        362.11        12.26 o                         
   1   3  12        199.88        195.94         7.55 o                         
   2   3  12        370.11        399.97        12.66 o                         
   3   3  12          8.97         13.67         6.06 o                         
   4   3  12        171.99        190.24        16.21 o                         
  -4   4  12         20.64         14.85        11.78 o                         
  -3   4  12        196.11        215.70        12.83 o                         
  -2   4  12         86.11         83.63         5.87 o                         
  -1   4  12        364.51        343.21        12.65 o                         
   0   4  12        234.81        247.29         9.50 o                         
   1   4  12        369.61        371.08        12.25 o                         
   2   4  12         79.60         92.06         7.89 o                         
   3   4  12        194.93        198.70        10.56 o                         
   4   4  12         18.70         39.27        16.33 o                         
  -4   5  12          1.50         -0.12        11.92 o                         
  -3   5  12         60.59         66.84         8.13 o                         
  -2   5  12         69.32         73.33         5.74 o                         
  -1   5  12        108.81        101.86         5.85 o                         
   0   5  12        155.95        156.30         7.85 o                         
   1   5  12        121.69        112.06         5.50 o                         
   2   5  12         72.40         73.41         6.32 o                         
   3   5  12         53.28         54.25         7.32 o                         
   4   5  12          1.61         10.11         7.81 o                         
  -4   6  12         38.74         30.09        16.97 o                         
  -3   6  12         29.46         23.98         6.47 o                         
  -2   6  12        227.07        231.06        10.04 o                         
  -1   6  12        453.73        452.31        15.26 o                         
   0   6  12          6.91          3.30         4.12 o                         
   1   6  12        463.52        461.33        14.88 o                         
   2   6  12        198.51        202.35        10.65 o                         
   3   6  12         28.61         32.69         7.03 o                         
   4   6  12         39.02         33.58         9.71 o                         
  -4   7  12          3.65         12.16        15.00 o                         
  -3   7  12          5.21         -5.89         6.60 o                         
  -2   7  12        320.24        329.50        13.46 o                         
  -1   7  12          0.35          1.82         4.25 o                         
   0   7  12        836.22        847.57        25.34 o                         
   1   7  12          0.36         -3.76         3.93 o                         
   2   7  12        321.61        351.49        14.16 o                         
   3   7  12          5.18         10.01         7.77 o                         
   4   7  12          3.19         22.50         9.70 o                         
  -4   8  12         14.13         18.86        13.05 o                         
  -3   8  12         27.49         31.21         7.08 o                         
  -2   8  12         48.60         36.46         6.33 o                         
  -1   8  12        278.26        276.82        12.60 o                         
   0   8  12          2.00          0.42         4.71 o                         
   1   8  12        283.07        300.02        12.33 o                         
   2   8  12         45.91         51.46         6.13 o                         
   3   8  12         23.99         32.80         7.09 o                         
   4   8  12         12.93         21.79        16.84 o                         
  -3   9  12         31.00         26.50         7.12 o                         
  -2   9  12         31.20         22.38         6.40 o                         
  -1   9  12         21.65         12.01         5.34 o                         
   0   9  12        442.33        481.11        15.83 o                         
   1   9  12         22.93         23.57         6.18 o                         
   2   9  12         31.64         31.44         6.05 o                         
   3   9  12         27.63         30.61        11.04 o                         
  -3  10  12         26.00         14.26         7.70 o                         
  -2  10  12         87.16         84.98         7.69 o                         
  -1  10  12        537.63        543.07        20.09 o                         
   0  10  12         48.13         34.38         5.70 o                         
   1  10  12        509.88        544.80        20.04 o                         
   2  10  12         76.19         85.46         8.45 o                         
   3  10  12         23.94         10.13        10.66 o                         
  -3  11  12         20.69         16.15         7.74 o                         
  -2  11  12          1.39          4.78         6.45 o                         
  -1  11  12         60.00         49.04         6.60 o                         
   0  11  12        448.27        496.41        18.84 o                         
   1  11  12         54.60         56.10         6.42 o                         
   2  11  12          1.41          3.01         6.01 o                         
   3  11  12         19.20         12.82        11.09 o                         
  -3  12  12         21.08          7.53         7.93 o                         
  -2  12  12         38.46         28.61         7.16 o                         
  -1  12  12         36.89         34.17         6.35 o                         
   0  12  12         12.35          9.53         5.72 o                         
   1  12  12         32.87         34.27         6.07 o                         
   2  12  12         34.82         35.26         7.03 o                         
   3  12  12         19.54         26.56         8.95 o                         
  -3  13  12         40.03         29.27         8.33 o                         
  -2  13  12        100.26         88.64         9.28 o                         
  -1  13  12         19.57         16.13         6.50 o                         
   0  13  12        287.36        264.82        15.56 o                         
   1  13  12         17.00         18.86         6.11 o                         
   2  13  12         86.98         96.35         7.99 o                         
   3  13  12         34.79         41.21        16.14 o                         
  -2  14  12         63.09         43.59         9.15 o                         
  -1  14  12         46.37         49.39         7.17 o                         
   0  14  12         27.64         31.20         7.83 o                         
   1  14  12         46.34         39.10         6.50 o                         
   2  14  12         66.17         75.91         8.63 o                         
  -2  15  12         59.01         57.47         8.33 o                         
  -1  15  12         12.16         11.83         9.36 o                         
   0  15  12         29.93         22.45        10.03 o                         
   1  15  12         13.64         11.15         5.84 o                         
   2  15  12         55.09         58.43         8.67 o                         
  -2  16  12         12.49         -3.37         7.85 o                         
  -1  16  12         41.60         35.03        10.42 o                         
   0  16  12         63.17         39.39        12.09 o                         
   1  16  12         38.54         38.60         6.52 o                         
   2  16  12         12.89         12.95         8.13 o                         
  -1  17  12          9.45         -8.74        10.33 o                         
   0  17  12          5.59         -2.75         7.95 o                         
   1  17  12          8.25          2.34         7.71 o                         
  -1  18  12          1.23         -0.06        10.24 o                         
   0  18  12         37.79         22.43        12.50 o                         
   1  18  12          1.39         15.70         7.72 o                         
  -4   1  13         29.29         37.09        16.88 o                         
  -3   1  13         16.39         15.40        15.29 o                         
  -2   1  13         51.91         61.54         5.60 o                         
  -1   1  13        183.05        187.42         8.49 o                         
   0   1  13        462.91        468.27        13.77 o                         
   1   1  13        186.92        191.27         7.69 o                         
   2   1  13         47.37         47.83         4.87 o                         
   3   1  13         14.50         22.57         6.43 o                         
   4   1  13         32.75         44.53        12.31 o                         
  -4   2  13          5.09         24.11        12.09 o                         
  -3   2  13         30.59         35.42         8.20 o                         
  -2   2  13         52.87         51.50         6.97 o                         
  -1   2  13        847.53        830.41        23.86 o                         
   0   2  13        108.75        105.78         4.91 o                         
   1   2  13        889.26        918.87        23.87 o                         
   2   2  13         46.73         47.59         4.84 o                         
   3   2  13         28.77         38.87         6.48 o                         
   4   2  13          5.45         -7.55        11.50 o                         
  -4   3  13         53.01         62.56        12.96 o                         
  -3   3  13        103.77        106.24         9.49 o                         
  -2   3  13        266.58        292.15        17.24 o                         
  -1   3  13        383.79        376.44        13.22 o                         
   0   3  13          5.95          2.12         3.27 o                         
   1   3  13        383.93        377.92        11.35 o                         
   2   3  13        295.55        300.49        12.35 o                         
   3   3  13         92.61         97.25         7.48 o                         
   4   3  13         49.03         51.92         8.64 o                         
  -4   4  13          1.07         -6.30         9.55 o                         
  -3   4  13         32.06         34.10         7.77 o                         
  -2   4  13         78.36         76.93         5.94 o                         
  -1   4  13        702.81        728.94        18.52 o                         
   0   4  13          5.85          9.82         3.93 o                         
   1   4  13        611.36        571.90        18.27 o                         
   2   4  13         86.49         86.92         9.11 o                         
   3   4  13         35.65         34.67         7.09 o                         
   4   4  13          1.07         -2.79         7.92 o                         
  -4   5  13         28.28         25.65        10.14 o                         
  -3   5  13         28.73         29.01         7.92 o                         
  -2   5  13        499.86        530.80        16.82 o                         
  -1   5  13          9.05          4.61         4.44 o                         
   0   5  13          0.25         -3.48         4.15 o                         
   1   5  13         10.15          6.05         3.96 o                         
   2   5  13        501.94        555.13        19.90 o                         
   3   5  13         24.84         15.75         7.04 o                         
   4   5  13         26.03         32.76         8.38 o                         
  -4   6  13         11.89         25.43        11.05 o                         
  -3   6  13         76.71         69.85         7.36 o                         
  -2   6  13         26.87         29.37         5.52 o                         
  -1   6  13         56.07         48.54         5.12 o                         
   0   6  13        164.13        153.14         7.55 o                         
   1   6  13         62.26         61.14         5.52 o                         
   2   6  13         26.35         32.97         6.33 o                         
   3   6  13         84.71        108.87        11.65 o                         
   4   6  13         10.29         21.25         8.41 o                         
  -4   7  13         83.89         98.19        17.98 o                         
  -3   7  13        138.35        142.00         8.58 o                         
  -2   7  13        100.69         89.34         6.88 o                         
  -1   7  13        207.10        199.05        12.32 o                         
   0   7  13         17.13         18.58         4.37 o                         
   1   7  13        178.53        175.12         7.99 o                         
   2   7  13         92.26         90.73         7.64 o                         
   3   7  13        130.21        143.63        11.96 o                         
   4   7  13         81.35        118.61        25.48 o                         
  -3   8  13        108.29         93.83         8.00 o                         
  -2   8  13          7.01          3.78         6.13 o                         
  -1   8  13         19.36         25.56         5.55 o                         
   0   8  13        239.32        235.42        10.06 o                         
   1   8  13         21.23         15.34         5.12 o                         
   2   8  13          7.84          0.38         5.64 o                         
   3   8  13        101.60        117.95        14.42 o                         
  -3   9  13         51.16         43.95         8.24 o                         
  -2   9  13         53.94         57.23         7.00 o                         
  -1   9  13        198.27        155.76        15.34 o                         
   0   9  13        110.49        100.87         7.09 o                         
   1   9  13        172.56        182.38         8.79 o                         
   2   9  13         47.85         56.31         6.56 o                         
   3   9  13         45.26         49.57         7.73 o                         
  -3  10  13         72.65         60.64         8.48 o                         
  -2  10  13          9.91         -2.06         6.34 o                         
  -1  10  13        104.35         94.22         7.47 o                         
   0  10  13        192.39        206.81        10.89 o                         
   1  10  13        106.87        117.47         7.52 o                         
   2  10  13         10.11         11.14         6.05 o                         
   3  10  13         78.70         67.03         9.62 o                         
  -3  11  13         40.69         25.24         8.15 o                         
  -2  11  13         89.19         80.43         8.02 o                         
  -1  11  13         46.34         37.33         6.40 o                         
   0  11  13         14.42         16.10         5.78 o                         
   1  11  13         45.88         41.00         6.25 o                         
   2  11  13         90.66        102.09        32.13 o                         
   3  11  13         39.37         36.12        11.63 o                         
  -3  12  13         14.14          0.04         8.09 o                         
  -2  12  13         66.97         61.27         8.98 o                         
  -1  12  13         57.90         59.48         7.11 o                         
   0  12  13         33.19         25.08        10.64 o                         
   1  12  13         50.40         51.99         6.61 o                         
   2  12  13         58.16         61.34         7.26 o                         
   3  12  13         15.43          7.72         8.65 o                         
  -3  13  13         35.62         23.54        13.10 o                         
  -2  13  13        184.09        163.67        11.11 o                         
  -1  13  13         65.27         59.27         7.44 o                         
   0  13  13          3.56          3.83         7.26 o                         
   1  13  13         71.85         67.06         7.72 o                         
   2  13  13        176.65        184.03        10.04 o                         
   3  13  13         32.36         42.75        20.38 o                         
  -2  14  13         55.55         46.76         8.05 o                         
  -1  14  13         24.04         17.52         7.07 o                         
   0  14  13          4.86          1.72        10.00 o                         
   1  14  13         25.65         20.71         6.38 o                         
   2  14  13         48.32         44.50         8.49 o                         
  -2  15  13          2.94         -0.04         7.75 o                         
  -1  15  13          2.29         -7.15         7.15 o                         
   0  15  13          6.04          0.49         7.96 o                         
   1  15  13          2.01         -3.91         6.22 o                         
   2  15  13          2.57         -6.20         7.79 o                         
  -1  16  13         17.70          1.69         7.29 o                         
   0  16  13         14.00         11.72         8.55 o                         
   1  16  13         19.18         10.78         6.50 o                         
  -1  17  13         22.94         15.87         9.38 o                         
   0  17  13          4.36         -6.83         8.35 o                         
   1  17  13         24.01         27.14         8.40 o                         
  -4   0  14          3.96          8.66        13.36 o                         
  -3   0  14        887.23        995.89        49.23 o                         
  -2   0  14        129.40        120.95         8.42 o                         
  -1   0  14        724.25        819.42        33.22 o                         
   0   0  14          1.57         -4.93         4.93 o                         
   1   0  14        622.89        669.20        29.35 o                         
   2   0  14        120.31        125.95        11.35 o                         
   3   0  14        860.90       1007.94        39.64 o                         
   4   0  14          4.03          2.55        16.99 o                         
  -4   1  14         43.01         55.63        12.70 o                         
  -3   1  14         10.34         18.42         8.37 o                         
  -2   1  14        887.51        973.28        24.90 o                         
  -1   1  14         44.27         42.13         5.86 o                         
   0   1  14       1094.36       1148.44        30.64 o                         
   1   1  14         45.91         53.98         4.53 o                         
   2   1  14        852.32        942.51        26.45 o                         
   3   1  14         11.35          9.97         6.38 o                         
   4   1  14         46.62         28.30        12.31 o                         
  -4   2  14          0.70         18.55        12.25 o                         
  -3   2  14        273.22        292.71        16.03 o                         
  -2   2  14          4.67          9.00         5.17 o                         
  -1   2  14         40.88         38.64         4.45 o                         
   0   2  14        195.51        194.29         7.83 o                         
   1   2  14         46.31         48.92         4.34 o                         
   2   2  14          4.64          6.36         4.53 o                         
   3   2  14        279.58        310.97        13.46 o                         
   4   2  14          0.62          8.58         9.64 o                         
  -4   3  14        210.56        225.47        20.65 o                         
  -3   3  14         23.67         33.89         8.01 o                         
  -2   3  14        482.76        535.44        17.74 o                         
  -1   3  14         23.87         20.60         4.53 o                         
   0   3  14        890.65        970.90        26.23 o                         
   1   3  14         25.33         18.24         4.04 o                         
   2   3  14        426.72        467.32        15.31 o                         
   3   3  14         21.46         28.74         8.96 o                         
   4   3  14        196.56        194.95        19.69 o                         
  -4   4  14          6.22         27.58        20.86 o                         
  -3   4  14        129.17        135.16         9.60 o                         
  -2   4  14         30.38         37.21         6.43 o                         
  -1   4  14        155.92        150.54         7.67 o                         
   0   4  14          7.82          3.64         4.14 o                         
   1   4  14        172.47        157.21         6.48 o                         
   2   4  14         27.31         34.73         4.83 o                         
   3   4  14        119.31        134.30         8.36 o                         
   4   4  14          5.88         15.10         8.50 o                         
  -4   5  14         88.87         89.62        15.29 o                         
  -3   5  14         15.89         16.27         6.54 o                         
  -2   5  14        277.06        281.34        11.22 o                         
  -1   5  14         71.92         65.50         6.33 o                         
   0   5  14        976.40       1005.92        27.09 o                         
   1   5  14         62.21         68.96         5.16 o                         
   2   5  14        262.76        272.14        11.29 o                         
   3   5  14         15.38         26.68         7.23 o                         
   4   5  14         92.19         76.72        24.06 o                         
  -3   6  14         85.56         89.35         7.61 o                         
  -2   6  14          8.72          7.43         5.40 o                         
  -1   6  14        975.49        992.08        30.46 o                         
   0   6  14         81.21         88.03         5.28 o                         
   1   6  14        995.14       1046.45        30.24 o                         
   2   6  14          7.50         -1.61         7.27 o                         
   3   6  14         81.12         93.06         8.93 o                         
  -3   7  14          2.71         15.81         7.58 o                         
  -2   7  14         25.72         26.09         5.94 o                         
  -1   7  14         32.68         32.16         5.16 o                         
   0   7  14       1440.82       1475.88        47.78 o                         
   1   7  14         36.52         33.74         4.78 o                         
   2   7  14         25.32         27.11         6.09 o                         
   3   7  14          2.38          0.83         7.06 o                         
  -3   8  14        227.83        216.74        11.64 o                         
  -2   8  14         27.01         15.22         6.05 o                         
  -1   8  14        195.72        222.94        11.67 o                         
   0   8  14          0.28         -2.13         4.53 o                         
   1   8  14        203.74        223.47        11.05 o                         
   2   8  14         23.82         26.54         6.08 o                         
   3   8  14        206.60        213.64        15.24 o                         
  -3   9  14         39.70         36.87         7.89 o                         
  -2   9  14        282.08        298.22        14.38 o                         
  -1   9  14         10.75         15.62         5.81 o                         
   0   9  14        507.72        517.65        19.54 o                         
   1   9  14          9.46          7.62         8.82 o                         
   2   9  14        276.08        299.87        13.58 o                         
   3   9  14         43.26         58.65         7.93 o                         
  -3  10  14         26.44         14.80        10.51 o                         
  -2  10  14         31.80         28.38         7.06 o                         
  -1  10  14        323.48        324.62        14.80 o                         
   0  10  14          7.52         10.93         5.75 o                         
   1  10  14        310.67        343.39        12.80 o                         
   2  10  14         27.75         21.80         6.26 o                         
   3  10  14         24.45         32.01         9.09 o                         
  -3  11  14         13.51         13.74         8.36 o                         
  -2  11  14        105.83         90.78         8.99 o                         
  -1  11  14         18.70         12.63         6.29 o                         
   0  11  14          5.77         -0.66         5.84 o                         
   1  11  14         18.34         22.25         6.11 o                         
   2  11  14        115.96         98.23        12.81 o                         
   3  11  14         12.17         19.30        11.29 o                         
  -3  12  14        129.50         85.21        22.93 o                         
  -2  12  14         86.19         81.66         8.43 o                         
  -1  12  14        101.50        109.63         8.21 o                         
   0  12  14          4.17          4.14         6.10 o                         
   1  12  14         95.60        100.83         7.93 o                         
   2  12  14         91.60         98.94         8.06 o                         
   3  12  14        122.16         95.97        22.08 o                         
  -2  13  14         60.96         39.79         9.77 o                         
  -1  13  14         56.09         52.36         7.47 o                         
   0  13  14         21.71         15.58         6.48 o                         
   1  13  14         56.53         55.85         7.66 o                         
   2  13  14         58.58         51.14         7.30 o                         
  -2  14  14          5.41         -3.35         8.34 o                         
  -1  14  14         33.54         30.04         7.47 o                         
   0  14  14          1.75         -1.88         8.63 o                         
   1  14  14         29.26         33.57         6.86 o                         
   2  14  14          6.00         10.47         8.25 o                         
  -2  15  14         54.30         41.61         8.62 o                         
  -1  15  14         39.44         26.72         8.66 o                         
   0  15  14         29.90         21.29         8.52 o                         
   1  15  14         44.51         34.85        10.71 o                         
   2  15  14         48.58         65.17         9.15 o                         
  -1  16  14          0.35         -1.42         8.16 o                         
   0  16  14         13.03          5.00         8.85 o                         
   1  16  14          0.38         -7.40        12.91 o                         
   0  17  14         29.73         11.15        14.42 o                         
  -3   1  15         28.95         32.94         7.82 o                         
  -2   1  15         13.59         17.84         4.95 o                         
  -1   1  15        260.40        266.49        11.49 o                         
   0   1  15         67.56         71.15         4.73 o                         
   1   1  15        282.04        313.14        10.59 o                         
   2   1  15         14.97         17.93         4.88 o                         
   3   1  15         27.71         34.93         6.04 o                         
  -3   2  15         50.31         57.87         9.22 o                         
  -2   2  15         74.59         73.33         5.50 o                         
  -1   2  15        697.24        738.86        22.60 o                         
   0   2  15        216.34        233.05         8.99 o                         
   1   2  15        685.65        716.11        20.52 o                         
   2   2  15         81.78         88.94         7.60 o                         
   3   2  15         47.05         55.05         6.25 o                         
  -3   3  15         65.79         65.99         8.61 o                         
  -2   3  15        183.86        188.92         9.48 o                         
  -1   3  15         77.21         78.90         5.74 o                         
   0   3  15        132.04        125.98         5.83 o                         
   1   3  15         66.82         74.03         5.16 o                         
   2   3  15        197.41        216.99         9.34 o                         
   3   3  15         72.45         81.35         7.43 o                         
  -3   4  15         37.93         28.16         8.23 o                         
  -2   4  15        135.53        153.80        12.17 o                         
  -1   4  15        542.64        575.78        16.14 o                         
   0   4  15        123.89        123.56         5.74 o                         
   1   4  15        496.64        488.42        15.80 o                         
   2   4  15        134.37        130.01         6.79 o                         
   3   4  15         34.15         34.42         9.50 o                         
  -3   5  15         45.37         46.91         9.27 o                         
  -2   5  15        205.25        230.39         9.77 o                         
  -1   5  15         59.57         59.25         6.15 o                         
   0   5  15         20.71         15.62         3.99 o                         
   1   5  15         66.69         77.94         5.59 o                         
   2   5  15        205.03        220.61        10.08 o                         
   3   5  15         45.41         54.31         7.95 o                         
  -3   6  15         53.13         51.36         7.68 o                         
  -2   6  15         56.74         54.19         6.93 o                         
  -1   6  15         19.29         19.04         5.05 o                         
   0   6  15         80.04         67.93         5.14 o                         
   1   6  15         17.66         16.65         4.62 o                         
   2   6  15         58.98         74.96         6.91 o                         
   3   6  15         57.87         58.62         7.89 o                         
  -3   7  15        109.43         96.17        10.66 o                         
  -2   7  15         51.03         42.59         6.49 o                         
  -1   7  15         72.32         69.41         5.81 o                         
   0   7  15         19.89         21.22         6.14 o                         
   1   7  15         63.07         60.74         5.43 o                         
   2   7  15         44.50         38.86         6.46 o                         
   3   7  15        120.66        126.09        15.32 o                         
  -3   8  15         52.29         36.86         7.84 o                         
  -2   8  15         36.97         31.50         6.47 o                         
  -1   8  15        135.69        106.53         7.92 o                         
   0   8  15          2.50          8.84         4.89 o                         
   1   8  15        142.42        140.26         6.83 o                         
   2   8  15         39.43         41.68         6.47 o                         
   3   8  15         51.88         67.08         9.23 o                         
  -3   9  15          6.00         -3.36         7.47 o                         
  -2   9  15         40.71         34.90         7.19 o                         
  -1   9  15        106.76        112.47         9.06 o                         
   0   9  15          0.07         -1.07         4.93 o                         
   1   9  15        119.33        122.05        10.50 o                         
   2   9  15         44.19         38.13         6.49 o                         
   3   9  15          5.27          6.92         7.53 o                         
  -3  10  15         25.36         22.16         8.00 o                         
  -2  10  15         14.26         10.05         7.18 o                         
  -1  10  15         94.95         81.27         7.56 o                         
   0  10  15          0.34          1.30         5.09 o                         
   1  10  15        102.05        104.63         9.92 o                         
   2  10  15         15.13         21.63         6.58 o                         
   3  10  15         28.19         27.65         9.15 o                         
  -2  11  15        159.37        145.72        10.48 o                         
  -1  11  15          1.75         -3.08         7.85 o                         
   0  11  15          5.21          0.10         6.10 o                         
   1  11  15          1.50         -0.02         6.17 o                         
   2  11  15        161.24        167.90        17.69 o                         
  -2  12  15          2.16          2.10         7.32 o                         
  -1  12  15          3.97          1.66         7.03 o                         
   0  12  15         39.47         46.52         7.83 o                         
   1  12  15          3.50          5.06         6.42 o                         
   2  12  15          2.39          1.10         8.74 o                         
  -2  13  15         85.72         90.29         8.85 o                         
  -1  13  15         67.11         59.47         7.86 o                         
   0  13  15          3.10         -2.60         7.92 o                         
   1  13  15         69.99         75.30         9.36 o                         
   2  13  15         87.68         79.66         8.14 o                         
  -2  14  15          1.67         -2.23         7.81 o                         
  -1  14  15         10.44          0.78         8.34 o                         
   0  14  15          0.20         -6.20        11.80 o                         
   1  14  15         11.11         15.91         6.63 o                         
   2  14  15          1.45          5.68         7.07 o                         
  -1  15  15          4.32         -5.88         9.87 o                         
   0  15  15          5.70         -0.27        13.62 o                         
   1  15  15          4.87          6.98         6.71 o                         
   0  16  15         48.26         47.24        12.54 o                         
  -3   0  16         15.56         18.52        10.70 o                         
  -2   0  16         51.62         52.72         7.47 o                         
  -1   0  16        151.38        148.82         9.37 o                         
   0   0  16        321.22        363.49        17.08 o                         
   1   0  16        158.09        159.09         9.72 o                         
   2   0  16         55.80         53.29         7.89 o                         
   3   0  16         16.08          2.46         8.27 o                         
  -3   1  16         15.94         15.38         8.05 o                         
  -2   1  16         50.03         38.36         5.21 o                         
  -1   1  16        119.97        113.59         6.50 o                         
   0   1  16         97.40         97.18         5.43 o                         
   1   1  16        104.75        108.83         6.05 o                         
   2   1  16         44.39         42.51         5.59 o                         
   3   1  16         17.43         13.07         5.90 o                         
  -3   2  16         38.50         36.36         8.01 o                         
  -2   2  16        146.13        134.45         6.53 o                         
  -1   2  16          3.06          0.46         4.71 o                         
   0   2  16         89.57         87.08         5.21 o                         
   1   2  16          2.97          1.45         4.30 o                         
   2   2  16        138.01        147.68         8.09 o                         
   3   2  16         37.32         27.51         6.09 o                         
  -3   3  16         13.15         16.72        12.68 o                         
  -2   3  16         19.22         15.17         5.17 o                         
  -1   3  16         25.40         36.45         5.15 o                         
   0   3  16         62.25         69.67         5.32 o                         
   1   3  16         22.37         30.07         4.65 o                         
   2   3  16         19.59         24.19         5.11 o                         
   3   3  16         11.90         18.76         6.78 o                         
  -3   4  16         12.95         11.89         8.18 o                         
  -2   4  16         28.25         22.31         5.73 o                         
  -1   4  16          4.08          5.13         7.05 o                         
   0   4  16        195.91        187.05         9.09 o                         
   1   4  16          4.40          2.40         4.30 o                         
   2   4  16         30.30         34.14         5.20 o                         
   3   4  16         12.76         13.39         6.77 o                         
  -3   5  16         67.89         66.16         7.57 o                         
  -2   5  16          2.34          0.44         5.82 o                         
  -1   5  16        146.55        130.32         6.72 o                         
   0   5  16        124.90        116.26         5.74 o                         
   1   5  16        155.14        150.76         7.16 o                         
   2   5  16          2.54         11.20         5.41 o                         
   3   5  16         58.53         62.89         8.42 o                         
  -3   6  16         35.71         43.14         7.11 o                         
  -2   6  16         83.49         82.04         7.82 o                         
  -1   6  16          2.63          0.20         6.46 o                         
   0   6  16         48.74         42.81         4.86 o                         
   1   6  16          2.80          7.40         4.68 o                         
   2   6  16         74.73         72.26         7.32 o                         
   3   6  16         31.40         30.05         7.75 o                         
  -3   7  16         10.17         13.58         6.94 o                         
  -2   7  16         13.80         16.96         6.14 o                         
  -1   7  16          8.67         -4.11         7.40 o                         
   0   7  16         25.51         17.25         4.68 o                         
   1   7  16          8.96         -3.34         4.78 o                         
   2   7  16         14.39         22.10         6.43 o                         
   3   7  16         10.87         14.15         7.56 o                         
  -3   8  16         51.23         47.86         8.01 o                         
  -2   8  16        102.96        109.83         8.72 o                         
  -1   8  16         42.21         41.27         6.14 o                         
   0   8  16         64.71         55.93         4.91 o                         
   1   8  16         41.83         37.57         5.28 o                         
   2   8  16        100.74        103.02         9.40 o                         
   3   8  16         48.22         56.31         8.35 o                         
  -3   9  16         20.34         10.79         7.59 o                         
  -2   9  16         33.65         43.75         8.48 o                         
  -1   9  16          3.81         -1.17         6.16 o                         
   0   9  16          5.50          2.34         5.24 o                         
   1   9  16          4.28          3.71         4.97 o                         
   2   9  16         33.24         39.50         6.87 o                         
   3   9  16         19.29         14.74         7.90 o                         
  -2  10  16         32.92         36.41         6.71 o                         
  -1  10  16          4.97         -3.66         6.39 o                         
   0  10  16         91.72         81.04         7.49 o                         
   1  10  16          5.57          4.19         5.26 o                         
   2  10  16         35.47         25.79         6.71 o                         
  -2  11  16          5.93          4.63         7.42 o                         
  -1  11  16         56.59         52.36         7.37 o                         
   0  11  16          2.76         -0.25         6.51 o                         
   1  11  16         50.68         45.46         7.12 o                         
   2  11  16          5.11          1.32         7.92 o                         
  -2  12  16         30.15         18.51         7.84 o                         
  -1  12  16         35.32         42.01         7.49 o                         
   0  12  16          0.10         -5.41         6.57 o                         
   1  12  16         32.91         36.40         7.19 o                         
   2  12  16         33.65         19.48         7.89 o                         
  -2  13  16          0.02          3.74         7.91 o                         
  -1  13  16          7.50          3.24         7.35 o                         
   0  13  16          0.14         -2.86         8.17 o                         
   1  13  16          7.14          6.41         6.70 o                         
   2  13  16          0.02         -6.00         7.09 o                         
  -1  14  16         22.84         10.61         7.56 o                         
   0  14  16         53.72         41.77         9.64 o                         
   1  14  16         22.40         24.89         6.97 o                         
   0  15  16         38.48         34.66         9.32 o                         
  -3   1  17          6.94         18.33         7.32 o                         
  -2   1  17         36.91         44.58         5.75 o                         
  -1   1  17          8.44          6.87         6.00 o                         
   0   1  17         99.12         96.46         5.58 o                         
   1   1  17          8.58          2.39         5.04 o                         
   2   1  17         35.83         34.14         5.43 o                         
   3   1  17          6.13          0.91         5.93 o                         
  -3   2  17         13.04         26.98         7.39 o                         
  -2   2  17          5.01          1.18         5.04 o                         
  -1   2  17         24.92         18.52         5.12 o                         
   0   2  17          5.18         -1.12         4.16 o                         
   1   2  17         26.88         18.70         4.78 o                         
   2   2  17          5.10         -3.30         4.99 o                         
   3   2  17         12.14          8.14         8.58 o                         
  -3   3  17         12.71         22.69         7.39 o                         
  -2   3  17         19.10         20.45         5.33 o                         
  -1   3  17         17.32         14.02         5.17 o                         
   0   3  17          5.38          7.14         4.22 o                         
   1   3  17         17.22         11.46         4.65 o                         
   2   3  17         18.53         17.38         5.28 o                         
   3   3  17         11.76         12.21         6.83 o                         
  -3   4  17         18.57         23.67         9.75 o                         
  -2   4  17         14.41          6.84         6.06 o                         
  -1   4  17         64.66         54.36         4.59 o                         
   0   4  17          0.97         -2.85         4.16 o                         
   1   4  17         60.23         59.53         5.25 o                         
   2   4  17         14.20         14.35         5.19 o                         
   3   4  17         20.29         22.82         7.83 o                         
  -3   5  17          4.09         15.46         9.92 o                         
  -2   5  17          4.07          1.34         6.10 o                         
  -1   5  17          0.62          0.64         4.78 o                         
   0   5  17          0.89         -1.87         5.39 o                         
   1   5  17          0.57         -4.42         4.42 o                         
   2   5  17          4.44         -6.45         6.46 o                         
   3   5  17          4.45          5.54         7.62 o                         
  -3   6  17          1.65         -2.29         6.98 o                         
  -2   6  17          0.21         -5.49         6.53 o                         
  -1   6  17         26.35         27.87         5.08 o                         
   0   6  17          0.00         -4.49         4.51 o                         
   1   6  17         26.83         22.67         5.13 o                         
   2   6  17          0.19          1.24         6.21 o                         
   3   6  17          1.57          8.54         7.68 o                         
  -3   7  17         11.04         14.25         7.42 o                         
  -2   7  17         18.94         17.33         6.41 o                         
  -1   7  17         23.88         16.16         5.60 o                         
   0   7  17          6.32         -5.06         5.06 o                         
   1   7  17         21.02          6.57         5.94 o                         
   2   7  17         20.21         15.48         6.62 o                         
   3   7  17         11.85         11.64         7.85 o                         
  -2   8  17          0.02         -0.92         6.40 o                         
  -1   8  17          2.30          1.13         5.63 o                         
   0   8  17         23.15         24.81         4.75 o                         
   1   8  17          2.57          2.49         5.98 o                         
   2   8  17          0.03          0.57         6.51 o                         
  -2   9  17          8.09          6.43         7.45 o                         
  -1   9  17          2.33         -6.03         6.41 o                         
   0   9  17         49.04         48.00         6.06 o                         
   1   9  17          2.24         -5.71         5.71 o                         
   2   9  17          7.01         10.34         6.49 o                         
  -2  10  17         15.08         10.23         7.60 o                         
  -1  10  17          8.51         16.13         6.92 o                         
   0  10  17         24.43         15.87         6.71 o                         
   1  10  17          8.80         15.43         6.22 o                         
   2  10  17         13.70         13.06         6.66 o                         
  -2  11  17         26.95         10.09         8.34 o                         
  -1  11  17         22.69         30.05         7.30 o                         
   0  11  17          0.10         -8.46         8.46 o                         
   1  11  17         24.78         16.12         6.80 o                         
   2  11  17         23.78         25.34         7.41 o                         
  -1  12  17          8.30          4.06        11.47 o                         
   0  12  17          0.00         -5.86         5.86 o                         
   1  12  17          7.33         -1.37         6.71 o                         
  -1  13  17         14.17         -0.80        11.28 o                         
   0  13  17         11.80         -3.68         7.14 o                         
   1  13  17         12.39         14.08        10.83 o                         
   0  14  17         18.47         10.06         8.62 o                         
  -3   0  18         56.94         57.42        14.49 o                         
  -2   0  18         37.60         40.71         7.98 o                         
  -1   0  18          1.03         -2.36         5.98 o                         
   0   0  18         66.44         56.77         7.10 o                         
   1   0  18          1.05         -6.59         6.59 o                         
   2   0  18         39.09         30.11         8.03 o                         
   3   0  18         55.65         83.36         9.89 o                         
  -3   1  18         10.42         13.73         7.65 o                         
  -2   1  18         16.30         13.12         4.65 o                         
  -1   1  18         23.25         22.17         4.56 o                         
   0   1  18          0.00         -4.33         4.33 o                         
   1   1  18         22.50          6.63         5.36 o                         
   2   1  18         13.88         13.75         5.41 o                         
   3   1  18         10.16         24.67         6.28 o                         
  -3   2  18          9.98         38.26         9.31 o                         
  -2   2  18          8.56         12.78         6.11 o                         
  -1   2  18          5.38         -0.80         6.86 o                         
   0   2  18         18.30          8.18         4.49 o                         
   1   2  18          5.91         -3.68         4.73 o                         
   2   2  18          7.55          8.22         5.31 o                         
   3   2  18          8.83         20.23         7.06 o                         
  -3   3  18         23.13         37.86        12.69 o                         
  -2   3  18         19.60          7.42         5.26 o                         
  -1   3  18         40.00         33.95         4.72 o                         
   0   3  18          0.25         -4.33         4.33 o                         
   1   3  18         40.54         32.65         6.28 o                         
   2   3  18         19.80         11.56         5.47 o                         
   3   3  18         23.38         23.13         7.94 o                         
  -3   4  18          1.52         19.87         8.59 o                         
  -2   4  18         19.63         15.17         6.05 o                         
  -1   4  18         39.10         32.96         4.47 o                         
   0   4  18         45.99         40.71         6.47 o                         
   1   4  18         35.62         31.34         5.07 o                         
   2   4  18         20.65         21.79         5.76 o                         
   3   4  18          1.58         -0.02         7.76 o                         
  -3   5  18         13.33         46.21        20.90 o                         
  -2   5  18          0.30         -0.79         6.50 o                         
  -1   5  18          8.70          6.83         5.04 o                         
   0   5  18          0.01         -4.39         4.39 o                         
   1   5  18          8.72          7.88         6.08 o                         
   2   5  18          0.27          3.05         5.69 o                         
   3   5  18         11.91         26.61        20.38 o                         
  -2   6  18         31.47         25.17         6.69 o                         
  -1   6  18         13.20         11.89         5.20 o                         
   0   6  18         10.83          7.24         4.82 o                         
   1   6  18         14.62         15.83         5.17 o                         
   2   6  18         30.13         28.70         6.16 o                         
  -2   7  18         10.94          2.31         6.94 o                         
  -1   7  18         36.27         30.59         6.24 o                         
   0   7  18        129.38        150.76         7.08 o                         
   1   7  18         37.84         38.24         5.67 o                         
   2   7  18         11.11         12.18         6.72 o                         
  -2   8  18         27.49         16.61         6.81 o                         
  -1   8  18         14.31         14.04         6.85 o                         
   0   8  18          1.87         -0.37         4.68 o                         
   1   8  18         15.92         10.07         5.46 o                         
   2   8  18         27.80         38.40         8.58 o                         
  -2   9  18          8.27         14.08         7.50 o                         
  -1   9  18         16.09          9.83         6.83 o                         
   0   9  18         16.32         20.33         6.37 o                         
   1   9  18         14.64         23.90         6.05 o                         
   2   9  18          7.76         -1.65         6.57 o                         
  -2  10  18         11.46          6.15         7.91 o                         
  -1  10  18         50.87         42.83         8.17 o                         
   0  10  18         30.15         34.97         9.87 o                         
   1  10  18         50.69         56.04         5.81 o                         
   2  10  18         12.34         12.79         7.70 o                         
  -1  11  18         10.91         19.38         7.50 o                         
   0  11  18         12.08         16.58         7.85 o                         
   1  11  18         11.27         12.29         5.80 o                         
  -1  12  18         13.38         -1.12         8.14 o                         
   0  12  18         37.56         48.39         6.67 o                         
   1  12  18         14.84          4.57         7.27 o                         
   0  13  18         10.61          2.40         9.30 o                         
  -2   1  19         10.97          1.96         5.20 o                         
  -1   1  19         10.24          5.25         4.65 o                         
   0   1  19          9.25          0.26         4.62 o                         
   1   1  19         10.06         13.60         5.42 o                         
   2   1  19          9.75          0.51         5.82 o                         
  -2   2  19         15.72         16.05         5.40 o                         
  -1   2  19         13.81          3.83         4.61 o                         
   0   2  19         17.22         25.49         4.85 o                         
   1   2  19         15.42          8.43         5.08 o                         
   2   2  19         14.56         16.99         5.69 o                         
  -2   3  19         26.06         24.28         5.62 o                         
  -1   3  19          5.93          3.17         4.42 o                         
   0   3  19          0.18         -4.81         4.81 o                         
   1   3  19          6.60         -2.28         5.59 o                         
   2   3  19         22.67         28.04         5.86 o                         
  -2   4  19          2.48         -3.78         5.42 o                         
  -1   4  19          1.75          2.53         4.52 o                         
   0   4  19          0.00         -4.60         4.60 o                         
   1   4  19          1.52         -4.92         4.92 o                         
   2   4  19          2.18         -1.51         6.00 o                         
  -2   5  19          2.44          0.48         6.56 o                         
  -1   5  19         27.06         21.65         5.49 o                         
   0   5  19         23.32         24.81         5.29 o                         
   1   5  19         30.24         24.68         6.41 o                         
   2   5  19          2.16          0.75         6.01 o                         
  -2   6  19          3.05         -2.55         6.65 o                         
  -1   6  19         26.90         26.38         5.62 o                         
   0   6  19         18.65         16.40         5.32 o                         
   1   6  19         24.33         35.27         5.79 o                         
   2   6  19          2.70         -1.40         6.05 o                         
  -2   7  19          1.11         -6.63         6.63 o                         
  -1   7  19          5.14          4.76         5.83 o                         
   0   7  19         26.38         29.92         5.20 o                         
   1   7  19          4.50          1.53         5.54 o                         
   2   7  19          1.21         10.79         6.26 o                         
  -2   8  19         28.06         25.19         7.86 o                         
  -1   8  19         26.77         34.07         7.93 o                         
   0   8  19         18.15         15.27         6.03 o                         
   1   8  19         23.21         24.18         5.90 o                         
   2   8  19         27.33         31.10         7.30 o                         
  -1   9  19          5.31         -7.02         7.02 o                         
   0   9  19          2.25         -4.03         4.95 o                         
   1   9  19          4.69          2.28         5.64 o                         
  -1  10  19          6.24         -5.42         7.30 o                         
   0  10  19          0.92         -0.92         6.96 o                         
   1  10  19          6.69         13.27         5.61 o                         
  -1  11  19         25.65         13.25         7.80 o                         
   0  11  19          4.78         -8.38        10.29 o                         
   1  11  19         22.33         20.86         6.08 o                         
   0  12  19         40.79         92.57        18.68 o                         
  -2   0  20         36.73         43.87         7.04 o                         
  -1   0  20          9.17          7.76         6.95 o                         
   0   0  20        119.41        158.86        11.58 o                         
   1   0  20          9.43          3.84        11.30 o                         
   2   0  20         40.52         44.57         8.83 o                         
  -2   1  20         31.71         32.02         5.95 o                         
  -1   1  20         29.54         25.40         5.08 o                         
   0   1  20          6.89         12.45         5.55 o                         
   1   1  20         26.26         34.33         6.74 o                         
   2   1  20         29.06         38.13         6.21 o                         
  -2   2  20          6.36          2.81         5.43 o                         
  -1   2  20         18.15         11.79         5.04 o                         
   0   2  20          0.23         -4.79         4.79 o                         
   1   2  20         16.32         11.02         5.47 o                         
   2   2  20          5.58          2.10         5.80 o                         
  -2   3  20         16.13         11.59         5.58 o                         
  -1   3  20         42.78         45.18         5.51 o                         
   0   3  20          7.54          2.02         6.10 o                         
   1   3  20         37.10         37.35         6.81 o                         
   2   3  20         18.04         17.13         6.42 o                         
  -2   4  20         23.81         12.09         6.54 o                         
  -1   4  20         23.69         26.32         6.74 o                         
   0   4  20         76.14         95.34         6.31 o                         
   1   4  20         25.40         29.49         6.86 o                         
   2   4  20         26.45         31.45         6.80 o                         
  -2   5  20          2.67         -6.64         6.64 o                         
  -1   5  20          7.13         -3.69         5.63 o                         
   0   5  20         34.50         27.60         6.60 o                         
   1   5  20          6.51          3.57         5.68 o                         
   2   5  20          2.47         -1.96         6.34 o                         
  -2   6  20         42.93         32.84         7.25 o                         
  -1   6  20          9.15         -0.57         5.49 o                         
   0   6  20          2.74         -1.94         5.63 o                         
   1   6  20         10.25          5.66         5.67 o                         
   2   6  20         39.71         42.54         6.81 o                         
  -1   7  20          5.86         -5.18         6.50 o                         
   0   7  20         39.44         37.38         5.50 o                         
   1   7  20          5.11         -4.74         5.65 o                         
  -1   8  20         13.08          8.84         6.20 o                         
   0   8  20         17.43         10.29         5.27 o                         
   1   8  20         13.04         13.49         8.76 o                         
  -1   9  20         30.64         25.99         7.77 o                         
   0   9  20          0.03         -3.08         5.90 o                         
   1   9  20         34.39         33.03         6.89 o                         
   0  10  20         23.77         20.37         8.30 o                         
  -2   1  21         30.57         26.71         5.73 o                         
  -1   1  21         19.24         14.86         5.15 o                         
   0   1  21         23.86          7.97         5.65 o                         
   1   1  21         21.19         11.00         8.15 o                         
   2   1  21         31.76         25.35         8.04 o                         
  -1   2  21         39.84         27.56         5.35 o                         
   0   2  21         32.87         31.85         7.47 o                         
   1   2  21         42.57         36.90         7.30 o                         
  -1   3  21         25.09         14.24         5.60 o                         
   0   3  21          1.04         -8.61         8.61 o                         
   1   3  21         23.53         20.32         7.67 o                         
  -1   4  21         26.34         19.57         6.62 o                         
   0   4  21          0.77         -5.32         5.32 o                         
   1   4  21         29.08         28.72         7.91 o                         
  -1   5  21         11.29         -1.98         4.94 o                         
   0   5  21         77.70         80.78         6.70 o                         
   1   5  21         12.68          7.68         6.02 o                         
  -1   6  21         31.89         34.85         8.26 o                         
   0   6  21          0.06         -8.53         8.81 o                         
   1   6  21         31.92         38.20         6.42 o                         
  -1   7  21         46.16         50.63         6.94 o                         
   0   7  21          8.91          6.32         5.44 o                         
   1   7  21         50.05         56.87         7.52 o                         
   0   8  21          1.54         -5.82         5.82 o                         
  -1   0  22         28.15          6.88         7.75 o                         
   0   0  22          1.80        -11.71        11.71 o                         
   1   0  22         24.67         15.01         8.81 o                         
  -1   1  22          5.16         -3.52         5.23 o                         
   0   1  22          3.46         -5.88         5.88 o                         
   1   1  22          4.77          0.24         6.37 o                         
  -1   2  22          9.97         -5.08         5.08 o                         
   0   2  22          4.41         -7.26         8.74 o                         
   1   2  22          8.67          1.42         9.37 o                         
  -1   3  22          3.41         -6.10         6.10 o                         
   0   3  22         20.97         20.15         5.92 o                         
   1   3  22          3.75          0.54         6.88 o                         
   0   4  22          1.72         -2.12         5.94 o                         
   0   5  22         18.77         20.66         5.98 o                         
                                                                                
