# Supplementary material for: The phase transitions of 4-aminopyridine-based indolocarbazoles: twinning, local- and pseudo-symmetry
Source: Acta Crystallogr B Struct Sci Cryst Eng Mater. 2019 Jan 24;75(Pt 1):97–106. doi: 10.1107/S2052520618017341 (PMC6457041; doi:10.1107/S2052520618017341)
Supplement: Supplementary file 3 [file b-75-00097-2NICz-HTsup3.hkl]

data_2NICz-HT
#2_280                                                                      
_shelx_title ' '                                                                
_shelx_refln_list_code          4                                               
_shelx_F_calc_maximum      161.53                                               
_exptl_crystal_F_000       504.00                                               
_reflns_d_resolution_high  0.7597                                               
                                                                                
loop_                                                                           
 _space_group_symop_operation_xyz                                               
 'x, y, z'                                                                      
 '-x+1/2, -y+1/2, z'                                                            
 '-x, y+1/2, -z+1/2'                                                            
 'x+1/2, -y, -z+1/2'                                                            
 '-x, -y, -z'                                                                   
 'x-1/2, y-1/2, -z'                                                             
 'x, -y-1/2, z-1/2'                                                             
 '-x-1/2, y, z-1/2'                                                             
                                                                                
_cell_length_a     4.1239                                                       
_cell_length_b    16.4036                                                       
_cell_length_c    17.2522                                                       
_cell_angle_alpha  90.000                                                       
_cell_angle_beta   90.000                                                       
_cell_angle_gamma  90.000                                                       
                                                                                
_shelx_F_squared_multiplier     1.000                                           
                                                                                
loop_                                                                           
 _refln_index_h                                                                 
 _refln_index_k                                                                 
 _refln_index_l                                                                 
 _refln_F_squared_calc                                                          
 _refln_F_squared_meas                                                          
 _refln_F_squared_sigma                                                         
 _refln_observed_status                                                         
   2   0   0        205.65        204.32         7.53 o                         
   4   0   0        214.58        221.58        19.66 o                         
   1   1   0       3945.84       3937.66        45.40 o                         
   3   1   0        152.10        152.45         7.32 o                         
   5   1   0         14.37         15.52         4.52 o                         
   0   2   0       7805.63       7416.48       134.67 o                         
   2   2   0        972.09        964.97        15.16 o                         
   4   2   0          0.04          4.66         3.98 o                         
   1   3   0      26090.35      25812.37       238.73 o                         
   3   3   0        273.57        300.80         8.71 o                         
   5   3   0         33.01         36.06         5.34 o                         
   0   4   0         33.45         31.71         1.88 o                         
   2   4   0       3473.39       3557.44        54.85 o                         
   4   4   0          0.01          2.89         4.91 o                         
   1   5   0        764.43        768.00         7.75 o                         
   3   5   0         15.43         13.11         3.68 o                         
   5   5   0          4.40          6.37         6.85 o                         
   0   6   0        133.97        131.72         3.28 o                         
   2   6   0       6206.95       6524.62        84.91 o                         
   4   6   0         23.62         20.63         5.18 o                         
   1   7   0        345.55        355.86         5.39 o                         
   3   7   0       1380.82       1447.45        28.60 o                         
   5   7   0          0.01          5.19         5.60 o                         
   0   8   0       1907.45       1933.02        33.10 o                         
   2   8   0         22.79         21.51         2.61 o                         
   4   8   0         89.56         92.99         8.27 o                         
   1   9   0        124.60        148.79         5.72 o                         
   3   9   0        832.72        889.72        20.05 o                         
   0  10   0       1237.13       1257.68        22.81 o                         
   2  10   0         94.93        104.81        10.51 o                         
   4  10   0        255.47        251.77        31.37 o                         
   1  11   0          0.24         -1.17         1.97 o                         
   3  11   0         44.21         43.88         6.84 o                         
   0  12   0        620.99        623.91        18.24 o                         
   2  12   0         21.08         16.44         4.99 o                         
   4  12   0         17.31         18.53         9.62 o                         
   1  13   0        441.00        450.58        10.95 o                         
   3  13   0          7.15          2.32         5.22 o                         
   0  14   0        133.12        134.23        12.48 o                         
   2  14   0         39.76         30.10         5.25 o                         
   4  14   0          3.87          7.70         7.19 o                         
   1  15   0        301.06        295.30         9.22 o                         
   3  15   0         28.89         21.81         6.69 o                         
   0  16   0        204.93        238.47        16.20 o                         
   2  16   0         13.80         11.55         5.63 o                         
   1  17   0         61.60         56.94         5.43 o                         
   3  17   0          0.08         -4.43         6.05 o                         
   0  18   0        249.17        266.18        19.32 o                         
   2  18   0          5.65          9.63         5.11 o                         
   1  19   0          5.81         -0.13         5.42 o                         
   0  20   0          4.91         -6.43         6.43 o                         
   2  20   0          0.76        -10.80        10.80 o                         
   1  21   0         15.26         19.69         7.57 o                         
   1   1   1       3948.02       3855.92        30.00 o                         
   2   1   1         64.83         60.59         2.51 o                         
   3   1   1         11.40          8.15         1.56 o                         
   4   1   1          6.99          3.40         2.53 o                         
   5   1   1          1.16          2.43         3.04 o                         
   1   2   1       2883.42       2787.29        21.48 o                         
   2   2   1        203.51        210.20         3.56 o                         
   3   2   1         34.73         33.68         2.02 o                         
   4   2   1         38.80         42.05         3.51 o                         
   5   2   1         15.64         21.34         3.33 o                         
   1   3   1      11319.55      11238.22        77.86 o                         
   2   3   1         31.98         27.29         1.99 o                         
   3   3   1         71.97         70.95         2.59 o                         
   4   3   1          3.16         -1.08         2.82 o                         
   5   3   1          3.46          5.53         3.39 o                         
   1   4   1        310.57        304.90         2.85 o                         
   2   4   1       1556.03       1545.12        16.60 o                         
   3   4   1        204.85        206.69         5.64 o                         
   4   4   1         24.52         19.31         3.58 o                         
   5   4   1          0.01         -1.25         3.84 o                         
   1   5   1       1052.26       1045.61         7.54 o                         
   2   5   1        182.65        160.92         3.12 o                         
   3   5   1          5.45          7.18         2.48 o                         
   4   5   1          3.71          9.53         3.31 o                         
   5   5   1         37.16         37.63         4.71 o                         
   1   6   1        233.20        208.03         2.83 o                         
   2   6   1        688.74        645.38         7.71 o                         
   3   6   1          0.97          1.69         2.50 o                         
   4   6   1         55.71         53.61         4.37 o                         
   5   6   1          3.94          4.12         4.15 o                         
   1   7   1         50.07         58.73         1.71 o                         
   2   7   1         63.60         70.14         2.30 o                         
   3   7   1        288.32        300.56         7.20 o                         
   4   7   1         28.84         21.37         3.60 o                         
   5   7   1          1.89          4.58         4.51 o                         
   1   8   1        210.78        215.63         3.22 o                         
   2   8   1         16.27         16.90         1.74 o                         
   3   8   1        216.72        208.46        11.15 o                         
   4   8   1          8.52          3.24         4.11 o                         
   5   8   1          0.14         -0.96         4.77 o                         
   1   9   1        412.43        418.70         5.42 o                         
   2   9   1         13.03         11.30         1.47 o                         
   3   9   1         15.04         23.09         3.96 o                         
   4   9   1          1.27          5.37         3.67 o                         
   1  10   1        110.80        120.73         3.51 o                         
   2  10   1         85.40         93.86         3.43 o                         
   3  10   1         18.13         17.39         3.85 o                         
   4  10   1        145.10        134.31         7.66 o                         
   1  11   1        110.91        120.40         4.00 o                         
   2  11   1          4.42          2.20         1.97 o                         
   3  11   1         49.16         47.06         4.93 o                         
   4  11   1         43.25         45.82         5.53 o                         
   1  12   1         43.20         39.64         2.51 o                         
   2  12   1        291.25        276.20        10.01 o                         
   3  12   1          7.27          5.23         3.80 o                         
   4  12   1         30.41         23.67         5.06 o                         
   1  13   1          6.26          5.19         1.97 o                         
   2  13   1         34.58         29.18         3.79 o                         
   3  13   1          0.08          2.84         3.68 o                         
   4  13   1          4.25          8.27         4.89 o                         
   1  14   1         57.42         62.49         3.19 o                         
   2  14   1         31.07         29.41         3.69 o                         
   3  14   1          0.29         -3.54         3.54 o                         
   4  14   1          0.04         -4.71         4.71 o                         
   1  15   1         39.17         33.28         2.82 o                         
   2  15   1         13.12         14.36         3.33 o                         
   3  15   1          4.58         -0.63         4.05 o                         
   1  16   1          5.17         -0.58         2.67 o                         
   2  16   1         35.08         40.37         4.17 o                         
   3  16   1          3.99         -3.34         4.19 o                         
   1  17   1          1.65         -2.39         2.77 o                         
   2  17   1         13.89         17.68         3.73 o                         
   3  17   1          3.48          3.86         4.74 o                         
   1  18   1          0.11         -0.78         3.36 o                         
   2  18   1          5.91          5.53         3.72 o                         
   1  19   1         48.61         53.92         4.92 o                         
   2  19   1          0.40         13.99         5.01 o                         
   1  20   1          0.53         -0.16         3.81 o                         
   2  20   1         11.23         12.05         6.83 o                         
   1  21   1         16.03         22.47         4.71 o                         
   0   0   2       5951.52       6089.58       154.30 o                         
   1   0   2       7370.68       7152.20        74.56 o                         
   2   0   2          5.82          3.47         1.58 o                         
   3   0   2         66.10         66.11         3.49 o                         
   4   0   2          0.13         -4.12         4.63 o                         
   5   0   2          0.01         -1.98         4.03 o                         
   0   1   2       5431.35       5048.17        84.87 o                         
   1   1   2       1856.69       1805.60        13.81 o                         
   2   1   2         32.70         36.45         1.81 o                         
   3   1   2          6.83          4.92         1.48 o                         
   4   1   2         78.66         86.91         4.22 o                         
   5   1   2          0.49          1.14         2.98 o                         
   0   2   2       3331.62       3196.61        41.12 o                         
   1   2   2       2561.29       2436.03        18.88 o                         
   2   2   2         38.54         36.27         1.85 o                         
   3   2   2        134.27        135.73         3.74 o                         
   4   2   2          1.74         -2.45         2.45 o                         
   5   2   2          8.48         11.06         3.48 o                         
   0   3   2       8546.47       8173.30        93.07 o                         
   1   3   2        592.70        551.32         4.75 o                         
   2   3   2        334.98        328.38         4.65 o                         
   3   3   2          1.25         -0.03         1.48 o                         
   4   3   2          8.94          5.24         2.61 o                         
   5   3   2         12.77         11.56         3.97 o                         
   0   4   2        595.16        535.00         6.55 o                         
   1   4   2          5.89          7.23         0.67 o                         
   2   4   2        266.18        256.51         4.04 o                         
   3   4   2          2.99         -0.34         1.31 o                         
   4   4   2          3.39          6.81         2.81 o                         
   5   4   2          2.12          0.98         3.77 o                         
   0   5   2        363.63        321.21         4.48 o                         
   1   5   2         81.69         76.77         1.90 o                         
   2   5   2       1956.65       2078.56        20.28 o                         
   3   5   2         26.88         16.33         2.76 o                         
   4   5   2          0.00         -0.91         2.94 o                         
   5   5   2          2.33          3.10         3.82 o                         
   0   6   2         39.67         44.43         1.76 o                         
   1   6   2        252.44        231.40         2.80 o                         
   2   6   2         92.43         92.51         2.65 o                         
   3   6   2          3.54          2.53         2.15 o                         
   4   6   2         49.05         52.50         4.38 o                         
   5   6   2          0.01         -1.29         4.17 o                         
   0   7   2        378.76        351.69         5.13 o                         
   1   7   2         55.54         58.73         1.54 o                         
   2   7   2          0.04          0.66         1.14 o                         
   3   7   2        206.41        208.81         6.11 o                         
   4   7   2         12.62          8.31         3.68 o                         
   5   7   2          0.29         -2.83         4.36 o                         
   0   8   2         15.02         17.43         1.82 o                         
   1   8   2        525.34        564.20         5.84 o                         
   2   8   2         23.75         26.14         1.43 o                         
   3   8   2        143.50        140.01         5.94 o                         
   4   8   2         31.87         31.83         4.39 o                         
   5   8   2          3.27         -2.16         5.58 o                         
   0   9   2        252.56        247.78         6.32 o                         
   1   9   2         25.52         25.70         1.56 o                         
   2   9   2         31.89         29.07         1.96 o                         
   3   9   2        164.90        162.95         6.39 o                         
   4   9   2         17.14         20.17         4.21 o                         
   0  10   2         23.99         27.55         2.36 o                         
   1  10   2         21.24         20.25         1.83 o                         
   2  10   2        125.44        122.51         3.40 o                         
   3  10   2          1.66          2.82         2.97 o                         
   4  10   2         14.73         21.00         4.76 o                         
   0  11   2        567.07        580.68        10.61 o                         
   1  11   2          3.57          4.96         1.60 o                         
   2  11   2          0.39         -0.97         1.77 o                         
   3  11   2          9.00          3.96         3.59 o                         
   4  11   2         10.31         16.11         4.94 o                         
   0  12   2         20.95         23.04         2.99 o                         
   1  12   2         55.94         54.53         2.99 o                         
   2  12   2         44.33         39.40         3.54 o                         
   3  12   2          0.47         -3.34         3.34 o                         
   4  12   2          1.12          5.82         4.67 o                         
   0  13   2          0.43          3.35         1.88 o                         
   1  13   2        149.17        154.93         4.44 o                         
   2  13   2          0.34          5.40         2.55 o                         
   3  13   2          0.02         -3.36         3.63 o                         
   4  13   2          0.76         -4.30         4.53 o                         
   0  14   2         37.17         41.43         4.38 o                         
   1  14   2         27.85         24.56         2.68 o                         
   2  14   2          1.42          2.91         2.57 o                         
   3  14   2         10.34         -1.08         3.87 o                         
   4  14   2          0.69          1.93         5.03 o                         
   0  15   2          0.00         -0.03         2.49 o                         
   1  15   2         17.03         19.10         2.74 o                         
   2  15   2         18.27         19.70         3.53 o                         
   3  15   2          3.29         -1.03         4.16 o                         
   0  16   2        301.89        342.65        12.14 o                         
   1  16   2         10.42         12.26         2.68 o                         
   2  16   2          0.07          1.15         3.66 o                         
   3  16   2          0.57          1.63         4.38 o                         
   0  17   2          2.06         -1.02         4.56 o                         
   1  17   2          9.62          2.53         2.84 o                         
   2  17   2          0.89          4.78         3.45 o                         
   3  17   2          0.03         -4.40         4.40 o                         
   0  18   2         34.61         41.95         5.74 o                         
   1  18   2          1.99         -1.91         3.33 o                         
   2  18   2          6.38          9.42         5.02 o                         
   0  19   2         12.71         17.71         5.92 o                         
   1  19   2         25.06         27.97         4.37 o                         
   2  19   2          1.67          2.43         4.67 o                         
   0  20   2          0.14          1.22         4.99 o                         
   1  20   2          0.65         -5.24         5.24 o                         
   0  21   2          8.13         11.51         5.47 o                         
   1  21   2          0.15         -2.94         4.21 o                         
   1   1   3         16.47         16.74         0.77 o                         
   2   1   3          3.27          3.95         1.06 o                         
   3   1   3          8.52          6.82         1.95 o                         
   4   1   3          4.67         -0.24         2.63 o                         
   5   1   3          0.00         -1.80         3.27 o                         
   1   2   3         12.49         11.03         0.89 o                         
   2   2   3          4.79          4.33         1.29 o                         
   3   2   3         32.99         34.09         2.32 o                         
   4   2   3          4.69          0.91         2.47 o                         
   5   2   3          0.68         -3.44         3.44 o                         
   1   3   3        352.32        336.93         3.51 o                         
   2   3   3        168.04        162.96         4.49 o                         
   3   3   3          4.31         -1.11         1.68 o                         
   4   3   3          1.62          0.55         2.42 o                         
   5   3   3          6.78         10.18         3.87 o                         
   1   4   3        125.88        126.94         1.97 o                         
   2   4   3          0.33         -1.15         1.15 o                         
   3   4   3          2.62          3.07         1.76 o                         
   4   4   3          1.78          0.16         2.45 o                         
   5   4   3          0.06          4.84         4.30 o                         
   1   5   3          4.94          5.50         0.78 o                         
   2   5   3         29.87         38.12         2.30 o                         
   3   5   3         54.77         55.58         3.09 o                         
   4   5   3          1.51         -0.14         2.72 o                         
   5   5   3          0.02         -0.16         4.12 o                         
   1   6   3        273.85        286.28         3.41 o                         
   2   6   3          1.80         -0.48         1.16 o                         
   3   6   3          0.65          1.36         1.56 o                         
   4   6   3         13.40         15.66         3.32 o                         
   5   6   3          0.01         -2.41         4.15 o                         
   1   7   3          9.90          9.24         1.03 o                         
   2   7   3          4.36          6.04         1.27 o                         
   3   7   3          8.17          5.90         1.73 o                         
   4   7   3          6.57         -1.36         3.41 o                         
   5   7   3          0.27         -0.22         4.37 o                         
   1   8   3         17.66         24.59         1.29 o                         
   2   8   3         54.07         49.27         1.90 o                         
   3   8   3          0.25         -0.40         1.84 o                         
   4   8   3          7.21         11.62         3.80 o                         
   1   9   3         62.82         66.48         1.93 o                         
   2   9   3          0.00         -1.18         1.18 o                         
   3   9   3         42.49         42.34         2.86 o                         
   4   9   3          6.07          6.31         3.99 o                         
   1  10   3         36.54         34.10         2.04 o                         
   2  10   3         16.60         14.35         1.55 o                         
   3  10   3         11.14          7.47         2.59 o                         
   4  10   3          1.02          7.48         4.42 o                         
   1  11   3         28.59         29.32         2.26 o                         
   2  11   3          3.28          0.37         2.09 o                         
   3  11   3          8.39         -1.36         3.19 o                         
   4  11   3          8.02          5.29         4.71 o                         
   1  12   3         37.24         39.81         2.65 o                         
   2  12   3          5.47          5.24         2.58 o                         
   3  12   3          4.86         -3.20         3.54 o                         
   4  12   3          0.04          2.27         4.76 o                         
   1  13   3         53.31         54.76         3.14 o                         
   2  13   3          0.78         -1.89         2.39 o                         
   3  13   3          0.52         -3.65         3.65 o                         
   4  13   3          0.86         -0.90         4.75 o                         
   1  14   3          6.05          6.91         2.47 o                         
   2  14   3          9.85          4.70         2.75 o                         
   3  14   3          1.57         -0.49         3.84 o                         
   4  14   3          2.44          1.57         5.17 o                         
   1  15   3         27.72         32.95         3.05 o                         
   2  15   3         39.13         36.61         3.53 o                         
   3  15   3          5.92          7.15         4.18 o                         
   1  16   3          2.14          5.62         2.58 o                         
   2  16   3          4.95         10.36         3.35 o                         
   3  16   3          1.40         -4.10         4.10 o                         
   1  17   3          1.74          3.78         2.71 o                         
   2  17   3          0.02         -3.82         3.82 o                         
   3  17   3          1.56          2.23         4.51 o                         
   1  18   3         17.85         23.24         3.57 o                         
   2  18   3          0.03         -4.16         4.16 o                         
   1  19   3          6.11          1.17         3.43 o                         
   2  19   3          0.01         -5.42         5.42 o                         
   1  20   3          3.83          1.19         3.92 o                         
   1  21   3          2.25          1.73         4.89 o                         
   0   0   4       2985.25       2935.88        61.94 o                         
   1   0   4         31.51         32.53         1.33 o                         
   2   0   4        202.59        195.62         4.36 o                         
   3   0   4        233.94        239.20         7.60 o                         
   4   0   4          1.37         -0.47         3.58 o                         
   5   0   4          3.33          3.38         5.41 o                         
   0   1   4        118.27         94.83         2.78 o                         
   1   1   4        784.27        735.69         6.39 o                         
   2   1   4        369.22        362.33         4.67 o                         
   3   1   4          8.56          9.27         1.65 o                         
   4   1   4         30.99         27.87         3.16 o                         
   5   1   4          3.59          4.84         4.46 o                         
   0   2   4        213.20        194.17         3.36 o                         
   1   2   4        126.06        129.13         2.10 o                         
   2   2   4          0.32         -0.47         1.06 o                         
   3   2   4        174.13        170.29         4.86 o                         
   4   2   4          2.59          4.38         2.63 o                         
   5   2   4          2.77          2.28         3.93 o                         
   0   3   4         71.62         72.49         2.50 o                         
   1   3   4        426.43        378.72         4.57 o                         
   2   3   4        240.67        248.59         3.84 o                         
   3   3   4         24.07         24.16         2.15 o                         
   4   3   4          3.06          2.06         2.20 o                         
   5   3   4          1.18         -1.40         3.74 o                         
   0   4   4       2048.99       1945.29        26.08 o                         
   1   4   4        274.84        291.33         3.53 o                         
   2   4   4        148.21        137.21         2.74 o                         
   3   4   4          5.52          3.85         1.87 o                         
   4   4   4         11.06         12.85         2.75 o                         
   5   4   4         14.58          7.19         4.24 o                         
   0   5   4       1241.61       1272.21        16.89 o                         
   1   5   4          0.30         -0.36         0.77 o                         
   2   5   4         96.20         97.95         2.86 o                         
   3   5   4          8.42         10.04         1.61 o                         
   4   5   4         16.31         17.02         2.92 o                         
   5   5   4          3.82          6.89         4.51 o                         
   0   6   4         41.81         48.53         2.58 o                         
   1   6   4        503.32        521.40         5.86 o                         
   2   6   4         16.19         21.07         1.49 o                         
   3   6   4          2.15          1.20         1.64 o                         
   4   6   4          4.45          2.75         3.20 o                         
   5   6   4          0.90         -1.34         4.31 o                         
   0   7   4       1127.52       1195.09        16.22 o                         
   1   7   4        394.91        382.07         4.84 o                         
   2   7   4         16.80         16.17         1.54 o                         
   3   7   4        120.68        120.32         3.80 o                         
   4   7   4          8.06          6.07         3.53 o                         
   5   7   4          0.18          5.68         4.65 o                         
   0   8   4          8.39          6.33         1.67 o                         
   1   8   4        451.17        459.07         5.55 o                         
   2   8   4         65.30         62.20         2.23 o                         
   3   8   4         19.38         13.89         2.51 o                         
   4   8   4          0.06          2.38         3.51 o                         
   0   9   4        888.63        937.76        15.34 o                         
   1   9   4         55.81         51.95         1.95 o                         
   2   9   4          2.23          2.49         1.25 o                         
   3   9   4          0.00         -1.78         2.14 o                         
   4   9   4          0.17          2.88         3.70 o                         
   0  10   4         73.06         70.44         4.00 o                         
   1  10   4         21.38         26.12         1.60 o                         
   2  10   4        150.76        148.53         4.40 o                         
   3  10   4          0.46         -2.37         2.37 o                         
   4  10   4          1.29         -4.13         4.13 o                         
   0  11   4         86.37         79.60         4.21 o                         
   1  11   4         64.87         64.87         3.07 o                         
   2  11   4        159.58        154.22         3.90 o                         
   3  11   4          9.43          7.62         3.51 o                         
   4  11   4          0.24          1.58         4.54 o                         
   0  12   4         15.04         15.89         2.48 o                         
   1  12   4        100.14        100.20         4.54 o                         
   2  12   4         29.57         28.10         3.26 o                         
   3  12   4          0.17         -3.16         3.16 o                         
   4  12   4          0.56         -1.27         5.10 o                         
   0  13   4         99.18        106.07         5.18 o                         
   1  13   4         31.25         26.82         2.68 o                         
   2  13   4         28.91         28.31         3.25 o                         
   3  13   4          0.00          0.97         3.43 o                         
   4  13   4          0.47         -3.12         4.64 o                         
   0  14   4        210.87        232.69        11.26 o                         
   1  14   4         47.16         46.28         3.15 o                         
   2  14   4          4.07          6.10         2.94 o                         
   3  14   4         15.02         10.26         3.92 o                         
   4  14   4          3.80          4.70         5.50 o                         
   0  15   4         37.26         43.52         6.39 o                         
   1  15   4          1.80          2.34         2.40 o                         
   2  15   4         15.05         13.79         3.36 o                         
   3  15   4          6.02          5.60         4.55 o                         
   0  16   4         10.13          3.90         3.61 o                         
   1  16   4         16.64         21.64         3.00 o                         
   2  16   4          4.78         -1.83         3.09 o                         
   3  16   4          5.18         -4.69         4.69 o                         
   0  17   4         64.62         61.05         6.18 o                         
   1  17   4         31.36         36.89         3.51 o                         
   2  17   4          0.07          3.21         3.62 o                         
   3  17   4          0.66          1.98         5.18 o                         
   0  18   4          0.27         -1.75         4.52 o                         
   1  18   4         11.78         19.37         3.50 o                         
   2  18   4          1.37          0.57         4.10 o                         
   0  19   4          3.04         -4.71         4.71 o                         
   1  19   4          1.95          1.83         3.32 o                         
   2  19   4          2.95         -2.76         5.99 o                         
   0  20   4          0.03         -0.95         4.65 o                         
   1  20   4          4.02          2.46         3.58 o                         
   0  21   4          0.75          1.59         5.46 o                         
   1   1   5        217.33        220.55         2.73 o                         
   2   1   5        461.26        459.80         6.20 o                         
   3   1   5          9.18          7.91         1.60 o                         
   4   1   5          0.85          0.17         2.61 o                         
   5   1   5         11.81          9.31         8.88 o                         
   1   2   5        124.78        130.55         2.36 o                         
   2   2   5        271.24        254.99         3.78 o                         
   3   2   5          0.20          0.15         1.50 o                         
   4   2   5          0.52          2.09         2.55 o                         
   5   2   5         24.77         20.57         6.11 o                         
   1   3   5          3.53          4.70         0.96 o                         
   2   3   5        116.41        117.37         3.07 o                         
   3   3   5         55.89         65.64         3.57 o                         
   4   3   5         98.87        114.83         5.11 o                         
   5   3   5          7.11          6.54         4.67 o                         
   1   4   5        413.15        431.41         5.61 o                         
   2   4   5          1.61         -0.73         1.28 o                         
   3   4   5         77.55         74.89         3.81 o                         
   4   4   5         42.01         42.82         4.91 o                         
   5   4   5          0.02          2.65         3.94 o                         
   1   5   5        181.10        177.87         4.80 o                         
   2   5   5         40.92         43.78         2.22 o                         
   3   5   5         27.54         30.63         2.05 o                         
   4   5   5         15.47         15.70         3.45 o                         
   5   5   5          0.10         -0.17         4.78 o                         
   1   6   5        338.29        365.30         4.86 o                         
   2   6   5         29.67         27.26         2.45 o                         
   3   6   5         87.64         86.84         3.06 o                         
   4   6   5          0.13         -3.27         3.40 o                         
   5   6   5          7.14          3.49         4.50 o                         
   1   7   5        107.48        101.54         2.55 o                         
   2   7   5          8.18          7.49         1.24 o                         
   3   7   5         70.36         76.11         3.71 o                         
   4   7   5         27.39         22.50         4.10 o                         
   1   8   5         19.45         17.96         1.80 o                         
   2   8   5          8.80          7.27         1.29 o                         
   3   8   5          2.50          1.45         2.34 o                         
   4   8   5          5.78          2.33         3.68 o                         
   1   9   5         16.82         15.23         1.47 o                         
   2   9   5         61.10         61.44         2.38 o                         
   3   9   5         10.32          6.46         2.67 o                         
   4   9   5          1.37         -3.11         3.69 o                         
   1  10   5        185.64        182.64         3.46 o                         
   2  10   5         37.21         37.88         2.15 o                         
   3  10   5         21.23         14.78         2.72 o                         
   4  10   5          0.12         -4.06         4.06 o                         
   1  11   5         29.79         31.06         1.80 o                         
   2  11   5          7.11          5.44         1.77 o                         
   3  11   5         13.90         16.59         3.19 o                         
   4  11   5          2.95          2.25         4.58 o                         
   1  12   5        222.19        210.45         4.45 o                         
   2  12   5         13.62         16.48         3.15 o                         
   3  12   5          0.39         -3.30         3.30 o                         
   4  12   5          0.04          1.13         4.86 o                         
   1  13   5        113.60        122.03         5.41 o                         
   2  13   5         16.59         20.47         3.39 o                         
   3  13   5          4.36          3.93         4.03 o                         
   4  13   5          1.37          0.23         5.15 o                         
   1  14   5          0.60         -2.14         2.14 o                         
   2  14   5          1.18          0.60         2.77 o                         
   3  14   5          0.68          0.97         4.05 o                         
   1  15   5          8.46         13.49         3.07 o                         
   2  15   5          9.21         10.82         3.25 o                         
   3  15   5          0.39         -0.16         4.24 o                         
   1  16   5         33.37         33.39         3.18 o                         
   2  16   5          0.90         -1.15         3.30 o                         
   3  16   5         12.20          4.98         4.62 o                         
   1  17   5         32.16         30.85         3.37 o                         
   2  17   5          2.58         -1.48         3.65 o                         
   3  17   5          0.10         -5.60         5.60 o                         
   1  18   5          7.70         12.11         3.41 o                         
   2  18   5          0.04         -1.26         4.18 o                         
   1  19   5         11.28         17.27         3.74 o                         
   2  19   5          8.57          3.61         6.32 o                         
   1  20   5          0.52         -2.78         4.04 o                         
   0   0   6          5.15          1.82         2.47 o                         
   1   0   6        311.24        325.28         7.50 o                         
   2   0   6          2.79          4.32         1.57 o                         
   3   0   6        273.63        282.72         7.25 o                         
   4   0   6          1.22         -4.22         6.03 o                         
   5   0   6         11.57         -3.18         9.16 o                         
   0   1   6       2567.95       2665.71        37.41 o                         
   1   1   6          1.64          0.09         0.85 o                         
   2   1   6          3.13          2.74         1.11 o                         
   3   1   6          0.57          2.45         1.62 o                         
   4   1   6         79.43         82.07         5.06 o                         
   5   1   6          0.80         -2.68         6.03 o                         
   0   2   6         29.71         30.34         2.09 o                         
   1   2   6         81.02         74.38         2.03 o                         
   2   2   6          0.07          0.46         0.93 o                         
   3   2   6        113.91        121.67         4.85 o                         
   4   2   6          1.13         -0.13         2.69 o                         
   5   2   6          4.01          8.24         6.37 o                         
   0   3   6       1290.51       1360.49        20.22 o                         
   1   3   6         14.75         15.29         1.33 o                         
   2   3   6         66.15         77.80         2.78 o                         
   3   3   6          0.32         -1.38         1.38 o                         
   4   3   6          0.00          2.98         2.94 o                         
   5   3   6          0.28         -5.22         5.22 o                         
   0   4   6          6.93          4.35         1.50 o                         
   1   4   6       1324.88       1351.02        15.02 o                         
   2   4   6          6.17          5.07         1.48 o                         
   3   4   6          0.62          0.23         1.69 o                         
   4   4   6          0.00         -2.82         2.82 o                         
   5   4   6         12.80         14.15         6.04 o                         
   0   5   6         50.97         66.61         2.90 o                         
   1   5   6          1.35          2.10         1.09 o                         
   2   5   6        533.90        524.46         9.02 o                         
   3   5   6          2.28         -1.56         2.14 o                         
   4   5   6         34.69         34.96         3.84 o                         
   5   5   6          0.16         -4.59         4.59 o                         
   0   6   6         54.70         62.98         3.35 o                         
   1   6   6         53.99         40.56         2.61 o                         
   2   6   6          0.01         -1.38         1.38 o                         
   3   6   6        125.96        131.35         8.48 o                         
   4   6   6          3.43          0.31         3.15 o                         
   5   6   6         15.31         12.13         9.20 o                         
   0   7   6       1633.32       1719.95        28.00 o                         
   1   7   6          6.87          6.48         1.43 o                         
   2   7   6         97.50         97.84         3.88 o                         
   3   7   6          0.04          1.16         2.36 o                         
   4   7   6          0.06         -3.08         3.08 o                         
   0   8   6         26.65         26.37         2.87 o                         
   1   8   6        360.01        344.98         5.47 o                         
   2   8   6          9.45          8.08         1.81 o                         
   3   8   6          0.28          3.46         2.37 o                         
   4   8   6          0.14         -3.22         3.36 o                         
   0   9   6        127.31        146.25         5.00 o                         
   1   9   6          2.89          4.98         1.40 o                         
   2   9   6        655.48        650.12         9.32 o                         
   3   9   6          7.73         11.79         2.77 o                         
   4   9   6          3.31         -3.52         3.52 o                         
   0  10   6          4.20          5.96         2.18 o                         
   1  10   6        151.31        164.65         3.71 o                         
   2  10   6         10.01          7.48         1.84 o                         
   3  10   6         13.44          6.76         2.71 o                         
   4  10   6          0.51          4.18         4.55 o                         
   0  11   6        655.57        663.24        12.36 o                         
   1  11   6         16.23         16.49         1.80 o                         
   2  11   6         13.21         14.32         2.69 o                         
   3  11   6          2.74          2.29         3.04 o                         
   4  11   6         22.57         29.23         6.62 o                         
   0  12   6          7.87          7.91         2.68 o                         
   1  12   6        143.30        137.39         3.94 o                         
   2  12   6         15.95         15.42         2.82 o                         
   3  12   6          6.91          0.64         3.76 o                         
   4  12   6          0.05         -5.48         5.48 o                         
   0  13   6         91.39         83.51         7.21 o                         
   1  13   6         12.42         13.77         1.91 o                         
   2  13   6         89.18         87.00         5.16 o                         
   3  13   6          0.78          1.61         3.99 o                         
   4  13   6          1.18         -5.49         5.49 o                         
   0  14   6          8.23          7.04         3.12 o                         
   1  14   6         88.25        107.43         3.85 o                         
   2  14   6          3.75          2.61         2.92 o                         
   3  14   6         47.79         56.51         6.11 o                         
   0  15   6        453.38        478.33        11.34 o                         
   1  15   6          0.09         -0.52         2.31 o                         
   2  15   6         27.47         30.11         5.02 o                         
   3  15   6          0.17         -2.59         4.65 o                         
   0  16   6         42.23         49.29         5.23 o                         
   1  16   6         16.64         18.56         2.98 o                         
   2  16   6          0.30         -3.35         3.35 o                         
   3  16   6          5.94         -4.83         4.83 o                         
   0  17   6         26.55         35.07         7.33 o                         
   1  17   6          1.78          1.68         2.80 o                         
   2  17   6         33.40         36.54         5.03 o                         
   3  17   6          0.00          3.24         6.58 o                         
   0  18   6          0.03          0.06         4.65 o                         
   1  18   6          7.60          6.46         3.31 o                         
   2  18   6          3.07         -4.13         4.61 o                         
   0  19   6          6.22          5.75         4.66 o                         
   1  19   6          6.30          2.41         3.94 o                         
   2  19   6         28.64         30.22         7.31 o                         
   0  20   6          0.63         -2.26         5.88 o                         
   1  20   6         12.71         29.74         6.08 o                         
   1   1   7        496.96        508.96         6.68 o                         
   2   1   7        247.44        251.96         3.92 o                         
   3   1   7         49.51         51.37         2.85 o                         
   4   1   7          0.51         -0.92         2.93 o                         
   5   1   7         32.81         37.53        11.48 o                         
   1   2   7        665.11        698.29         8.13 o                         
   2   2   7        502.69        530.35         7.49 o                         
   3   2   7          7.27          8.49         1.93 o                         
   4   2   7          0.01         -2.51         2.76 o                         
   5   2   7         36.52         27.84         6.28 o                         
   1   3   7          1.72          0.14         1.02 o                         
   2   3   7         69.68         75.48         3.11 o                         
   3   3   7        103.84        109.87         4.08 o                         
   4   3   7         67.15         71.79         4.79 o                         
   5   3   7          4.99          6.54         6.81 o                         
   1   4   7         17.38         24.25         1.68 o                         
   2   4   7         10.19         11.67         1.78 o                         
   3   4   7        100.98        108.15         3.94 o                         
   4   4   7        125.30        144.85         6.06 o                         
   5   4   7          0.88          2.84         5.38 o                         
   1   5   7        246.70        267.20         5.74 o                         
   2   5   7          1.89          1.97         1.55 o                         
   3   5   7         20.04         19.35         3.13 o                         
   4   5   7         24.03         26.58         3.71 o                         
   5   5   7          0.00        -15.53        15.53 o                         
   1   6   7        311.49        325.62         5.65 o                         
   2   6   7         45.02         46.26         2.44 o                         
   3   6   7         93.90         99.19         4.34 o                         
   4   6   7         14.47         13.69         3.62 o                         
   1   7   7        107.01        108.84         3.01 o                         
   2   7   7          3.17          2.15         1.71 o                         
   3   7   7        147.91        155.02         6.50 o                         
   4   7   7         29.60         35.99         4.26 o                         
   1   8   7         86.05         84.44         2.93 o                         
   2   8   7          0.05          1.24         1.85 o                         
   3   8   7         78.33         76.36         4.28 o                         
   4   8   7         12.56          8.85         3.70 o                         
   1   9   7          2.40          0.44         1.45 o                         
   2   9   7         43.80         45.33         2.92 o                         
   3   9   7          4.89          1.61         2.59 o                         
   4   9   7          0.42         -1.47         3.88 o                         
   1  10   7         67.48         69.99         3.47 o                         
   2  10   7         45.03         37.67         3.10 o                         
   3  10   7         24.00         22.68         3.23 o                         
   4  10   7          0.59         -2.11         4.68 o                         
   1  11   7        132.32        130.37         5.47 o                         
   2  11   7         17.00         10.62         2.59 o                         
   3  11   7         19.88         12.63         3.38 o                         
   4  11   7          0.02         -1.01         4.79 o                         
   1  12   7        272.75        258.46         5.19 o                         
   2  12   7          0.40         -2.22         2.22 o                         
   3  12   7         19.13         19.54         4.15 o                         
   4  12   7          5.69          0.09         5.35 o                         
   1  13   7         93.05         92.27         3.41 o                         
   2  13   7          0.03         -0.46         2.59 o                         
   3  13   7          2.28         -3.47         3.95 o                         
   1  14   7         15.05         16.93         2.94 o                         
   2  14   7          1.71          1.29         3.15 o                         
   3  14   7          0.12          1.45         5.21 o                         
   1  15   7          5.50          0.74         2.40 o                         
   2  15   7          1.94          3.02         3.41 o                         
   3  15   7          0.32          2.51         5.19 o                         
   1  16   7         63.47         61.73         3.91 o                         
   2  16   7          0.34         -0.01         3.82 o                         
   3  16   7          4.03          0.10         5.05 o                         
   1  17   7         40.89         51.35         3.84 o                         
   2  17   7          0.65         -2.15         4.25 o                         
   1  18   7         36.98         40.92         4.56 o                         
   2  18   7          4.99          9.43         6.14 o                         
   1  19   7          6.24         11.93         4.61 o                         
   1  20   7          0.12          0.24         5.17 o                         
   0   0   8        220.37        253.23        10.15 o                         
   1   0   8        168.49        189.47         5.48 o                         
   2   0   8        146.01        148.93         6.84 o                         
   3   0   8          1.66         -2.35         2.35 o                         
   4   0   8         45.71         35.30         9.26 o                         
   5   0   8          9.10         14.32        18.74 o                         
   0   1   8        126.75        137.49         3.92 o                         
   1   1   8       1908.45       2069.52        20.52 o                         
   2   1   8         36.52         37.13         2.22 o                         
   3   1   8         67.55         66.52         3.51 o                         
   4   1   8          0.01         -3.30         3.30 o                         
   5   1   8         26.11         22.43         7.97 o                         
   0   2   8       1475.74       1596.53        25.27 o                         
   1   2   8         23.93         24.89         1.57 o                         
   2   2   8         87.64         93.85         5.14 o                         
   3   2   8          0.07         -0.61         1.96 o                         
   4   2   8          2.85          8.55         3.15 o                         
   5   2   8          0.18         -4.17         9.66 o                         
   0   3   8        138.43        143.64         4.70 o                         
   1   3   8         24.03         26.24         2.28 o                         
   2   3   8         13.18         10.78         1.89 o                         
   3   3   8          0.32         -0.52         2.07 o                         
   4   3   8          7.97          9.41         3.29 o                         
   5   3   8          0.78         -7.92         7.92 o                         
   0   4   8       3448.40       3731.59        69.74 o                         
   1   4   8        168.41        168.49         4.32 o                         
   2   4   8         19.57         18.24         2.14 o                         
   3   4   8         30.96         30.00         2.81 o                         
   4   4   8         65.88         76.55         4.95 o                         
   0   5   8         37.56         35.41         3.02 o                         
   1   5   8         68.37         65.60         2.67 o                         
   2   5   8          1.65          0.81         1.54 o                         
   3   5   8        222.41        217.11         9.02 o                         
   4   5   8          0.61         -1.45         3.24 o                         
   0   6   8        204.04        200.20         4.86 o                         
   1   6   8          1.18          0.77         1.47 o                         
   2   6   8         35.66         36.06         2.76 o                         
   3   6   8         17.05         16.80         2.86 o                         
   4   6   8         43.35         38.08         4.44 o                         
   0   7   8         95.70         90.98         3.73 o                         
   1   7   8        175.94        177.83         7.32 o                         
   2   7   8        125.20        113.86         4.77 o                         
   3   7   8        279.98        288.93         7.22 o                         
   4   7   8          1.07         -0.40         3.47 o                         
   0   8   8         96.68        110.68         5.73 o                         
   1   8   8         25.60         23.58         1.91 o                         
   2   8   8        606.16        590.37         9.36 o                         
   3   8   8          1.72         -0.76         2.54 o                         
   4   8   8         13.51         10.15         5.83 o                         
   0   9   8         27.29         27.14         2.72 o                         
   1   9   8        217.45        216.42         4.56 o                         
   2   9   8         11.48         11.74         2.43 o                         
   3   9   8          3.12         -1.65         2.60 o                         
   4   9   8          0.01         -4.31         4.31 o                         
   0  10   8         90.17         92.39         4.90 o                         
   1  10   8         79.41         86.10         3.54 o                         
   2  10   8        420.64        381.03         7.85 o                         
   3  10   8          4.52          1.57         2.81 o                         
   4  10   8          0.05         -1.70         4.86 o                         
   0  11   8         55.85         53.54         4.19 o                         
   1  11   8        227.77        217.77         5.90 o                         
   2  11   8          3.71          2.63         2.44 o                         
   3  11   8         54.40         52.05         5.54 o                         
   4  11   8          0.87         -5.95         5.95 o                         
   0  12   8         25.53         30.67         4.62 o                         
   1  12   8          0.27          3.10         1.86 o                         
   2  12   8         38.73         40.23         3.75 o                         
   3  12   8          0.03         -2.54         3.79 o                         
   4  12   8          0.15         -4.83         6.54 o                         
   0  13   8        117.68        112.21         5.89 o                         
   1  13   8         24.85         19.23         2.32 o                         
   2  13   8          0.76         -1.07         3.03 o                         
   3  13   8          0.36         -4.24         4.24 o                         
   0  14   8        967.78        985.67        18.26 o                         
   1  14   8         15.80         12.19         2.49 o                         
   2  14   8          0.18          0.96         3.37 o                         
   3  14   8          0.53         -4.37         4.37 o                         
   0  15   8          3.92          3.22         3.49 o                         
   1  15   8          0.28          2.85         2.92 o                         
   2  15   8          1.54          9.67         3.90 o                         
   3  15   8         17.07          2.87         5.06 o                         
   0  16   8         86.37         77.03         5.67 o                         
   1  16   8          7.17         13.35         3.05 o                         
   2  16   8         36.55         42.26         5.08 o                         
   3  16   8          0.81         -4.98         4.98 o                         
   0  17   8          0.29          1.03         4.89 o                         
   1  17   8        116.49        119.58         6.01 o                         
   2  17   8          7.63          5.47         4.50 o                         
   0  18   8          0.59         -4.67         4.67 o                         
   1  18   8          0.69          6.34         4.77 o                         
   2  18   8          5.84         -2.25         5.73 o                         
   0  19   8          0.47          3.55         4.70 o                         
   1  19   8          1.21          2.25         4.79 o                         
   0  20   8          0.42         -8.42         8.42 o                         
   1   1   9          0.05          0.59         1.20 o                         
   2   1   9        158.45        157.71         3.63 o                         
   3   1   9          0.22         -1.31         1.54 o                         
   4   1   9         19.32         18.03         5.35 o                         
   1   2   9        155.02        166.21         3.64 o                         
   2   2   9        448.05        480.89         8.49 o                         
   3   2   9          6.19          5.63         2.31 o                         
   4   2   9         37.73         36.51         3.96 o                         
   1   3   9        292.99        292.93         6.02 o                         
   2   3   9          0.10         -0.16         1.74 o                         
   3   3   9         47.51         43.58         3.88 o                         
   4   3   9         10.15         12.48         3.44 o                         
   1   4   9         21.50         28.08         1.80 o                         
   2   4   9        237.96        243.22         6.39 o                         
   3   4   9         97.04         96.83         5.60 o                         
   4   4   9        101.67        100.33         6.15 o                         
   1   5   9        677.26        681.14         9.45 o                         
   2   5   9          1.23          2.59         1.97 o                         
   3   5   9          0.13         -1.21         2.24 o                         
   4   5   9         10.27         14.01         3.90 o                         
   1   6   9         19.73         20.87         2.11 o                         
   2   6   9        131.95        136.81         5.62 o                         
   3   6   9         25.68         30.75         3.72 o                         
   4   6   9          2.15          0.18         3.50 o                         
   1   7   9        190.29        173.10         8.42 o                         
   2   7   9         27.01         25.83         3.12 o                         
   3   7   9         33.84         30.39         3.22 o                         
   4   7   9         10.84          1.42         3.92 o                         
   1   8   9         31.61         37.23         2.62 o                         
   2   8   9         12.34          7.07         2.03 o                         
   3   8   9         23.59         19.87         4.78 o                         
   4   8   9          6.30          3.39         4.18 o                         
   1   9   9         38.31         34.59         2.35 o                         
   2   9   9         11.67         11.00         2.23 o                         
   3   9   9         17.78         19.54         3.18 o                         
   4   9   9          0.44         -0.91         4.67 o                         
   1  10   9          3.24          1.59         1.71 o                         
   2  10   9         56.54         43.48         3.38 o                         
   3  10   9          2.42         -3.08         3.08 o                         
   4  10   9          2.76         -0.46         7.78 o                         
   1  11   9        419.79        401.15         7.99 o                         
   2  11   9          4.61          7.01         2.53 o                         
   3  11   9          8.47          3.59         3.78 o                         
   4  11   9          0.52         -2.97         5.04 o                         
   1  12   9         40.49         45.10         2.99 o                         
   2  12   9         19.83         16.92         2.93 o                         
   3  12   9          3.49         -1.39         3.84 o                         
   1  13   9         98.57         92.95         4.72 o                         
   2  13   9          0.72         -3.21         3.21 o                         
   3  13   9          0.33         -0.62         4.54 o                         
   1  14   9         22.84         24.35         3.05 o                         
   2  14   9         32.76         26.94         4.39 o                         
   3  14   9          3.26         -0.53         4.63 o                         
   1  15   9         21.11         20.77         3.12 o                         
   2  15   9          0.41          3.88         4.06 o                         
   3  15   9          2.40         -1.68         5.03 o                         
   1  16   9          1.77          4.00         3.63 o                         
   2  16   9          0.00          1.26         4.27 o                         
   1  17   9         37.38         38.34         4.80 o                         
   2  17   9          0.25          4.45         4.64 o                         
   1  18   9         14.41         16.97         5.28 o                         
   2  18   9         20.18          9.70         5.02 o                         
   1  19   9          5.87         -0.27         5.00 o                         
   0   0  10        969.71       1060.30        31.70 o                         
   1   0  10         15.40          5.71         2.11 o                         
   2   0  10         27.31         29.71         2.95 o                         
   3   0  10         18.09         22.70         3.05 o                         
   4   0  10         10.91         13.30         8.70 o                         
   0   1  10         28.62         30.13         4.41 o                         
   1   1  10        441.15        482.99         9.43 o                         
   2   1  10          2.67          2.00         1.36 o                         
   3   1  10         51.58         51.27         3.46 o                         
   4   1  10          0.27         -3.94         4.78 o                         
   0   2  10       1300.16       1402.69        28.42 o                         
   1   2  10          4.14          6.69         1.59 o                         
   2   2  10          7.47          5.65         1.98 o                         
   3   2  10          1.39          3.99         2.35 o                         
   4   2  10          2.62         -1.51         4.99 o                         
   0   3  10          0.40          3.24         2.32 o                         
   1   3  10         81.57         96.43         4.71 o                         
   2   3  10         11.59          8.25         2.04 o                         
   3   3  10          1.15         -1.06         2.28 o                         
   4   3  10          2.12          5.41         4.16 o                         
   0   4  10          8.51         17.54         2.88 o                         
   1   4  10         91.52         95.09         4.09 o                         
   2   4  10          2.07          2.54         1.85 o                         
   3   4  10          0.02         -0.16         2.40 o                         
   4   4  10          3.12          3.52         3.72 o                         
   0   5  10          5.85          5.86         2.39 o                         
   1   5  10         48.42         61.50         2.65 o                         
   2   5  10          2.71          3.23         2.20 o                         
   3   5  10        146.33        139.23         5.46 o                         
   4   5  10          3.06         -3.48         3.48 o                         
   0   6  10         72.04         73.31         4.11 o                         
   1   6  10          3.66          4.22         1.78 o                         
   2   6  10        143.61        147.36         6.56 o                         
   3   6  10         25.16         17.49         3.43 o                         
   4   6  10          2.44          0.03         3.71 o                         
   0   7  10        145.12        151.55         6.71 o                         
   1   7  10         81.87         79.83         3.51 o                         
   2   7  10          2.70         -0.77         2.50 o                         
   3   7  10         53.71         47.19         4.15 o                         
   4   7  10          0.60          3.00         4.09 o                         
   0   8  10        168.37        158.05         9.10 o                         
   1   8  10         18.03         17.54         2.28 o                         
   2   8  10        250.61        246.68         6.66 o                         
   3   8  10          0.28         -2.97         2.97 o                         
   4   8  10         15.55         13.53         5.42 o                         
   0   9  10          0.40         -2.07         2.07 o                         
   1   9  10         12.51          7.53         2.17 o                         
   2   9  10         87.68         89.91         4.56 o                         
   3   9  10         50.17         47.07         6.40 o                         
   4   9  10          0.11         -2.95         4.72 o                         
   0  10  10         95.61         97.09         4.62 o                         
   1  10  10          1.60          3.69         2.23 o                         
   2  10  10          0.35         -2.37         2.37 o                         
   3  10  10          0.77         -1.09         3.13 o                         
   4  10  10          8.08         -1.56         5.17 o                         
   0  11  10         49.09         51.77         3.93 o                         
   1  11  10          9.37          6.65         1.98 o                         
   2  11  10          7.25          3.18         2.95 o                         
   3  11  10         20.07         16.17         4.52 o                         
   4  11  10          3.24         13.92        16.07 o                         
   0  12  10        259.31        249.60        12.15 o                         
   1  12  10         36.93         35.60         2.72 o                         
   2  12  10          0.01          2.64         2.92 o                         
   3  12  10          1.44          0.56         4.09 o                         
   0  13  10         51.70         51.22         4.71 o                         
   1  13  10          0.01         -0.08         2.01 o                         
   2  13  10          1.10         -1.48         3.67 o                         
   3  13  10          0.01         -3.61         4.46 o                         
   0  14  10        128.15        128.09        11.90 o                         
   1  14  10         17.70         15.16         3.01 o                         
   2  14  10          3.41         -3.55         3.55 o                         
   3  14  10         11.23          8.18         4.90 o                         
   0  15  10         44.64         39.45         4.68 o                         
   1  15  10         71.50         66.36         5.15 o                         
   2  15  10          2.05         -4.15         4.15 o                         
   3  15  10          0.77          3.14         5.12 o                         
   0  16  10          1.68          1.48         3.78 o                         
   1  16  10         17.12         12.49         4.05 o                         
   2  16  10          2.51          5.67         4.40 o                         
   0  17  10          9.68         12.09         5.01 o                         
   1  17  10         18.23         22.05         4.57 o                         
   2  17  10          6.33         -1.08         6.25 o                         
   0  18  10          5.71         -1.17         5.07 o                         
   1  18  10          0.30         -0.07         4.65 o                         
   0  19  10          0.89          5.31         6.65 o                         
   1   1  11         12.70         12.67         1.76 o                         
   2   1  11          0.57         -1.11         1.40 o                         
   3   1  11          9.89         12.43         2.47 o                         
   4   1  11          0.43          2.23         4.97 o                         
   1   2  11          8.52         10.63         1.91 o                         
   2   2  11         39.35         39.77         2.45 o                         
   3   2  11          6.24          7.40         2.50 o                         
   4   2  11         12.92         12.57         5.12 o                         
   1   3  11         18.56         17.75         1.98 o                         
   2   3  11         11.48         10.75         2.09 o                         
   3   3  11          0.02         -0.90         2.42 o                         
   4   3  11          6.69         11.00         4.40 o                         
   1   4  11          1.69          1.93         1.47 o                         
   2   4  11         79.00         82.08         4.19 o                         
   3   4  11         17.30         14.41         2.88 o                         
   4   4  11          0.68         -4.07         4.15 o                         
   1   5  11        121.57        121.26         6.40 o                         
   2   5  11          0.56          2.74         2.27 o                         
   3   5  11          0.10         -2.20         2.54 o                         
   4   5  11          1.21         -3.87         3.87 o                         
   1   6  11         14.45         10.36         2.83 o                         
   2   6  11          0.66          1.54         2.35 o                         
   3   6  11         14.25          7.83         3.10 o                         
   4   6  11          0.20         -1.50         3.72 o                         
   1   7  11         24.13         21.82         2.53 o                         
   2   7  11         14.88         15.02         2.99 o                         
   3   7  11          0.00          5.13         3.18 o                         
   4   7  11          1.21         -4.03         4.03 o                         
   1   8  11         12.43          8.77         2.19 o                         
   2   8  11          0.66          1.48         2.49 o                         
   3   8  11         24.56         29.41         3.88 o                         
   4   8  11          3.18          0.20         4.26 o                         
   1   9  11         23.96         22.61         2.62 o                         
   2   9  11          9.26          7.42         2.83 o                         
   3   9  11          0.33         -0.24         3.10 o                         
   4   9  11          0.31         -4.44         5.01 o                         
   1  10  11         29.98         23.98         3.05 o                         
   2  10  11          2.89          3.28         2.73 o                         
   3  10  11          4.10          4.37         3.41 o                         
   4  10  11          1.04         -2.45         5.79 o                         
   1  11  11         37.52         36.73         2.92 o                         
   2  11  11         17.67         22.16         3.94 o                         
   3  11  11          4.55          2.13         4.02 o                         
   1  12  11          0.33         -0.94         2.20 o                         
   2  12  11          3.40         -0.86         3.01 o                         
   3  12  11          0.49          2.81         6.02 o                         
   1  13  11          2.70          1.69         2.75 o                         
   2  13  11          0.09          1.01         3.84 o                         
   3  13  11          4.65          6.80         5.16 o                         
   1  14  11         48.25         52.51         4.44 o                         
   2  14  11          4.26          2.66         3.85 o                         
   3  14  11          1.16          2.39         5.26 o                         
   1  15  11          7.85         11.71         3.82 o                         
   2  15  11          0.47         -1.56         5.11 o                         
   1  16  11          7.46          2.70         4.99 o                         
   2  16  11          2.43          2.56         4.59 o                         
   1  17  11          0.07          9.63         4.38 o                         
   2  17  11          9.71         11.18         4.96 o                         
   1  18  11          0.53         -3.92         4.48 o                         
   0   0  12        809.86        791.29        25.66 o                         
   1   0  12        212.73        191.26         6.89 o                         
   2   0  12          6.43          3.51         2.31 o                         
   3   0  12        207.64        182.08        21.02 o                         
   4   0  12         15.17         15.94         7.80 o                         
   0   1  12         16.72         19.77         3.33 o                         
   1   1  12         53.11         62.62         2.77 o                         
   2   1  12        115.76        116.30         4.58 o                         
   3   1  12          0.00         -0.05         2.50 o                         
   4   1  12         50.12         50.50        10.06 o                         
   0   2  12         53.25         54.95         4.37 o                         
   1   2  12         16.13         16.71         2.09 o                         
   2   2  12         65.72         66.32         3.16 o                         
   3   2  12         74.25         72.14         4.18 o                         
   4   2  12          0.00          1.56         4.81 o                         
   0   3  12        246.60        241.95         7.85 o                         
   1   3  12        108.01        105.46         6.23 o                         
   2   3  12        214.29        215.68         6.24 o                         
   3   3  12          0.79          1.24         2.61 o                         
   4   3  12         41.43         46.68         5.82 o                         
   0   4  12        156.42        140.25        10.83 o                         
   1   4  12        243.60        228.14         5.23 o                         
   2   4  12         42.21         44.04         3.48 o                         
   3   4  12         81.26         80.28         4.45 o                         
   4   4  12          5.85          3.65         4.57 o                         
   0   5  12         94.71         90.78         9.11 o                         
   1   5  12         38.88         33.84         3.17 o                         
   2   5  12         42.51         38.78         4.32 o                         
   3   5  12         19.16         17.64         3.17 o                         
   4   5  12          0.00         -4.43         4.43 o                         
   0   6  12          3.64          1.52         4.01 o                         
   1   6  12        275.62        278.30         5.76 o                         
   2   6  12         75.42         84.62         4.55 o                         
   3   6  12         15.49          9.10         3.39 o                         
   4   6  12          9.33          5.64         5.08 o                         
   0   7  12        550.82        540.12        13.65 o                         
   1   7  12          0.01         -2.04         2.04 o                         
   2   7  12        165.99        169.71         8.35 o                         
   3   7  12          1.98          6.65         3.54 o                         
   4   7  12          0.61         -1.98         4.89 o                         
   0   8  12          0.26         -0.27         2.23 o                         
   1   8  12        160.56        149.61         4.87 o                         
   2   8  12         27.16         26.02         3.41 o                         
   3   8  12          5.79          9.78         3.37 o                         
   4   8  12          0.02         -1.68         4.49 o                         
   0   9  12        284.67        265.74        10.86 o                         
   1   9  12          0.44         -1.93         2.21 o                         
   2   9  12         16.04         18.48         3.15 o                         
   3   9  12          1.34          0.44         3.45 o                         
   4   9  12          0.45          0.54        12.05 o                         
   0  10  12         38.35         24.41         4.20 o                         
   1  10  12        287.76        263.19        10.09 o                         
   2  10  12         28.24         28.18         3.80 o                         
   3  10  12          6.38          5.06         4.66 o                         
   0  11  12        229.68        224.96         8.87 o                         
   1  11  12          1.44          3.19         2.51 o                         
   2  11  12          0.50          0.84         2.96 o                         
   3  11  12          0.60         -4.09         4.22 o                         
   0  12  12          3.57         -0.88         3.00 o                         
   1  12  12         18.98         12.65         3.16 o                         
   2  12  12          2.13         -2.18         3.86 o                         
   3  12  12          5.49          4.75         4.55 o                         
   0  13  12        144.89        135.64         7.42 o                         
   1  13  12          1.95         -2.30         3.00 o                         
   2  13  12         22.77         23.31         4.45 o                         
   3  13  12          8.70          8.57         5.22 o                         
   0  14  12          7.91          5.05         3.53 o                         
   1  14  12         13.99          9.83         3.51 o                         
   2  14  12          2.66         -1.17         3.86 o                         
   0  15  12          8.07          4.38         3.77 o                         
   1  15  12          1.32          2.96         3.94 o                         
   2  15  12         16.17         13.47         4.72 o                         
   0  16  12         17.80         14.15         4.44 o                         
   1  16  12         14.14         16.38         4.35 o                         
   2  16  12          2.05         -4.22         4.36 o                         
   0  17  12          4.52          3.55         6.31 o                         
   1  17  12          0.55         -0.36         4.05 o                         
   0  18  12          5.37          6.52         6.92 o                         
   1   1  13        133.43        137.46         4.25 o                         
   2   1  13          1.79          8.35         3.23 o                         
   3   1  13          5.09          4.68         3.66 o                         
   4   1  13          3.94          5.59         4.80 o                         
   1   2  13        493.24        488.45         9.90 o                         
   2   2  13          3.10          1.25         3.15 o                         
   3   2  13          0.14          3.28         3.42 o                         
   4   2  13          1.42          7.66         5.22 o                         
   1   3  13        274.05        260.96         6.07 o                         
   2   3  13         85.24         83.82         4.98 o                         
   3   3  13         34.97         32.01         3.45 o                         
   4   3  13          9.68         17.75         5.53 o                         
   1   4  13        283.68        279.46         7.22 o                         
   2   4  13         22.44         28.33         3.29 o                         
   3   4  13          8.94          5.95         2.85 o                         
   4   4  13          0.00          0.52         4.56 o                         
   1   5  13          2.16          1.88         1.81 o                         
   2   5  13        255.01        263.12         9.59 o                         
   3   5  13          5.82          5.82         3.09 o                         
   4   5  13          6.41          6.97         5.05 o                         
   1   6  13         14.20         12.26         2.64 o                         
   2   6  13         16.51         20.94         3.16 o                         
   3   6  13          6.98          6.34         3.30 o                         
   4   6  13          1.93         -0.13         5.05 o                         
   1   7  13         56.19         48.69         4.86 o                         
   2   7  13          7.62          8.99         3.52 o                         
   3   7  13         54.49         60.45         5.28 o                         
   4   7  13         21.68         26.03        10.09 o                         
   1   8  13          6.64         -2.11         2.28 o                         
   2   8  13          3.61          3.12         2.84 o                         
   3   8  13         33.44         33.00         4.69 o                         
   1   9  13         39.95         33.06         3.65 o                         
   2   9  13         16.29         16.14         3.23 o                         
   3   9  13         14.43         14.73         3.80 o                         
   1  10  13         51.90         51.98         4.70 o                         
   2  10  13          0.13         -0.82         3.05 o                         
   3  10  13         15.44         15.64         4.36 o                         
   1  11  13          0.00          0.22         2.83 o                         
   2  11  13         39.63         36.89         3.92 o                         
   3  11  13         14.72         16.82         4.64 o                         
   1  12  13         18.86         23.12         3.44 o                         
   2  12  13          7.30         10.53         3.60 o                         
   3  12  13          4.25          2.18         4.61 o                         
   1  13  13         22.68         21.08         3.39 o                         
   2  13  13         67.05         83.84         7.78 o                         
   3  13  13          2.21         16.07        14.19 o                         
   1  14  13         12.62          9.83         3.52 o                         
   2  14  13          4.51          4.84         5.42 o                         
   1  15  13          0.00          2.66         3.73 o                         
   2  15  13          0.03         -1.95         4.23 o                         
   1  16  13          6.44          4.74         4.20 o                         
   1  17  13          4.92          7.83         4.39 o                         
   0   0  14          4.74          5.65         4.78 o                         
   1   0  14        331.92        346.56        10.01 o                         
   2   0  14         75.85         75.21         7.04 o                         
   3   0  14        363.74        430.73        20.40 o                         
   4   0  14          0.56         -1.36        10.04 o                         
   0   1  14        796.02        792.29        18.81 o                         
   1   1  14         29.92         33.51         2.87 o                         
   2   1  14        499.12        541.41        12.46 o                         
   3   1  14          1.98          8.52         3.66 o                         
   4   1  14          6.11          8.44         4.83 o                         
   0   2  14        137.97        142.85        10.51 o                         
   1   2  14         16.51         15.63         2.77 o                         
   2   2  14          2.82          2.11         3.36 o                         
   3   2  14        102.40         91.68         6.41 o                         
   4   2  14          0.16          9.83         5.26 o                         
   0   3  14        681.86        675.61        16.49 o                         
   1   3  14         14.37         17.26         3.08 o                         
   2   3  14        245.80        250.77        14.31 o                         
   3   3  14          8.11         12.23         4.12 o                         
   4   3  14         50.04         58.27         7.59 o                         
   0   4  14         14.34          3.95         4.48 o                         
   1   4  14         68.97         65.51         4.30 o                         
   2   4  14          3.19          1.66         3.15 o                         
   3   4  14         52.31         58.26         5.52 o                         
   4   4  14          2.12         -0.77         4.96 o                         
   0   5  14        643.40        667.60        54.08 o                         
   1   5  14         18.26         19.24         3.28 o                         
   2   5  14        144.59        142.73         5.85 o                         
   3   5  14          7.62         13.11         3.39 o                         
   4   5  14         22.62         28.24         5.50 o                         
   0   6  14         66.65         73.88         7.92 o                         
   1   6  14        615.75        626.34        14.27 o                         
   2   6  14          2.45          1.64         2.81 o                         
   3   6  14          0.99          8.81         3.33 o                         
   0   7  14        947.42        894.18        22.12 o                         
   1   7  14         18.41         16.64         2.86 o                         
   2   7  14          0.29          2.84         3.05 o                         
   3   7  14          0.62         -0.26         3.53 o                         
   0   8  14          0.00          0.64         3.62 o                         
   1   8  14        121.31        134.80         7.29 o                         
   2   8  14          5.82          3.86         3.05 o                         
   3   8  14         72.48         78.05         5.66 o                         
   0   9  14        337.65        349.69        11.06 o                         
   1   9  14          3.28          5.39         3.13 o                         
   2   9  14        120.99        129.99         5.89 o                         
   3   9  14          8.54         10.29         4.03 o                         
   0  10  14          3.68          2.75         3.59 o                         
   1  10  14        170.77        171.60         6.56 o                         
   2  10  14          7.33          8.41         3.74 o                         
   3  10  14          1.82          6.23         3.94 o                         
   0  11  14          0.10         -0.36         3.67 o                         
   1  11  14          0.01          2.96         2.90 o                         
   2  11  14         41.36         44.87         4.34 o                         
   3  11  14          1.81          0.93         4.48 o                         
   0  12  14          1.44          4.30         3.95 o                         
   1  12  14         49.55         53.60         5.88 o                         
   2  12  14          1.13          2.29         4.81 o                         
   3  12  14         32.81         40.24         7.65 o                         
   0  13  14          8.66          5.45         4.14 o                         
   1  13  14          0.00          2.16         3.00 o                         
   2  13  14         22.12         19.64         4.65 o                         
   0  14  14          0.38          3.76         4.89 o                         
   1  14  14          2.93          3.51         4.03 o                         
   2  14  14          0.53          1.52         4.21 o                         
   0  15  14          8.52          0.92         5.86 o                         
   1  15  14          4.29          0.24         3.78 o                         
   2  15  14         14.34         24.10        14.46 o                         
   0  16  14          1.77         11.25         8.19 o                         
   1  16  14          0.01         -1.66         4.04 o                         
   0  17  14          8.20         10.18        12.85 o                         
   1   1  15         27.15         29.46         2.76 o                         
   2   1  15          3.70          3.33         3.34 o                         
   3   1  15          0.02          3.84         3.69 o                         
   4   1  15          3.66          5.75         5.57 o                         
   1   2  15        501.49        497.89         9.98 o                         
   2   2  15         32.29         36.71         4.22 o                         
   3   2  15         24.10         17.93         4.51 o                         
   4   2  15          2.09          6.71         4.91 o                         
   1   3  15         28.55         28.62         3.94 o                         
   2   3  15         82.97         78.73         5.73 o                         
   3   3  15         18.07         25.53         4.64 o                         
   4   3  15         10.71          4.70         8.70 o                         
   1   4  15        330.43        315.49        11.72 o                         
   2   4  15          0.07          2.41         3.48 o                         
   3   4  15         21.28         17.57         4.46 o                         
   1   5  15         17.88         19.30         3.34 o                         
   2   5  15        117.19        121.99         6.23 o                         
   3   5  15         22.73         16.91         4.13 o                         
   1   6  15          1.45          3.60         2.87 o                         
   2   6  15          0.88         -0.85         3.23 o                         
   3   6  15         14.99         16.27         3.87 o                         
   1   7  15         19.92         21.76         3.77 o                         
   2   7  15          6.97          9.79         3.42 o                         
   3   7  15         22.15         29.60         4.53 o                         
   1   8  15         76.82         63.25         5.53 o                         
   2   8  15         14.42         11.57         3.43 o                         
   3   8  15         23.96         26.06         5.26 o                         
   1   9  15         16.79         19.39         3.51 o                         
   2   9  15         16.87         17.78         3.62 o                         
   3   9  15          3.52          4.75         5.20 o                         
   1  10  15         53.39         46.69         4.55 o                         
   2  10  15          5.57          5.77         3.39 o                         
   3  10  15          2.95         -1.93         5.24 o                         
   1  11  15          0.03          0.27         3.02 o                         
   2  11  15         66.65         80.02         5.82 o                         
   1  12  15          3.07         -1.50         3.00 o                         
   2  12  15          0.11          6.56         4.20 o                         
   1  13  15         25.69         28.90         3.89 o                         
   2  13  15         35.10         45.02         5.56 o                         
   1  14  15          3.74         -0.27         3.56 o                         
   2  14  15          0.01          5.06         4.53 o                         
   1  15  15          1.74         -1.16         3.89 o                         
   0   0  16        282.29        283.08        22.90 o                         
   1   0  16         96.87        113.86         9.27 o                         
   2   0  16         19.92         16.29         5.62 o                         
   3   0  16          7.76         -0.20         5.65 o                         
   0   1  16         79.62         82.50         6.34 o                         
   1   1  16         61.43         60.99         4.22 o                         
   2   1  16         34.65         29.58         4.22 o                         
   3   1  16          7.48          7.89         4.01 o                         
   0   2  16         64.58         67.53         5.54 o                         
   1   2  16          0.15          2.13         2.70 o                         
   2   2  16         94.60         77.65         5.42 o                         
   3   2  16         20.78         17.66         4.24 o                         
   0   3  16         44.74         50.07         5.68 o                         
   1   3  16         21.64         24.15         3.39 o                         
   2   3  16          9.35          6.66         3.91 o                         
   3   3  16          0.47          1.86         4.19 o                         
   0   4  16        132.47        129.03        10.33 o                         
   1   4  16          0.40          3.96         2.94 o                         
   2   4  16         10.71          9.08         3.82 o                         
   3   4  16          0.07          4.46         4.58 o                         
   0   5  16         95.01         89.84         9.18 o                         
   1   5  16         87.02         67.81         4.64 o                         
   2   5  16          1.67          0.98         3.60 o                         
   3   5  16         18.60         22.47         5.26 o                         
   0   6  16         25.72         20.24         5.35 o                         
   1   6  16          0.28          0.68         3.30 o                         
   2   6  16         50.12         51.16         6.26 o                         
   3   6  16         11.94         16.15         4.94 o                         
   0   7  16         25.76         22.78         6.94 o                         
   1   7  16          0.45          2.88         3.57 o                         
   2   7  16          8.04          3.57         3.95 o                         
   3   7  16          0.92          0.59         4.10 o                         
   0   8  16         44.15         27.10         8.69 o                         
   1   8  16         25.84         13.35         4.09 o                         
   2   8  16         35.59         49.85         5.13 o                         
   3   8  16         19.14         23.15         4.63 o                         
   0   9  16          4.40         -1.09         3.96 o                         
   1   9  16          0.14         -3.07         3.07 o                         
   2   9  16          0.01         -3.27         3.27 o                         
   3   9  16          0.76         -1.20         4.06 o                         
   0  10  16         44.81         38.15         5.45 o                         
   1  10  16          2.32         10.40         3.23 o                         
   2  10  16         14.41         19.94         4.68 o                         
   0  11  16          1.29         -0.79         4.55 o                         
   1  11  16         17.98         15.76         3.83 o                         
   2  11  16          0.55          0.96         4.12 o                         
   0  12  16          3.45          2.97         8.64 o                         
   1  12  16          0.95          3.96         3.58 o                         
   2  12  16          8.09          0.34         5.86 o                         
   0  13  16          0.03          2.79         6.54 o                         
   1  13  16          1.57          3.42         3.65 o                         
   2  13  16          0.09         -0.54        10.98 o                         
   0  14  16         17.64         10.69         8.34 o                         
   1  14  16          8.26         13.17         4.41 o                         
   0  15  16         15.67         23.04         8.21 o                         
   1   1  17          7.36          1.35         3.05 o                         
   2   1  17          0.12          1.83         4.12 o                         
   3   1  17          2.23          3.75         4.23 o                         
   1   2  17          1.63          2.28         2.91 o                         
   2   2  17          0.11         -1.03         3.54 o                         
   3   2  17          0.00         -0.29         4.08 o                         
   1   3  17         16.20         14.44         3.23 o                         
   2   3  17          0.49          3.94         3.57 o                         
   3   3  17          6.89          6.71         4.27 o                         
   1   4  17          0.52          2.66         3.15 o                         
   2   4  17          0.38         -0.32         3.45 o                         
   3   4  17          2.04          2.06         4.59 o                         
   1   5  17          0.25         -1.48         3.52 o                         
   2   5  17          0.37          7.74         3.64 o                         
   3   5  17          0.03          0.38         4.65 o                         
   1   6  17          0.00         -3.67         3.67 o                         
   2   6  17          0.06         -0.37         3.46 o                         
   3   6  17          0.09          3.53         4.64 o                         
   1   7  17          9.67          3.33         3.74 o                         
   2   7  17          1.33         -0.55         3.60 o                         
   3   7  17          1.32          8.04         5.42 o                         
   1   8  17          0.25         -3.88         3.88 o                         
   2   8  17          0.01          1.34         3.82 o                         
   1   9  17          4.06         -3.29         3.29 o                         
   2   9  17          1.12          0.33         3.79 o                         
   1  10  17          3.00          5.17         3.36 o                         
   2  10  17          4.68          8.24         3.88 o                         
   1  11  17          0.76         10.02         3.54 o                         
   2  11  17          4.75         10.02         4.34 o                         
   1  12  17          2.55          0.38         3.74 o                         
   1  13  17          0.22          2.03         3.92 o                         
   0   0  18         51.24         54.47        10.64 o                         
   1   0  18          4.44          3.04         4.73 o                         
   2   0  18         22.64         18.84         5.97 o                         
   3   0  18         20.82         33.50         7.56 o                         
   0   1  18          0.01         -4.87         4.87 o                         
   1   1  18         12.15         12.33         3.51 o                         
   2   1  18          3.94          8.50         3.93 o                         
   3   1  18          3.66          1.58         4.19 o                         
   0   2  18          8.72         10.44         5.75 o                         
   1   2  18          0.83          3.07         3.35 o                         
   2   2  18          3.46          2.64         3.85 o                         
   3   2  18          1.67          2.38         4.31 o                         
   0   3  18          2.65         -4.08         5.04 o                         
   1   3  18         29.14         27.41         4.35 o                         
   2   3  18         12.97         12.82         4.07 o                         
   3   3  18          9.34          5.93         4.80 o                         
   0   4  18         25.96         37.79         7.25 o                         
   1   4  18         17.80         15.57         4.04 o                         
   2   4  18          8.62         13.00         3.97 o                         
   3   4  18          0.70          0.45         4.58 o                         
   0   5  18          0.00          4.33         5.04 o                         
   1   5  18          4.98          4.78         3.74 o                         
   2   5  18          0.02          1.09         3.98 o                         
   3   5  18          2.73          5.30         5.08 o                         
   0   6  18         12.82         10.49         5.35 o                         
   1   6  18          7.49          8.36         4.03 o                         
   2   6  18         12.81          8.61         5.02 o                         
   0   7  18         67.08         71.74         7.99 o                         
   1   7  18         18.24         22.16         4.57 o                         
   2   7  18          3.74          0.62         4.35 o                         
   0   8  18          3.53          3.15         4.77 o                         
   1   8  18          1.23          3.41         4.24 o                         
   2   8  18          8.63         20.88         4.72 o                         
   0   9  18          9.65         12.01        12.19 o                         
   1   9  18          9.33         11.25         4.12 o                         
   2   9  18          1.32         -0.18         3.84 o                         
   0  10  18         12.30         16.25         7.14 o                         
   1  10  18         20.05         15.60         3.95 o                         
   2  10  18          0.80         -3.27         4.02 o                         
   0  11  18          2.03          1.89         9.08 o                         
   1  11  18          6.26         13.26         4.34 o                         
   0  12  18         15.32          5.91         7.14 o                         
   1  12  18          0.22          4.09         3.95 o                         
   0  13  18          2.61          4.47         7.13 o                         
   1   1  19          4.38         11.23         4.22 o                         
   2   1  19          3.75          8.66         4.33 o                         
   1   2  19          5.60         12.30         4.41 o                         
   2   2  19          7.09          7.78         4.31 o                         
   1   3  19          0.19          4.54         4.21 o                         
   2   3  19          6.76         10.33         4.31 o                         
   1   4  19          0.57          4.52         4.22 o                         
   2   4  19          0.73          1.96         4.51 o                         
   1   5  19          4.05          3.66         4.19 o                         
   2   5  19          0.55          2.99         4.48 o                         
   1   6  19         12.27          2.54         4.12 o                         
   2   6  19          0.09         -1.32         6.37 o                         
   1   7  19          0.72         -3.94         3.94 o                         
   2   7  19          0.63         -1.98         5.34 o                         
   1   8  19          4.59          2.57         3.99 o                         
   2   8  19          0.07          1.38         4.81 o                         
   1   9  19          1.20          0.98         4.01 o                         
   1  10  19          0.43          0.28         3.75 o                         
   1  11  19          3.54         -0.39         5.57 o                         
   0   0  20         53.90         70.96        16.87 o                         
   1   0  20          5.56          5.63         6.97 o                         
   2   0  20          3.59          6.42         6.06 o                         
   0   1  20          2.00          8.42         9.08 o                         
   1   1  20          5.07         10.69         5.15 o                         
   2   1  20         11.95         12.23         4.76 o                         
   0   2  20          0.01          6.05        10.71 o                         
   1   2  20          5.48         10.36         4.57 o                         
   2   2  20          0.53          1.47         4.72 o                         
   0   3  20          6.40          4.93         9.45 o                         
   1   3  20          8.77         13.13         4.83 o                         
   2   3  20          1.81          8.08         4.99 o                         
   0   4  20         40.29         60.10         9.44 o                         
   1   4  20         10.39         13.92         5.11 o                         
   2   4  20          5.10          6.32         4.87 o                         
   0   5  20         19.16         17.27         6.36 o                         
   1   5  20          0.47          1.50         4.55 o                         
   2   5  20          0.06          2.70         4.73 o                         
   0   6  20          2.02          7.24         5.92 o                         
   1   6  20          1.43          0.96         4.56 o                         
   2   6  20         13.76          9.50         5.09 o                         
   0   7  20         16.73         21.34         6.68 o                         
   1   7  20          1.47         -1.35         4.67 o                         
   0   8  20          8.08         15.26         6.84 o                         
   1   8  20          5.42          3.77         4.39 o                         
   0   9  20          0.11          5.68         6.18 o                         
   1   9  20          8.17          8.02         4.06 o                         
   0  10  20          6.67         -0.99         6.34 o                         
   1   1  21          8.05          6.31         5.28 o                         
   2   1  21         13.39         17.97         7.86 o                         
   1   2  21          1.66          4.09         5.24 o                         
   2   2  21          6.62        -10.18        11.51 o                         
   1   3  21         10.16         13.28         6.23 o                         
   1   4  21         10.13          7.02         5.18 o                         
   1   5  21          4.95          2.84         5.63 o                         
   1   6  21          9.65          5.93         5.17 o                         
   1   7  21         17.49         28.69         6.97 o                         
   0   0  22          1.15         -4.55        13.92 o                         
   1   0  22          9.66         20.62         8.85 o                         
   0   1  22          4.27         13.03        10.31 o                         
   1   1  22          1.96          6.90         5.95 o                         
   0   2  22          1.80         13.89         8.05 o                         
   1   2  22          3.53          3.14         5.62 o                         
   0   3  22         11.62         17.25        12.60 o                         
   1   3  22          0.34         -0.81         6.75 o                         
   0   4  22          2.14         -3.26         8.32 o                         
   0   5  22          9.37         11.82        10.60 o                         
                                                                                
