# Supplementary material for: The phase transitions of 4-aminopyridine-based indolocarbazoles: twinning, local- and pseudo-symmetry
Source: Acta Crystallogr B Struct Sci Cryst Eng Mater. 2019 Jan 24;75(Pt 1):97–106. doi: 10.1107/S2052520618017341 (PMC6457041; doi:10.1107/S2052520618017341)
Supplement: Supplementary file 4 [file b-75-00097-5NICz-LTsup4.hkl]

data_5NICz-LT
#5_150                                                                     
_shelx_title ' '                                                                
_shelx_refln_list_code          4                                               
_shelx_F_calc_maximum      325.28                                               
_exptl_crystal_F_000      1008.00                                               
_reflns_d_resolution_high  0.8384                                               
                                                                                
loop_                                                                           
 _space_group_symop_operation_xyz                                               
 'x, y, z'                                                                      
 '-x, -y, z+1/2'                                                                
 'x+1/2, -y, z'                                                                 
 '-x+1/2, y, z+1/2'                                                             
                                                                                
_cell_length_a     7.3937                                                       
_cell_length_b    10.9533                                                       
_cell_length_c    29.0580                                                       
_cell_angle_alpha  90.000                                                       
_cell_angle_beta   90.000                                                       
_cell_angle_gamma  90.000                                                       
                                                                                
_shelx_F_squared_multiplier     1.000                                           
                                                                                
loop_                                                                           
 _refln_index_h                                                                 
 _refln_index_k                                                                 
 _refln_index_l                                                                 
 _refln_F_squared_calc                                                          
 _refln_F_squared_meas                                                          
 _refln_F_squared_sigma                                                         
 _refln_observed_status                                                         
   0   0 -34        137.19         86.22        37.56 o                         
   0   1 -34         56.47         62.00        27.12 o                         
   2   0 -33        162.84        167.19        28.81 o                         
   1   1 -33         16.32         13.10        17.63 o                         
   2   1 -33         36.24         41.06        18.20 o                         
   1   2 -33         71.66         46.52        17.94 o                         
   1   3 -33          8.26        -14.77        18.95 o                         
   0   0 -32         40.86         21.43        33.54 o                         
   2   0 -32          4.83         45.50        26.43 o                         
   0   1 -32        100.32        144.36        27.08 o                         
   1   1 -32          8.40         26.10        17.04 o                         
   2   1 -32         53.84         47.59        19.45 o                         
   3   1 -32          5.31          0.23        17.69 o                         
   0   2 -32         62.96         71.48        25.59 o                         
   1   2 -32         47.54         51.03        17.65 o                         
   2   2 -32        122.95        163.92        22.10 o                         
   0   3 -32        152.22        161.68        28.32 o                         
   1   3 -32         36.65         26.79        23.38 o                         
   2   3 -32         31.26         20.53        17.96 o                         
   0   4 -32         23.88         33.69        27.85 o                         
   1   4 -32         46.30         55.37        19.56 o                         
   2   0 -31         65.18         76.15        24.65 o                         
   1   1 -31         24.01         20.63        16.16 o                         
   2   1 -31        251.03        289.81        26.42 o                         
   3   1 -31          4.89         24.65        19.88 o                         
   1   2 -31         24.03         45.75        16.60 o                         
   2   2 -31         19.50         38.34        18.52 o                         
   3   2 -31        382.28        333.64        34.74 o                         
   1   3 -31          1.38         24.30        17.76 o                         
   2   3 -31        374.02        397.49        32.08 o                         
   3   3 -31          1.33         39.71        17.21 o                         
   1   4 -31         31.49          5.00        18.03 o                         
   2   4 -31         12.50         25.37        17.63 o                         
   1   5 -31         27.12         20.95        18.83 o                         
   0   0 -30        902.96       1471.83       142.37 o                         
   2   0 -30          2.85         -7.97        22.57 o                         
   0   1 -30        259.33        293.77        35.14 o                         
   1   1 -30         78.77         89.19        16.89 o                         
   2   1 -30        125.48         97.80        17.96 o                         
   3   1 -30         32.64         50.42        19.18 o                         
   4   1 -30         54.19         58.71        30.90 o                         
   0   2 -30         63.36         46.28        23.68 o                         
   1   2 -30         86.94         85.85        18.62 o                         
   2   2 -30        478.23        624.94        42.72 o                         
   3   2 -30        189.30        232.77        23.22 o                         
   4   2 -30         44.81        -32.92        32.92 o                         
   0   3 -30         12.63          2.10        28.44 o                         
   1   3 -30        123.91        121.22        19.29 o                         
   2   3 -30        276.06        388.39        28.82 o                         
   3   3 -30        105.41        107.04        19.44 o                         
   0   4 -30         71.35        142.99        26.64 o                         
   1   4 -30         34.56         37.04        17.52 o                         
   2   4 -30        149.65        150.49        19.57 o                         
   3   4 -30        302.25        236.16        22.53 o                         
   0   5 -30          7.67         13.50        25.47 o                         
   1   5 -30         27.90         14.96        18.21 o                         
   2   5 -30          8.75          2.28        18.47 o                         
   0   6 -30        105.04         64.37        30.15 o                         
   1   6 -30          5.96        -19.34        19.34 o                         
   2   0 -29         12.68         18.98        32.35 o                         
   4   0 -29        375.47        376.32        48.82 o                         
   1   1 -29         98.08         94.18        16.22 o                         
   2   1 -29         98.85        131.05        18.00 o                         
   3   1 -29        182.21        166.15        29.35 o                         
   4   1 -29         27.63        -22.31        28.23 o                         
   1   2 -29         36.06         94.79        18.18 o                         
   2   2 -29         90.78         89.94        18.70 o                         
   3   2 -29        100.23        140.50        25.38 o                         
   4   2 -29         30.04         28.96        33.31 o                         
   1   3 -29        300.29        284.97        28.74 o                         
   2   3 -29        102.97        157.76        18.69 o                         
   3   3 -29        356.38        339.38        29.88 o                         
   4   3 -29          6.32         -8.01        28.71 o                         
   1   4 -29         81.50         50.69        17.70 o                         
   2   4 -29         33.23         58.18        17.91 o                         
   3   4 -29         43.73         51.75        16.96 o                         
   1   5 -29         24.00         29.88        17.08 o                         
   2   5 -29         43.35         35.52        18.01 o                         
   3   5 -29        142.42        161.63        20.73 o                         
   1   6 -29          5.65          2.53        19.09 o                         
   2   6 -29         13.49         28.17        36.31 o                         
   0   0 -28        196.72        228.75        36.90 o                         
   2   0 -28        152.12        202.95        26.61 o                         
   0   1 -28        370.85        522.72        44.62 o                         
   1   1 -28         47.20         38.62        15.41 o                         
   2   1 -28          7.23         24.22        17.65 o                         
   3   1 -28         24.88         48.22        23.87 o                         
   4   1 -28          1.71        -29.71        29.71 o                         
   0   2 -28       1163.54       1412.91       131.92 o                         
   1   2 -28        249.54        215.72        21.99 o                         
   2   2 -28          1.64        -16.54        16.54 o                         
   3   2 -28         79.37         40.55        22.07 o                         
   0   3 -28        593.05        650.58        68.63 o                         
   1   3 -28        327.96        413.95        33.75 o                         
   2   3 -28        178.18        191.88        19.64 o                         
   3   3 -28        137.11        151.35        21.25 o                         
   0   4 -28         21.69         41.94        44.38 o                         
   1   4 -28          8.26         31.60        17.47 o                         
   2   4 -28          8.78         20.47        17.66 o                         
   3   4 -28         83.05         74.40        21.95 o                         
   4   4 -28        100.24         70.26        39.27 o                         
   0   5 -28        275.70        211.63        47.16 o                         
   1   5 -28         81.27         70.90        17.00 o                         
   2   5 -28         13.76         26.92        17.28 o                         
   3   5 -28         51.17         32.46        16.46 o                         
   0   6 -28         79.81         51.42        25.03 o                         
   1   6 -28         60.19         53.18        19.65 o                         
   2   6 -28         20.62         -4.08        17.67 o                         
   3   6 -28          8.01         -8.06        18.45 o                         
   0   7 -28         26.05         29.90        27.14 o                         
   1   7 -28          8.75         33.90        19.97 o                         
   2   0 -27        224.29        308.40        41.50 o                         
   4   0 -27          4.82          3.25        27.93 o                         
   1   1 -27         84.26         65.56        15.25 o                         
   2   1 -27          2.76         -0.68        16.65 o                         
   3   1 -27         10.39          4.48        20.42 o                         
   4   1 -27          4.52        -28.59        28.59 o                         
   1   2 -27        676.69        683.65        43.00 o                         
   2   2 -27          5.63          0.28        16.36 o                         
   3   2 -27         26.19         -0.33        26.51 o                         
   4   2 -27        102.59         72.88        54.96 o                         
   1   3 -27         25.90         83.79        18.71 o                         
   2   3 -27        158.30        191.55        18.95 o                         
   3   3 -27        110.81        122.76        23.44 o                         
   4   3 -27         43.17          1.16        20.78 o                         
   1   4 -27        341.58        312.37        25.52 o                         
   2   4 -27         30.72          9.47        16.49 o                         
   3   4 -27        366.04        336.17        30.35 o                         
   4   4 -27         24.38          3.50        29.02 o                         
   1   5 -27         74.82         90.92        17.10 o                         
   2   5 -27        146.53        142.84        18.54 o                         
   3   5 -27          8.38         -0.42        24.94 o                         
   4   5 -27          1.10        -51.25        51.25 o                         
   1   6 -27         44.59         35.15        19.16 o                         
   2   6 -27         19.66          5.12        17.71 o                         
   3   6 -27          2.39        -15.39        30.81 o                         
   1   7 -27         22.80          9.42        19.38 o                         
   2   7 -27          0.92         21.15        20.16 o                         
   0   0 -26         14.43         -9.08        27.23 o                         
   2   0 -26        751.09       1006.23        96.78 o                         
   0   1 -26        436.38        430.31        40.58 o                         
   1   1 -26        297.26        246.96        27.24 o                         
   2   1 -26        411.31        411.46        39.33 o                         
   3   1 -26         41.94         38.75        20.44 o                         
   4   1 -26         14.18        -41.85        49.97 o                         
   0   2 -26        771.09       1000.86        99.14 o                         
   1   2 -26        608.37        700.13        44.23 o                         
   2   2 -26        113.62        145.22        20.48 o                         
   3   2 -26          7.73        -24.61        24.61 o                         
   4   2 -26         88.30         84.84        27.30 o                         
   0   3 -26       2318.42       3300.68       201.43 o                         
   1   3 -26        504.57        497.33        36.52 o                         
   2   3 -26          3.91         23.02        15.09 o                         
   3   3 -26         13.48         10.69        25.76 o                         
   4   3 -26          9.17         -1.28        49.59 o                         
   0   4 -26        190.77        226.36        46.76 o                         
   1   4 -26        763.08        704.22        40.40 o                         
   2   4 -26         34.27          4.62        15.83 o                         
   3   4 -26        260.65        200.41        23.81 o                         
   5   4 -26          8.28        -39.50        53.00 o                         
   0   5 -26        165.31        255.09        30.67 o                         
   1   5 -26         16.82         13.37        16.53 o                         
   2   5 -26        216.30        212.07        21.73 o                         
   3   5 -26        134.98        120.80        32.37 o                         
   0   6 -26        121.30        283.36        37.31 o                         
   1   6 -26         17.69        -12.49        16.24 o                         
   2   6 -26         14.71         28.64        15.82 o                         
   3   6 -26          5.54          9.48        30.78 o                         
   4   6 -26        184.13        251.72        52.80 o                         
   0   7 -26         60.19         89.65        29.06 o                         
   1   7 -26         17.63         17.80        19.00 o                         
   2   7 -26         82.29         93.19        21.40 o                         
   3   7 -26         76.72         81.27        26.12 o                         
   0   8 -26          9.20         -7.90        31.12 o                         
   1   8 -26         13.24         15.31        21.01 o                         
   2   0 -25         42.51         49.13        26.28 o                         
   4   0 -25        368.95        401.23        69.66 o                         
   6   0 -25          8.32        -54.65        55.46 o                         
   1   1 -25        367.35        269.55        21.61 o                         
   2   1 -25          4.31        -15.09        15.09 o                         
   3   1 -25         88.29         33.56        18.18 o                         
   4   1 -25         12.88         -8.42        51.29 o                         
   1   2 -25        165.85        182.42        17.45 o                         
   2   2 -25        305.20        359.14        22.89 o                         
   3   2 -25          7.76        -17.33        17.33 o                         
   4   2 -25         16.39        -46.28        46.28 o                         
   1   3 -25        946.67        837.63        51.72 o                         
   2   3 -25         16.52         -7.87        14.98 o                         
   3   3 -25         31.67          1.81        18.04 o                         
   4   3 -25        149.05        135.30        29.68 o                         
   5   3 -25          1.02        -16.03        50.00 o                         
   1   4 -25        331.94        267.85        22.19 o                         
   2   4 -25         69.42        101.06        16.86 o                         
   3   4 -25          2.57         37.31        18.50 o                         
   4   4 -25         68.23         47.89        32.82 o                         
   1   5 -25        111.11        103.86        17.45 o                         
   2   5 -25         92.04         91.89        16.66 o                         
   3   5 -25        106.25         77.21        22.95 o                         
   4   5 -25        222.80        217.25        65.29 o                         
   1   6 -25         11.46        -12.46        15.22 o                         
   2   6 -25        436.54        461.49        31.02 o                         
   3   6 -25          8.25        -14.04        18.29 o                         
   4   6 -25        171.66        212.21        38.35 o                         
   1   7 -25         11.40         17.98        19.91 o                         
   2   7 -25          6.81         -2.35        19.84 o                         
   3   7 -25         93.34        106.08        21.07 o                         
   1   8 -25          0.41          1.07        24.37 o                         
   2   8 -25        163.28        238.33        48.14 o                         
   0   0 -24       1482.51       1962.30       169.15 o                         
   2   0 -24        354.67        368.19        48.53 o                         
   4   0 -24         12.62          2.31        49.49 o                         
   6   0 -24         16.93        -56.34        56.34 o                         
   0   1 -24        189.88        254.22        26.41 o                         
   1   1 -24        280.19        226.92        20.00 o                         
   2   1 -24         50.04         74.16        19.34 o                         
   3   1 -24        141.22        120.19        19.27 o                         
   4   1 -24         34.69         15.96        43.28 o                         
   6   1 -24        124.79        -62.36        62.36 o                         
   0   2 -24          4.32          1.57        22.99 o                         
   1   2 -24        354.71        341.09        33.18 o                         
   2   2 -24       1120.35       1360.78        64.98 o                         
   3   2 -24         32.20         15.99        17.34 o                         
   4   2 -24         10.90         -4.59        24.10 o                         
   0   3 -24         42.65        -19.41        19.41 o                         
   1   3 -24        944.63        982.47        51.33 o                         
   2   3 -24         25.18         23.77        15.97 o                         
   3   3 -24        109.26         70.92        18.37 o                         
   4   3 -24        102.88         84.94        27.37 o                         
   0   4 -24        303.65        350.54        33.93 o                         
   1   4 -24         35.21         45.17        15.02 o                         
   2   4 -24        148.22        153.69        17.93 o                         
   3   4 -24         81.39         36.93        22.50 o                         
   0   5 -24         55.59         61.37        55.60 o                         
   1   5 -24        271.90        199.84        17.50 o                         
   2   5 -24        176.68        159.17        16.82 o                         
   3   5 -24         43.87         22.18        24.89 o                         
   4   5 -24        101.26        130.73        24.61 o                         
   0   6 -24         16.38         17.97        30.51 o                         
   1   6 -24          0.01         -9.31        14.84 o                         
   2   6 -24        381.78        533.14        32.08 o                         
   3   6 -24         19.36        -16.02        26.05 o                         
   4   6 -24        331.98        237.92        62.11 o                         
   0   7 -24         23.83         17.18        26.16 o                         
   1   7 -24          1.31        -16.19        16.19 o                         
   2   7 -24         36.48         46.78        19.90 o                         
   3   7 -24         54.23         75.40        21.52 o                         
   0   8 -24         69.80         27.55        30.27 o                         
   1   8 -24          0.67        -12.96        20.17 o                         
   2   8 -24         37.01         48.40        24.27 o                         
   3   8 -24         90.61         93.13        42.92 o                         
   0   9 -24          0.64          8.08        36.18 o                         
   1   9 -24          1.88          2.77        22.62 o                         
   2   0 -23         12.52         -2.92        17.65 o                         
   4   0 -23         75.32         80.22        45.34 o                         
   6   0 -23          4.74        -49.26        52.45 o                         
   1   1 -23         38.09         26.84        13.50 o                         
   2   1 -23         48.50         44.41        14.83 o                         
   3   1 -23        131.90        130.42        18.70 o                         
   4   1 -23        153.06         97.48        34.57 o                         
   6   1 -23         15.97        -37.99        37.99 o                         
   1   2 -23        861.36        836.50        48.39 o                         
   2   2 -23         17.42         26.73        14.84 o                         
   3   2 -23        144.09        153.68        19.32 o                         
   4   2 -23        213.18        203.78        51.44 o                         
   1   3 -23         66.17         87.95        17.31 o                         
   2   3 -23       1141.80       1441.51       112.34 o                         
   3   3 -23          6.95         17.41        21.04 o                         
   4   3 -23          8.11        -13.79        24.68 o                         
   5   3 -23         88.22         73.73        48.74 o                         
   1   4 -23        665.55        653.73        67.28 o                         
   2   4 -23        108.74        147.51        19.13 o                         
   3   4 -23        111.07         59.17        34.34 o                         
   4   4 -23         37.53         20.69        43.09 o                         
   1   5 -23        227.52        175.30        16.59 o                         
   2   5 -23         11.49         -3.89        13.39 o                         
   3   5 -23         34.79         28.55        22.51 o                         
   1   6 -23         11.13          8.04        14.60 o                         
   2   6 -23        449.32        528.96        30.25 o                         
   3   6 -23         11.17         -9.60        21.63 o                         
   1   7 -23          5.44        -10.07        16.75 o                         
   2   7 -23        172.30        183.95        20.87 o                         
   3   7 -23        270.57        271.17        37.59 o                         
   4   7 -23         41.77         84.32        54.25 o                         
   1   8 -23          9.67         15.35        21.50 o                         
   2   8 -23        231.87        304.72        33.80 o                         
   3   8 -23          8.34         21.95        23.67 o                         
   1   9 -23          4.22         -4.38        25.15 o                         
   2   9 -23          3.30         20.23        25.44 o                         
   0   0 -22        119.85         85.46        24.72 o                         
   2   0 -22        215.27        277.90        36.39 o                         
   4   0 -22        203.18        280.26        54.83 o                         
   6   0 -22         69.10         97.74        54.88 o                         
   0   1 -22        312.36        418.65        47.05 o                         
   1   1 -22         42.89         34.30        12.84 o                         
   2   1 -22          8.63        -14.92        14.92 o                         
   3   1 -22        497.68        477.33        44.66 o                         
   4   1 -22         60.96         79.74        32.20 o                         
   6   1 -22          7.50        -51.50        51.50 o                         
   0   2 -22         20.54          8.87        15.14 o                         
   1   2 -22        545.49        517.46        33.69 o                         
   2   2 -22        103.97         90.59        16.66 o                         
   3   2 -22        333.47        291.58        33.16 o                         
   4   2 -22        601.71        688.66        92.05 o                         
   6   2 -22        211.66         50.65        60.67 o                         
   0   3 -22        128.16        223.46        65.43 o                         
   1   3 -22        118.51         84.72        13.75 o                         
   2   3 -22        662.55        815.92        76.45 o                         
   3   3 -22        514.04        537.71        40.74 o                         
   4   3 -22         41.78         41.43        38.84 o                         
   5   3 -22         63.36         74.22        49.74 o                         
   6   3 -22          2.31        -49.57        49.57 o                         
   0   4 -22         20.71         15.41        18.70 o                         
   1   4 -22       1584.15       1438.14        62.65 o                         
   2   4 -22         61.74         71.21        13.43 o                         
   3   4 -22         71.80         52.26        20.99 o                         
   4   4 -22        108.61         36.55        47.62 o                         
   5   4 -22          9.18         39.43        45.67 o                         
   6   4 -22        303.60        206.86        60.54 o                         
   0   5 -22        994.16        995.29        73.83 o                         
   1   5 -22         47.41         51.79        15.27 o                         
   2   5 -22        499.63        448.86        30.85 o                         
   3   5 -22         85.16         75.03        18.86 o                         
   5   5 -22         76.33         83.37        41.66 o                         
   0   6 -22        321.83        319.84        32.83 o                         
   1   6 -22         26.79         -2.61        13.87 o                         
   2   6 -22        136.22        128.19        16.79 o                         
   3   6 -22         55.08         57.15        22.89 o                         
   4   6 -22         11.56         18.69        43.75 o                         
   5   6 -22          8.50         -7.50        48.70 o                         
   0   7 -22         66.72         73.55        25.83 o                         
   1   7 -22         36.77         26.00        16.60 o                         
   2   7 -22        800.76        794.79        40.38 o                         
   3   7 -22        101.49         84.05        21.52 o                         
   0   8 -22         39.57         42.90        29.85 o                         
   1   8 -22         66.59         58.67        20.78 o                         
   2   8 -22          0.57         19.17        23.69 o                         
   3   8 -22        101.68        120.54        43.68 o                         
   4   8 -22         35.69         12.60        51.18 o                         
   0   9 -22        215.31        215.76        45.28 o                         
   1   9 -22          4.13        -15.16        23.90 o                         
   2   9 -22         59.27         19.00        24.39 o                         
   2   0 -21       1213.13       1515.36       140.36 o                         
   4   0 -21        438.72        609.99        74.58 o                         
   6   0 -21        208.96        154.56        55.57 o                         
   1   1 -21        280.39        225.01        17.80 o                         
   2   1 -21         24.05          8.88        13.71 o                         
   3   1 -21        406.84        414.37        29.45 o                         
   4   1 -21        580.08        644.05        59.57 o                         
   6   1 -21          3.39          6.09        35.35 o                         
   1   2 -21        326.33        271.62        35.48 o                         
   2   2 -21         44.83         64.95        11.78 o                         
   3   2 -21         67.34         88.55        16.90 o                         
   4   2 -21        579.93        512.17        70.24 o                         
   5   2 -21         52.55         51.82        45.51 o                         
   6   2 -21          0.20        -31.81        56.46 o                         
   1   3 -21        321.79        231.16        19.01 o                         
   2   3 -21         37.67         21.93        16.61 o                         
   3   3 -21       1304.09       1385.15        75.90 o                         
   4   3 -21        319.97        266.84        56.35 o                         
   6   3 -21          5.05        -52.71        52.71 o                         
   1   4 -21        427.10        396.06        27.69 o                         
   2   4 -21         26.53         16.59        14.28 o                         
   3   4 -21        314.81        230.31        28.34 o                         
   1   5 -21        238.22        161.08        15.15 o                         
   2   5 -21         18.99         38.63        13.69 o                         
   3   5 -21         39.43          9.88        16.24 o                         
   4   5 -21         11.21        -15.14        39.38 o                         
   5   5 -21         48.32          2.15        44.23 o                         
   6   5 -21        134.88        120.40        56.72 o                         
   1   6 -21          0.14        -14.61        14.61 o                         
   2   6 -21        197.09        240.87        20.23 o                         
   3   6 -21        240.33        201.31        22.20 o                         
   4   6 -21         11.04        -42.17        42.17 o                         
   1   7 -21          1.92         13.31        16.04 o                         
   2   7 -21         64.06         68.26        16.68 o                         
   3   7 -21         12.25         10.56        28.59 o                         
   4   7 -21        193.36        165.00        50.38 o                         
   1   8 -21        108.38         86.48        21.30 o                         
   2   8 -21         15.15          0.65        19.01 o                         
   3   8 -21        302.87        256.92        31.19 o                         
   1   9 -21         24.82          1.49        22.07 o                         
   2   9 -21          4.73         23.38        24.47 o                         
   3   9 -21          9.89         38.43        28.63 o                         
   1  10 -21         18.94         15.17        26.04 o                         
   0   0 -20        265.22        318.47        40.39 o                         
   2   0 -20         96.93         88.68        24.00 o                         
   4   0 -20         68.04         96.91        41.07 o                         
   0   1 -20        114.32        175.03        24.59 o                         
   1   1 -20        374.44        272.39        20.87 o                         
   2   1 -20        283.72        324.73        24.64 o                         
   3   1 -20        417.34        448.18        59.50 o                         
   4   1 -20        295.62        405.14        54.80 o                         
   5   1 -20         92.27         92.14        54.86 o                         
   6   1 -20        106.89        140.08        53.54 o                         
   0   2 -20        774.48       1057.32        68.90 o                         
   1   2 -20        126.74         91.37        20.18 o                         
   2   2 -20         23.54         10.55        15.17 o                         
   3   2 -20        411.34        457.10        59.74 o                         
   4   2 -20        335.92        518.91       142.12 o                         
   6   2 -20         75.32         49.38        36.50 o                         
   0   3 -20        758.60        971.34        64.20 o                         
   1   3 -20         63.55         48.52        10.82 o                         
   2   3 -20        326.25        393.40        35.13 o                         
   3   3 -20        939.85        828.56        50.03 o                         
   4   3 -20        388.07        356.74        56.21 o                         
   5   3 -20        276.30        244.59        51.09 o                         
   6   3 -20          8.18        -31.76        53.82 o                         
   0   4 -20        586.99        829.34        57.97 o                         
   1   4 -20        105.92        108.99        14.06 o                         
   2   4 -20        211.10        218.91        23.17 o                         
   3   4 -20         29.23         35.70        20.17 o                         
   4   4 -20         59.43         46.97        45.75 o                         
   6   4 -20         22.86        -45.90        54.59 o                         
   0   5 -20        121.08        152.37        21.44 o                         
   1   5 -20        390.77        271.32        18.23 o                         
   2   5 -20        341.02        369.86        22.41 o                         
   3   5 -20        117.31        118.30        17.72 o                         
   4   5 -20        553.20        479.13        47.36 o                         
   0   6 -20       5451.91       6677.96       425.24 o                         
   1   6 -20          1.22        -13.06        13.06 o                         
   2   6 -20        162.69         93.81        15.97 o                         
   3   6 -20        169.13        130.79        19.96 o                         
   0   7 -20         68.10         44.86        23.28 o                         
   1   7 -20        191.13        142.94        18.06 o                         
   2   7 -20        185.84        182.14        20.29 o                         
   3   7 -20        107.30        172.08        31.73 o                         
   0   8 -20       1649.64       1755.75       117.76 o                         
   1   8 -20        158.79        111.83        21.64 o                         
   2   8 -20         48.43         64.32        18.79 o                         
   3   8 -20        315.96        338.06        50.80 o                         
   0   9 -20        117.58         38.80        28.77 o                         
   1   9 -20         19.45        -13.22        23.80 o                         
   2   9 -20        122.88        141.83        28.38 o                         
   3   9 -20          4.29         -2.60        25.12 o                         
   0  10 -20         34.02         36.03        36.55 o                         
   1  10 -20          3.02          7.16        40.58 o                         
   2  10 -20         88.11         91.92        28.77 o                         
   2   0 -19        354.26        353.08        31.88 o                         
   4   0 -19         84.40        174.05        40.89 o                         
   1   1 -19         45.07         32.47         9.44 o                         
   2   1 -19         94.80         94.28        14.80 o                         
   3   1 -19        680.36        776.45        40.76 o                         
   4   1 -19         54.26         61.45        27.71 o                         
   5   1 -19        142.36        240.60        50.94 o                         
   6   1 -19         88.46        115.86        53.35 o                         
   1   2 -19        188.64        187.28        15.78 o                         
   2   2 -19       1109.56       1320.19        87.60 o                         
   3   2 -19        357.53        333.26        32.23 o                         
   4   2 -19        308.56        293.69        46.39 o                         
   6   2 -19         80.29         52.71        53.19 o                         
   1   3 -19         54.98         39.09        11.34 o                         
   2   3 -19        124.41        180.24        16.62 o                         
   3   3 -19        743.63        815.37        49.22 o                         
   4   3 -19        175.08        166.86        45.47 o                         
   5   3 -19         40.95         52.29        39.27 o                         
   1   4 -19        523.54        455.64        24.11 o                         
   2   4 -19        378.99        464.00        27.90 o                         
   3   4 -19        170.56        159.78        35.49 o                         
   4   4 -19        156.14        164.96        47.17 o                         
   1   5 -19         54.38         48.11        11.95 o                         
   2   5 -19         25.40         -0.31        14.78 o                         
   3   5 -19        466.40        375.98        27.09 o                         
   4   5 -19        101.86         79.24        25.21 o                         
   5   5 -19         18.56         21.92        31.58 o                         
   6   5 -19         38.97        -27.22        50.07 o                         
   1   6 -19         26.31         14.04        13.02 o                         
   2   6 -19        112.56        155.37        16.23 o                         
   3   6 -19         22.75         -7.95        17.23 o                         
   4   6 -19         93.10        103.48        40.93 o                         
   5   6 -19          8.35          5.84        41.18 o                         
   1   7 -19        438.91        362.64        23.46 o                         
   2   7 -19         71.38         73.11        16.38 o                         
   3   7 -19        336.78        273.26        26.00 o                         
   5   7 -19          4.19        -41.80        48.41 o                         
   1   8 -19         51.71         64.50        17.04 o                         
   2   8 -19         14.98         14.89        20.23 o                         
   3   8 -19         88.56         68.00        37.03 o                         
   4   8 -19         43.61         38.21        44.06 o                         
   1   9 -19         28.15         30.94        23.92 o                         
   2   9 -19        168.19        159.94        29.43 o                         
   3   9 -19         51.53         21.82        33.50 o                         
   1  10 -19         35.64         32.95        20.56 o                         
   2  10 -19          1.85         10.99        26.74 o                         
   0   0 -18       2129.68       2917.99       247.74 o                         
   2   0 -18          7.52          4.79        19.75 o                         
   4   0 -18        168.89        230.19        42.71 o                         
   0   1 -18         13.91         12.48        17.27 o                         
   1   1 -18        218.47        239.99        20.48 o                         
   2   1 -18         48.34         62.05        12.92 o                         
   3   1 -18        522.48        542.42        36.55 o                         
   4   1 -18         77.02        144.32        28.38 o                         
   5   1 -18        159.13        213.84        47.57 o                         
   6   1 -18        153.54         89.88        47.97 o                         
   0   2 -18        366.18        482.43        36.64 o                         
   1   2 -18        466.83        358.51        19.09 o                         
   2   2 -18        295.95        296.24        27.88 o                         
   3   2 -18        179.07        107.79        15.27 o                         
   4   2 -18        205.81        248.61        42.03 o                         
   0   3 -18         11.91          8.64        13.73 o                         
   1   3 -18         95.93         72.72        10.12 o                         
   2   3 -18        178.60        156.95        25.27 o                         
   3   3 -18        309.18        318.71        29.68 o                         
   4   3 -18        498.71        460.47        61.71 o                         
   5   3 -18        472.17        569.51        73.79 o                         
   6   3 -18         71.40         53.93        32.32 o                         
   0   4 -18          0.52          7.35        15.56 o                         
   1   4 -18        673.78        620.73        30.09 o                         
   2   4 -18        105.63        112.78        11.94 o                         
   3   4 -18        743.36        834.26        58.76 o                         
   4   4 -18        565.21        471.32        66.92 o                         
   6   4 -18         85.65         89.49        35.02 o                         
   0   5 -18        879.40        829.76        48.39 o                         
   1   5 -18          9.42          5.64        10.85 o                         
   2   5 -18        239.49        220.50        16.45 o                         
   3   5 -18         34.07         31.30        16.98 o                         
   4   5 -18        137.66        120.78        26.71 o                         
   5   5 -18        228.06        119.00        35.07 o                         
   6   5 -18         29.01         -6.46        51.59 o                         
   0   6 -18         84.30         90.78        17.31 o                         
   1   6 -18        143.95        145.02        15.63 o                         
   2   6 -18          2.09         19.04        13.53 o                         
   3   6 -18          6.02          0.81        16.45 o                         
   4   6 -18         27.26         18.22        36.66 o                         
   5   6 -18         38.58         -7.42        43.01 o                         
   0   7 -18       1415.88       1418.22        96.21 o                         
   1   7 -18        440.61        326.56        22.61 o                         
   2   7 -18        593.41        675.51        49.15 o                         
   3   7 -18        101.87         86.14        21.26 o                         
   0   8 -18        264.51        345.93        48.63 o                         
   1   8 -18        280.60        258.36        21.37 o                         
   2   8 -18         57.64         81.49        19.46 o                         
   3   8 -18         47.92         91.59        31.46 o                         
   4   8 -18         91.59         18.74        51.36 o                         
   0   9 -18          6.95        -19.63        26.32 o                         
   1   9 -18         39.24         41.61        21.27 o                         
   2   9 -18          9.43         -4.57        19.75 o                         
   3   9 -18        151.74        137.21        48.10 o                         
   0  10 -18          6.52         19.69        35.92 o                         
   1  10 -18         36.36         -1.42        25.53 o                         
   2  10 -18          6.11         -6.31        26.81 o                         
   3  10 -18          9.01         -4.08        33.36 o                         
   0  11 -18        114.73         46.55        47.62 o                         
   2   0 -17        343.51        490.66        38.83 o                         
   4   0 -17        109.10        101.58        34.94 o                         
   1   1 -17        424.86        389.06        20.25 o                         
   2   1 -17        389.43        399.78        27.70 o                         
   3   1 -17        200.60        196.53        17.86 o                         
   4   1 -17         60.14        138.73        25.26 o                         
   5   1 -17        489.81        527.72        86.83 o                         
   6   1 -17          8.72          4.55        43.97 o                         
   7   1 -17         18.21         68.09        49.85 o                         
   1   2 -17        536.31        499.68        23.66 o                         
   2   2 -17         79.56         72.14        21.78 o                         
   3   2 -17        112.69        107.65        27.40 o                         
   4   2 -17         57.77         78.28        35.09 o                         
   5   2 -17        131.98        126.71        35.81 o                         
   1   3 -17          4.11         24.11         9.00 o                         
   2   3 -17        565.35        556.13        35.08 o                         
   3   3 -17        112.43         72.23        16.46 o                         
   4   3 -17         56.65         59.12        31.27 o                         
   6   3 -17        194.89        208.33        46.68 o                         
   7   3 -17        216.51        139.31        52.29 o                         
   1   4 -17        124.72         94.74        10.90 o                         
   2   4 -17         15.09         17.60        13.18 o                         
   3   4 -17        949.17        853.28        50.62 o                         
   4   4 -17        219.74        176.42        45.25 o                         
   6   4 -17         63.05         49.11        48.68 o                         
   1   5 -17        295.91        213.16        20.80 o                         
   2   5 -17        215.82        252.20        19.02 o                         
   3   5 -17         10.09          4.97        17.95 o                         
   4   5 -17         76.42         81.84        24.82 o                         
   5   5 -17          5.57         17.93        33.98 o                         
   6   5 -17         46.07         29.96        45.74 o                         
   1   6 -17        364.31        268.25        17.96 o                         
   2   6 -17       1111.44       1224.29        51.49 o                         
   3   6 -17         42.93         35.63        18.10 o                         
   4   6 -17         40.52         51.43        43.58 o                         
   5   6 -17         13.45         19.66        43.76 o                         
   1   7 -17         39.06         61.22        15.14 o                         
   2   7 -17         35.35         32.56        15.49 o                         
   3   7 -17         29.27         26.04        19.65 o                         
   1   8 -17        608.90        635.65        37.95 o                         
   2   8 -17        116.80        133.85        17.89 o                         
   3   8 -17        373.61        301.91        28.32 o                         
   1   9 -17         46.24         10.33        22.01 o                         
   2   9 -17         12.23        -14.28        21.71 o                         
   3   9 -17         25.61         42.90        39.01 o                         
   1  10 -17         64.25         80.87        26.91 o                         
   2  10 -17         21.98         24.53        38.08 o                         
   3  10 -17         54.19         16.27        35.56 o                         
   1  11 -17         23.61         13.37        31.56 o                         
   0   0 -16       3443.09       5088.83       426.70 o                         
   2   0 -16        152.03        165.88        18.34 o                         
   4   0 -16        248.78        297.43        44.59 o                         
   0   1 -16       1797.27       2352.25       116.33 o                         
   1   1 -16        443.25        363.54        19.37 o                         
   2   1 -16       1057.28       1266.96        68.31 o                         
   3   1 -16        238.50        273.31        45.87 o                         
   4   1 -16        268.98        340.17        31.01 o                         
   5   1 -16        249.43        258.11        29.80 o                         
   0   2 -16       1153.38       1581.94        96.29 o                         
   1   2 -16        292.75        267.17        24.98 o                         
   2   2 -16        102.59        163.62        18.13 o                         
   3   2 -16         92.07        127.79        32.59 o                         
   4   2 -16        126.02        167.29        36.68 o                         
   5   2 -16        117.38         99.54        39.63 o                         
   0   3 -16       1834.85       2450.34       153.80 o                         
   1   3 -16        366.42        373.94        29.92 o                         
   2   3 -16         18.62         32.39        11.21 o                         
   3   3 -16         13.24          4.89        26.41 o                         
   4   3 -16        227.67        244.86        42.06 o                         
   6   3 -16         44.42        102.25        40.53 o                         
   0   4 -16         96.42        119.24        21.26 o                         
   1   4 -16         59.53         53.06         9.39 o                         
   2   4 -16         25.81         14.67        11.15 o                         
   3   4 -16         67.97         46.34        13.64 o                         
   4   4 -16        303.67        353.71        48.13 o                         
   6   4 -16         22.64         31.59        49.37 o                         
   0   5 -16        374.11        339.57        25.51 o                         
   1   5 -16        546.55        397.74        22.67 o                         
   2   5 -16       1264.56       1493.89        69.98 o                         
   3   5 -16         68.31         62.91        17.57 o                         
   4   5 -16        538.14        471.52        46.16 o                         
   6   5 -16         29.44         44.38        48.06 o                         
   7   5 -16          0.05        -52.46        52.46 o                         
   0   6 -16        548.43        582.63        46.32 o                         
   1   6 -16        228.64        161.50        16.87 o                         
   2   6 -16       2165.81       2354.76       116.55 o                         
   3   6 -16        119.47         78.97        17.81 o                         
   4   6 -16        234.48        252.50        46.99 o                         
   5   6 -16         23.00        -40.66        40.66 o                         
   6   6 -16        112.29        103.17        49.68 o                         
   0   7 -16         25.17         -4.28        21.53 o                         
   1   7 -16        541.82        588.61        39.32 o                         
   2   7 -16        134.89        152.14        16.78 o                         
   3   7 -16          5.48         -4.36        17.80 o                         
   4   7 -16         71.81         86.68        41.24 o                         
   0   8 -16         10.84        -23.91        23.91 o                         
   1   8 -16        897.80        702.42        39.18 o                         
   2   8 -16        964.00        768.49        44.03 o                         
   3   8 -16        208.35        206.57        22.55 o                         
   0   9 -16        255.74        197.06        41.16 o                         
   1   9 -16         10.78         14.77        19.14 o                         
   2   9 -16         27.81         18.64        22.57 o                         
   3   9 -16         52.08         41.15        38.74 o                         
   0  10 -16         93.73         89.58        37.91 o                         
   1  10 -16         54.38         38.75        23.89 o                         
   2  10 -16          3.11        -21.81        24.83 o                         
   3  10 -16         76.80         77.25        39.13 o                         
   0  11 -16         45.85         63.45        43.33 o                         
   1  11 -16         33.48         23.56        29.80 o                         
   2  11 -16          2.23         10.62        29.89 o                         
   2   0 -15        463.57        511.17        35.45 o                         
   4   0 -15         59.64         84.42        31.80 o                         
   1   1 -15        897.60        869.19        34.51 o                         
   2   1 -15          4.90          3.58         9.71 o                         
   3   1 -15        196.54        130.90        20.11 o                         
   4   1 -15         59.08         62.85        32.10 o                         
   5   1 -15        109.22         57.02        36.75 o                         
   6   1 -15         82.88         99.00        42.38 o                         
   1   2 -15         95.56         91.77        10.56 o                         
   2   2 -15        896.96       1069.18        57.73 o                         
   3   2 -15        301.24        279.05        24.64 o                         
   4   2 -15        388.34        350.18        48.48 o                         
   5   2 -15         94.84         91.40        37.68 o                         
   6   2 -15         80.98         49.57        45.58 o                         
   1   3 -15        802.82        659.06        28.76 o                         
   2   3 -15        458.97        448.16        38.37 o                         
   3   3 -15        156.77        105.93        28.91 o                         
   4   3 -15         15.86         10.44        27.35 o                         
   5   3 -15        167.60        205.89        44.83 o                         
   1   4 -15        256.55        168.80        12.01 o                         
   2   4 -15        932.54       1190.54        64.19 o                         
   3   4 -15        380.78        389.98        29.12 o                         
   4   4 -15        172.86        143.33        39.05 o                         
   5   4 -15        344.36        289.82        47.70 o                         
   6   4 -15         99.80         72.69        41.69 o                         
   1   5 -15        205.33        129.09        12.07 o                         
   2   5 -15        414.22        503.59        34.10 o                         
   3   5 -15        549.62        526.60        31.92 o                         
   4   5 -15         25.95          8.50        31.46 o                         
   5   5 -15         90.17         70.22        25.24 o                         
   1   6 -15        140.52        141.77        13.53 o                         
   2   6 -15        907.34        919.83        41.62 o                         
   3   6 -15         42.90         28.67        23.51 o                         
   4   6 -15         79.59         52.05        26.84 o                         
   5   6 -15         77.04         54.95        41.89 o                         
   1   7 -15       1051.22        927.97        48.32 o                         
   2   7 -15        110.73        123.93        15.65 o                         
   3   7 -15         18.48         15.04        15.66 o                         
   4   7 -15        795.44        729.54        93.28 o                         
   1   8 -15        214.22        139.55        20.47 o                         
   2   8 -15        428.03        359.98        24.25 o                         
   3   8 -15         56.60         49.97        19.41 o                         
   5   8 -15         67.22         11.73        48.61 o                         
   1   9 -15        173.19        106.33        20.36 o                         
   2   9 -15        335.44        304.18        25.94 o                         
   3   9 -15        116.18         88.57        27.34 o                         
   4   9 -15        373.23        325.39        65.16 o                         
   5   9 -15         54.11         68.38        52.69 o                         
   1  10 -15         19.41         -0.23        27.30 o                         
   2  10 -15         54.99         68.52        26.03 o                         
   3  10 -15         98.73         32.27        31.36 o                         
   1  11 -15         13.69         27.17        27.34 o                         
   2  11 -15          2.74         14.83        26.14 o                         
   0   0 -14         35.08         32.25        24.61 o                         
   2   0 -14        253.84        308.68        90.08 o                         
   4   0 -14         46.11         76.18        28.66 o                         
   0   1 -14        159.29        180.68        14.16 o                         
   1   1 -14       2442.67       2011.01        66.31 o                         
   2   1 -14          2.62         -1.49         5.98 o                         
   3   1 -14         56.15         70.32        26.72 o                         
   4   1 -14         24.66         53.85        22.24 o                         
   5   1 -14         68.70         88.57        42.99 o                         
   6   1 -14        215.67        273.55        52.39 o                         
   0   2 -14       4730.81       6021.43       234.34 o                         
   1   2 -14        514.91        502.65        17.86 o                         
   2   2 -14        325.88        381.41        18.09 o                         
   3   2 -14        251.52        174.05        28.63 o                         
   4   2 -14         28.72         21.00        29.26 o                         
   5   2 -14          1.47         14.24        26.10 o                         
   6   2 -14         59.15         53.37        40.66 o                         
   0   3 -14        665.56        811.37        45.17 o                         
   1   3 -14        690.30        633.72        27.77 o                         
   2   3 -14         48.42         67.33        14.89 o                         
   3   3 -14        153.40        120.31        28.73 o                         
   4   3 -14         80.41        102.86        28.61 o                         
   5   3 -14         13.10         26.44        36.42 o                         
   6   3 -14         48.56         36.82        47.81 o                         
   0   4 -14       2484.53       2997.93       157.08 o                         
   1   4 -14        176.96        150.52        12.13 o                         
   2   4 -14        599.69        766.27        38.19 o                         
   3   4 -14        368.28        223.84        38.26 o                         
   4   4 -14         17.11         12.92        27.32 o                         
   5   4 -14       1290.14       1226.65       126.24 o                         
   6   4 -14         30.43         64.09        41.56 o                         
   7   4 -14        139.02        141.25        53.10 o                         
   0   5 -14         12.91         23.05        14.57 o                         
   1   5 -14        114.57        111.81        10.87 o                         
   2   5 -14        140.85        170.81        15.14 o                         
   3   5 -14        322.38        228.13        26.74 o                         
   4   5 -14         80.38         56.18        24.38 o                         
   5   5 -14        398.39        303.23        61.40 o                         
   0   6 -14        783.90        963.45        66.60 o                         
   1   6 -14        180.66        199.47        17.93 o                         
   2   6 -14         85.93         84.28        13.22 o                         
   3   6 -14         77.83         84.62        22.32 o                         
   4   6 -14         17.63         29.70        40.74 o                         
   5   6 -14          3.12         11.11        35.64 o                         
   0   7 -14        655.42        675.02        52.97 o                         
   1   7 -14        803.66        737.25        64.06 o                         
   2   7 -14        264.95        266.25        19.21 o                         
   3   7 -14        142.50        120.61        22.91 o                         
   4   7 -14        329.94        284.23        35.54 o                         
   0   8 -14        506.77        442.32        49.68 o                         
   1   8 -14        160.33        238.24        21.09 o                         
   2   8 -14        100.98        124.63        17.83 o                         
   3   8 -14        148.63        124.98        23.85 o                         
   5   8 -14         30.47        -20.28        46.09 o                         
   0   9 -14        223.50        214.89        32.42 o                         
   1   9 -14        286.02        251.87        23.73 o                         
   2   9 -14          1.01        -18.51        20.98 o                         
   3   9 -14          2.99          2.22        18.98 o                         
   0  10 -14          3.15        -25.88        49.32 o                         
   1  10 -14         21.87         -2.46        22.02 o                         
   2  10 -14         30.82         39.25        24.22 o                         
   3  10 -14         37.94         14.05        36.12 o                         
   0  11 -14        120.09        166.54        35.44 o                         
   1  11 -14         45.25         23.77        26.04 o                         
   2  11 -14        144.28        125.99        47.45 o                         
   2   0 -13       2534.85       3336.45       145.91 o                         
   4   0 -13        389.24        455.76        54.94 o                         
   1   1 -13        874.20        640.29        31.44 o                         
   2   1 -13         79.56        110.81        14.04 o                         
   3   1 -13        277.41        333.30        27.70 o                         
   4   1 -13        170.92        178.80        23.71 o                         
   5   1 -13        149.99        189.05        27.59 o                         
   6   1 -13        181.53        222.99        45.49 o                         
   1   2 -13       1238.44       1038.41        36.56 o                         
   2   2 -13         76.18         59.97         6.70 o                         
   3   2 -13         88.77         79.91        22.67 o                         
   4   2 -13         67.82         58.10        27.83 o                         
   5   2 -13         13.91         31.09        25.22 o                         
   6   2 -13         10.71         58.32        39.88 o                         
   1   3 -13         33.79         39.20         6.16 o                         
   2   3 -13         20.46         24.70        10.25 o                         
   3   3 -13        180.69        172.12        30.65 o                         
   4   3 -13        227.39        196.75        33.75 o                         
   5   3 -13         95.57         92.80        27.22 o                         
   1   4 -13        191.91        150.11        11.07 o                         
   2   4 -13        194.35        212.39        16.79 o                         
   3   4 -13        258.92        165.36        34.30 o                         
   4   4 -13          0.26          6.61        24.71 o                         
   5   4 -13        400.81        283.32        52.26 o                         
   7   4 -13         65.65         39.75        46.03 o                         
   1   5 -13         37.54         49.30         9.59 o                         
   2   5 -13         55.20         55.83        11.48 o                         
   3   5 -13        168.81         77.50        28.19 o                         
   4   5 -13        157.79        110.41        22.04 o                         
   1   6 -13        350.12        299.71        23.12 o                         
   2   6 -13         77.18         84.25        14.80 o                         
   3   6 -13        103.63         93.35        23.96 o                         
   1   7 -13         46.33         64.15        13.68 o                         
   2   7 -13          1.49         20.37        13.24 o                         
   3   7 -13         11.02          0.20        18.05 o                         
   4   7 -13        484.72        461.24        63.88 o                         
   1   8 -13        750.60        653.30        55.46 o                         
   2   8 -13        747.85        723.20        41.77 o                         
   3   8 -13        300.61        290.24        25.71 o                         
   4   8 -13        187.35        155.41        31.16 o                         
   1   9 -13         75.08         42.48        19.53 o                         
   2   9 -13        127.98        128.73        20.55 o                         
   3   9 -13         80.27         47.93        43.47 o                         
   1  10 -13        107.66        112.83        23.89 o                         
   2  10 -13         14.06         11.11        29.07 o                         
   3  10 -13          9.11          6.65        29.82 o                         
   4  10 -13         15.29         19.50        49.51 o                         
   1  11 -13         29.04         24.84        30.03 o                         
   2  11 -13         54.85         41.30        28.43 o                         
   3  11 -13         97.14         38.51        43.58 o                         
   1  12 -13         46.85         24.34        48.33 o                         
   0   0 -12          7.08         10.76         8.77 o                         
   2   0 -12        888.00       1339.21        71.28 o                         
   4   0 -12        451.15        464.78        57.33 o                         
   6   0 -12       2245.40       1784.74       180.28 o                         
   0   1 -12       1277.09       1472.52        69.93 o                         
   1   1 -12         34.98        118.45        25.95 o                         
   2   1 -12       1922.48       2180.90        71.23 o                         
   3   1 -12         92.60         71.73        23.54 o                         
   4   1 -12        167.07        131.58        27.11 o                         
   5   1 -12       1067.69        926.90       118.91 o                         
   6   1 -12         67.43        249.89        44.01 o                         
   0   2 -12         17.44         16.56         6.49 o                         
   1   2 -12        879.69        705.06        20.93 o                         
   2   2 -12        100.16        144.86        13.57 o                         
   3   2 -12         39.53         57.45        21.77 o                         
   4   2 -12         88.24        123.66        28.40 o                         
   5   2 -12         13.78         25.51        20.48 o                         
   6   2 -12         46.14         46.58        35.84 o                         
   0   3 -12        977.93       1213.67        46.11 o                         
   1   3 -12        254.99        217.41        16.12 o                         
   2   3 -12       2470.39       2776.53       111.32 o                         
   3   3 -12         69.05         83.67        22.81 o                         
   4   3 -12         28.33         27.71        21.95 o                         
   5   3 -12          1.06         -3.44        22.85 o                         
   6   3 -12         42.45         43.99        37.46 o                         
   0   4 -12        523.70        682.12        40.05 o                         
   1   4 -12        179.64        128.17        10.31 o                         
   2   4 -12         37.64         28.19        11.41 o                         
   3   4 -12        183.27        226.27        32.21 o                         
   4   4 -12         97.78         85.26        26.17 o                         
   5   4 -12         46.16         20.88        19.87 o                         
   0   5 -12       6544.01       9251.48       557.97 o                         
   1   5 -12        196.47        189.75        12.29 o                         
   2   5 -12        384.72        478.25        26.56 o                         
   3   5 -12        318.81        306.09        45.62 o                         
   4   5 -12         32.80         -0.14        17.76 o                         
   5   5 -12        115.73         84.42        32.21 o                         
   6   5 -12         78.51        115.33        42.99 o                         
   0   6 -12         26.18         44.30        16.72 o                         
   1   6 -12        285.86        231.69        19.83 o                         
   2   6 -12         14.92          4.24        12.69 o                         
   3   6 -12         56.13         52.61        20.63 o                         
   4   6 -12       2502.06       2588.36       163.33 o                         
   0   7 -12        293.52        356.84        72.54 o                         
   1   7 -12        130.10        159.16        16.79 o                         
   2   7 -12        399.32        416.06        24.34 o                         
   3   7 -12        375.87        392.51        37.62 o                         
   4   7 -12        132.81         97.39        26.37 o                         
   0   8 -12        149.34        138.96        26.22 o                         
   1   8 -12        845.25        737.58        42.42 o                         
   2   8 -12        146.90        146.12        18.01 o                         
   3   8 -12        716.93        559.56        35.56 o                         
   4   8 -12        370.24        315.86        57.64 o                         
   0   9 -12       1035.14        977.64       139.86 o                         
   1   9 -12         43.91         62.00        18.55 o                         
   2   9 -12        386.51        461.46        32.05 o                         
   3   9 -12         47.06         33.40        20.03 o                         
   4   9 -12         27.93         -8.87        44.84 o                         
   0  10 -12         34.56         12.93        28.37 o                         
   1  10 -12        170.54        146.10        23.30 o                         
   2  10 -12         37.89         63.12        38.68 o                         
   0  11 -12         13.62         59.54        46.44 o                         
   1  11 -12          2.65          3.06        30.40 o                         
   2  11 -12         12.72         12.19        26.44 o                         
   3  11 -12         35.99         35.35        43.66 o                         
   0  12 -12          6.11        -24.41        48.52 o                         
   1  12 -12         15.17         46.74        48.51 o                         
   2   0 -11       1648.77       2050.60       109.79 o                         
   4   0 -11        252.81        388.72        46.45 o                         
   1   1 -11       1303.47       1003.57        35.52 o                         
   2   1 -11        396.59        544.35        32.61 o                         
   3   1 -11         85.30         93.92        21.98 o                         
   4   1 -11        664.09        802.14        78.26 o                         
   5   1 -11        118.83        173.80        30.56 o                         
   7   1 -11        147.43        146.34        40.75 o                         
   1   2 -11        100.37        112.84         6.36 o                         
   2   2 -11       1000.29       1275.29        53.13 o                         
   3   2 -11         37.77         39.90        20.43 o                         
   4   2 -11        743.56        654.80        71.61 o                         
   5   2 -11        333.10        321.01        33.65 o                         
   6   2 -11        142.11        128.61        38.05 o                         
   7   2 -11        131.99        155.29        47.66 o                         
   1   3 -11        856.76        638.63        19.08 o                         
   2   3 -11         55.68         57.12         6.90 o                         
   3   3 -11        485.44        546.00        55.17 o                         
   4   3 -11         42.41         12.17        22.06 o                         
   5   3 -11         98.31         71.93        25.67 o                         
   1   4 -11        312.63        318.32        21.83 o                         
   2   4 -11        914.07       1125.96        56.36 o                         
   3   4 -11       1260.75        996.59        98.82 o                         
   4   4 -11         35.41         15.93        25.20 o                         
   5   4 -11         60.22         57.43        29.68 o                         
   1   5 -11        822.10        815.06        34.06 o                         
   2   5 -11        199.49        273.52        20.90 o                         
   3   5 -11        701.95        529.58        44.59 o                         
   4   5 -11         98.87         83.26        21.79 o                         
   5   5 -11         34.57         37.20        35.52 o                         
   6   5 -11         34.42         77.72        38.59 o                         
   7   5 -11        197.52        245.89        62.75 o                         
   1   6 -11         70.13         63.27        12.96 o                         
   2   6 -11         14.41          2.77        12.54 o                         
   3   6 -11         57.12         46.75        19.95 o                         
   4   6 -11        714.02        634.08        66.45 o                         
   5   6 -11        107.32        127.31        35.31 o                         
   1   7 -11        371.08        312.38        22.57 o                         
   2   7 -11          9.31         -3.86        12.09 o                         
   3   7 -11        889.46        855.85        52.44 o                         
   4   7 -11        150.35        175.17        42.79 o                         
   1   8 -11        252.03        177.51        19.63 o                         
   2   8 -11        111.51        115.47        16.70 o                         
   3   8 -11        154.24        131.25        41.00 o                         
   4   8 -11        185.37        131.98        51.40 o                         
   5   8 -11          7.58        -44.23        44.27 o                         
   1   9 -11        388.83        294.76        23.47 o                         
   2   9 -11       1051.45       1000.00        46.98 o                         
   3   9 -11         78.35        175.38        23.61 o                         
   4   9 -11         30.78         33.16        31.36 o                         
   1  10 -11        151.51        123.89        22.85 o                         
   2  10 -11          6.88         10.52        30.70 o                         
   3  10 -11        390.89        257.99        36.14 o                         
   1  11 -11         34.83         65.23        31.50 o                         
   2  11 -11          6.80         15.30        44.46 o                         
   3  11 -11         45.09         47.98        44.81 o                         
   1  12 -11          2.50         22.42        34.49 o                         
   0   0 -10      10689.13      13977.93      1299.25 o                         
   2   0 -10       1361.54       2004.03       104.92 o                         
   6   0 -10        919.04       1620.73       155.75 o                         
   0   1 -10        362.48        408.27        18.80 o                         
   1   1 -10       2357.59       1823.43        68.25 o                         
   2   1 -10         23.58         28.27         7.85 o                         
   3   1 -10        726.20        684.15        73.82 o                         
   4   1 -10         13.87         48.71        13.38 o                         
   5   1 -10         44.59         68.25        17.10 o                         
   6   1 -10       2315.58       2604.36       235.07 o                         
   0   2 -10        791.86        867.16        33.26 o                         
   1   2 -10         10.90          6.30         5.66 o                         
   2   2 -10       2188.05       2429.14        82.52 o                         
   3   2 -10        740.32        892.19        76.88 o                         
   4   2 -10        210.63        236.97        29.55 o                         
   5   2 -10         64.08         68.66        29.08 o                         
   6   2 -10         85.73        129.02        28.76 o                         
   7   2 -10        106.54        100.85        43.96 o                         
   0   3 -10        505.69        531.55        22.16 o                         
   1   3 -10        650.98        546.77        19.26 o                         
   2   3 -10        471.62        550.23        29.42 o                         
   3   3 -10        504.16        486.21        51.19 o                         
   4   3 -10         21.64         35.18        21.32 o                         
   5   3 -10         28.59         20.64        28.40 o                         
   6   3 -10         17.37         13.92        36.81 o                         
   7   3 -10          8.32         28.34        40.14 o                         
   0   4 -10       3855.82       5616.16       239.10 o                         
   1   4 -10        574.59        417.15        16.62 o                         
   2   4 -10       1418.70       1575.24        65.05 o                         
   3   4 -10        529.31        399.99        49.65 o                         
   4   4 -10        209.16        152.13        30.77 o                         
   5   4 -10         83.55         82.32        20.78 o                         
   0   5 -10         72.83         83.26        21.87 o                         
   1   5 -10       1614.03       1559.02        62.08 o                         
   2   5 -10         98.20        102.37        13.02 o                         
   3   5 -10        258.59        160.90        20.80 o                         
   4   5 -10        102.63         71.77        20.30 o                         
   5   5 -10         27.65         42.72        21.37 o                         
   6   5 -10         36.22        -30.09        30.09 o                         
   7   5 -10         76.56        215.50        56.83 o                         
   0   6 -10        281.59        308.46        45.73 o                         
   1   6 -10         10.09         10.52        11.92 o                         
   2   6 -10        232.93        333.32        20.00 o                         
   3   6 -10        211.02        204.52        24.45 o                         
   4   6 -10         58.93         54.52        25.52 o                         
   0   7 -10        211.78        279.86        32.06 o                         
   1   7 -10        100.66         68.17        13.92 o                         
   2   7 -10         45.78         58.38        12.85 o                         
   3   7 -10        658.17        647.75        52.46 o                         
   4   7 -10        315.13        363.14        35.73 o                         
   5   7 -10         91.21         68.54        37.37 o                         
   6   7 -10        472.57        644.46        78.07 o                         
   0   8 -10       2998.36       2912.52       184.19 o                         
   1   8 -10         22.27         32.14        14.76 o                         
   2   8 -10        289.51        322.81        21.80 o                         
   3   8 -10         97.64         86.97        18.71 o                         
   4   8 -10         45.23         42.07        27.12 o                         
   5   8 -10         73.98         79.66        32.97 o                         
   6   8 -10        152.39        261.34        62.90 o                         
   0   9 -10        407.07        397.88        47.66 o                         
   1   9 -10        385.19        374.64        27.84 o                         
   2   9 -10        164.62        196.34        22.05 o                         
   3   9 -10        665.66        636.35        55.90 o                         
   4   9 -10        256.89        298.95        41.63 o                         
   0  10 -10        391.65        408.54        41.96 o                         
   1  10 -10         33.21         14.42        20.09 o                         
   2  10 -10         38.95         43.20        24.44 o                         
   3  10 -10        406.30        387.32        59.92 o                         
   4  10 -10        123.26         75.37        47.55 o                         
   0  11 -10         87.76         73.65        50.04 o                         
   1  11 -10        171.22         88.87        31.84 o                         
   2  11 -10         55.30         48.38        32.67 o                         
   1  12 -10          4.01          5.95        33.18 o                         
   2  12 -10         95.51        123.04        52.08 o                         
   2   0  -9        136.38        129.81        20.08 o                         
   4   0  -9       5291.39       6855.01       398.37 o                         
   6   0  -9       5953.55       5654.08       514.41 o                         
   1   1  -9        701.07        522.33        19.04 o                         
   2   1  -9         22.23         30.16         6.16 o                         
   3   1  -9       2518.04       2193.18        77.12 o                         
   4   1  -9        128.51        161.10        20.61 o                         
   5   1  -9        125.34         76.46        40.13 o                         
   6   1  -9       2091.64       2172.36       202.30 o                         
   7   1  -9        253.34        271.33        48.91 o                         
   1   2  -9        123.99         89.65         7.19 o                         
   2   2  -9        146.07        168.11        11.86 o                         
   3   2  -9       1305.83       1083.71        77.64 o                         
   4   2  -9        249.65        265.48        30.31 o                         
   5   2  -9         27.31         48.44        17.45 o                         
   6   2  -9         28.75         28.42        33.59 o                         
   7   2  -9        120.51         88.79        44.51 o                         
   1   3  -9        417.69        315.48        11.24 o                         
   2   3  -9          8.54          0.87         7.23 o                         
   3   3  -9        324.14        310.81        38.82 o                         
   4   3  -9        296.67        369.67        46.19 o                         
   5   3  -9         60.28         68.73        21.01 o                         
   6   3  -9          6.07          4.37        29.44 o                         
   7   3  -9         58.36         30.91        45.56 o                         
   1   4  -9        328.31        158.53        18.87 o                         
   2   4  -9        489.80        515.85        27.29 o                         
   3   4  -9        280.03        288.33        41.96 o                         
   4   4  -9        116.91         57.97        19.23 o                         
   5   4  -9        481.08        424.89        43.32 o                         
   7   4  -9         80.02        151.50        47.01 o                         
   8   4  -9          6.82         68.82        56.78 o                         
   1   5  -9        679.96        557.70        29.84 o                         
   2   5  -9       1362.16       1812.70        80.40 o                         
   3   5  -9         30.95         32.37        15.74 o                         
   4   5  -9         33.09          8.98        19.55 o                         
   5   5  -9        328.09        335.66        32.04 o                         
   6   5  -9        167.07        131.73        35.23 o                         
   1   6  -9         14.87         27.29        10.71 o                         
   2   6  -9        853.15        980.95        42.88 o                         
   3   6  -9        206.29        157.66        24.02 o                         
   4   6  -9         86.95         40.78        24.28 o                         
   5   6  -9         96.58        164.61        37.04 o                         
   1   7  -9         28.00         20.24        12.00 o                         
   2   7  -9        368.94        423.45        23.90 o                         
   3   7  -9         52.11         24.95        21.45 o                         
   4   7  -9        343.20        334.05        36.40 o                         
   5   7  -9         55.40         61.46        43.01 o                         
   6   7  -9        404.18        527.20        71.22 o                         
   1   8  -9        262.56        233.51        19.42 o                         
   2   8  -9         18.36         15.37        14.35 o                         
   3   8  -9        433.15        421.90        33.05 o                         
   4   8  -9        177.86        194.33        39.87 o                         
   5   8  -9        357.68        358.07        55.01 o                         
   6   8  -9         18.22         55.91        55.99 o                         
   1   9  -9        541.63        486.84        32.69 o                         
   2   9  -9         94.07        164.90        28.35 o                         
   3   9  -9        508.90        429.43        46.88 o                         
   1  10  -9         88.84        115.79        24.04 o                         
   2  10  -9         21.30         31.29        23.74 o                         
   3  10  -9        236.80        280.48        52.98 o                         
   4  10  -9         18.34          9.02        44.91 o                         
   1  11  -9         78.82         51.99        22.51 o                         
   2  11  -9          1.27         18.94        32.33 o                         
   3  11  -9         24.88         57.77        48.03 o                         
   1  12  -9          9.10        -25.54        32.89 o                         
   2  12  -9          4.98          0.43        49.33 o                         
   0   0  -8        600.84        702.61        64.30 o                         
   2   0  -8        250.06        356.59        21.90 o                         
   4   0  -8      23326.22      23884.53      2101.65 o                         
   6   0  -8       3278.95       3673.00       335.52 o                         
   0   1  -8        391.81        463.21        20.16 o                         
   1   1  -8        587.76        456.78        17.12 o                         
   2   1  -8        348.77        428.55        19.30 o                         
   3   1  -8       1391.60       1030.60        37.26 o                         
   4   1  -8        387.36        867.77        77.63 o                         
   5   1  -8        125.89        130.28        18.77 o                         
   6   1  -8        551.92        852.98        97.44 o                         
   7   1  -8         83.33         78.92        38.10 o                         
   0   2  -8       1197.48       1346.71        49.89 o                         
   1   2  -8        732.61        491.40        29.26 o                         
   2   2  -8         26.93         25.83        10.22 o                         
   3   2  -8        512.02        548.32        26.14 o                         
   4   2  -8        458.89        424.68        49.60 o                         
   5   2  -8         82.10        115.32        34.39 o                         
   6   2  -8         65.55         33.28        36.96 o                         
   8   2  -8         24.60        102.83        50.66 o                         
   0   3  -8      10767.95      13552.70       482.44 o                         
   1   3  -8        120.08         99.01         5.75 o                         
   2   3  -8         63.94         82.49        12.88 o                         
   3   3  -8        218.61        116.69        15.39 o                         
   4   3  -8        487.49        460.70        37.14 o                         
   5   3  -8        115.08        141.78        26.82 o                         
   6   3  -8         58.99         30.01        40.49 o                         
   0   4  -8        173.07        229.83        12.78 o                         
   1   4  -8         82.03         85.90         8.22 o                         
   2   4  -8         13.40         21.00         9.34 o                         
   3   4  -8        133.68        133.88        28.31 o                         
   4   4  -8         50.46        117.47        43.15 o                         
   5   4  -8         13.29         31.48        15.38 o                         
   6   4  -8        127.97         83.06        25.51 o                         
   7   4  -8        163.00        168.84        49.52 o                         
   0   5  -8       1707.46       2613.74       131.01 o                         
   1   5  -8         66.47         91.63        10.71 o                         
   2   5  -8        624.27        891.62        43.00 o                         
   3   5  -8        120.67        104.10        20.45 o                         
   4   5  -8         92.91         68.64        21.69 o                         
   5   5  -8       1147.02       1072.56        92.91 o                         
   6   5  -8         34.65         16.86        27.98 o                         
   0   6  -8         65.00         90.45        38.63 o                         
   1   6  -8        131.52        177.43        21.24 o                         
   2   6  -8        763.13        949.05        46.38 o                         
   3   6  -8         89.66        119.76        25.23 o                         
   4   6  -8         54.21         63.72        25.69 o                         
   6   6  -8        539.23        680.15        75.84 o                         
   0   7  -8         64.62         53.87        17.38 o                         
   1   7  -8         11.75          9.61        11.95 o                         
   2   7  -8        386.59        400.35        23.07 o                         
   3   7  -8         87.66         35.93        24.27 o                         
   4   7  -8        178.86        200.88        32.53 o                         
   5   7  -8        313.61        244.46        53.07 o                         
   6   7  -8         36.58        143.22        52.54 o                         
   7   7  -8         41.60        103.25        60.24 o                         
   0   8  -8       1999.10       1879.19       119.89 o                         
   1   8  -8        251.89        202.72        18.67 o                         
   2   8  -8        307.10        350.51        22.37 o                         
   3   8  -8        492.91        441.40        43.49 o                         
   4   8  -8         38.05         39.61        38.73 o                         
   5   8  -8        626.50        364.05        70.55 o                         
   0   9  -8       1371.42       1355.48        92.21 o                         
   1   9  -8        390.74        311.69        26.13 o                         
   2   9  -8       1002.89       1078.13        49.51 o                         
   3   9  -8        191.62        166.66        22.64 o                         
   4   9  -8         49.46        151.37        47.22 o                         
   5   9  -8          2.95         19.23        45.78 o                         
   6   9  -8        133.46        128.19        43.86 o                         
   0  10  -8         12.56         22.71        25.73 o                         
   1  10  -8        197.19        273.76        33.70 o                         
   2  10  -8          3.25         19.18        20.57 o                         
   3  10  -8         49.48         79.25        46.94 o                         
   4  10  -8         21.06         -7.88        44.41 o                         
   0  11  -8         24.53         26.72        31.56 o                         
   1  11  -8         30.67         24.58        25.42 o                         
   2  11  -8         31.81         29.72        22.87 o                         
   3  11  -8         67.46         70.97        47.44 o                         
   0  12  -8         52.42         86.51        52.51 o                         
   2  12  -8         50.89         63.30        52.28 o                         
   2   0  -7       1067.44       1293.16        59.06 o                         
   4   0  -7       4546.24       5338.80       335.87 o                         
   6   0  -7        887.72       1242.66       172.43 o                         
   1   1  -7       1360.90        859.84        29.65 o                         
   2   1  -7         29.27         42.79         6.40 o                         
   3   1  -7        559.47        479.56        18.93 o                         
   4   1  -7       4554.10       5251.86       256.40 o                         
   5   1  -7         88.04        138.98        18.21 o                         
   6   1  -7         90.51         91.65        28.91 o                         
   7   1  -7         50.08         60.94        44.61 o                         
   1   2  -7        750.73        563.92        20.63 o                         
   2   2  -7        344.10        331.84        29.14 o                         
   3   2  -7        716.64        665.01        33.31 o                         
   8   2  -7         40.99         32.82        34.21 o                         
   1   3  -7        143.14        189.49        11.52 o                         
   2   3  -7         10.28         -0.86        15.81 o                         
   3   3  -7         87.30         53.88        15.49 o                         
   4   3  -7         29.63         16.64        16.57 o                         
   5   3  -7        340.72        281.87        33.55 o                         
   7   3  -7          0.56          6.17        46.01 o                         
   8   3  -7         28.62         86.25        53.56 o                         
   1   4  -7       1028.27        772.72        24.69 o                         
   2   4  -7       1434.05       1880.85       182.55 o                         
   3   4  -7        249.84        164.16        24.72 o                         
   5   4  -7         82.97         44.75        33.47 o                         
   6   4  -7        100.02         69.94        31.53 o                         
   1   5  -7       1151.35       1001.53        43.23 o                         
   2   5  -7       2085.33       2669.41       118.79 o                         
   3   5  -7        377.03        386.06        46.36 o                         
   4   5  -7        116.43        103.84        29.19 o                         
   5   5  -7         95.04        106.69        22.04 o                         
   6   5  -7         12.78         32.58        23.16 o                         
   1   6  -7        126.46        104.91        12.24 o                         
   2   6  -7        126.73        129.06        14.33 o                         
   3   6  -7         43.99         29.35        29.03 o                         
   4   6  -7        245.80        232.26        42.12 o                         
   5   6  -7         80.15         73.98        40.75 o                         
   1   7  -7         80.88         57.70        12.85 o                         
   2   7  -7        273.89        323.75        19.32 o                         
   3   7  -7        178.90        157.18        25.84 o                         
   4   7  -7         60.80        -14.22        36.89 o                         
   5   7  -7        752.87        699.53       108.49 o                         
   1   8  -7        209.14        163.86        18.16 o                         
   2   8  -7        323.40        450.99        24.98 o                         
   3   8  -7        491.61        483.35        44.98 o                         
   4   8  -7         19.73         37.17        38.76 o                         
   5   8  -7         89.14        113.29        47.51 o                         
   1   9  -7         92.92        179.40        20.34 o                         
   2   9  -7        850.37        918.40        48.98 o                         
   3   9  -7        371.01        375.66        41.51 o                         
   4   9  -7        212.22        220.25        62.44 o                         
   5   9  -7         41.25         67.78        46.70 o                         
   6   9  -7        219.50        281.27        50.47 o                         
   1  10  -7        627.92        627.60        38.31 o                         
   2  10  -7         26.15         75.33        25.51 o                         
   1  11  -7          3.80          8.44        30.23 o                         
   2  11  -7          9.62        -11.61        44.25 o                         
   3  11  -7         98.11         90.06        51.00 o                         
   1  12  -7         25.89          3.17        48.38 o                         
   2  12  -7          4.01         35.45        52.79 o                         
   0   0  -6      27528.18      39082.73      2652.51 o                         
   2   0  -6        273.31        938.81       442.98 o                         
   4   0  -6       1545.55       3045.34       170.59 o                         
   6   0  -6        223.57        396.67        50.87 o                         
   0   1  -6       5328.53       6450.55       232.91 o                         
   1   1  -6        353.58        282.49        17.04 o                         
   2   1  -6         83.65         81.51         6.01 o                         
   3   1  -6        676.87        599.94        21.76 o                         
   5   1  -6       1615.34       1553.91       142.07 o                         
   7   1  -6          1.28         56.48        34.28 o                         
   0   2  -6         28.12         52.04         6.04 o                         
   1   2  -6         80.62         70.77         6.77 o                         
   2   2  -6         36.04         24.41         9.13 o                         
   3   2  -6       1053.16        796.81        34.66 o                         
   4   2  -6        446.84        492.16        47.58 o                         
   5   2  -6        451.44        557.71        50.81 o                         
   6   2  -6        203.60        231.02        51.81 o                         
   8   2  -6         99.61         83.74        51.82 o                         
   0   3  -6        154.58        189.39        12.19 o                         
   1   3  -6        732.19        583.01        17.78 o                         
   2   3  -6        129.31        139.98        17.13 o                         
   3   3  -6        163.88        127.30        14.71 o                         
   4   3  -6         29.70          8.92        17.05 o                         
   5   3  -6        416.95        329.14        40.73 o                         
   8   3  -6         51.96        128.28        54.36 o                         
   0   4  -6        196.38        257.18        14.15 o                         
   1   4  -6       2205.31       1702.68        46.90 o                         
   3   4  -6        334.45        225.76        32.95 o                         
   4   4  -6        993.51       1027.40       103.14 o                         
   5   4  -6         51.03         36.19        22.60 o                         
   6   4  -6        193.05        158.05        34.43 o                         
   0   5  -6        199.21        268.83        15.75 o                         
   1   5  -6       3190.92       2788.28        78.89 o                         
   2   5  -6         34.63         42.98        13.16 o                         
   4   5  -6        127.52         96.47        22.12 o                         
   5   5  -6         24.35         11.20        35.61 o                         
   6   5  -6         43.56         46.45        32.75 o                         
   0   6  -6        261.44        209.85        37.40 o                         
   1   6  -6         51.59         24.11        10.89 o                         
   2   6  -6        367.01        423.50        45.07 o                         
   3   6  -6        252.15        282.98        39.14 o                         
   4   6  -6        202.51        208.75        26.13 o                         
   5   6  -6        304.61        288.24        31.22 o                         
   6   6  -6         35.47         54.73        26.45 o                         
   0   7  -6        345.03        297.99        59.13 o                         
   1   7  -6         81.74         74.24        12.75 o                         
   2   7  -6        673.49        676.64        37.68 o                         
   3   7  -6         20.31         10.72        31.63 o                         
   4   7  -6          5.84         -4.39        21.50 o                         
   5   7  -6        286.76        412.41        59.82 o                         
   7   7  -6         64.00        195.01        45.64 o                         
   0   8  -6         25.10         53.10        20.51 o                         
   1   8  -6         53.63         51.05        14.89 o                         
   2   8  -6        879.46        896.51        41.66 o                         
   3   8  -6        243.59        262.60        50.91 o                         
   4   8  -6         99.40        101.34        44.34 o                         
   5   8  -6         57.13         46.39        34.97 o                         
   0   9  -6       1401.96       1341.15        96.13 o                         
   1   9  -6        836.76        861.02        43.60 o                         
   2   9  -6        101.36         86.75        18.04 o                         
   3   9  -6        435.97        398.44        64.88 o                         
   4   9  -6        543.00        569.76        76.76 o                         
   5   9  -6         78.81        102.25        54.17 o                         
   6   9  -6         17.67         67.55        41.27 o                         
   0  10  -6        167.21        125.05        31.06 o                         
   1  10  -6       1040.86        850.91        49.72 o                         
   2  10  -6        443.77        469.98        38.37 o                         
   3  10  -6        425.48        422.07        59.23 o                         
   5  10  -6        366.56        405.65        63.31 o                         
   0  11  -6         41.20         51.47        43.55 o                         
   1  11  -6         42.16         -5.81        23.77 o                         
   2  11  -6          2.97        -15.31        26.14 o                         
   3  11  -6         98.52         75.49        51.79 o                         
   1  12  -6         36.34         28.94        40.81 o                         
   2  12  -6         34.16         78.60        45.32 o                         
   2   0  -5      52646.83      65450.16      2919.48 o                         
   4   0  -5       8372.56       8109.68       671.93 o                         
   1   1  -5       1430.61       1005.14        36.68 o                         
   2   1  -5       1499.08       1764.12        65.46 o                         
   3   1  -5       1562.24       1177.05        42.18 o                         
   4   1  -5       5863.42       6469.04       335.55 o                         
   5   1  -5        332.71        452.34        65.54 o                         
   8   1  -5          3.08        -16.33        46.44 o                         
   1   2  -5        235.89        170.47        10.92 o                         
   2   2  -5       2662.89       2927.01       276.44 o                         
   3   2  -5        241.00        182.14        19.04 o                         
   4   2  -5        153.92        137.69        14.68 o                         
   7   2  -5         76.10         57.01        46.40 o                         
   8   2  -5         11.98        -13.94        50.58 o                         
   1   3  -5        767.03        661.04        23.75 o                         
   2   3  -5       1555.04       1773.83       147.64 o                         
   3   3  -5        250.17        196.09        24.54 o                         
   4   3  -5        261.03        220.26        28.69 o                         
   5   3  -5         68.54         70.61        21.30 o                         
   6   3  -5        329.64        297.99        39.03 o                         
   8   3  -5        107.89        131.61        58.30 o                         
   1   4  -5        809.55        680.10        21.11 o                         
   2   4  -5        676.06        862.22        77.77 o                         
   3   4  -5        514.62        371.17        44.99 o                         
   4   4  -5        554.57        429.45        47.63 o                         
   5   4  -5        135.75        140.91        26.01 o                         
   6   4  -5         21.60         24.97        27.20 o                         
   7   4  -5        229.49        143.57        39.72 o                         
   8   4  -5          0.02         89.78        59.00 o                         
   1   5  -5       1656.23       1702.83        48.19 o                         
   2   5  -5        160.08        160.02        17.65 o                         
   4   5  -5        602.81        823.83        86.72 o                         
   5   5  -5         80.44         55.10        24.22 o                         
   6   5  -5        100.86        125.03        25.33 o                         
   7   5  -5          2.99         48.20        36.80 o                         
   1   6  -5         39.07         26.40         9.76 o                         
   2   6  -5         11.96          8.31        12.89 o                         
   3   6  -5        319.97        343.16        47.87 o                         
   4   6  -5          3.60          1.61        29.03 o                         
   5   6  -5         39.69         21.14        20.99 o                         
   6   6  -5         60.91         24.03        22.48 o                         
   7   6  -5         77.00         55.98        37.96 o                         
   1   7  -5         25.05         29.48        12.40 o                         
   2   7  -5         43.65         55.24        14.49 o                         
   3   7  -5        130.23         96.97        32.52 o                         
   4   7  -5        147.59        159.11        39.82 o                         
   5   7  -5         67.97        110.94        36.79 o                         
   6   7  -5        175.66        268.06        38.83 o                         
   7   7  -5         59.18         58.54        41.11 o                         
   1   8  -5        138.01        167.21        27.73 o                         
   2   8  -5        601.98        633.49        37.96 o                         
   3   8  -5         78.02         69.55        18.82 o                         
   4   8  -5        270.96        283.72        32.75 o                         
   5   8  -5        212.57        262.17        83.16 o                         
   6   8  -5          2.91          7.82        36.85 o                         
   1   9  -5       1215.59        969.24        52.81 o                         
   2   9  -5        232.59        200.03        30.71 o                         
   3   9  -5        148.42         12.64        44.40 o                         
   4   9  -5        111.01        105.18        54.56 o                         
   5   9  -5        228.68        337.06        51.74 o                         
   1  10  -5        509.71        387.28        30.15 o                         
   2  10  -5         28.06         11.13        24.25 o                         
   1  11  -5         37.18         54.24        31.81 o                         
   2  11  -5         47.97         47.75        23.00 o                         
   1  12  -5          0.53        -30.48        40.48 o                         
   2  12  -5         37.11         82.20        25.69 o                         
   0   0  -4      20422.73      27057.64      1404.32 o                         
   2   0  -4     105802.70     123384.56      5029.32 o                         
   4   0  -4       9207.89      10395.73       891.10 o                         
   6   0  -4        654.40        761.22        91.64 o                         
   0   1  -4        960.07       1121.73        41.26 o                         
   1   1  -4       6318.59       3878.67       231.56 o                         
   2   1  -4        190.19        277.94        27.01 o                         
   3   1  -4        308.02        253.21        11.76 o                         
   4   1  -4        785.60       1135.27        80.13 o                         
   5   1  -4        319.42        351.47        38.69 o                         
   6   1  -4        210.85        178.74        28.64 o                         
   7   1  -4          9.71         26.08        41.31 o                         
   8   1  -4          6.70        -17.86        45.99 o                         
   0   2  -4        756.24        724.48        33.01 o                         
   1   2  -4        483.26        405.18        24.59 o                         
   2   2  -4        904.93       1076.05        90.14 o                         
   3   2  -4        299.78        290.87        15.50 o                         
   4   2  -4         10.90          7.84        10.44 o                         
   5   2  -4         64.83         50.25        22.05 o                         
   7   2  -4        156.62        132.98        49.02 o                         
   8   2  -4         21.40        -16.96        51.00 o                         
   0   3  -4          9.12         15.88         5.17 o                         
   1   3  -4        469.82        316.90        14.57 o                         
   3   3  -4        300.28        277.27        43.65 o                         
   4   3  -4         92.75        125.58        21.33 o                         
   5   3  -4         18.09         25.30        36.40 o                         
   6   3  -4        155.26        121.68        30.63 o                         
   7   3  -4         44.33         68.28        36.50 o                         
   8   3  -4        120.53        137.15        61.10 o                         
   0   4  -4          2.45         -3.76         6.17 o                         
   1   4  -4        108.58        148.04         8.35 o                         
   3   4  -4         41.65         12.14        19.40 o                         
   4   4  -4        199.39        140.43        22.54 o                         
   5   4  -4         52.81         43.99        22.31 o                         
   6   4  -4          3.92         35.26        27.00 o                         
   7   4  -4          5.90        -12.24        25.45 o                         
   8   4  -4          0.89        100.77        56.03 o                         
   0   5  -4       2184.55       2872.37       112.69 o                         
   1   5  -4        880.31        927.90        28.59 o                         
   2   5  -4        319.39        460.12        49.45 o                         
   3   5  -4       1743.54       1913.58       167.52 o                         
   4   5  -4        301.68        360.33        43.14 o                         
   5   5  -4         64.94        114.28        26.89 o                         
   6   5  -4        437.88        474.68        46.10 o                         
   7   5  -4        297.86        335.25        48.89 o                         
   8   5  -4         85.35         62.30        53.87 o                         
   0   6  -4       4274.46       5137.10       325.37 o                         
   1   6  -4        131.60        128.64        11.05 o                         
   2   6  -4          2.22        -14.96        23.23 o                         
   4   6  -4        110.03         77.72        19.10 o                         
   5   6  -4         21.08          7.29        17.08 o                         
   6   6  -4         49.95         50.62        20.72 o                         
   0   7  -4       1717.24       1678.59       108.11 o                         
   1   7  -4        118.71        114.03        13.20 o                         
   2   7  -4         87.98         55.63        23.26 o                         
   3   7  -4         32.81         54.29        30.11 o                         
   4   7  -4         94.06        143.46        24.11 o                         
   5   7  -4         28.75         47.97        38.40 o                         
   6   7  -4        329.04        410.33        38.84 o                         
   7   7  -4        113.87        208.65        45.57 o                         
   0   8  -4       1222.04       1229.97        84.11 o                         
   1   8  -4        291.82        323.82        33.25 o                         
   2   8  -4        777.55        844.32        45.63 o                         
   3   8  -4         32.62         33.90        19.63 o                         
   4   8  -4         93.56         36.93        40.21 o                         
   5   8  -4        667.38        643.81        43.28 o                         
   6   8  -4         34.01         48.04        44.10 o                         
   0   9  -4        992.68        767.15        62.81 o                         
   1   9  -4       1006.33        799.43        59.16 o                         
   2   9  -4         42.43         13.94        64.55 o                         
   3   9  -4         32.64         80.79        26.15 o                         
   4   9  -4       1236.22       1259.52        74.88 o                         
   5   9  -4        699.82        731.60        82.12 o                         
   6   9  -4         47.88         14.48        39.28 o                         
   0  10  -4        116.23        149.11        33.36 o                         
   1  10  -4        172.98        253.44        31.51 o                         
   2  10  -4         11.50        -27.05        27.05 o                         
   3  10  -4        170.30        199.71        52.25 o                         
   0  11  -4         36.50         24.69        32.26 o                         
   1  11  -4         39.48          6.56        25.87 o                         
   2  11  -4         27.30         47.34        28.03 o                         
   1  12  -4         33.45         12.88        40.38 o                         
   2  12  -4        218.51        131.35        44.84 o                         
   2   0  -3      61235.22      74364.07      3026.96 o                         
   1   1  -3       4058.64       2186.56       144.56 o                         
   2   1  -3       3880.88       4654.75       154.88 o                         
   3   1  -3        190.46        264.91        10.61 o                         
   4   1  -3        695.83        813.04        48.00 o                         
   5   1  -3        134.03        129.40        27.08 o                         
   6   1  -3         47.45         35.06        36.15 o                         
   7   1  -3          6.38         42.27        41.39 o                         
   8   1  -3         47.61         26.49        51.71 o                         
   1   2  -3       4201.38       2395.90       154.57 o                         
   2   2  -3        916.94       1006.35        66.37 o                         
   3   2  -3        876.32        745.95        29.13 o                         
   4   2  -3         51.55         27.45        22.28 o                         
   5   2  -3         68.90         76.07        17.95 o                         
   6   2  -3        107.58        159.83        32.11 o                         
   7   2  -3         22.77         54.51        45.82 o                         
   8   2  -3        136.91        104.17        55.83 o                         
   1   3  -3        112.52         77.63         7.23 o                         
   3   3  -3         20.73         27.61        14.55 o                         
   4   3  -3        548.59        552.43        55.75 o                         
   5   3  -3         14.20         17.39        17.34 o                         
   6   3  -3         86.36         58.75        26.59 o                         
   7   3  -3        524.65        501.48        69.55 o                         
   8   3  -3         13.37         27.74        55.68 o                         
   1   4  -3        802.63        712.05        27.88 o                         
   3   4  -3         96.65        107.00        22.35 o                         
   4   4  -3        659.36        695.24        68.42 o                         
   5   4  -3        219.78        202.98        34.11 o                         
   6   4  -3        306.58        341.75        42.56 o                         
   7   4  -3         21.15        -22.75        24.49 o                         
   8   4  -3        103.85        139.93        62.87 o                         
   1   5  -3        946.05        727.68        29.79 o                         
   3   5  -3        906.79       1460.29       121.67 o                         
   4   5  -3        579.10        664.31        46.98 o                         
   5   5  -3        726.64        722.22        66.09 o                         
   6   5  -3        147.53        141.61        31.13 o                         
   7   5  -3        115.96        117.16        27.97 o                         
   8   5  -3          6.74         55.78        42.91 o                         
   1   6  -3        342.30        384.33        31.05 o                         
   2   6  -3         48.77         13.18        39.25 o                         
   3   6  -3         14.51         31.39        20.00 o                         
   4   6  -3        266.42        289.30        39.52 o                         
   5   6  -3         16.97          0.28        19.60 o                         
   6   6  -3        108.61        152.23        31.13 o                         
   7   6  -3         12.06          9.77        39.62 o                         
   1   7  -3         95.53         67.74        12.52 o                         
   2   7  -3        262.69        270.87        27.24 o                         
   3   7  -3         78.83        103.31        20.50 o                         
   4   7  -3        502.07        470.94        35.91 o                         
   5   7  -3         11.98         13.45        24.78 o                         
   6   7  -3         61.00        104.34        22.41 o                         
   7   7  -3        517.86        593.36        66.79 o                         
   1   8  -3        648.93        525.96        32.28 o                         
   2   8  -3         72.58         72.02        24.81 o                         
   3   8  -3         86.15         50.16        19.68 o                         
   4   8  -3         56.50         -5.53        56.38 o                         
   5   8  -3         85.04        136.87        20.18 o                         
   6   8  -3        129.56        193.23        42.83 o                         
   1   9  -3         49.61        132.96        20.39 o                         
   2   9  -3       1002.08        934.40        57.45 o                         
   3   9  -3        143.42        194.76        28.52 o                         
   4   9  -3        314.60        328.38        31.87 o                         
   5   9  -3        449.18        591.69        71.94 o                         
   6   9  -3        167.09        258.38        49.07 o                         
   1  10  -3        631.83        721.92       103.78 o                         
   2  10  -3         19.51         -8.40        23.46 o                         
   3  10  -3        572.20        509.92        55.19 o                         
   4  10  -3         17.98         19.54        33.15 o                         
   1  11  -3         15.79         17.23        22.51 o                         
   2  11  -3         24.15         -6.33        33.33 o                         
   3  11  -3         19.52         29.71        48.41 o                         
   1  12  -3         46.55         56.83        38.68 o                         
   2  12  -3         21.05         18.16        72.83 o                         
   2   0  -2       8289.22      10282.16       469.69 o                         
   4   0  -2       1680.22       1833.13        94.42 o                         
   6   0  -2         84.62        104.74        37.64 o                         
   0   1  -2      32062.73      39614.92      1734.00 o                         
   2   1  -2      24523.79      30304.70      1011.17 o                         
   3   1  -2        870.17        672.78        22.69 o                         
   4   1  -2         45.34         53.77        16.74 o                         
   5   1  -2        135.19        129.93        27.94 o                         
   6   1  -2         48.97         43.11        19.56 o                         
   7   1  -2        372.57        399.64        40.02 o                         
   8   1  -2         11.22         30.12        49.95 o                         
   0   2  -2       2236.51       2389.67        94.15 o                         
   2   2  -2         56.72         67.46        14.65 o                         
   3   2  -2        154.25        121.91        10.92 o                         
   4   2  -2        125.52        141.22        14.90 o                         
   5   2  -2         12.38          9.74        12.18 o                         
   6   2  -2         16.13         25.05        19.03 o                         
   7   2  -2         46.25         87.84        30.34 o                         
   8   2  -2        169.92        133.46        59.24 o                         
   0   3  -2       1580.94       1721.23        67.62 o                         
   1   3  -2         47.81         32.23        20.45 o                         
   2   3  -2        104.72        139.04        19.19 o                         
   3   3  -2        138.88        156.05        15.68 o                         
   4   3  -2         25.50         81.27        33.53 o                         
   5   3  -2         30.17         42.76        17.42 o                         
   6   3  -2         25.62         15.28        25.57 o                         
   7   3  -2         48.92         49.81        27.97 o                         
   8   3  -2        107.24         92.35        35.76 o                         
   0   4  -2       2309.02       2752.97       107.95 o                         
   1   4  -2       1387.25       1013.00        33.19 o                         
   2   4  -2        806.32       1027.73        86.79 o                         
   3   4  -2        430.61        493.16        49.32 o                         
   4   4  -2         75.45         37.24        17.18 o                         
   5   4  -2         78.50         82.90        23.19 o                         
   6   4  -2        618.34        598.50        70.02 o                         
   7   4  -2         19.34         28.51        24.35 o                         
   8   4  -2        171.78        176.30        67.85 o                         
   0   5  -2        750.52        991.78        41.21 o                         
   1   5  -2        337.80        444.70        38.44 o                         
   2   5  -2        124.74        224.34        38.59 o                         
   3   5  -2       1834.05       1725.64       160.01 o                         
   4   5  -2         66.85        107.45        16.22 o                         
   5   5  -2        248.30        310.54        63.82 o                         
   6   5  -2         40.45         24.45        20.55 o                         
   7   5  -2        285.78        288.34        33.48 o                         
   8   5  -2         19.93         82.92        59.28 o                         
   0   6  -2         29.94         29.71        11.02 o                         
   1   6  -2        600.09        564.84        25.80 o                         
   2   6  -2        108.01        143.13        62.96 o                         
   3   6  -2         60.47         95.84        17.16 o                         
   4   6  -2        194.36        266.69        27.81 o                         
   5   6  -2          1.27        -14.05        19.29 o                         
   6   6  -2         59.06         62.64        23.15 o                         
   7   6  -2         29.24        -13.58        26.81 o                         
   0   7  -2        717.37        721.08        53.28 o                         
   1   7  -2         40.65         40.16        12.46 o                         
   2   7  -2        290.44        316.41        24.96 o                         
   3   7  -2         70.49         86.89        16.38 o                         
   4   7  -2        404.81        382.69        54.78 o                         
   5   7  -2         18.25          9.25        20.98 o                         
   6   7  -2          2.48         13.22        21.05 o                         
   7   7  -2        111.62        134.68        30.76 o                         
   0   8  -2        235.69        254.47        29.30 o                         
   1   8  -2        630.36        541.06        33.51 o                         
   2   8  -2        117.33         97.18        25.33 o                         
   3   8  -2         68.53         58.00        18.55 o                         
   4   8  -2        275.02        312.10        47.13 o                         
   5   8  -2         15.08         61.40        21.02 o                         
   6   8  -2        115.07        194.51        41.23 o                         
   0   9  -2       2166.97       1821.34       126.60 o                         
   1   9  -2        312.13        277.24        23.43 o                         
   2   9  -2        143.92        198.37        45.55 o                         
   3   9  -2        380.40        620.53       103.51 o                         
   5   9  -2        663.54        659.67        76.07 o                         
   6   9  -2        212.72        246.76        47.08 o                         
   0  10  -2        181.41        152.10        34.15 o                         
   1  10  -2       1773.95       1409.02        73.79 o                         
   2  10  -2         58.49          7.34        49.83 o                         
   3  10  -2        392.98        436.39        32.38 o                         
   5  10  -2        100.65         34.81        41.13 o                         
   0  11  -2        106.11         38.43        48.18 o                         
   1  11  -2         36.28         25.66        29.06 o                         
   2  11  -2         26.73          5.72        26.79 o                         
   2  12  -2         18.20         -7.68        40.70 o                         
   2   0  -1      17915.40      20805.91       841.22 o                         
   4   0  -1        409.86        525.25        31.62 o                         
   6   0  -1        353.07        467.14        65.33 o                         
   8   0  -1          0.81         54.98        50.15 o                         
   1   1  -1       2496.95       1422.05        93.10 o                         
   2   1  -1       3599.73       4361.38       135.90 o                         
   3   1  -1       2255.75       1818.36        62.27 o                         
   4   1  -1        306.85        282.38        19.92 o                         
   5   1  -1        108.97        109.03        15.11 o                         
   6   1  -1         44.99         21.37        19.83 o                         
   7   1  -1        162.97        175.76        32.18 o                         
   8   1  -1         54.69         27.78        52.25 o                         
   2   2  -1        155.40        201.72        30.68 o                         
   3   2  -1        449.66        354.71        18.91 o                         
   4   2  -1        209.51        212.41        18.18 o                         
   5   2  -1          7.34         13.79        12.25 o                         
   6   2  -1         45.15         26.73        15.96 o                         
   7   2  -1        354.79        336.25        37.39 o                         
   8   2  -1        107.76        130.44        66.05 o                         
   1   3  -1        391.23        240.61        16.14 o                         
   2   3  -1        790.11        956.79        88.05 o                         
   3   3  -1         88.33         86.05        24.17 o                         
   4   3  -1        911.36       1013.64        66.80 o                         
   5   3  -1        172.69        183.99        17.01 o                         
   6   3  -1        389.13        404.48        29.46 o                         
   7   3  -1         18.54         17.03        21.45 o                         
   8   3  -1        153.18        172.56        37.06 o                         
   1   4  -1       1048.38        795.35        28.83 o                         
   2   4  -1        179.66        255.74        26.60 o                         
   3   4  -1        363.67        385.89        44.80 o                         
   4   4  -1         72.15         84.29        18.43 o                         
   5   4  -1        147.84        157.87        19.97 o                         
   6   4  -1        230.08        215.76        40.23 o                         
   7   4  -1          4.60         -3.60        21.01 o                         
   8   4  -1        192.71        209.09        37.60 o                         
   1   5  -1       1631.80       1602.79        66.12 o                         
   2   5  -1         51.49         86.55        11.62 o                         
   3   5  -1       1190.64        933.62        97.25 o                         
   4   5  -1        476.74        632.29        38.36 o                         
   5   5  -1        585.50        697.90        43.77 o                         
   6   5  -1        108.51        151.99        23.42 o                         
   7   5  -1          1.39        -16.58        24.08 o                         
   8   5  -1        228.34        204.00        39.72 o                         
   1   6  -1        467.47        457.34        21.34 o                         
   2   6  -1       1323.44       1549.35       131.99 o                         
   3   6  -1         17.72         46.01        16.87 o                         
   4   6  -1         69.68        121.01        16.99 o                         
   5   6  -1         59.81         46.25        25.97 o                         
   6   6  -1          3.89         -2.86        31.99 o                         
   7   6  -1          9.41          3.31        26.54 o                         
   1   7  -1        140.60        145.67        14.57 o                         
   2   7  -1        526.46        546.37        37.07 o                         
   3   7  -1         44.11         64.66        20.27 o                         
   4   7  -1        526.12        553.75        45.87 o                         
   5   7  -1         98.24         87.53        19.66 o                         
   6   7  -1         83.88        103.43        22.72 o                         
   7   7  -1          3.81          5.58        27.43 o                         
   1   8  -1        334.85        223.62        29.57 o                         
   2   8  -1        445.31        418.37        33.66 o                         
   3   8  -1        104.04        110.82        26.65 o                         
   4   8  -1        361.25        379.05        32.28 o                         
   5   8  -1        200.51        183.16        27.04 o                         
   6   8  -1        207.07        263.10        32.54 o                         
   1   9  -1        217.39        153.53        28.17 o                         
   2   9  -1        573.06        596.04        43.37 o                         
   3   9  -1       1686.59       1426.12        81.66 o                         
   4   9  -1         77.51        114.43        26.71 o                         
   5   9  -1         45.24        174.77        48.26 o                         
   6   9  -1        299.45        487.12        62.35 o                         
   1  10  -1        855.76        631.05        42.09 o                         
   2  10  -1         62.11         67.65        20.90 o                         
   3  10  -1        416.17        327.26        37.40 o                         
   5  10  -1         20.54          3.12        40.27 o                         
   1  11  -1         40.82         10.20        36.94 o                         
   2  11  -1         50.04         38.74        57.48 o                         
   3  11  -1         98.78        -19.49        35.82 o                         
   1  12  -1         10.04         -3.56        35.88 o                         
   2  12  -1          0.40        -38.48        38.48 o                         
   3  12  -1         30.92        -24.85        59.95 o                         
   2   0   0       1193.25        928.20        42.28 o                         
   4   0   0        760.06        860.98        47.33 o                         
   6   0   0        169.64        175.62        25.85 o                         
   8   0   0        237.85        186.12        55.43 o                         
   0   1   0          2.36          1.08         1.87 o                         
   1   1   0       5675.40       3656.16       228.49 o                         
   2   1   0       9379.02      12228.44       438.98 o                         
   3   1   0        656.95        549.33        21.58 o                         
   4   1   0         17.77         21.48         7.07 o                         
   5   1   0         53.09         32.83        10.15 o                         
   6   1   0        190.34        204.07        23.78 o                         
   7   1   0          9.67         57.53        28.68 o                         
   8   1   0         38.91        -21.70        51.70 o                         
   0   2   0      17112.83      19175.32       847.69 o                         
   2   2   0          5.17         -3.08         7.26 o                         
   3   2   0        905.81        715.93        33.70 o                         
   4   2   0         33.16         40.42        12.93 o                         
   5   2   0         43.18         31.52        13.08 o                         
   6   2   0          0.98          1.96        18.73 o                         
   7   2   0         33.93         91.55        28.46 o                         
   8   2   0          0.43         67.51        36.43 o                         
   0   3   0          0.74         -5.45         5.45 o                         
   1   3   0        883.41        561.05        26.61 o                         
   2   3   0         12.81         39.59        14.30 o                         
   3   3   0         16.67         39.06         9.63 o                         
   4   3   0        169.67        208.15        22.95 o                         
   5   3   0        395.18        383.82        29.89 o                         
   6   3   0        364.67        509.05        42.44 o                         
   7   3   0          2.95         -4.93        20.62 o                         
   8   3   0        204.38        190.62        37.14 o                         
   0   4   0       3078.08       3426.63       152.44 o                         
   1   4   0        203.84        226.93        12.42 o                         
   2   4   0         33.11         14.28        12.68 o                         
   3   4   0        329.68        320.48        36.50 o                         
   4   4   0        144.72        253.16        25.10 o                         
   5   4   0         23.88         31.57        13.94 o                         
   6   4   0         23.10         40.45        28.03 o                         
   7   4   0          3.24          8.65        21.29 o                         
   8   4   0          0.19         20.42        36.60 o                         
   0   5   0          8.16          7.28         7.98 o                         
   1   5   0       4451.38       3973.10       124.88 o                         
   2   5   0       1500.50       1803.36        81.44 o                         
   3   5   0        200.56        354.30        42.51 o                         
   4   5   0        177.65        139.02        16.61 o                         
   5   5   0        423.51        460.78        46.50 o                         
   6   5   0        486.35        511.03        43.76 o                         
   7   5   0          1.45        -24.16        24.16 o                         
   8   5   0        151.10        198.75        29.62 o                         
   0   6   0          0.00         10.93        26.42 o                         
   1   6   0        219.57        247.51        15.41 o                         
   2   6   0        101.68        157.60        27.77 o                         
   3   6   0         23.32         29.24        12.72 o                         
   4   6   0         39.75         45.19        14.80 o                         
   5   6   0          5.63          6.77        17.71 o                         
   6   6   0         14.68          2.57        21.37 o                         
   7   6   0         25.61         22.27        33.09 o                         
   0   7   0          3.30        -17.03        17.03 o                         
   1   7   0        200.29        198.85        16.16 o                         
   2   7   0        553.09        610.30        38.58 o                         
   3   7   0          0.47          9.55        15.25 o                         
   4   7   0         31.05         31.25        34.06 o                         
   5   7   0          0.35          4.26        19.28 o                         
   6   7   0        205.45        153.60        27.74 o                         
   7   7   0          2.23         49.32        29.08 o                         
   0   8   0        140.30        250.80        28.39 o                         
   1   8   0         42.77         70.97        15.70 o                         
   2   8   0         79.39         65.69        20.85 o                         
   3   8   0        578.62        581.09        35.69 o                         
   4   8   0        720.04        649.49        46.05 o                         
   5   8   0         70.56         68.67        24.41 o                         
   6   8   0        165.69        168.74        29.00 o                         
   0   9   0         26.10         -0.39        44.57 o                         
   1   9   0         20.82         19.12        25.45 o                         
   2   9   0       1147.42       1053.80        65.57 o                         
   3   9   0        975.67       1170.50        69.88 o                         
   4   9   0          0.16         41.69        26.52 o                         
   5   9   0        180.93        229.62        48.02 o                         
   6   9   0        855.27       1056.28        82.81 o                         
   0  10   0         26.29         26.80        30.22 o                         
   1  10   0         69.35        363.82        51.50 o                         
   2  10   0         11.27         23.59        20.83 o                         
   3  10   0         46.82        127.96        27.28 o                         
   4  10   0          0.06         -2.41        28.50 o                         
   5  10   0          3.44         15.20        34.63 o                         
   0  11   0          0.00         -8.17        40.78 o                         
   1  11   0          1.04         20.92        59.05 o                         
   2  11   0         29.28         12.19        57.47 o                         
   3  11   0         26.96         -3.38        30.84 o                         
   4  11   0          0.09          0.21        59.20 o                         
   1  12   0          2.99          1.04        40.22 o                         
   2  12   0          1.20        -31.54        38.39 o                         
   2   0   1      17914.72      21849.12       841.27 o                         
   4   0   1        410.00        547.19        28.20 o                         
   6   0   1        353.06        473.90        50.00 o                         
   8   0   1          0.82         93.72        47.38 o                         
   1   1   1       2496.67       1508.57        75.56 o                         
   2   1   1       3599.45       4318.49       192.60 o                         
   3   1   1       2256.23       1866.82        55.18 o                         
   4   1   1        306.74        261.31        18.45 o                         
   5   1   1        108.87        104.92        11.43 o                         
   6   1   1         44.97         33.76        17.86 o                         
   7   1   1        162.91        168.94        23.73 o                         
   8   1   1         54.65         52.54        37.41 o                         
   2   2   1        155.38        204.10        12.96 o                         
   3   2   1        449.34        344.73        23.56 o                         
   4   2   1        209.57        221.34        13.01 o                         
   5   2   1          7.33         34.69        11.10 o                         
   6   2   1         45.16         57.64        16.28 o                         
   7   2   1        354.79        304.90        36.32 o                         
   8   2   1        107.74        126.53        35.32 o                         
   1   3   1        391.12        266.56        17.52 o                         
   2   3   1        790.20        958.14        88.60 o                         
   3   3   1         88.61         91.33        10.73 o                         
   4   3   1        911.21        996.51        49.74 o                         
   5   3   1        172.84        158.33        16.76 o                         
   6   3   1        388.90        370.03        34.33 o                         
   7   3   1         18.51         17.13        20.63 o                         
   8   3   1        153.19        189.15        60.35 o                         
   1   4   1       1048.57        824.94        45.20 o                         
   2   4   1        179.68        231.58        34.60 o                         
   3   4   1        363.80        349.48        23.46 o                         
   4   4   1         72.09        104.37        14.26 o                         
   5   4   1        147.84        172.18        27.11 o                         
   6   4   1        230.18        191.58        22.26 o                         
   7   4   1          4.60          3.59        21.00 o                         
   8   4   1        192.83        152.40        28.76 o                         
   1   5   1       1631.39       1598.70        72.15 o                         
   2   5   1         51.45         57.39        21.57 o                         
   3   5   1       1190.10       1093.43        69.74 o                         
   4   5   1        476.83        582.48        50.63 o                         
   5   5   1        585.23        615.61        81.83 o                         
   6   5   1        108.49        113.48        22.28 o                         
   7   5   1          1.38         38.51        28.82 o                         
   8   5   1        228.29        257.88        41.86 o                         
   1   6   1        467.94        521.09        22.04 o                         
   2   6   1       1323.45       1474.19        81.28 o                         
   3   6   1         17.79         20.47        16.39 o                         
   4   6   1         69.73        101.29        15.92 o                         
   5   6   1         59.83         44.69        18.17 o                         
   6   6   1          3.90          4.02        43.83 o                         
   7   6   1          9.40         -7.80        26.60 o                         
   1   7   1        140.76        126.24        14.48 o                         
   2   7   1        526.49        580.44        36.54 o                         
   3   7   1         44.00         42.02        16.24 o                         
   4   7   1        525.92        508.84        47.27 o                         
   5   7   1         98.22         99.07        20.36 o                         
   6   7   1         83.93        110.40        47.85 o                         
   7   7   1          3.83         27.48        28.17 o                         
   1   8   1        335.00        397.20        48.48 o                         
   2   8   1        445.30        473.91        33.57 o                         
   3   8   1        103.98        106.47        18.60 o                         
   4   8   1        361.23        417.39        55.14 o                         
   5   8   1        200.54        160.79        23.03 o                         
   6   8   1        207.12        214.87        31.05 o                         
   1   9   1        217.35        251.37        21.96 o                         
   2   9   1        573.20        529.81        41.38 o                         
   3   9   1       1686.37       1439.06        81.69 o                         
   4   9   1         77.45        102.28       102.42 o                         
   5   9   1         45.31        147.23        24.50 o                         
   6   9   1        299.51        458.05        42.70 o                         
   1  10   1        855.35        903.19        67.51 o                         
   2  10   1         62.16         55.22        33.62 o                         
   3  10   1        416.02        355.51        37.47 o                         
   4  10   1         24.27         77.82        34.38 o                         
   5  10   1         20.55         31.41        26.83 o                         
   1  11   1         40.87         21.34        22.90 o                         
   2  11   1         50.06          0.44        31.50 o                         
   3  11   1         98.67         21.12        34.66 o                         
   4  11   1         35.22         67.80        37.45 o                         
   1  12   1         10.08         12.80        40.66 o                         
   2  12   1          0.40        -43.81        60.21 o                         
   3  12   1         30.96        -33.18        38.24 o                         
   2   0   2       8288.75      11076.76       390.43 o                         
   4   0   2       1679.91       1729.93        81.05 o                         
   6   0   2         84.70        114.91        21.06 o                         
   8   0   2        160.25        227.67        60.10 o                         
   0   1   2      32062.68      39266.06      1550.93 o                         
   1   1   2       1000.31        847.91        55.99 o                         
   2   1   2      24524.46      30122.66      1192.48 o                         
   3   1   2        869.80        661.05        22.78 o                         
   4   1   2         45.48         24.88        12.23 o                         
   5   1   2        135.35        107.77        10.65 o                         
   6   1   2         49.04         42.23        15.64 o                         
   7   1   2        372.61        372.70        33.66 o                         
   8   1   2         11.22         -7.40        37.01 o                         
   0   2   2       2236.41       2361.62       109.75 o                         
   1   2   2       6587.07       4296.94       381.84 o                         
   2   2   2         56.69         90.38         8.98 o                         
   3   2   2        154.44        143.68        28.22 o                         
   4   2   2        125.47        152.38        12.73 o                         
   5   2   2         12.43         21.39        12.78 o                         
   6   2   2         16.13         20.55        22.00 o                         
   7   2   2         46.34         29.19        20.45 o                         
   8   2   2        169.94        179.93        36.65 o                         
   0   3   2       1580.92       1648.56        75.50 o                         
   1   3   2         47.82         29.76         6.25 o                         
   2   3   2        104.69        141.99        20.20 o                         
   3   3   2        138.77        156.72        14.41 o                         
   4   3   2         25.46         58.18        14.43 o                         
   5   3   2         30.11         45.14        13.38 o                         
   6   3   2         25.76         38.09        31.73 o                         
   7   3   2         48.82         69.26        21.63 o                         
   8   3   2        107.22         66.69        25.82 o                         
   0   4   2       2308.89       2647.41       120.59 o                         
   1   4   2       1387.43       1036.28        38.22 o                         
   2   4   2        806.44        906.08        49.93 o                         
   3   4   2        430.49        436.80        21.07 o                         
   4   4   2         75.56         81.08        17.26 o                         
   5   4   2         78.47         57.23        16.04 o                         
   6   4   2        618.31        561.64        42.39 o                         
   7   4   2         19.36         12.25        29.98 o                         
   8   4   2        171.64        147.67        28.72 o                         
   0   5   2        750.51        985.19        52.64 o                         
   1   5   2        338.01        436.81        28.56 o                         
   2   5   2        124.75        151.86        14.24 o                         
   3   5   2       1834.67       1988.33       121.17 o                         
   4   5   2         66.79        109.72        14.31 o                         
   5   5   2        248.54        295.30        78.41 o                         
   6   5   2         40.33         35.02        20.44 o                         
   7   5   2        285.89        256.11        31.40 o                         
   8   5   2         19.95         40.28        26.56 o                         
   0   6   2         29.91         25.09        17.51 o                         
   1   6   2        599.32        547.98        23.62 o                         
   2   6   2        108.00        140.65        39.53 o                         
   3   6   2         60.52         79.61        14.25 o                         
   4   6   2        194.47        187.12        18.28 o                         
   5   6   2          1.28         -5.67        17.76 o                         
   6   6   2         59.10         33.74        46.92 o                         
   7   6   2         29.30         10.60        23.62 o                         
   0   7   2        717.32        726.53        52.67 o                         
   1   7   2         40.64         37.08        11.10 o                         
   2   7   2        290.58        317.30        24.16 o                         
   3   7   2         70.63         54.23        15.48 o                         
   4   7   2        404.93        405.43        35.10 o                         
   5   7   2         18.24         18.92        19.39 o                         
   6   7   2          2.47         23.00        23.57 o                         
   7   7   2        111.50        174.48        44.19 o                         
   0   8   2        235.58        287.25        38.18 o                         
   1   8   2        630.39        606.73        43.61 o                         
   2   8   2        117.33        136.07        20.09 o                         
   3   8   2         68.45         76.10        26.43 o                         
   4   8   2        275.00        341.90        28.22 o                         
   5   8   2         15.05         20.91        26.38 o                         
   6   8   2        115.00        133.89        23.48 o                         
   0   9   2       2166.79       1969.66       127.29 o                         
   1   9   2        312.25        243.10        23.15 o                         
   2   9   2        143.95        311.61        47.32 o                         
   3   9   2        380.63        559.53        37.06 o                         
   4   9   2        447.74        455.27        41.48 o                         
   5   9   2        663.53        666.70        54.46 o                         
   6   9   2        212.60        288.16        43.33 o                         
   0  10   2        181.44        150.80        33.56 o                         
   1  10   2       1774.53       1533.43        74.24 o                         
   2  10   2         58.49         34.10        26.37 o                         
   3  10   2        393.08        385.20        72.39 o                         
   4  10   2        168.52        159.69        31.10 o                         
   5  10   2        100.64        108.11        27.09 o                         
   0  11   2        106.12        130.23        46.20 o                         
   1  11   2         36.26        -26.93        37.73 o                         
   2  11   2         26.76        -35.39        35.39 o                         
   3  11   2         57.50         -8.41        30.23 o                         
   4  11   2         16.67         54.21        37.99 o                         
   1  12   2         34.55         41.19        34.93 o                         
   2  12   2         18.18          9.34        35.23 o                         
   3  12   2          6.06        -38.20        38.20 o                         
   2   0   3      61233.48      79042.30      3026.94 o                         
   4   0   3        315.64        792.75        76.58 o                         
   6   0   3        137.49        197.28        34.72 o                         
   8   0   3        275.14        151.40        55.34 o                         
   1   1   3       4058.80       2400.66       119.41 o                         
   2   1   3       3880.46       4704.18       186.47 o                         
   3   1   3        190.55        259.40        30.00 o                         
   4   1   3        695.66        867.02        34.33 o                         
   5   1   3        133.87        138.26        11.82 o                         
   6   1   3         47.43         65.02        27.09 o                         
   7   1   3          6.36         45.56        33.99 o                         
   8   1   3         47.57         22.71        50.27 o                         
   1   2   3       4203.33       2509.58       126.24 o                         
   2   2   3        917.05       1092.36        56.23 o                         
   3   2   3        876.25        772.13        32.54 o                         
   4   2   3         51.59         29.43        16.52 o                         
   5   2   3         68.90         80.48        16.73 o                         
   6   2   3        107.59         91.65        18.11 o                         
   7   2   3         22.79         33.61        25.50 o                         
   8   2   3        136.88        108.20        57.54 o                         
   1   3   3        112.45         70.27         7.81 o                         
   2   3   3        537.84        725.41        59.14 o                         
   3   3   3         20.71         21.19         8.32 o                         
   4   3   3        548.62        553.67        33.08 o                         
   5   3   3         14.14        -10.69        12.11 o                         
   6   3   3         86.40        124.10        22.65 o                         
   7   3   3        524.73        409.49        33.95 o                         
   8   3   3         13.39        -10.99        25.64 o                         
   1   4   3        802.39        690.27        29.13 o                         
   2   4   3         53.95         82.94        11.62 o                         
   3   4   3         96.60         87.35        10.10 o                         
   4   4   3        659.41        706.44        42.04 o                         
   5   4   3        219.84        181.56        29.18 o                         
   6   4   3        306.44        312.39        26.60 o                         
   7   4   3         21.14          8.00        21.59 o                         
   8   4   3        103.89         71.16        27.22 o                         
   1   5   3        946.26        712.95        34.70 o                         
   2   5   3        316.48        383.31        28.13 o                         
   3   5   3        906.75       1266.13        60.06 o                         
   4   5   3        579.11        678.01        36.82 o                         
   5   5   3        726.40        639.73        49.49 o                         
   6   5   3        147.61        133.46        22.76 o                         
   7   5   3        115.90        131.33        24.60 o                         
   8   5   3          6.71         80.88        34.48 o                         
   1   6   3        342.78        339.39        17.19 o                         
   2   6   3         48.80         66.79        16.07 o                         
   3   6   3         14.43         22.24        13.58 o                         
   4   6   3        266.39        262.84        21.07 o                         
   5   6   3         16.98         25.16        18.79 o                         
   6   6   3        108.50        136.08        23.89 o                         
   7   6   3         12.06         46.23        24.24 o                         
   1   7   3         95.51        103.76        12.59 o                         
   2   7   3        262.63        301.37        22.30 o                         
   3   7   3         78.74         73.29        17.84 o                         
   4   7   3        502.04        492.58        34.02 o                         
   5   7   3         11.96         -3.37        19.20 o                         
   6   7   3         60.96         59.72        24.21 o                         
   7   7   3        517.93        499.32        41.24 o                         
   1   8   3        648.70        545.00        34.24 o                         
   2   8   3         72.68         98.53        27.00 o                         
   3   8   3         86.28         65.24        18.10 o                         
   4   8   3         56.60         62.14        20.75 o                         
   5   8   3         85.00         99.93        24.92 o                         
   6   8   3        129.70         81.70        26.58 o                         
   1   9   3         49.64        278.08        34.25 o                         
   2   9   3       1002.10        984.41        60.29 o                         
   3   9   3        143.26        117.14        26.87 o                         
   4   9   3        314.84        366.76        35.85 o                         
   5   9   3        449.06        453.69        51.45 o                         
   6   9   3        167.09        258.82        28.93 o                         
   1  10   3        631.37        456.76        62.13 o                         
   2  10   3         19.52        -20.84        26.96 o                         
   3  10   3        572.30        505.83        82.74 o                         
   4  10   3         18.04         25.55        27.40 o                         
   5  10   3        147.78        127.24        28.30 o                         
   1  11   3         15.76         21.96        34.74 o                         
   2  11   3         24.13         36.26        54.81 o                         
   3  11   3         19.53         33.81        54.06 o                         
   4  11   3         14.09         16.41        39.35 o                         
   1  12   3         46.58         -2.32        58.24 o                         
   2  12   3         21.09        151.47        71.11 o                         
   0   0   4      20422.70      28032.72      1404.35 o                         
   2   0   4     105805.23     133120.08      5646.18 o                         
   4   0   4       9208.12       9882.62       442.88 o                         
   6   0   4        654.33        788.97        60.97 o                         
   8   0   4        199.41        147.25        62.52 o                         
   0   1   4        960.17       1140.41        41.27 o                         
   1   1   4       6318.93       3982.11       140.36 o                         
   2   1   4        190.19        342.96        33.73 o                         
   3   1   4        308.23        304.90        23.56 o                         
   4   1   4        786.13       1118.02        42.84 o                         
   5   1   4        319.35        338.91        30.34 o                         
   6   1   4        210.87        213.64        18.99 o                         
   7   1   4          9.69         11.52        23.11 o                         
   8   1   4          6.71        -20.47        36.22 o                         
   0   2   4        756.21        701.83        29.26 o                         
   1   2   4        483.62        401.19        22.62 o                         
   2   2   4        904.84       1082.95        57.09 o                         
   3   2   4        299.80        330.56        24.59 o                         
   4   2   4         10.87         -1.74         9.53 o                         
   5   2   4         64.82         91.48        14.21 o                         
   6   2   4        111.86         99.32        16.50 o                         
   7   2   4        156.36        112.76        19.91 o                         
   8   2   4         21.40         25.92        39.04 o                         
   0   3   4          9.08         -0.03         5.13 o                         
   1   3   4        470.32        326.93        17.93 o                         
   2   3   4       2807.40       3057.11       181.51 o                         
   3   3   4        300.30        295.06        15.90 o                         
   4   3   4         92.83        123.41        12.45 o                         
   5   3   4         18.07         23.25        12.25 o                         
   6   3   4        155.23        143.97        31.51 o                         
   7   3   4         44.25         62.22        21.76 o                         
   8   3   4        120.42        133.50        36.51 o                         
   0   4   4          2.45          0.69         9.59 o                         
   1   4   4        108.46        150.52         9.04 o                         
   2   4   4        937.78        959.61        59.63 o                         
   3   4   4         41.69         51.33        10.86 o                         
   4   4   4        199.38        254.97        19.52 o                         
   5   4   4         52.75         31.92        19.83 o                         
   6   4   4          3.90         62.88        18.23 o                         
   7   4   4          5.90         20.04        21.78 o                         
   8   4   4          0.89        -15.93        25.01 o                         
   0   5   4       2184.53       2749.55       125.82 o                         
   1   5   4        879.95        870.55        38.42 o                         
   2   5   4        319.35        416.74        45.54 o                         
   3   5   4       1743.11       1641.12        87.69 o                         
   4   5   4        301.57        391.50        36.63 o                         
   5   5   4         65.00        100.81        53.97 o                         
   6   5   4        437.76        423.29        32.93 o                         
   7   5   4        298.00        266.79        29.13 o                         
   8   5   4         85.49        103.13        30.26 o                         
   0   6   4       4274.61       4864.03       314.58 o                         
   1   6   4        131.43        120.76         9.08 o                         
   2   6   4          2.21         -9.63        15.08 o                         
   3   6   4         30.04         30.96        16.67 o                         
   4   6   4        109.97         65.41        15.05 o                         
   5   6   4         21.12          6.76        18.90 o                         
   6   6   4         49.94         47.91        37.93 o                         
   7   6   4        125.43        127.90        25.46 o                         
   0   7   4       1717.07       1621.02       107.57 o                         
   1   7   4        118.62         98.31        12.97 o                         
   2   7   4         87.99         75.92        15.17 o                         
   3   7   4         32.83         46.13        15.83 o                         
   4   7   4         94.01        159.31        17.12 o                         
   5   7   4         28.85         28.72        28.96 o                         
   6   7   4        329.07        361.89        34.84 o                         
   7   7   4        113.86        188.71        28.14 o                         
   0   8   4       1222.09       1199.77        83.54 o                         
   1   8   4        291.97        293.42        28.06 o                         
   2   8   4        777.33        843.75        52.01 o                         
   3   8   4         32.61         24.03        23.05 o                         
   4   8   4         93.64         89.11        20.27 o                         
   5   8   4        667.48        623.21        55.51 o                         
   6   8   4         34.00         54.95        38.27 o                         
   0   9   4        992.63        818.85        64.85 o                         
   1   9   4       1006.19       1105.28       105.38 o                         
   2   9   4         42.43         99.40        47.89 o                         
   3   9   4         32.56         29.23        24.34 o                         
   4   9   4       1235.92       1308.22        76.73 o                         
   5   9   4        699.99        669.85       105.98 o                         
   6   9   4         47.94        107.34        36.61 o                         
   0  10   4        116.17        231.40        53.47 o                         
   1  10   4        172.99        239.35        34.26 o                         
   2  10   4         11.49          4.47        37.30 o                         
   4  10   4          3.94         52.18        33.37 o                         
   5  10   4         37.50         44.76        32.71 o                         
   0  11   4         36.47         34.11        41.57 o                         
   1  11   4         39.47         21.84        27.50 o                         
   2  11   4         27.31          1.75        33.85 o                         
   4  11   4         40.98         16.96        37.00 o                         
   0  12   4         29.81          5.04        45.49 o                         
   1  12   4         33.42         12.75        35.20 o                         
   2   0   5      52645.27      67396.74      3382.47 o                         
   4   0   5       8374.18       7707.05       347.80 o                         
   6   0   5        110.66        155.78        24.62 o                         
   1   1   5       1430.45        985.43        36.87 o                         
   2   1   5       1499.03       1843.89        72.62 o                         
   3   1   5       1562.12       1289.25        46.45 o                         
   4   1   5       5862.72       6495.61       257.13 o                         
   5   1   5        332.75        263.50        48.35 o                         
   6   1   5        152.06        116.24        15.73 o                         
   7   1   5         63.03         50.87        23.38 o                         
   8   1   5          3.08        -26.69        38.05 o                         
   1   2   5        235.53        161.73        12.82 o                         
   2   2   5       2662.94       3268.79       143.88 o                         
   3   2   5        240.99        218.88        18.34 o                         
   4   2   5        153.93        157.40        11.91 o                         
   5   2   5        784.18        770.06        36.08 o                         
   6   2   5        270.92        332.79        23.72 o                         
   7   2   5         76.18         59.83        19.95 o                         
   8   2   5         11.97         -4.82        28.80 o                         
   1   3   5        766.29        656.03        27.91 o                         
   2   3   5       1554.93       1615.70        88.71 o                         
   3   3   5        250.23        214.47        13.77 o                         
   4   3   5        261.03        244.90        14.93 o                         
   5   3   5         68.59         72.45        13.05 o                         
   6   3   5        329.58        286.19        25.20 o                         
   7   3   5         44.54         34.64        19.45 o                         
   8   3   5        107.99         99.98        28.29 o                         
   1   4   5        809.81        687.46        27.09 o                         
   2   4   5        675.98        762.99        34.00 o                         
   3   4   5        514.52        443.46        23.58 o                         
   4   4   5        554.36        565.77        34.52 o                         
   5   4   5        135.78        113.49        20.74 o                         
   6   4   5         21.58         28.64        16.50 o                         
   7   4   5        229.47        172.80        25.77 o                         
   8   4   5          0.02         -0.62        25.99 o                         
   1   5   5       1656.24       1613.16        61.04 o                         
   2   5   5        160.08        271.61        19.96 o                         
   3   5   5        777.09        871.66        60.10 o                         
   4   5   5        602.90        834.15        65.81 o                         
   5   5   5         80.54         69.97        19.30 o                         
   6   5   5        100.93         98.03        20.54 o                         
   7   5   5          2.98         37.48        23.11 o                         
   8   5   5        118.03         64.00        29.22 o                         
   1   6   5         39.06          6.47         6.90 o                         
   2   6   5         11.89         20.41        12.84 o                         
   3   6   5        319.99        359.37        25.13 o                         
   4   6   5          3.60         -6.51        14.91 o                         
   5   6   5         39.58         57.79        28.37 o                         
   6   6   5         60.90         54.32        24.21 o                         
   7   6   5         77.07        107.30        25.21 o                         
   1   7   5         25.01         36.29        11.79 o                         
   2   7   5         43.68         53.90        36.08 o                         
   3   7   5        130.22        123.68        17.57 o                         
   4   7   5        147.73        165.93        16.81 o                         
   5   7   5         68.02         61.76        25.38 o                         
   6   7   5        175.70        227.19        29.52 o                         
   7   7   5         59.18        111.65        27.29 o                         
   1   8   5        137.98        102.80        15.46 o                         
   2   8   5        602.29        725.53        44.64 o                         
   3   8   5         78.03         50.81        26.42 o                         
   4   8   5        270.85        334.84        35.94 o                         
   5   8   5        212.44        245.22        30.37 o                         
   6   8   5          2.91         19.79        24.19 o                         
   1   9   5       1215.77       1054.70        53.15 o                         
   2   9   5        232.57        224.22        31.60 o                         
   3   9   5        148.41        195.15        33.86 o                         
   4   9   5        111.16        278.82        27.74 o                         
   5   9   5        228.57        319.15        42.73 o                         
   6   9   5         34.99         68.75        27.19 o                         
   2  10   5         28.11         66.42        26.79 o                         
   4  10   5         14.19         49.97        35.41 o                         
   5  10   5         48.08        100.41        41.88 o                         
   1  11   5         37.12          2.64        25.40 o                         
   2  11   5         48.01         16.74        59.29 o                         
   4  11   5         17.44        -37.79        37.79 o                         
   0   0   6      27528.32      36639.82      1919.10 o                         
   2   0   6        273.33        535.78        60.53 o                         
   4   0   6       1544.99       2398.61       136.96 o                         
   6   0   6        223.57        325.00        55.20 o                         
   0   1   6       5328.48       6448.27       232.91 o                         
   1   1   6        353.32        274.27        12.79 o                         
   2   1   6         83.60         88.84        17.70 o                         
   3   1   6        676.60        712.64        41.09 o                         
   4   1   6       6062.16       6222.44       247.51 o                         
   5   1   6       1615.53       1466.27        62.10 o                         
   6   1   6         34.51         54.81        17.95 o                         
   7   1   6          1.29         17.52        24.30 o                         
   8   1   6         42.05        -13.00        38.32 o                         
   0   2   6         28.12         40.92         5.39 o                         
   1   2   6         80.33         66.83         6.12 o                         
   2   2   6         36.01         45.80         9.84 o                         
   3   2   6       1053.34        862.93        44.86 o                         
   4   2   6        446.87        458.57        23.77 o                         
   5   2   6        451.68        513.90        27.75 o                         
   6   2   6        203.53        261.10        28.43 o                         
   7   2   6          9.12         25.58        19.11 o                         
   8   2   6         99.64         53.22        30.86 o                         
   0   3   6        154.63        182.07        12.87 o                         
   1   3   6        732.68        630.95        30.33 o                         
   2   3   6        129.35        122.34         8.35 o                         
   3   3   6        163.80        160.55        33.59 o                         
   4   3   6         29.64         48.01        10.18 o                         
   5   3   6        416.90        368.88        25.08 o                         
   6   3   6         73.34         62.88        16.63 o                         
   7   3   6         13.23         14.75        18.98 o                         
   8   3   6         51.91         11.88        26.03 o                         
   0   4   6        196.36        219.64        13.44 o                         
   1   4   6       2205.25       1815.67        71.37 o                         
   2   4   6         72.48         69.13         8.80 o                         
   3   4   6        334.49        274.56        17.10 o                         
   4   4   6        993.48       1073.64        51.26 o                         
   5   4   6         51.05         59.41        12.71 o                         
   6   4   6        193.06        171.69        21.29 o                         
   7   4   6         24.09         15.83        22.26 o                         
   8   4   6         30.66         11.05        27.87 o                         
   0   5   6        199.18        223.84        23.46 o                         
   1   5   6       3191.33       2795.38       111.23 o                         
   2   5   6         34.69         63.00        48.89 o                         
   3   5   6        491.20        661.95        30.06 o                         
   4   5   6        127.63        134.93        18.97 o                         
   5   5   6         24.28         32.88        17.83 o                         
   6   5   6         43.54         48.65        19.52 o                         
   7   5   6        217.94        208.56        27.50 o                         
   8   5   6         16.15        -16.01        39.58 o                         
   0   6   6        261.39        234.83        25.61 o                         
   1   6   6         51.55         31.77         9.57 o                         
   2   6   6        367.03        423.47        30.53 o                         
   3   6   6        252.22        289.16        21.86 o                         
   4   6   6        202.53        215.60        20.34 o                         
   5   6   6        304.72        330.84        26.93 o                         
   6   6   6         35.42         74.06        25.48 o                         
   7   6   6        213.42        173.04        27.34 o                         
   0   7   6        345.09        292.28        27.37 o                         
   1   7   6         81.84         69.02        11.95 o                         
   2   7   6        673.43        667.03        40.29 o                         
   3   7   6         20.32         54.01        21.10 o                         
   4   7   6          5.84         30.26        19.57 o                         
   5   7   6        286.58        365.06        33.78 o                         
   6   7   6        397.77        301.03        29.33 o                         
   7   7   6         63.90         77.62        62.16 o                         
   0   8   6         25.13         36.62        18.79 o                         
   1   8   6         53.54         73.78        14.65 o                         
   2   8   6        879.36        877.69        53.21 o                         
   3   8   6        243.58        247.88        71.25 o                         
   4   8   6         99.43        128.57        18.67 o                         
   5   8   6         57.16         53.65        21.39 o                         
   6   8   6         19.76         11.08        24.00 o                         
   0   9   6       1401.94       1393.86        95.48 o                         
   1   9   6        836.83        692.69        64.66 o                         
   2   9   6        101.36        132.72        26.13 o                         
   3   9   6        436.12        455.25        45.25 o                         
   4   9   6        543.19        568.82        41.52 o                         
   5   9   6         78.81        146.78        26.39 o                         
   6   9   6         17.63        101.66        48.20 o                         
   0  10   6        167.31         76.80        31.85 o                         
   1  10   6       1040.60        976.85        91.19 o                         
   2  10   6        443.74        501.23        47.55 o                         
   3  10   6        425.40        491.89        66.76 o                         
   4  10   6         24.91         21.11        29.91 o                         
   5  10   6        366.51        343.03        37.01 o                         
   1  11   6         42.24         34.47        28.67 o                         
   3  11   6         98.56        129.42        54.06 o                         
   4  11   6         27.64         15.14        36.48 o                         
   1  12   6         36.39         -0.38        35.41 o                         
   2   0   7       1068.15       1317.70        59.17 o                         
   4   0   7       4545.40       5334.44       275.00 o                         
   6   0   7        888.12       1441.99        93.04 o                         
   8   0   7        193.53         -2.75        54.82 o                         
   1   1   7       1361.10        845.98        28.03 o                         
   2   1   7         29.53         49.28         7.92 o                         
   3   1   7        560.10        532.47        21.77 o                         
   4   1   7       4554.19       4797.60       223.16 o                         
   5   1   7         87.86         60.08        19.65 o                         
   6   1   7         90.45        150.72        29.61 o                         
   7   1   7         50.03         52.71        20.02 o                         
   8   1   7         77.42        -14.18        56.84 o                         
   1   2   7        750.16        583.63        20.91 o                         
   2   2   7        344.08        407.16        19.40 o                         
   3   2   7        716.26        587.42        31.71 o                         
   4   2   7        247.15        284.64        21.37 o                         
   5   2   7        345.56        363.15        21.39 o                         
   6   2   7        423.43        365.90        25.13 o                         
   7   2   7         60.96         80.91        20.36 o                         
   8   2   7         40.99         -9.05        32.44 o                         
   1   3   7        143.17        171.08        16.89 o                         
   2   3   7         10.29         10.61         8.93 o                         
   3   3   7         87.42         71.74        19.65 o                         
   4   3   7         29.49         34.20        11.59 o                         
   5   3   7        340.69        268.11        19.29 o                         
   6   3   7         49.53         52.68        16.63 o                         
   7   3   7          0.55         -8.17        19.69 o                         
   8   3   7         28.63         10.57        33.59 o                         
   1   4   7       1028.24        801.83        44.17 o                         
   2   4   7       1434.05       1854.66        76.52 o                         
   3   4   7        249.77        274.33        29.59 o                         
   4   4   7       1042.30       1161.05        56.68 o                         
   5   4   7         82.96         80.35        14.79 o                         
   6   4   7        100.06         49.04        16.92 o                         
   7   4   7         50.83         47.65        25.51 o                         
   8   4   7         54.28         37.86        26.08 o                         
   1   5   7       1151.20        972.88        46.79 o                         
   2   5   7       2085.24       2498.02       132.61 o                         
   3   5   7        377.15        391.86        30.68 o                         
   4   5   7        116.25        106.04        17.53 o                         
   5   5   7         94.94        155.82        22.44 o                         
   6   5   7         12.79         11.36        17.97 o                         
   7   5   7         12.94         22.64        22.99 o                         
   1   6   7        126.49        109.38        11.18 o                         
   2   6   7        126.77        151.60        26.05 o                         
   3   6   7         43.86         30.23        15.94 o                         
   4   6   7        245.80        282.29        19.53 o                         
   5   6   7         80.19         74.13        24.19 o                         
   6   6   7        565.27        556.73        59.84 o                         
   7   6   7        170.51        178.99        37.70 o                         
   1   7   7         80.88         58.95        12.36 o                         
   2   7   7        274.01        284.60        33.24 o                         
   3   7   7        179.04        183.54        21.59 o                         
   4   7   7         60.82         79.89        27.85 o                         
   5   7   7        752.70        735.28        46.50 o                         
   6   7   7        232.90        217.61        26.00 o                         
   7   7   7        135.42        121.22        29.95 o                         
   1   8   7        209.39        246.06        22.48 o                         
   2   8   7        323.42        408.52        29.55 o                         
   3   8   7        491.54        549.16        40.27 o                         
   4   8   7         19.74         39.93        16.89 o                         
   5   8   7         89.15        105.85        22.69 o                         
   6   8   7          6.32         27.86        20.20 o                         
   1   9   7         92.88        131.40        21.03 o                         
   2   9   7        850.47        906.01        58.42 o                         
   3   9   7        370.89        501.68        79.76 o                         
   4   9   7        212.18        223.64        30.53 o                         
   5   9   7         41.28         35.24        24.09 o                         
   6   9   7        219.45        236.00        31.68 o                         
   1  10   7        627.82        591.15        39.61 o                         
   2  10   7         26.12         56.58        30.45 o                         
   3  10   7        393.46        389.45        60.75 o                         
   4  10   7         64.54         74.36        31.60 o                         
   5  10   7        118.16        138.79        28.55 o                         
   1  11   7          3.80        -12.10        28.09 o                         
   2  11   7          9.62        -40.22        51.89 o                         
   4  11   7         39.24         21.80        36.34 o                         
   1  12   7         25.82          8.01        45.68 o                         
   0   0   8        600.83        701.83        32.55 o                         
   2   0   8        249.89        338.71        19.65 o                         
   4   0   8      23326.07      24612.96      1262.00 o                         
   6   0   8       3278.69       3919.97       249.93 o                         
   8   0   8         19.73         -0.63        56.49 o                         
   0   1   8        391.83        450.35        18.56 o                         
   1   1   8        587.66        443.23        19.24 o                         
   2   1   8        348.53        411.30        18.27 o                         
   3   1   8       1391.13       1107.11        43.79 o                         
   4   1   8        387.16        656.49        73.20 o                         
   5   1   8        125.79        154.76        14.50 o                         
   6   1   8        551.74        976.60        50.29 o                         
   7   1   8         83.42        133.32        29.60 o                         
   8   1   8         28.94        -42.00        42.00 o                         
   0   2   8       1197.50       1352.30        49.93 o                         
   1   2   8        733.66        468.89        17.96 o                         
   2   2   8         26.93         26.59         6.94 o                         
   3   2   8        511.94        621.77        37.24 o                         
   4   2   8        459.00        423.10        25.40 o                         
   5   2   8         81.91         81.57        13.96 o                         
   6   2   8         65.49         44.79        16.11 o                         
   7   2   8          5.81          2.95        19.73 o                         
   8   2   8         24.61         12.08        26.06 o                         
   0   3   8      10767.92      13211.32       482.40 o                         
   1   3   8        120.14        120.88        14.85 o                         
   2   3   8         63.96         65.35        10.27 o                         
   3   3   8        218.38        182.39        21.80 o                         
   4   3   8        487.62        467.22        41.02 o                         
   5   3   8        115.08        114.89        15.45 o                         
   6   3   8         59.05         19.56        16.55 o                         
   7   3   8          6.02        -14.40        19.38 o                         
   8   3   8         15.56        -15.90        22.78 o                         
   0   4   8        173.34        224.10        25.05 o                         
   1   4   8         81.96        116.34        16.65 o                         
   2   4   8         13.38         12.09         8.18 o                         
   3   4   8        133.77        118.86        10.66 o                         
   4   4   8         50.36         83.29        14.06 o                         
   5   4   8         13.29         32.99        14.26 o                         
   6   4   8        127.97         81.83        17.87 o                         
   7   4   8        163.03         99.41        22.29 o                         
   8   4   8         98.42         21.79        24.65 o                         
   0   5   8       1707.45       2463.51       115.72 o                         
   1   5   8         66.48        105.19        18.94 o                         
   2   5   8        624.30        895.73        50.52 o                         
   3   5   8        120.77        107.70        11.22 o                         
   4   5   8         92.91        111.30        12.09 o                         
   5   5   8       1147.16       1087.15        63.96 o                         
   6   5   8         34.53         36.07        18.71 o                         
   7   5   8         40.19          7.10        23.90 o                         
   0   6   8         64.99         63.81        59.19 o                         
   1   6   8        131.38        155.31        11.45 o                         
   2   6   8        763.16        971.62        61.38 o                         
   3   6   8         89.68        106.78        13.85 o                         
   4   6   8         54.24         56.35        14.94 o                         
   5   6   8         55.53         74.04        16.59 o                         
   6   6   8        539.08        481.97        32.79 o                         
   7   6   8         15.87         42.41        24.24 o                         
   0   7   8         64.64         58.49        16.20 o                         
   1   7   8         11.73         20.03        11.34 o                         
   2   7   8        386.49        406.21        29.57 o                         
   3   7   8         87.53         57.31        21.98 o                         
   4   7   8        178.76        203.44        22.23 o                         
   5   7   8        313.75        334.41        22.52 o                         
   6   7   8         36.68        110.47        23.16 o                         
   7   7   8         41.58         88.92        28.50 o                         
   0   8   8       1999.17       1777.44       128.28 o                         
   1   8   8        251.68        233.19        19.38 o                         
   2   8   8        307.11        354.34        24.61 o                         
   3   8   8        492.98        518.67        48.53 o                         
   4   8   8         38.07         32.01        16.79 o                         
   5   8   8        626.47        556.80        33.24 o                         
   6   8   8        132.91         92.03        33.29 o                         
   0   9   8       1371.52       1278.48        92.27 o                         
   1   9   8        390.61        423.42        30.51 o                         
   2   9   8       1002.79       1008.75        64.48 o                         
   3   9   8        191.51        199.24        26.81 o                         
   4   9   8         49.43         63.51        20.90 o                         
   5   9   8          2.93          4.83        25.25 o                         
   6   9   8        133.67        142.84        28.09 o                         
   0  10   8         12.56          3.23        28.54 o                         
   1  10   8        197.37        229.65        24.00 o                         
   2  10   8          3.26         27.32        39.96 o                         
   3  10   8         49.47         90.29        43.19 o                         
   4  10   8         21.03         60.18        27.50 o                         
   5  10   8         98.94         86.16        34.95 o                         
   0  11   8         24.56          0.25        32.65 o                         
   1  11   8         30.70          5.24        40.93 o                         
   2  11   8         31.81         16.85        41.80 o                         
   4  11   8         36.84         52.39        37.86 o                         
   1  12   8         46.07          4.86        43.57 o                         
   2   0   9        136.50        123.07        15.39 o                         
   4   0   9       5291.82       6123.33       420.34 o                         
   6   0   9       5953.23       5626.86       290.01 o                         
   1   1   9        701.22        504.27        31.43 o                         
   2   1   9         22.25         27.57         5.20 o                         
   3   1   9       2517.91       2383.01        91.33 o                         
   4   1   9        128.61        129.49        31.65 o                         
   5   1   9        125.43         72.71        12.84 o                         
   6   1   9       2092.35       2116.11        99.42 o                         
   7   1   9        253.33        274.58        25.14 o                         
   8   1   9         20.20         87.40        60.37 o                         
   1   2   9        123.63         85.79         6.59 o                         
   2   2   9        146.12        169.85        12.15 o                         
   3   2   9       1306.30       1240.96        59.67 o                         
   4   2   9        249.65        306.72        18.46 o                         
   5   2   9         27.22         44.33        13.36 o                         
   6   2   9         28.74         44.63        16.01 o                         
   7   2   9        120.51        123.67        21.67 o                         
   8   2   9         44.49        -16.49        23.99 o                         
   1   3   9        417.81        364.99        19.32 o                         
   2   3   9          8.56          3.78         6.89 o                         
   3   3   9        324.07        334.21        35.57 o                         
   4   3   9        296.60        329.18        21.44 o                         
   5   3   9         60.30         76.80        14.44 o                         
   6   3   9          6.07        -16.89        16.96 o                         
   7   3   9         58.41         35.55        20.54 o                         
   8   3   9          4.22        -27.52        30.23 o                         
   1   4   9        328.04        196.20        18.97 o                         
   2   4   9        489.84        512.29        24.95 o                         
   3   4   9        280.03        363.65        19.07 o                         
   4   4   9        116.91        101.11        14.17 o                         
   5   4   9        481.08        429.99        27.01 o                         
   6   4   9          9.83        -11.19        17.62 o                         
   7   4   9         80.04        111.24        22.47 o                         
   8   4   9          6.79         19.93        29.33 o                         
   1   5   9        680.13        615.37        48.54 o                         
   2   5   9       1362.01       1745.03        95.29 o                         
   3   5   9         30.95         57.74         9.76 o                         
   4   5   9         33.09         21.17        13.34 o                         
   5   5   9        327.91        294.08        22.55 o                         
   6   5   9        167.30        121.80        19.96 o                         
   7   5   9         26.61         18.32        21.88 o                         
   1   6   9         14.91          6.38         8.86 o                         
   2   6   9        853.11        973.17        55.23 o                         
   3   6   9        206.39        202.33        14.62 o                         
   4   6   9         86.93         65.12        13.36 o                         
   5   6   9         96.37         95.99        17.91 o                         
   6   6   9        168.65        213.02        26.63 o                         
   7   6   9         73.10         98.82        23.40 o                         
   1   7   9         28.01          6.05        17.56 o                         
   2   7   9        368.94        375.24        29.56 o                         
   3   7   9         51.92        110.34        29.77 o                         
   4   7   9        343.24        360.45        22.38 o                         
   5   7   9         55.37        107.01        19.11 o                         
   6   7   9        404.06        480.70        48.96 o                         
   7   7   9         11.45         36.06        27.66 o                         
   1   8   9        262.57        230.31        20.73 o                         
   2   8   9         18.35         21.88        16.29 o                         
   3   8   9        433.08        445.81        34.93 o                         
   4   8   9        177.80        182.10        18.65 o                         
   5   8   9        357.59        368.47        23.02 o                         
   6   8   9         18.24         74.12        21.02 o                         
   1   9   9        541.76        523.90        33.57 o                         
   2   9   9         94.12        129.40        24.13 o                         
   3   9   9        509.25        510.76        55.83 o                         
   4   9   9         22.43         58.05        19.14 o                         
   5   9   9         10.00          8.67        24.42 o                         
   1  10   9         88.73         61.00        47.73 o                         
   2  10   9         21.34          3.65        25.06 o                         
   3  10   9        236.60        365.74        59.29 o                         
   4  10   9         18.34         29.28        22.04 o                         
   5  10   9         66.68        160.43        29.72 o                         
   1  11   9         78.73         70.43        26.74 o                         
   2  11   9          1.27         -4.78        50.02 o                         
   3  11   9         24.95        -12.36        49.98 o                         
   4  11   9         98.17        116.51        38.31 o                         
   0   0  10      10689.29      14904.46       750.24 o                         
   2   0  10       1361.48       2083.26        83.33 o                         
   4   0  10        137.24        336.70        47.89 o                         
   6   0  10        919.63       1398.99       203.31 o                         
   0   1  10        362.52        423.44        19.54 o                         
   1   1  10       2357.47       1877.80        73.31 o                         
   2   1  10         23.61         33.61         5.60 o                         
   3   1  10        726.52        700.71        34.38 o                         
   4   1  10         13.85         20.27         9.45 o                         
   5   1  10         44.58         78.41        13.54 o                         
   6   1  10       2314.80       2384.71       111.69 o                         
   7   1  10        143.61        109.95        22.04 o                         
   8   1  10        564.73        406.39        52.60 o                         
   0   2  10        791.85        882.98        33.44 o                         
   1   2  10         10.94          8.89         5.17 o                         
   2   2  10       2187.93       2482.09        77.85 o                         
   3   2  10        739.89        705.56        44.66 o                         
   4   2  10        210.61        226.52        16.01 o                         
   5   2  10         64.07         54.42        13.96 o                         
   6   2  10         85.73        104.49        17.71 o                         
   7   2  10        106.58         95.81        21.59 o                         
   8   2  10         90.10         58.95        31.52 o                         
   0   3  10        505.62        503.69        22.20 o                         
   1   3  10        650.47        540.25        23.09 o                         
   2   3  10        471.65        534.18        21.31 o                         
   3   3  10        504.40        516.48        23.49 o                         
   4   3  10         21.62         45.32        12.49 o                         
   5   3  10         28.58         31.48        14.42 o                         
   6   3  10         17.28         13.71        17.03 o                         
   7   3  10          8.33          0.70        20.25 o                         
   8   3  10         15.98        -13.61        23.26 o                         
   0   4  10       3855.92       5201.97       213.63 o                         
   1   4  10        574.66        383.35        18.81 o                         
   2   4  10       1418.61       1628.89        65.75 o                         
   3   4  10        529.25        480.08        22.14 o                         
   4   4  10        209.09        207.45        21.53 o                         
   5   4  10         83.56        100.51        16.46 o                         
   6   4  10         25.47          5.74        17.75 o                         
   7   4  10        471.88        493.94        34.32 o                         
   8   4  10         32.31         87.57        40.91 o                         
   0   5  10         72.87         83.94        16.75 o                         
   1   5  10       1613.90       1499.93        59.11 o                         
   2   5  10         98.21        111.27        12.65 o                         
   3   5  10        258.32        189.04        12.59 o                         
   4   5  10        102.63         82.29        12.82 o                         
   5   5  10         27.72         40.24        16.45 o                         
   6   5  10         36.05         21.30        18.94 o                         
   7   5  10         76.58         85.99        23.39 o                         
   0   6  10        281.61        294.44        31.75 o                         
   1   6  10         10.09          9.59        10.69 o                         
   2   6  10        232.87        288.91        23.23 o                         
   3   6  10        210.82        197.41        13.63 o                         
   4   6  10         58.90         97.71        14.11 o                         
   5   6  10        407.47        457.09        34.65 o                         
   6   6  10         81.20        111.82        21.35 o                         
   7   6  10         62.93         75.07        25.10 o                         
   0   7  10        211.76        267.78        39.63 o                         
   1   7  10        100.54         92.92        19.67 o                         
   2   7  10         45.74         54.92        15.56 o                         
   3   7  10        658.43        711.73        47.07 o                         
   4   7  10        315.25        344.03        20.78 o                         
   5   7  10         91.20         94.87        19.45 o                         
   6   7  10        472.89        484.12        38.79 o                         
   0   8  10       2998.61       2790.46       186.63 o                         
   1   8  10         22.29         10.94        15.23 o                         
   2   8  10        289.54        379.04        39.63 o                         
   3   8  10         97.58         97.77        21.67 o                         
   4   8  10         45.34         46.58        15.34 o                         
   5   8  10         74.03         90.27        20.63 o                         
   6   8  10        152.28        206.70        28.31 o                         
   0   9  10        407.11        398.90       107.56 o                         
   1   9  10        385.08        471.45        30.80 o                         
   2   9  10        164.56        256.25        42.41 o                         
   3   9  10        665.41        703.13        64.60 o                         
   4   9  10        256.90        303.64        23.08 o                         
   5   9  10         18.66         20.89        22.39 o                         
   0  10  10        391.62        378.15        67.03 o                         
   1  10  10         33.19         47.89        21.16 o                         
   2  10  10         38.94         58.70        38.77 o                         
   3  10  10        406.44        445.94        48.39 o                         
   4  10  10        123.35        123.07        20.14 o                         
   5  10  10        441.22        414.10        34.26 o                         
   0  11  10         87.79         65.22        32.44 o                         
   1  11  10        171.24        137.10        31.97 o                         
   2  11  10         55.26         25.62        57.07 o                         
   4  11  10         83.74         27.01        49.48 o                         
   1  12  10          4.01         -2.02        57.93 o                         
   2   0  11       1648.98       2144.44        95.00 o                         
   4   0  11        252.59        293.06        34.36 o                         
   6   0  11       1042.63       1435.59        99.96 o                         
   8   0  11        374.39       1010.69       130.71 o                         
   1   1  11       1303.45       1037.79        51.20 o                         
   2   1  11        396.50        519.59        19.32 o                         
   3   1  11         85.03         77.46        10.10 o                         
   4   1  11        663.86        768.42        39.07 o                         
   5   1  11        119.05        120.11        15.37 o                         
   6   1  11       1319.33       1331.29       127.36 o                         
   7   1  11        147.47        123.49        22.72 o                         
   8   1  11        247.11         81.17        61.70 o                         
   1   2  11        100.50        119.35        10.96 o                         
   2   2  11       1000.32       1312.81        45.07 o                         
   3   2  11         37.83         24.53        10.89 o                         
   4   2  11        743.64        740.82        37.43 o                         
   5   2  11        333.13        330.10        21.65 o                         
   6   2  11        142.16        107.39        18.43 o                         
   7   2  11        131.97        161.69        23.37 o                         
   8   2  11        118.93        115.40        27.76 o                         
   1   3  11        857.08        642.72        25.93 o                         
   2   3  11         55.72         57.12        10.21 o                         
   3   3  11        485.33        499.31        25.43 o                         
   4   3  11         42.47         43.66        12.81 o                         
   5   3  11         98.39         66.65        15.17 o                         
   6   3  11          2.15         13.26        17.51 o                         
   7   3  11        181.27        192.09        24.20 o                         
   8   3  11         11.62        -14.53        35.33 o                         
   1   4  11        312.75        291.75        19.73 o                         
   2   4  11        914.03       1154.07        47.96 o                         
   3   4  11       1260.73       1054.41        44.93 o                         
   4   4  11         35.46         31.41        14.06 o                         
   5   4  11         60.17         63.33        16.11 o                         
   6   4  11        147.14        145.16        20.69 o                         
   7   4  11         37.39         72.27        22.43 o                         
   1   5  11        822.19        739.63        49.43 o                         
   2   5  11        199.57        262.98        18.70 o                         
   3   5  11        702.13        636.59        27.68 o                         
   4   5  11         98.95         99.15        15.45 o                         
   5   5  11         34.49         30.16        16.53 o                         
   6   5  11         34.48          5.16        19.39 o                         
   7   5  11        197.52        224.05        34.71 o                         
   1   6  11         70.03         77.86        12.29 o                         
   2   6  11         14.45         14.92        13.26 o                         
   3   6  11         57.15         67.83        11.76 o                         
   4   6  11        713.98        837.85        57.18 o                         
   5   6  11        107.22         93.86        17.67 o                         
   6   6  11        431.82        399.20        30.25 o                         
   7   6  11        163.94        148.24        25.92 o                         
   1   7  11        371.15        337.18        20.96 o                         
   2   7  11          9.31         13.21        15.01 o                         
   3   7  11        889.15        874.88        42.41 o                         
   4   7  11        150.19        161.25        16.20 o                         
   5   7  11         57.35         49.51        17.04 o                         
   6   7  11        544.36        510.95        34.51 o                         
   1   8  11        252.23        273.52        31.52 o                         
   2   8  11        111.51        117.18        18.50 o                         
   3   8  11        154.10        172.99        22.26 o                         
   4   8  11        185.37        140.13        19.42 o                         
   5   8  11          7.57         17.08        17.08 o                         
   6   8  11         79.61         52.94        19.70 o                         
   1   9  11        388.78        206.17        23.84 o                         
   2   9  11       1051.52        974.71        61.71 o                         
   3   9  11         78.45         81.32        32.19 o                         
   4   9  11         30.76         61.16        16.80 o                         
   5   9  11         36.43         90.12        20.41 o                         
   1  10  11        151.69        157.55        23.57 o                         
   2  10  11          6.91          7.62        30.64 o                         
   3  10  11        390.77        353.15        57.74 o                         
   4  10  11        147.15        197.37        23.10 o                         
   1  11  11         34.85         32.30        23.91 o                         
   1  12  11          2.52        -37.01        45.06 o                         
   0   0  12          7.18          3.05         8.72 o                         
   2   0  12        887.81       1345.82        62.06 o                         
   4   0  12        451.39        487.34        31.85 o                         
   6   0  12       2244.46       2151.09       174.17 o                         
   8   0  12       2139.43       2268.72       227.17 o                         
   0   1  12       1277.10       1610.34        57.54 o                         
   1   1  12         34.92         98.83        10.71 o                         
   2   1  12       1922.63       2321.51        71.54 o                         
   3   1  12         92.72         84.08        11.38 o                         
   4   1  12        167.31         93.40        16.44 o                         
   5   1  12       1067.43        967.78        48.79 o                         
   6   1  12         67.29         89.76        29.73 o                         
   7   1  12        163.84        167.38        25.38 o                         
   8   1  12         37.40        145.11        59.49 o                         
   0   2  12         17.45         22.27         7.15 o                         
   1   2  12        879.42        742.32        22.51 o                         
   2   2  12        100.12        124.58         8.89 o                         
   3   2  12         39.67         28.52         9.40 o                         
   4   2  12         88.22         95.56        13.30 o                         
   5   2  12         13.75         17.14        15.82 o                         
   6   2  12         46.11         24.86        17.38 o                         
   7   2  12         45.95         22.11        20.73 o                         
   8   2  12        165.72        193.40        64.34 o                         
   0   3  12        977.98       1218.85        46.39 o                         
   1   3  12        255.07        217.13        16.36 o                         
   2   3  12       2470.30       2818.35       137.93 o                         
   3   3  12         68.95         54.15         9.18 o                         
   4   3  12         28.34         22.93        12.71 o                         
   5   3  12          1.05         -1.90        14.64 o                         
   6   3  12         42.52         29.33        18.38 o                         
   7   3  12        520.48        624.40        40.56 o                         
   8   3  12          4.98         68.03        40.68 o                         
   0   4  12        523.63        701.11        28.18 o                         
   1   4  12        179.53        155.95        13.07 o                         
   2   4  12         37.69         44.99        10.16 o                         
   3   4  12        183.28        235.71        16.46 o                         
   4   4  12         97.72        135.09        14.84 o                         
   5   4  12         46.11         74.12        16.97 o                         
   6   4  12        291.50        254.28        23.95 o                         
   7   4  12         82.33         85.65        29.15 o                         
   0   5  12       6543.99       8640.85       455.66 o                         
   1   5  12        196.48        143.44        14.49 o                         
   2   5  12        384.79        436.78        24.19 o                         
   3   5  12        318.82        346.76        19.24 o                         
   4   5  12         32.70         18.48        12.75 o                         
   5   5  12        115.81        130.97        18.41 o                         
   6   5  12         78.42         70.33        28.80 o                         
   7   5  12        158.64        117.32        34.10 o                         
   0   6  12         26.13         49.73        17.70 o                         
   1   6  12        285.98        282.57        20.20 o                         
   2   6  12         14.90          8.24        13.13 o                         
   3   6  12         56.19         73.20        14.45 o                         
   4   6  12       2502.25       2602.78        98.13 o                         
   5   6  12         12.43         23.75        16.70 o                         
   6   6  12        124.45        140.96        24.28 o                         
   7   6  12          0.79          8.46        31.47 o                         
   0   7  12        293.56        341.43        34.76 o                         
   1   7  12        130.16        126.63        13.04 o                         
   2   7  12        399.35        410.12        29.06 o                         
   3   7  12        375.79        364.47        23.17 o                         
   4   7  12        132.89        148.66        16.36 o                         
   5   7  12         52.83         38.66        19.49 o                         
   6   7  12        137.69        149.53        22.93 o                         
   0   8  12        149.25         98.22        25.74 o                         
   1   8  12        844.99        843.04        58.50 o                         
   2   8  12        146.92        184.68        20.17 o                         
   3   8  12        717.11        664.87        55.52 o                         
   4   8  12        370.22        361.57        24.34 o                         
   5   8  12         11.23         -3.83        18.41 o                         
   6   8  12         51.79         66.58        19.95 o                         
   0   9  12       1035.15        893.62       118.01 o                         
   1   9  12         43.94          8.07        19.01 o                         
   2   9  12        386.55        515.44        42.03 o                         
   3   9  12         47.12        102.11        28.74 o                         
   4   9  12         27.99         20.40        17.74 o                         
   5   9  12        314.28        323.52        25.13 o                         
   0  10  12         34.51        -16.17        28.51 o                         
   1  10  12        170.29        157.07        30.24 o                         
   2  10  12         37.90         74.96        32.14 o                         
   3  10  12         10.48         88.66        31.38 o                         
   4  10  12         12.54         53.28        19.45 o                         
   0  11  12         13.62         32.63        41.05 o                         
   1  11  12          2.65         10.60        26.59 o                         
   3  11  12         35.95         95.52        47.86 o                         
   2   0  13       2535.02       3165.61       167.35 o                         
   4   0  13        389.08        384.23        27.59 o                         
   6   0  13       1569.44       1608.37       216.97 o                         
   8   0  13       2283.07       1771.10       188.75 o                         
   1   1  13        874.03        638.16        27.16 o                         
   2   1  13         79.51        107.57         9.23 o                         
   3   1  13        277.37        281.58        28.16 o                         
   4   1  13        170.98        160.78        14.76 o                         
   5   1  13        150.04        116.59        16.38 o                         
   6   1  13        181.56        224.28        30.08 o                         
   7   1  13         40.71         64.63        27.72 o                         
   8   1  13        790.89        675.59        66.80 o                         
   1   2  13       1238.07       1020.33        32.09 o                         
   2   2  13         76.19         68.81        12.02 o                         
   3   2  13         88.84         65.95         9.47 o                         
   4   2  13         67.83         56.52        13.06 o                         
   5   2  13         13.93         -1.67        14.96 o                         
   6   2  13         10.70         41.61        18.04 o                         
   7   2  13         20.43         57.25        21.86 o                         
   8   2  13        249.77        366.13        67.28 o                         
   1   3  13         33.91         39.58         8.14 o                         
   2   3  13         20.47         21.95        10.31 o                         
   3   3  13        180.76        200.69        17.96 o                         
   4   3  13        227.32        225.44        15.61 o                         
   5   3  13         95.42         84.29        16.59 o                         
   6   3  13         62.52         47.03        18.49 o                         
   7   3  13        596.00        660.56        59.95 o                         
   1   4  13        192.06        152.00        15.83 o                         
   2   4  13        194.45        211.09        16.29 o                         
   3   4  13        259.00        268.60        15.11 o                         
   4   4  13          0.27          0.85        12.31 o                         
   5   4  13        400.78        465.83        50.88 o                         
   6   4  13         32.55         11.53        19.57 o                         
   7   4  13         65.63         48.21        26.22 o                         
   1   5  13         37.47         40.25        14.74 o                         
   2   5  13         55.10         62.50        13.83 o                         
   3   5  13        168.71        128.67        12.84 o                         
   4   5  13        157.92        151.83        14.54 o                         
   5   5  13         34.36         60.98        17.93 o                         
   6   5  13        203.11        167.27        22.40 o                         
   7   5  13         54.03         71.13        30.33 o                         
   1   6  13        349.88        323.40        19.68 o                         
   2   6  13         77.21         85.50        15.13 o                         
   3   6  13        103.54         94.36        14.71 o                         
   4   6  13        232.59        331.63        58.25 o                         
   5   6  13          6.52        -16.63        16.63 o                         
   6   6  13        212.12        147.03        23.48 o                         
   7   6  13        115.87         94.95        29.17 o                         
   1   7  13         46.36        111.07        18.91 o                         
   2   7  13          1.49         -8.84        18.76 o                         
   3   7  13         11.04         46.92        15.85 o                         
   4   7  13        484.71        514.84        26.56 o                         
   5   7  13         23.67         13.26        18.05 o                         
   6   7  13         10.10         49.79        21.75 o                         
   1   8  13        750.63        657.32        38.84 o                         
   2   8  13        747.84        740.96        44.24 o                         
   3   8  13        300.57        293.87        22.86 o                         
   4   8  13        187.43        193.95        18.53 o                         
   5   8  13         35.28         24.59        18.73 o                         
   6   8  13        149.10        148.60        28.04 o                         
   1   9  13         75.13         92.20        19.77 o                         
   2   9  13        127.98        123.81        22.58 o                         
   3   9  13         80.14        110.99        28.37 o                         
   4   9  13        132.13        141.03        19.67 o                         
   5   9  13        283.91        337.51        27.42 o                         
   1  10  13        107.76         85.56        32.43 o                         
   2  10  13         14.05         -7.81        51.93 o                         
   3  10  13          9.12         55.82        24.58 o                         
   4  10  13         15.31         49.06        24.08 o                         
   1  11  13         29.03         -6.68        33.41 o                         
   2  11  13         54.85         71.60        48.93 o                         
   3  11  13         97.18         80.57        46.01 o                         
   1  12  13         46.90         63.37        46.99 o                         
   0   0  14         35.07         48.87        14.59 o                         
   2   0  14        253.85        247.88        44.12 o                         
   4   0  14         46.18         33.50        17.87 o                         
   6   0  14          8.70         58.47        41.25 o                         
   0   1  14        159.30        162.36         9.39 o                         
   1   1  14       2443.30       1985.02        63.81 o                         
   2   1  14          2.60          4.70         9.89 o                         
   3   1  14         56.16         62.96        12.88 o                         
   4   1  14         24.71         33.59        10.72 o                         
   5   1  14         68.65         72.84        14.24 o                         
   6   1  14        215.64        312.23        26.13 o                         
   7   1  14        264.46        246.08        35.12 o                         
   0   2  14       4730.63       5771.61       234.35 o                         
   1   2  14        515.37        528.43        18.58 o                         
   2   2  14        325.91        385.95        18.57 o                         
   3   2  14        251.44        184.37        12.13 o                         
   4   2  14         28.72         28.60        12.07 o                         
   5   2  14          1.47          6.36        15.57 o                         
   6   2  14         59.15         35.33        24.40 o                         
   7   2  14        367.73        399.29        31.20 o                         
   0   3  14        665.55        791.94        31.98 o                         
   1   3  14        690.12        614.75        30.24 o                         
   2   3  14         48.43         62.53        11.41 o                         
   3   3  14        153.35        145.08        11.41 o                         
   4   3  14         80.48         82.00        14.72 o                         
   5   3  14         13.19          5.47        15.41 o                         
   6   3  14         48.58         71.12        19.46 o                         
   7   3  14        197.53        281.53        35.91 o                         
   0   4  14       2484.53       3084.74       157.60 o                         
   1   4  14        176.86        148.99        13.74 o                         
   2   4  14        599.84        786.57        40.33 o                         
   3   4  14        368.08        284.13        20.64 o                         
   4   4  14         17.16         23.92        11.95 o                         
   5   4  14       1290.25       1227.72        62.40 o                         
   6   4  14         30.38         10.42        26.89 o                         
   7   4  14        139.00        101.80        39.03 o                         
   0   5  14         12.86         28.98        13.84 o                         
   1   5  14        114.63        110.43        15.06 o                         
   2   5  14        140.84        169.87        16.63 o                         
   3   5  14        322.59        348.61        27.99 o                         
   4   5  14         80.27         87.86        13.80 o                         
   5   5  14        398.36        392.11        23.11 o                         
   6   5  14         77.09         78.86        24.93 o                         
   7   5  14         91.85         58.77        31.32 o                         
   0   6  14        783.92        935.49        55.29 o                         
   1   6  14        180.80        189.25        19.72 o                         
   2   6  14         85.94         92.87        13.91 o                         
   3   6  14         77.87         98.50        15.74 o                         
   4   6  14         17.57         23.34        14.45 o                         
   5   6  14          3.14         -0.74        17.75 o                         
   6   6  14        118.22        124.90        24.67 o                         
   0   7  14        655.34        664.12        53.53 o                         
   1   7  14        803.43        907.28        39.60 o                         
   2   7  14        264.97        281.52        28.71 o                         
   3   7  14        142.57        129.02        17.79 o                         
   4   7  14        329.91        396.78        23.87 o                         
   5   7  14         22.89         15.29        19.09 o                         
   6   7  14        137.89         98.16        23.09 o                         
   0   8  14        506.73        482.05        45.63 o                         
   1   8  14        160.26        175.26        19.15 o                         
   2   8  14        101.01        129.92        22.66 o                         
   3   8  14        148.55        167.03        21.40 o                         
   4   8  14        274.91        322.86        22.24 o                         
   5   8  14         30.50         39.65        18.17 o                         
   0   9  14        223.51        249.18        48.62 o                         
   1   9  14        285.92        316.52        27.06 o                         
   2   9  14          1.01         32.46        21.15 o                         
   3   9  14          2.99         44.27        22.37 o                         
   4   9  14        216.82        285.07        22.78 o                         
   5   9  14        428.53        377.35        27.07 o                         
   0  10  14          3.12          4.02        31.69 o                         
   1  10  14         21.80         40.88        22.72 o                         
   2  10  14         30.83         74.68        39.07 o                         
   3  10  14         37.92          8.64        56.43 o                         
   4  10  14          0.59         14.22        43.59 o                         
   0  11  14        120.03        176.36        49.88 o                         
   1  11  14         45.14         46.41        35.30 o                         
   2  11  14        144.31        189.34        54.77 o                         
   3  11  14         46.56         81.22        46.77 o                         
   2   0  15        463.64        593.56        89.35 o                         
   4   0  15         59.71         81.88        15.73 o                         
   6   0  15        220.06        216.72        35.48 o                         
   1   1  15        896.88        826.31        47.57 o                         
   2   1  15          4.94          2.52        11.99 o                         
   3   1  15        196.51        107.77        12.10 o                         
   4   1  15         58.91         58.37        13.43 o                         
   5   1  15        109.31         96.26        17.15 o                         
   6   1  15         82.90        102.03        35.32 o                         
   7   1  15          8.82         60.11        30.60 o                         
   1   2  15         95.49        102.26         9.94 o                         
   2   2  15        897.07       1071.52        45.43 o                         
   3   2  15        301.20        247.50        15.97 o                         
   4   2  15        388.30        419.04        25.31 o                         
   5   2  15         94.75        109.03        22.34 o                         
   6   2  15         80.96        103.31        20.64 o                         
   7   2  15        633.98        653.80        79.07 o                         
   1   3  15        802.60        609.16        29.61 o                         
   2   3  15        458.93        457.84        27.25 o                         
   3   3  15        156.81        147.80        18.86 o                         
   4   3  15         15.95         19.95        12.13 o                         
   5   3  15        167.66        207.42        20.33 o                         
   6   3  15         88.80         74.16        20.53 o                         
   7   3  15        200.69        216.49        31.46 o                         
   1   4  15        256.50        177.07        16.49 o                         
   2   4  15        932.39       1190.70        66.79 o                         
   3   4  15        380.87        348.97        28.57 o                         
   4   4  15        172.88        188.68        15.07 o                         
   5   4  15        344.30        318.51        24.19 o                         
   6   4  15         99.77         96.71        21.48 o                         
   7   4  15         71.71         18.66        35.95 o                         
   1   5  15        205.28        155.38        15.29 o                         
   2   5  15        414.21        503.89        35.55 o                         
   3   5  15        549.55        557.30        26.99 o                         
   4   5  15         26.00         27.13        16.86 o                         
   5   5  15         90.16        102.20        18.22 o                         
   6   5  15         23.14        -19.82        19.82 o                         
   7   5  15         42.90         30.50        24.52 o                         
   1   6  15        140.47        117.86        15.09 o                         
   2   6  15        907.41        964.21        58.56 o                         
   3   6  15         42.90         24.27        15.07 o                         
   4   6  15         79.61        107.69        16.03 o                         
   5   6  15         77.00         78.09        18.19 o                         
   6   6  15          4.15         -0.83        20.21 o                         
   1   7  15       1051.19        965.09        44.57 o                         
   2   7  15        110.76        147.30        20.38 o                         
   3   7  15         18.46         23.61        17.09 o                         
   4   7  15        795.54        749.83        39.50 o                         
   5   7  15         24.02          3.13        18.28 o                         
   6   7  15        100.21         57.99        22.34 o                         
   1   8  15        214.17        201.91        19.13 o                         
   2   8  15        428.19        446.10        35.42 o                         
   3   8  15         56.66         98.80        21.25 o                         
   4   8  15         28.63         26.22        16.39 o                         
   5   8  15         67.18         53.93        19.95 o                         
   1   9  15        173.28        143.55        22.94 o                         
   2   9  15        335.43        372.97        38.15 o                         
   3   9  15        116.22        169.10        24.95 o                         
   4   9  15        373.12        463.05        31.98 o                         
   5   9  15         54.07        147.98        23.75 o                         
   1  10  15         19.49          4.22        39.14 o                         
   2  10  15         54.99         79.23        33.14 o                         
   3  10  15         98.71         79.72        31.55 o                         
   4  10  15          6.30          6.30        25.88 o                         
   1  11  15         13.74         26.74        43.83 o                         
   2  11  15          2.73         36.74        42.45 o                         
   0   0  16       3443.25       4686.25       246.34 o                         
   2   0  16        152.06        153.04        20.24 o                         
   4   0  16        248.89        238.51        27.97 o                         
   6   0  16         52.32         47.30        27.79 o                         
   0   1  16       1797.33       2157.53        90.11 o                         
   1   1  16        443.41        359.97        22.78 o                         
   2   1  16       1057.15       1301.33        61.85 o                         
   3   1  16        238.59        216.64        17.80 o                         
   4   1  16        269.13        281.13        21.40 o                         
   5   1  16        249.38        236.22        20.75 o                         
   6   1  16        125.14        122.50        21.48 o                         
   7   1  16        349.18        272.29        41.16 o                         
   0   2  16       1153.45       1420.50        78.78 o                         
   1   2  16        292.77        285.62        19.93 o                         
   2   2  16        102.57        131.56        13.37 o                         
   3   2  16         92.10         75.17        14.57 o                         
   4   2  16        126.05        192.01        15.84 o                         
   5   2  16        117.51        131.39        18.58 o                         
   6   2  16        294.53        361.79        28.05 o                         
   7   2  16        199.89        270.11        77.75 o                         
   0   3  16       1834.81       2392.97       126.04 o                         
   1   3  16        366.61        323.10        22.57 o                         
   2   3  16         18.68         19.99        12.57 o                         
   3   3  16         13.22         -4.93         9.70 o                         
   4   3  16        227.60        261.80        17.24 o                         
   5   3  16       1222.46       1306.49        58.18 o                         
   6   3  16         44.38         38.26        26.47 o                         
   7   3  16        207.03        225.29        27.47 o                         
   0   4  16         96.48         89.10        12.90 o                         
   1   4  16         59.56         47.77        11.97 o                         
   2   4  16         25.86         17.35        12.94 o                         
   3   4  16         68.02         77.06        12.79 o                         
   4   4  16        303.56        395.09        31.66 o                         
   5   4  16         54.28         73.03        16.58 o                         
   6   4  16         22.62         10.10        37.63 o                         
   7   4  16         34.54         17.59        25.81 o                         
   0   5  16        374.05        368.84        27.41 o                         
   1   5  16        546.62        442.55        31.62 o                         
   2   5  16       1264.75       1395.93        80.97 o                         
   3   5  16         68.27         78.32        13.46 o                         
   4   5  16        538.31        591.60        28.96 o                         
   5   5  16        100.05         74.06        16.96 o                         
   6   5  16         29.42        -12.49        20.14 o                         
   7   5  16          0.05          4.05        27.79 o                         
   0   6  16        548.46        584.12        40.35 o                         
   1   6  16        228.44        231.65        27.84 o                         
   2   6  16       2165.79       2391.67       132.69 o                         
   3   6  16        119.40         87.05        16.32 o                         
   4   6  16        234.55        305.91        20.34 o                         
   5   6  16         23.02          4.39        17.33 o                         
   6   6  16        112.29        119.47        32.24 o                         
   0   7  16         25.17         35.81        23.51 o                         
   1   7  16        541.83        557.94        35.49 o                         
   2   7  16        134.85        187.05        22.51 o                         
   3   7  16          5.51        -18.00        18.00 o                         
   4   7  16         71.78         76.92        21.29 o                         
   5   7  16          5.26        -17.64        17.64 o                         
   6   7  16         33.44         20.46        20.17 o                         
   0   8  16         10.84         35.08        35.43 o                         
   1   8  16        897.87        905.59        38.46 o                         
   2   8  16        963.89        861.40        56.67 o                         
   3   8  16        208.32        258.90        25.39 o                         
   4   8  16        102.82        128.58        19.35 o                         
   5   8  16         26.18         18.62        19.49 o                         
   0   9  16        255.84        192.26        61.83 o                         
   1   9  16         10.74         34.82        30.61 o                         
   2   9  16         27.83         30.17        23.20 o                         
   3   9  16         52.06         90.21        26.50 o                         
   4   9  16        350.71        354.14        27.96 o                         
   0  10  16         93.80         94.18        42.30 o                         
   1  10  16         54.32         72.45        31.87 o                         
   2  10  16          3.12         16.78        38.22 o                         
   3  10  16         76.84        139.23        35.30 o                         
   1  11  16         33.48         46.06        43.95 o                         
   2  11  16          2.23         -7.40        43.57 o                         
   2   0  17        343.54        484.89        41.45 o                         
   4   0  17        108.91        166.03        52.58 o                         
   6   0  17        106.67        130.88        31.20 o                         
   1   1  17        425.12        367.14        23.36 o                         
   2   1  17        389.67        382.62        25.05 o                         
   3   1  17        200.57        194.57        17.78 o                         
   4   1  17         60.16         75.00        18.23 o                         
   5   1  17        489.85        433.58        38.42 o                         
   6   1  17          8.73          0.37        20.01 o                         
   7   1  17         18.26         -2.34        40.73 o                         
   1   2  17        535.93        479.57        27.38 o                         
   2   2  17         79.54         79.80        12.45 o                         
   3   2  17        112.77        171.24        16.70 o                         
   4   2  17         57.75         58.02        13.22 o                         
   5   2  17        132.09        128.09        32.63 o                         
   6   2  17        384.79        327.27        26.75 o                         
   7   2  17         14.10          7.84        23.90 o                         
   1   3  17          4.12         18.29        10.50 o                         
   2   3  17        565.28        575.73        32.90 o                         
   3   3  17        112.62        100.72        12.64 o                         
   4   3  17         56.75         49.68        13.29 o                         
   5   3  17        861.13        995.10        53.59 o                         
   6   3  17        194.97        150.02        33.93 o                         
   7   3  17        216.57        159.73        45.35 o                         
   1   4  17        124.65        118.15        15.01 o                         
   2   4  17         15.11         32.42        14.16 o                         
   3   4  17        949.03        894.51        41.32 o                         
   4   4  17        219.81        247.99        22.24 o                         
   5   4  17        235.21        248.02        23.74 o                         
   6   4  17         63.17         32.49        25.64 o                         
   7   4  17          1.75        -18.90        26.47 o                         
   1   5  17        295.84        200.13        18.08 o                         
   2   5  17        215.71        278.16        21.21 o                         
   3   5  17         10.12        -15.82        15.82 o                         
   4   5  17         76.35         77.70        15.74 o                         
   5   5  17          5.59         16.73        16.16 o                         
   6   5  17         46.01         18.06        21.61 o                         
   1   6  17        364.34        285.19        21.40 o                         
   2   6  17       1111.59       1131.84        68.24 o                         
   3   6  17         43.03         41.55        13.94 o                         
   4   6  17         40.53         57.52        15.56 o                         
   5   6  17         13.44         25.92        18.85 o                         
   6   6  17         66.09         38.00        24.20 o                         
   1   7  17         39.07        108.73        16.02 o                         
   2   7  17         35.38         56.36        19.66 o                         
   3   7  17         29.23         23.02        17.42 o                         
   4   7  17        102.08         93.99        17.31 o                         
   5   7  17          0.32        -11.83        18.26 o                         
   6   7  17          5.43         -7.88        22.83 o                         
   1   8  17        608.72        653.43        37.84 o                         
   2   8  17        116.80        153.30        25.01 o                         
   3   8  17        373.69        353.95        28.62 o                         
   4   8  17        188.04        205.91        21.63 o                         
   5   8  17          2.87        -19.16        19.16 o                         
   1   9  17         46.20         14.22        26.21 o                         
   2   9  17         12.28         -2.75        21.32 o                         
   3   9  17         25.53         68.37        29.71 o                         
   4   9  17        256.18        316.12        28.06 o                         
   1  10  17         64.19         46.50        38.60 o                         
   2  10  17         21.95          6.49        38.42 o                         
   3  10  17         54.14        125.79        53.62 o                         
   1  11  17         23.59         32.12        48.00 o                         
   0   0  18       2129.79       2674.73       175.32 o                         
   2   0  18          7.52        -18.94        27.69 o                         
   4   0  18        168.94        187.34        28.02 o                         
   6   0  18        119.47        112.48        38.37 o                         
   0   1  18         13.93         14.52        11.06 o                         
   1   1  18        218.43        207.89        15.78 o                         
   2   1  18         48.28         54.63        15.25 o                         
   3   1  18        522.26        490.28        31.52 o                         
   4   1  18         77.01        104.77        15.75 o                         
   5   1  18        159.09        167.31        21.05 o                         
   6   1  18        153.63        135.37        26.17 o                         
   7   1  18         73.57         99.93        60.53 o                         
   0   2  18        366.26        469.35        30.41 o                         
   1   2  18        467.24        317.78        23.09 o                         
   2   2  18        295.91        272.58        18.68 o                         
   3   2  18        178.88        140.65        16.90 o                         
   4   2  18        205.80        251.88        19.16 o                         
   5   2  18        331.77        356.72        21.56 o                         
   6   2  18        333.39        377.47        33.87 o                         
   7   2  18          0.01         31.46        35.57 o                         
   0   3  18         11.91          2.27        12.56 o                         
   1   3  18         95.95         80.71        12.07 o                         
   2   3  18        178.69        182.48        16.76 o                         
   3   3  18        308.92        315.01        28.49 o                         
   4   3  18        498.64        547.42        27.55 o                         
   5   3  18        472.28        578.38        44.94 o                         
   6   3  18         71.26         34.28        29.62 o                         
   7   3  18          0.21        -28.99        28.99 o                         
   0   4  18          0.48         -5.29        11.62 o                         
   1   4  18        673.87        628.84        31.14 o                         
   2   4  18        105.62        136.97        19.10 o                         
   3   4  18        743.41        757.80        38.22 o                         
   4   4  18        565.29        574.38        28.87 o                         
   5   4  18        329.79        262.23        25.73 o                         
   6   4  18         85.53         39.54        36.87 o                         
   7   4  18        123.14        158.80        42.01 o                         
   0   5  18        879.42        783.90        48.86 o                         
   1   5  18          9.44         20.29        13.96 o                         
   2   5  18        239.52        262.22        24.05 o                         
   3   5  18         34.11         30.17        14.33 o                         
   4   5  18        137.65        219.03        17.54 o                         
   5   5  18        227.99        236.60        20.10 o                         
   6   5  18         29.04         11.71        20.46 o                         
   0   6  18         84.30         78.51        17.79 o                         
   1   6  18        143.88        168.08        15.90 o                         
   2   6  18          2.09         -6.24        21.93 o                         
   3   6  18          5.98         -9.12        13.83 o                         
   4   6  18         27.22         17.90        16.16 o                         
   5   6  18         38.58         15.23        18.41 o                         
   6   6  18          3.02          8.24        26.43 o                         
   0   7  18       1416.01       1272.04        95.60 o                         
   1   7  18        440.61        468.18        35.45 o                         
   2   7  18        593.37        709.23        44.21 o                         
   3   7  18        101.78        140.08        19.61 o                         
   4   7  18        175.08        188.88        21.61 o                         
   5   7  18          3.56        -16.09        19.60 o                         
   0   8  18        264.60        302.41        38.89 o                         
   1   8  18        280.65        277.91        26.66 o                         
   2   8  18         57.63        107.09        24.71 o                         
   3   8  18         47.86         94.03        23.53 o                         
   4   8  18         91.62        103.20        19.52 o                         
   5   8  18          0.64         13.12        19.68 o                         
   0   9  18          6.98         18.11        30.57 o                         
   1   9  18         39.28         51.35        37.08 o                         
   2   9  18          9.39         40.22        24.58 o                         
   3   9  18        151.84        198.40        32.92 o                         
   4   9  18         41.49         53.21        23.51 o                         
   0  10  18          6.52        -14.98        41.08 o                         
   1  10  18         36.43         22.01        42.10 o                         
   2  10  18          6.10         50.39        40.00 o                         
   3  10  18          9.04         54.90        31.04 o                         
   0  11  18        114.70         66.43        47.84 o                         
   1  11  18          9.34          0.83        43.57 o                         
   2   0  19        354.27        376.86        41.40 o                         
   4   0  19         84.47         94.30        26.62 o                         
   6   0  19         17.96        -18.07        34.59 o                         
   1   1  19         45.00         22.09         9.49 o                         
   2   1  19         94.86         66.82        14.92 o                         
   3   1  19        680.51        755.97        41.55 o                         
   4   1  19         54.25         46.84        18.31 o                         
   5   1  19        142.42        137.65        19.35 o                         
   6   1  19         88.36         94.71        32.57 o                         
   7   1  19          0.45        -27.63        27.81 o                         
   1   2  19        188.51        155.27        13.93 o                         
   2   2  19       1109.53       1366.04        65.42 o                         
   3   2  19        357.79        325.98        22.16 o                         
   4   2  19        308.54        274.27        18.31 o                         
   5   2  19        544.72        701.69        40.17 o                         
   6   2  19         80.28         53.03        21.90 o                         
   7   2  19          2.85          7.93        38.65 o                         
   1   3  19         54.93         35.16        11.82 o                         
   2   3  19        124.46        152.35        17.34 o                         
   3   3  19        743.75        837.30        39.10 o                         
   4   3  19        175.13        201.74        19.40 o                         
   5   3  19         40.96         74.80        18.41 o                         
   6   3  19        126.05         96.09        23.27 o                         
   7   3  19         20.18        -11.39        30.90 o                         
   1   4  19        523.45        395.42        26.85 o                         
   2   4  19        378.99        487.80        36.33 o                         
   3   4  19        170.55        165.00        17.09 o                         
   4   4  19        156.16        176.67        16.91 o                         
   5   4  19          1.91          5.97        16.70 o                         
   6   4  19         60.62         49.77        23.15 o                         
   1   5  19         54.42         46.00        16.86 o                         
   2   5  19         25.38         13.70        18.16 o                         
   3   5  19        466.29        398.93        24.18 o                         
   4   5  19        101.87        109.15        17.58 o                         
   5   5  19         18.58         37.66        22.84 o                         
   6   5  19         39.07        -16.09        26.42 o                         
   1   6  19         26.37         19.12        14.80 o                         
   2   6  19        112.56        167.46        22.93 o                         
   3   6  19         22.76        -14.85        14.85 o                         
   4   6  19         93.11         91.78        17.52 o                         
   5   6  19          8.35         17.43        17.98 o                         
   6   6  19         15.04        -14.32        19.82 o                         
   1   7  19        438.67        428.45        31.01 o                         
   2   7  19         71.38         68.16        20.07 o                         
   3   7  19        336.98        302.82        23.77 o                         
   4   7  19         21.31         12.06        17.33 o                         
   5   7  19          4.19         -2.70        19.94 o                         
   1   8  19         51.69         81.38        20.94 o                         
   2   8  19         14.97         16.00        23.69 o                         
   3   8  19         88.55        151.22        29.49 o                         
   4   8  19         43.58         47.64        19.13 o                         
   1   9  19         28.11         15.91        31.38 o                         
   2   9  19        168.24        210.49        28.79 o                         
   3   9  19         51.45         74.40        29.58 o                         
   4   9  19         89.63        116.81        28.79 o                         
   1  10  19         35.56         45.09        29.44 o                         
   2  10  19          1.88         -2.93        39.66 o                         
   0   0  20        265.12        266.71        36.07 o                         
   2   0  20         96.90        100.21        23.95 o                         
   4   0  20         68.11         42.33        26.01 o                         
   6   0  20         83.57         43.41        36.51 o                         
   0   1  20        114.40        102.26        14.73 o                         
   1   1  20        374.45        223.07        16.22 o                         
   2   1  20        283.68        313.11        24.65 o                         
   3   1  20        417.46        368.44        56.86 o                         
   4   1  20        295.70        322.54        22.50 o                         
   5   1  20         92.27         48.06        26.60 o                         
   6   1  20        106.95         48.67        26.05 o                         
   7   1  20          8.71        -27.10        27.10 o                         
   0   2  20        774.50        992.43        56.67 o                         
   1   2  20        126.75         83.11        12.26 o                         
   2   2  20         23.55         39.30        13.99 o                         
   3   2  20        411.03        384.57        28.81 o                         
   4   2  20        335.90        408.66        24.96 o                         
   5   2  20         70.69        101.00        19.39 o                         
   6   2  20         75.33         17.46        30.90 o                         
   7   2  20         76.07        136.45        34.14 o                         
   0   3  20        758.57        890.18        53.48 o                         
   1   3  20         63.48         61.95        12.76 o                         
   2   3  20        326.18        410.46        26.47 o                         
   3   3  20        939.80        842.53        40.19 o                         
   4   3  20        388.01        368.98        21.90 o                         
   5   3  20        276.35        278.38        20.57 o                         
   6   3  20          8.19          5.89        39.66 o                         
   0   4  20        587.23        781.44        47.46 o                         
   1   4  20        105.88         88.74        14.22 o                         
   2   4  20        211.13        228.84        23.05 o                         
   3   4  20         29.25         18.04        19.51 o                         
   4   4  20         59.36         46.12        16.77 o                         
   5   4  20         21.57        -12.50        18.60 o                         
   6   4  20         22.89         14.31        19.31 o                         
   0   5  20        121.05        115.73        23.60 o                         
   1   5  20        390.71        329.93        28.27 o                         
   2   5  20        341.05        403.83        31.62 o                         
   3   5  20        117.31         95.88        15.97 o                         
   4   5  20        553.20        523.96        27.51 o                         
   5   5  20         25.62         26.34        23.04 o                         
   6   5  20        119.31        130.17        31.82 o                         
   0   6  20       5452.21       6765.38       347.85 o                         
   1   6  20          1.20          7.84        17.43 o                         
   2   6  20        162.65        126.84        22.53 o                         
   3   6  20        169.07        142.42        18.03 o                         
   4   6  20         14.57         24.20        16.42 o                         
   5   6  20         84.11         79.66        19.19 o                         
   0   7  20         68.10         39.30        28.14 o                         
   1   7  20        191.28        147.37        19.11 o                         
   2   7  20        185.90        188.97        24.33 o                         
   3   7  20        107.15        162.72        26.90 o                         
   4   7  20         55.48         64.41        21.71 o                         
   5   7  20          3.57        -20.24        20.24 o                         
   0   8  20       1649.58       1660.73       163.43 o                         
   1   8  20        158.78        184.90        23.92 o                         
   2   8  20         48.44         70.18        26.23 o                         
   3   8  20        315.94        379.51        40.55 o                         
   4   8  20         58.22         77.63        25.25 o                         
   0   9  20        117.62        137.12        41.82 o                         
   1   9  20         19.47         38.65        30.58 o                         
   2   9  20        122.90        182.52        31.86 o                         
   3   9  20          4.30         34.62        29.35 o                         
   0  10  20         34.07         14.74        42.62 o                         
   1  10  20          3.04         13.08        39.22 o                         
   2  10  20         88.12        100.42        43.17 o                         
   2   0  21       1213.23       1528.13       155.41 o                         
   4   0  21        438.76        521.32        48.86 o                         
   6   0  21        208.83        176.92        45.48 o                         
   1   1  21        280.41        206.86        17.68 o                         
   2   1  21         24.12         -7.38        16.12 o                         
   3   1  21        406.68        349.22        26.54 o                         
   4   1  21        579.91        517.96        33.92 o                         
   5   1  21        148.60        164.90        20.65 o                         
   6   1  21          3.39        -12.05        25.05 o                         
   1   2  21        326.47        206.37        16.98 o                         
   2   2  21         44.82         42.04        15.30 o                         
   3   2  21         67.32         85.27        21.09 o                         
   4   2  21        579.93        564.38        39.34 o                         
   5   2  21         52.55         35.11        20.68 o                         
   6   2  21          0.20         -7.60        34.71 o                         
   1   3  21        321.76        193.18        17.18 o                         
   2   3  21         37.65         14.15        15.95 o                         
   3   3  21       1304.03       1368.55        60.06 o                         
   4   3  21        320.12        296.63        23.42 o                         
   5   3  21        108.59        108.66        20.36 o                         
   6   3  21          5.04         -9.62        32.91 o                         
   1   4  21        427.22        474.26        25.94 o                         
   2   4  21         26.50         30.18        18.94 o                         
   3   4  21        314.80        282.50        19.98 o                         
   4   4  21         49.28          2.03        15.23 o                         
   5   4  21        100.37         57.23        18.42 o                         
   6   4  21         26.47         34.58        19.96 o                         
   1   5  21        238.30        176.71        35.04 o                         
   2   5  21         19.01          9.01        24.90 o                         
   3   5  21         39.50         26.11        21.18 o                         
   4   5  21         11.23         12.94        15.84 o                         
   5   5  21         48.37         16.23        24.18 o                         
   6   5  21        134.89        140.01        32.13 o                         
   1   6  21          0.14        -23.41        23.41 o                         
   2   6  21        197.15        293.68        27.79 o                         
   3   6  21        240.26        244.76        21.16 o                         
   4   6  21         11.05        -16.79        16.79 o                         
   5   6  21         45.04         15.34        19.89 o                         
   1   7  21          1.92         19.05        19.18 o                         
   2   7  21         64.07        117.42        23.13 o                         
   3   7  21         12.26         36.13        24.15 o                         
   4   7  21        193.28        211.52        25.90 o                         
   5   7  21         23.15         77.88        23.61 o                         
   1   8  21        108.33        127.56        28.78 o                         
   2   8  21         15.18         41.61        24.92 o                         
   3   8  21        302.91        368.51        39.99 o                         
   4   8  21         34.62         38.54        23.30 o                         
   1   9  21         24.79         30.69        30.97 o                         
   2   9  21          4.70         25.02        27.15 o                         
   3   9  21          9.92         50.05        39.71 o                         
   1  10  21         18.99          8.02        39.56 o                         
   0   0  22        119.81         52.26        25.80 o                         
   2   0  22        215.29        242.77        32.27 o                         
   4   0  22        203.11        178.73        31.59 o                         
   6   0  22         69.11         11.13        50.19 o                         
   0   1  22        312.44        360.91        27.99 o                         
   1   1  22         42.95         34.23        13.67 o                         
   2   1  22          8.61         -9.43        15.72 o                         
   3   1  22        497.68        438.86        29.66 o                         
   4   1  22         61.03         16.74        28.03 o                         
   5   1  22        111.80        101.42        20.40 o                         
   6   1  22          7.52        -26.53        48.66 o                         
   0   2  22         20.54         14.37        14.14 o                         
   1   2  22        545.35        495.34        30.31 o                         
   2   2  22        104.01         64.03        16.84 o                         
   3   2  22        333.74        299.44        33.41 o                         
   4   2  22        601.70        718.60        45.73 o                         
   5   2  22          9.71         -1.47        16.96 o                         
   6   2  22        211.66        232.39        35.62 o                         
   0   3  22        128.26        180.67        19.93 o                         
   1   3  22        118.59        100.21        15.58 o                         
   2   3  22        662.62        817.82        44.57 o                         
   3   3  22        513.99        483.86        39.20 o                         
   4   3  22         41.74         22.87        16.75 o                         
   5   3  22         63.34         53.03        18.69 o                         
   6   3  22          2.30         -5.45        28.78 o                         
   0   4  22         20.76         -0.90        15.19 o                         
   1   4  22       1583.93       1470.08        68.93 o                         
   2   4  22         61.70         38.76        17.81 o                         
   3   4  22         71.80         68.55        15.95 o                         
   4   4  22        108.64         64.17        17.95 o                         
   5   4  22          9.18         21.43        21.08 o                         
   6   4  22        303.58        334.07        34.66 o                         
   0   5  22        994.18       1071.41        61.63 o                         
   1   5  22         47.38         60.17        19.34 o                         
   2   5  22        499.64        468.27        34.80 o                         
   3   5  22         85.06         77.40        16.76 o                         
   4   5  22         70.64         37.39        18.56 o                         
   5   5  22         76.25         53.67        19.94 o                         
   0   6  22        321.89        308.23        28.81 o                         
   1   6  22         26.79         -1.85        19.90 o                         
   2   6  22        136.23        178.18        24.56 o                         
   3   6  22         55.04         47.66        17.81 o                         
   4   6  22         11.56         17.91        28.43 o                         
   5   6  22          8.51         -7.61        21.48 o                         
   0   7  22         66.67         87.55        50.34 o                         
   1   7  22         36.77         16.80        19.55 o                         
   2   7  22        800.75        853.39        59.05 o                         
   3   7  22        101.55        101.32        21.74 o                         
   4   7  22          7.21         31.82        24.29 o                         
   0   8  22         39.58         32.82        29.65 o                         
   1   8  22         66.65         61.25        21.96 o                         
   2   8  22          0.56         38.56        25.45 o                         
   3   8  22        101.62        177.73        32.52 o                         
   4   8  22         35.69         74.88        30.41 o                         
   0   9  22        215.33        251.04        47.65 o                         
   1   9  22          4.13        -11.51        40.66 o                         
   2   9  22         59.29         55.05        46.02 o                         
   0  10  22         24.93         27.48        41.97 o                         
   2   0  23         12.51        -20.16        39.79 o                         
   4   0  23         75.36         65.69        31.47 o                         
   6   0  23          4.73         21.55        43.21 o                         
   1   1  23         38.12         31.07        14.73 o                         
   2   1  23         48.50         46.65        17.50 o                         
   3   1  23        131.97         76.07        20.21 o                         
   4   1  23        153.10        140.24        25.38 o                         
   5   1  23        135.46        153.87        42.95 o                         
   6   1  23         15.96        -40.86        48.08 o                         
   1   2  23        861.18        763.09        41.41 o                         
   2   2  23         17.41         28.32        16.93 o                         
   3   2  23        143.94        133.72        27.53 o                         
   4   2  23        213.18        132.82        22.78 o                         
   5   2  23         20.51         31.97        21.01 o                         
   6   2  23        130.98         62.33        52.85 o                         
   1   3  23         66.15         88.45        15.78 o                         
   2   3  23       1141.78       1302.34        65.60 o                         
   3   3  23          6.93         14.18        19.85 o                         
   4   3  23          8.05          1.63        17.10 o                         
   5   3  23         88.22         58.26        22.71 o                         
   6   3  23         22.91         20.54        42.18 o                         
   1   4  23        665.54        614.38        36.88 o                         
   2   4  23        108.79        125.88        22.10 o                         
   3   4  23        111.08         83.02        16.63 o                         
   4   4  23         37.48         25.00        18.95 o                         
   5   4  23          9.87         35.57        18.86 o                         
   6   4  23        112.15         59.80        36.14 o                         
   1   5  23        227.52        186.86        23.10 o                         
   2   5  23         11.50         -1.94        19.70 o                         
   3   5  23         34.78          6.97        24.02 o                         
   4   5  23         17.84         25.58        20.08 o                         
   5   5  23          4.73        -18.58        25.58 o                         
   1   6  23         11.10          2.17        17.74 o                         
   2   6  23        449.36        569.31        44.69 o                         
   3   6  23         11.21         25.38        18.59 o                         
   4   6  23        107.73        124.06        22.90 o                         
   5   6  23         10.91         26.65        30.77 o                         
   1   7  23          5.47         -2.04        19.95 o                         
   2   7  23        172.36        155.55        27.65 o                         
   3   7  23        270.54        280.81        28.05 o                         
   4   7  23         41.80        120.20        28.50 o                         
   1   8  23          9.66         45.03        31.19 o                         
   2   8  23        231.80        312.51        37.26 o                         
   3   8  23          8.34         21.50        29.09 o                         
   1   9  23          4.22          0.34        35.20 o                         
   2   9  23          3.29         59.64        26.53 o                         
   0   0  24       1482.48       1700.88       168.49 o                         
   2   0  24        354.57        343.25        35.42 o                         
   4   0  24         12.66        -12.30        29.41 o                         
   6   0  24         16.95          9.31        66.56 o                         
   0   1  24        189.93        244.11        27.85 o                         
   1   1  24        280.09        233.57        17.36 o                         
   2   1  24         50.05         52.79        17.67 o                         
   3   1  24        141.19        100.68        20.55 o                         
   4   1  24         34.64         28.55        21.53 o                         
   5   1  24         26.29         24.79        46.01 o                         
   6   1  24        124.80         21.49        56.96 o                         
   0   2  24          4.32         -3.54        16.22 o                         
   1   2  24        354.93        335.48        48.24 o                         
   2   2  24       1120.36       1357.52        68.45 o                         
   3   2  24         32.21         -3.96        19.30 o                         
   4   2  24         10.91        -20.99        20.99 o                         
   5   2  24        144.15        198.29        32.40 o                         
   6   2  24         42.48          2.52        41.46 o                         
   0   3  24         42.65          2.08        20.19 o                         
   1   3  24        944.57       1024.47        51.61 o                         
   2   3  24         25.20         23.37        20.01 o                         
   3   3  24        109.30         77.26        20.97 o                         
   4   3  24        102.96        104.31        26.65 o                         
   5   3  24        135.19        121.50        35.76 o                         
   6   3  24         90.97         91.74        38.49 o                         
   0   4  24        303.65        376.01        29.93 o                         
   1   4  24         35.21         73.68        17.07 o                         
   2   4  24        148.29        112.31        23.94 o                         
   3   4  24         81.36         70.44        17.68 o                         
   4   4  24         24.91         51.49        23.54 o                         
   5   4  24         33.82         42.58        32.13 o                         
   0   5  24         55.63         81.18        46.08 o                         
   1   5  24        271.99        239.56        25.13 o                         
   2   5  24        176.67        148.42        23.48 o                         
   3   5  24         43.90         46.83        23.19 o                         
   4   5  24        101.16        189.27        22.37 o                         
   5   5  24         49.45         47.40        26.68 o                         
   0   6  24         16.36         70.80        27.56 o                         
   1   6  24          0.01          1.60        18.31 o                         
   2   6  24        381.76        589.03        45.53 o                         
   3   6  24         19.35         14.95        18.98 o                         
   4   6  24        332.04        384.74        37.58 o                         
   0   7  24         23.85         -6.31        27.67 o                         
   1   7  24          1.31         -2.72        27.38 o                         
   2   7  24         36.48         49.04        23.74 o                         
   3   7  24         54.19         81.91        23.15 o                         
   4   7  24          2.27         68.47        23.29 o                         
   0   8  24         69.79         30.01        30.88 o                         
   1   8  24          0.67        -13.82        32.74 o                         
   2   8  24         37.03        115.57        29.39 o                         
   3   8  24         90.59         99.45        39.50 o                         
   0   9  24          0.63         45.97        38.94 o                         
   1   9  24          1.87        -20.54        34.56 o                         
   2   0  25         42.63         25.45        26.17 o                         
   4   0  25        368.87        337.35        42.50 o                         
   6   0  25          8.30         30.24        44.34 o                         
   1   1  25        367.30        224.47        20.76 o                         
   2   1  25          4.35        -17.73        17.73 o                         
   3   1  25         88.34         44.00        20.92 o                         
   4   1  25         12.87        -20.91        20.91 o                         
   5   1  25        103.10         90.16        37.64 o                         
   1   2  25        165.84        154.52        18.02 o                         
   2   2  25        305.16        310.63        25.91 o                         
   3   2  25          7.75        -20.07        20.07 o                         
   4   2  25         16.39         29.28        29.39 o                         
   5   2  25         27.08        -10.06        41.24 o                         
   1   3  25        946.50        853.47        45.37 o                         
   2   3  25         16.54         -3.80        22.28 o                         
   3   3  25         31.68          5.12        23.42 o                         
   4   3  25        149.03        115.60        34.51 o                         
   5   3  25          1.01        -10.37        21.11 o                         
   1   4  25        331.97        274.69        22.70 o                         
   2   4  25         69.53        110.18        28.05 o                         
   3   4  25          2.56         41.08        22.97 o                         
   4   4  25         68.28         20.26        19.46 o                         
   5   4  25         29.04         34.22        48.20 o                         
   1   5  25        111.01        108.91        22.26 o                         
   2   5  25         92.01        108.09        22.71 o                         
   3   5  25        106.20         98.29        18.64 o                         
   4   5  25        222.90        207.42        27.40 o                         
   5   5  25         16.03         35.46        24.34 o                         
   1   6  25         11.50         47.91        22.39 o                         
   2   6  25        436.65        502.62        41.34 o                         
   3   6  25          8.24         39.36        20.48 o                         
   4   6  25        171.63        191.34        26.21 o                         
   1   7  25         11.44         18.79        20.92 o                         
   2   7  25          6.79         15.18        36.95 o                         
   3   7  25         93.34         91.66        35.00 o                         
   1   8  25          0.40         56.21        27.54 o                         
   2   8  25        163.20        253.91        35.37 o                         
   0   0  26         14.39        -20.96        20.96 o                         
   2   0  26        751.06        956.39       123.57 o                         
   4   0  26         18.28         -5.69        34.22 o                         
   0   1  26        436.45        437.52        42.55 o                         
   1   1  26        297.32        208.34        20.81 o                         
   2   1  26        411.24        397.35        28.31 o                         
   3   1  26         41.91         -1.28        20.85 o                         
   4   1  26         14.15        -14.11        22.25 o                         
   5   1  26         10.88          0.37        33.89 o                         
   0   2  26        771.10       1027.77        60.11 o                         
   1   2  26        608.17        706.16        40.51 o                         
   2   2  26        113.62        122.30        20.82 o                         
   3   2  26          7.74        -21.14        21.14 o                         
   4   2  26         88.32         63.87        26.52 o                         
   5   2  26          8.24        -32.00        32.00 o                         
   0   3  26       2318.39       3038.27       164.70 o                         
   1   3  26        504.64        502.44        33.63 o                         
   2   3  26          3.89         -0.29        29.43 o                         
   3   3  26         13.49        -21.83        21.83 o                         
   4   3  26          9.19        -18.00        26.27 o                         
   5   3  26          0.08        -40.71        40.71 o                         
   0   4  26        190.79        214.67        23.62 o                         
   1   4  26        763.12        749.76        54.41 o                         
   2   4  26         34.28         18.90        21.71 o                         
   3   4  26        260.58        211.24        28.13 o                         
   4   4  26        106.96        121.76        23.17 o                         
   5   4  26          8.28         20.77        24.92 o                         
   0   5  26        165.31        244.68        25.95 o                         
   1   5  26         16.80         39.19        21.37 o                         
   2   5  26        216.37        193.28        26.71 o                         
   3   5  26        135.04        144.31        25.06 o                         
   4   5  26         51.58         71.53        22.27 o                         
   0   6  26        121.29        206.81        31.08 o                         
   1   6  26         17.72         37.35        21.47 o                         
   2   6  26         14.72         49.09        24.15 o                         
   3   6  26          5.54         17.12        20.74 o                         
   4   6  26        184.19        347.35        35.00 o                         
   0   7  26         60.19         55.32        35.28 o                         
   1   7  26         17.63         34.18        25.73 o                         
   2   7  26         82.29        104.17        29.07 o                         
   3   7  26         76.79         88.77        30.40 o                         
   0   8  26          9.20        -24.79        34.91 o                         
   1   8  26         13.25         68.41        27.57 o                         
   2   8  26          9.05          2.82        35.17 o                         
   2   0  27        224.23        278.18        51.13 o                         
   4   0  27          4.85        -20.47        64.54 o                         
   1   1  27         84.21         58.34        20.21 o                         
   2   1  27          2.79          6.91        19.87 o                         
   3   1  27         10.41        -21.43        21.43 o                         
   4   1  27          4.53        -15.14        23.30 o                         
   5   1  27         13.31         16.15        31.79 o                         
   1   2  27        676.70        684.85        46.19 o                         
   2   2  27          5.63        -18.21        20.06 o                         
   3   2  27         26.19         18.41        24.56 o                         
   4   2  27        102.59         86.23        32.22 o                         
   5   2  27         51.80        -11.36        43.22 o                         
   1   3  27         25.88         90.81        20.64 o                         
   2   3  27        158.39        172.49        24.36 o                         
   3   3  27        110.79        111.29        28.03 o                         
   4   3  27         43.20         10.44        27.89 o                         
   5   3  27         21.27         32.03        34.23 o                         
   1   4  27        341.48        357.07        56.01 o                         
   2   4  27         30.74         22.18        22.73 o                         
   3   4  27        366.06        348.40        48.05 o                         
   4   4  27         24.40         20.71        25.27 o                         
   1   5  27         74.88         93.63        26.00 o                         
   2   5  27        146.52        140.74        25.75 o                         
   3   5  27          8.36         47.10        24.32 o                         
   4   5  27          1.10         25.05        22.07 o                         
   1   6  27         44.50         48.23        22.65 o                         
   2   6  27         19.66         15.83        26.67 o                         
   3   6  27          2.40         14.03        21.88 o                         
   1   7  27         22.84         31.45        25.07 o                         
   2   7  27          0.91         24.59        26.87 o                         
   0   0  28        196.63        182.29        28.79 o                         
   2   0  28        152.09        181.79        32.76 o                         
   4   0  28         70.39         27.35        32.87 o                         
   0   1  28        370.83        497.81        42.35 o                         
   1   1  28         47.19         21.72        18.26 o                         
   2   1  28          7.19        -11.53        20.23 o                         
   3   1  28         24.86          3.09        29.29 o                         
   4   1  28          1.71        -23.82        23.82 o                         
   5   1  28         20.15          9.59        32.61 o                         
   0   2  28       1163.53       1388.95        98.39 o                         
   1   2  28        249.52        247.60        22.29 o                         
   2   2  28          1.64        -20.87        20.87 o                         
   3   2  28         79.46         52.43        28.36 o                         
   4   2  28         60.47          2.13        39.21 o                         
   0   3  28        593.06        582.15        42.30 o                         
   1   3  28        327.94        450.90        56.31 o                         
   2   3  28        178.20        192.98        26.66 o                         
   3   3  28        137.00        149.08        28.31 o                         
   4   3  28        113.63         45.02        42.45 o                         
   0   4  28         21.84         26.31        19.66 o                         
   1   4  28          8.26         81.85        19.05 o                         
   2   4  28          8.78          4.04        23.60 o                         
   3   4  28         83.02        107.60        26.44 o                         
   4   4  28        100.28        117.12        23.33 o                         
   0   5  28        275.76        185.62        25.32 o                         
   1   5  28         81.25        133.61        23.71 o                         
   2   5  28         13.78         46.99        25.57 o                         
   3   5  28         51.15        101.61        34.80 o                         
   0   6  28         79.84         71.28        23.96 o                         
   1   6  28         60.27         72.43        23.56 o                         
   2   6  28         20.61         11.39        26.81 o                         
   3   6  28          8.05         31.98        24.59 o                         
   0   7  28         26.08         47.80        53.95 o                         
   1   7  28          8.78         38.52        24.22 o                         
   2   0  29         12.69         -3.74        37.63 o                         
   4   0  29        375.47        350.44        47.10 o                         
   1   1  29         98.07         59.69        20.29 o                         
   2   1  29         98.90        114.26        22.98 o                         
   3   1  29        182.29        158.48        26.65 o                         
   4   1  29         27.62        -22.00        48.62 o                         
   1   2  29         36.05         92.55        19.92 o                         
   2   2  29         90.78        109.08        22.97 o                         
   3   2  29        100.14        142.88        31.52 o                         
   4   2  29         30.04         33.65        54.24 o                         
   1   3  29        300.23        287.90        28.57 o                         
   2   3  29        102.94        112.82        33.84 o                         
   3   3  29        356.55        318.56        30.97 o                         
   4   3  29          6.33        -30.54        34.47 o                         
   1   4  29         81.50         75.89        22.27 o                         
   2   4  29         33.22         66.49        25.34 o                         
   3   4  29         43.73         87.66        30.89 o                         
   1   5  29         23.98         61.44        22.55 o                         
   2   5  29         43.37         60.17        24.87 o                         
   3   5  29        142.50        174.52        32.48 o                         
   1   6  29          5.64         43.54        25.92 o                         
   2   6  29         13.50         36.43        28.24 o                         
   2   0  30          2.86        -29.66        29.66 o                         
   4   0  30         13.35        -21.39        72.91 o                         
   0   1  30        259.24        281.13        26.66 o                         
   1   1  30         78.73         97.51        22.72 o                         
   2   1  30        125.51         89.15        30.77 o                         
   3   1  30         32.57          2.86        52.28 o                         
   4   1  30         54.22         25.88        42.79 o                         
   0   2  30         63.35         77.71        20.16 o                         
   1   2  30         87.02        107.56        25.39 o                         
   2   2  30        478.24        632.68        42.25 o                         
   3   2  30        189.24        251.30        41.96 o                         
   4   2  30         44.80         60.06        46.50 o                         
   0   3  30         12.68         37.06        26.73 o                         
   1   3  30        123.93        146.55        20.90 o                         
   2   3  30        276.08        408.95        40.61 o                         
   3   3  30        105.28        160.53        30.47 o                         
   0   4  30         71.49        120.21        23.16 o                         
   1   4  30         34.58         66.46        22.43 o                         
   2   4  30        149.65        158.32        27.30 o                         
   3   4  30        302.23        263.68        37.76 o                         
   0   5  30          7.69         67.98        34.23 o                         
   1   5  30         27.92         42.20        25.32 o                         
   2   5  30          8.75         28.84        26.87 o                         
   0   6  30        105.08        134.97        62.81 o                         
   1   6  30          5.93         59.57        36.78 o                         
   2   0  31         65.11          2.39        72.18 o                         
   1   1  31         24.02          6.89        28.57 o                         
   2   1  31        250.99        260.61        27.30 o                         
   3   1  31          4.91        -15.54        38.92 o                         
   1   2  31         24.00         62.18        24.18 o                         
   2   2  31         19.50         57.10        25.65 o                         
   3   2  31        382.37        384.15        37.70 o                         
   1   3  31          1.39         43.21        21.45 o                         
   2   3  31        373.99        426.01        39.40 o                         
   3   3  31          1.34         65.67        65.02 o                         
   1   4  31         31.48         21.63        22.72 o                         
   2   4  31         12.52         33.93        28.44 o                         
   1   5  31         27.09         30.71        26.78 o                         
   2   0  32          4.83        -25.91        68.19 o                         
   0   1  32        100.34        166.41        28.39 o                         
   1   1  32          8.38          4.04        27.26 o                         
   2   1  32         53.83         17.93        41.17 o                         
   3   1  32          5.31        -29.36        50.22 o                         
   0   2  32         62.96        105.83        25.60 o                         
   1   2  32         47.50         84.65        24.51 o                         
   2   2  32        122.95        124.97        27.54 o                         
   0   3  32        152.22        197.01        24.69 o                         
   1   3  32         36.68         63.17        20.83 o                         
   2   3  32         31.29         66.21        40.68 o                         
   0   4  32         23.89        102.86        26.12 o                         
   1   4  32         46.28         74.68        24.31 o                         
   2   0  33        162.68        153.97        39.24 o                         
   1   1  33         16.35         18.82        25.03 o                         
   2   1  33         36.22          1.68        44.91 o                         
   1   2  33         71.76         82.03        25.37 o                         
   2   2  33        104.96        129.25        42.40 o                         
   1   3  33          8.25         62.55        25.73 o                         
   0   1  34         56.49         88.09        24.62 o                         
   1   1  34          3.97         41.98        39.61 o                         
                                                                                
