# Supplementary material for: The phase transitions of 4-aminopyridine-based indolocarbazoles: twinning, local- and pseudo-symmetry
Source: Acta Crystallogr B Struct Sci Cryst Eng Mater. 2019 Jan 24;75(Pt 1):97–106. doi: 10.1107/S2052520618017341 (PMC6457041; doi:10.1107/S2052520618017341)
Supplement: Supplementary file 5 [file b-75-00097-5NICz-HTsup5.hkl]

data_5NICz-HT
#5_270                                                                      
_shelx_title ' '                                                                
_shelx_refln_list_code          4                                               
_shelx_F_calc_maximum      348.57                                               
_exptl_crystal_F_000      1008.00                                               
_reflns_d_resolution_high  0.7587                                               
                                                                                
loop_                                                                           
 _space_group_symop_operation_xyz                                               
 'x, y, z'                                                                      
 '-x+1/2, y+1/2, -z'                                                            
 '-x, -y, -z'                                                                   
 'x-1/2, -y-1/2, z'                                                             
                                                                                
_cell_length_a     8.2204                                                       
_cell_length_b    10.8980                                                       
_cell_length_c    26.9050                                                       
_cell_angle_alpha  90.000                                                       
_cell_angle_beta   98.691                                                       
_cell_angle_gamma  90.000                                                       
                                                                                
_shelx_F_squared_multiplier     1.000                                           
                                                                                
loop_                                                                           
 _refln_index_h                                                                 
 _refln_index_k                                                                 
 _refln_index_l                                                                 
 _refln_F_squared_calc                                                          
 _refln_F_squared_meas                                                          
 _refln_F_squared_sigma                                                         
 _refln_observed_status                                                         
   2   0   0       1319.89       1549.12        53.29 o                         
   4   0   0         32.97         30.36         8.15 o                         
   6   0   0         67.18         76.51         9.94 o                         
   8   0   0         50.23         59.63        13.25 o                         
  10   0   0         19.34        -38.86        38.86 o                         
   1   1   0       2193.91        781.01        24.62 o                         
   2   1   0        206.47        238.28        10.61 o                         
   3   1   0       1194.78        967.60        19.47 o                         
   4   1   0         15.84         24.14         2.99 o                         
   5   1   0         90.69         81.74         6.47 o                         
   6   1   0          9.55         11.84         6.32 o                         
   7   1   0         21.05         25.66         8.65 o                         
   8   1   0         78.94         73.05        11.61 o                         
   9   1   0         12.95         -3.97        12.95 o                         
  10   1   0          6.02        -20.55        21.49 o                         
   0   2   0       8144.57       8845.89       306.87 o                         
   1   2   0        564.34        190.27        10.62 o                         
   2   2   0        104.22        110.02         4.31 o                         
   3   2   0        555.60        471.69        11.42 o                         
   4   2   0          2.42         -1.47         2.94 o                         
   5   2   0        445.37        460.20        16.78 o                         
   6   2   0         17.06         20.97         5.65 o                         
   7   2   0         11.06         14.50         7.58 o                         
   8   2   0         85.40         66.80         9.64 o                         
   9   2   0         46.64         46.01        13.62 o                         
  10   2   0         56.71         55.10        17.58 o                         
   1   3   0        995.82        646.40        16.95 o                         
   2   3   0        187.85        202.23         5.77 o                         
   3   3   0        441.27        383.51        11.40 o                         
   4   3   0        583.26        712.37        15.56 o                         
   5   3   0          7.28         17.83         4.35 o                         
   6   3   0          0.99         13.03         6.00 o                         
   7   3   0          7.47         -0.90         8.40 o                         
   8   3   0          2.80         -1.17         9.91 o                         
   9   3   0        132.09        135.82        18.23 o                         
  10   3   0          3.93        -17.22        20.95 o                         
   0   4   0        354.67        396.41        15.57 o                         
   1   4   0        615.78        453.18        19.92 o                         
   2   4   0        303.13        343.66         8.80 o                         
   3   4   0        216.04        179.91        11.71 o                         
   4   4   0        151.62        173.85         6.15 o                         
   5   4   0        250.75        271.72        16.07 o                         
   6   4   0        100.94         91.37         7.59 o                         
   7   4   0        125.34        121.73        12.77 o                         
   8   4   0         68.71         44.13        10.34 o                         
   9   4   0          9.25         -8.30        18.28 o                         
  10   4   0         14.44          6.38        26.31 o                         
   1   5   0       2237.68       2199.26        51.40 o                         
   2   5   0        325.43        445.94        11.05 o                         
   3   5   0        447.14        451.72        13.71 o                         
   4   5   0       2556.30       3098.29        68.87 o                         
   5   5   0         26.15         39.96         4.93 o                         
   6   5   0        293.60        305.66        12.83 o                         
   7   5   0          9.20         16.70         7.15 o                         
   8   5   0         20.51          6.30         9.40 o                         
   9   5   0          5.47        -10.15        17.84 o                         
  10   5   0          8.86        -17.18        21.14 o                         
   0   6   0        645.94        666.26        25.80 o                         
   1   6   0        139.68        150.45         7.93 o                         
   2   6   0        786.25        909.96        25.97 o                         
   3   6   0         49.06         47.96         4.14 o                         
   4   6   0         12.89          9.47         5.11 o                         
   5   6   0         29.42         22.59         5.50 o                         
   6   6   0         14.87         14.98         7.63 o                         
   7   6   0        214.06        204.46        11.69 o                         
   8   6   0         18.51         18.25        10.89 o                         
   9   6   0          2.04         10.50        20.07 o                         
   1   7   0        292.09        316.41        13.61 o                         
   2   7   0        430.08        421.98        14.94 o                         
   3   7   0        185.03        197.51         8.47 o                         
   4   7   0          1.63          3.95         4.59 o                         
   5   7   0         30.00         21.64         7.54 o                         
   6   7   0         93.04        127.37         9.29 o                         
   7   7   0         23.84         27.92         9.89 o                         
   8   7   0         34.14         27.89        17.13 o                         
   9   7   0         16.61         24.97        17.54 o                         
   0   8   0       1339.09       1558.38        79.57 o                         
   1   8   0        131.68        122.92         9.38 o                         
   2   8   0         11.33         23.44         7.29 o                         
   3   8   0        328.31        309.06        14.74 o                         
   4   8   0         16.45         15.57         5.76 o                         
   5   8   0        176.13        174.85        10.85 o                         
   6   8   0         10.85          4.37         8.29 o                         
   7   8   0        111.84        135.18        11.94 o                         
   8   8   0         31.73         33.66        21.09 o                         
   1   9   0        144.25        128.13        10.66 o                         
   2   9   0        616.33        650.01        27.10 o                         
   3   9   0          5.79         25.32         8.41 o                         
   4   9   0        288.35        308.20        15.36 o                         
   5   9   0         27.01         34.60        11.88 o                         
   6   9   0          2.77         46.53         9.86 o                         
   7   9   0         21.76         28.79        10.33 o                         
   8   9   0          3.75         10.49        15.19 o                         
   0  10   0        902.42        763.27        44.07 o                         
   1  10   0         53.37         69.53        10.51 o                         
   2  10   0        572.79        532.20        24.27 o                         
   3  10   0         72.53         61.96         9.43 o                         
   4  10   0         10.52          4.63         8.80 o                         
   5  10   0         36.64         36.90        12.10 o                         
   6  10   0          2.48          5.10         9.80 o                         
   7  10   0         12.21          7.43        17.06 o                         
   1  11   0         16.26          4.21        10.52 o                         
   2  11   0         40.20         32.80        10.58 o                         
   3  11   0          9.87          4.48         9.37 o                         
   4  11   0         15.68         11.41         9.56 o                         
   5  11   0          5.82          0.17         9.17 o                         
   6  11   0         16.80         21.81        13.34 o                         
   0  12   0         56.03         43.90        15.91 o                         
   1  12   0          6.19         13.39        10.43 o                         
   2  12   0         15.40          2.19        10.95 o                         
   3  12   0          4.94          2.12        10.45 o                         
   4  12   0          0.21         -0.71        10.34 o                         
   5  12   0          6.53         10.49        13.55 o                         
   1  13   0          3.66          7.40        12.29 o                         
   2  13   0         15.66         11.63        15.52 o                         
   3  13   0         19.84         24.67        11.90 o                         
   4  13   0         31.62         40.42        11.96 o                         
   0  14   0          1.48        -16.64        18.87 o                         
   1  14   0          1.74        -10.70        12.88 o                         
   2  14   0         45.80         49.30        13.15 o                         
 -10   0   1         10.13          2.13        25.11 o                         
  -8   0   1        114.09         90.19        14.20 o                         
  -6   0   1        503.01        684.93        33.42 o                         
  -4   0   1        628.94        678.12        21.28 o                         
  -2   0   1        364.58        239.00         9.90 o                         
   0   0   1          4.90          0.00         0.66 o                         
   2   0   1      26616.87      33478.43       877.19 o                         
   4   0   1       1901.34       2277.50        65.88 o                         
   6   0   1         76.84        100.86        10.88 o                         
   8   0   1         68.21         84.51        22.07 o                         
  10   0   1         21.87        -40.48        40.48 o                         
 -10   1   1          0.66        -17.64        17.64 o                         
  -9   1   1         11.01          5.89        12.95 o                         
  -8   1   1          9.62         18.17        10.39 o                         
  -7   1   1         64.62         69.90         9.13 o                         
  -6   1   1        230.92        257.70        13.25 o                         
  -5   1   1         16.55         17.36         5.43 o                         
  -4   1   1        194.86        228.27         6.79 o                         
  -3   1   1        622.95        463.88        11.15 o                         
  -2   1   1       3203.84       3197.32        70.56 o                         
  -1   1   1       2014.10        663.52        29.03 o                         
   0   1   1          1.35          0.19         1.16 o                         
   1   1   1       2365.53       1487.63        42.31 o                         
   2   1   1      13019.92      15212.66       292.44 o                         
   3   1   1       1129.81        915.87        19.18 o                         
   4   1   1        270.24        303.03         7.45 o                         
   5   1   1        444.32        444.89        13.87 o                         
   6   1   1         80.45         77.62         5.98 o                         
   7   1   1         63.47         43.38         9.00 o                         
   8   1   1          4.79         10.22        11.18 o                         
   9   1   1         68.38         44.14        13.39 o                         
  10   1   1         42.80        -16.89        27.20 o                         
 -10   2   1         76.25         40.83        16.72 o                         
  -9   2   1         41.63         17.44        13.60 o                         
  -8   2   1          6.82         13.52        10.85 o                         
  -7   2   1         32.86         36.83         9.45 o                         
  -6   2   1          0.42         14.13         5.87 o                         
  -5   2   1         67.54         72.26         6.10 o                         
  -4   2   1         12.26         11.21         2.87 o                         
  -3   2   1         71.82         52.00         5.80 o                         
  -2   2   1          3.25          5.96         1.79 o                         
  -1   2   1        549.86        201.28         8.91 o                         
   0   2   1          0.28         -2.64         2.64 o                         
   1   2   1       3918.51       2559.32        81.34 o                         
   2   2   1        172.22        165.60         4.66 o                         
   3   2   1        841.24        775.36        14.66 o                         
   4   2   1         85.15         94.54         4.21 o                         
   5   2   1        649.22        705.27        19.90 o                         
   6   2   1        266.84        293.81        14.40 o                         
   7   2   1         44.98         39.50         8.50 o                         
   8   2   1          3.07          4.53         8.86 o                         
   9   2   1         41.70         43.38        15.18 o                         
  10   2   1         87.35         57.98        17.43 o                         
 -10   3   1         26.01         11.58        17.50 o                         
  -9   3   1         70.43         66.70        15.31 o                         
  -8   3   1         50.44         27.77        10.22 o                         
  -7   3   1          9.43         -0.44         7.90 o                         
  -6   3   1         89.53        110.55         7.50 o                         
  -5   3   1        217.68        186.25         9.07 o                         
  -4   3   1        364.08        440.87        11.70 o                         
  -3   3   1        709.73        656.64        15.34 o                         
  -2   3   1        461.87        498.70        11.29 o                         
  -1   3   1        851.07        492.54        15.65 o                         
   0   3   1          1.67         -0.73         2.30 o                         
   1   3   1        256.66        125.95         8.80 o                         
   2   3   1        663.44        752.22        16.49 o                         
   3   3   1         36.21         33.28         2.98 o                         
   4   3   1         86.33         93.35         3.56 o                         
   5   3   1        178.67        182.35         7.40 o                         
   6   3   1          8.20         15.13         6.16 o                         
   7   3   1         14.22          4.26         8.37 o                         
   8   3   1         14.89         12.37         9.92 o                         
   9   3   1        106.66        105.23        17.33 o                         
  10   3   1         47.57         17.87        36.27 o                         
 -10   4   1          2.32          0.76        25.37 o                         
  -9   4   1          3.82         -9.58        14.95 o                         
  -8   4   1          3.42         -0.76        12.67 o                         
  -7   4   1         85.25         69.48         8.38 o                         
  -6   4   1          8.16         13.39         6.56 o                         
  -5   4   1        147.22        139.26        10.02 o                         
  -4   4   1        197.29        226.86         6.76 o                         
  -3   4   1        869.55        820.78        20.17 o                         
  -2   4   1          9.69         10.96         2.63 o                         
  -1   4   1        691.52        512.04        17.41 o                         
   0   4   1          2.39          3.02         3.24 o                         
   1   4   1       1503.98       1347.12        30.41 o                         
   2   4   1         89.52         91.90         3.65 o                         
   3   4   1          3.20         13.57         4.52 o                         
   4   4   1         22.99         20.97         3.32 o                         
   5   4   1        259.09        253.45         9.71 o                         
   6   4   1         36.97         49.02         6.50 o                         
   7   4   1         17.58          9.68         8.17 o                         
   8   4   1         47.91         37.35        10.33 o                         
   9   4   1         41.73         23.49        15.08 o                         
  10   4   1         37.58         25.98        19.42 o                         
 -10   5   1          6.73          7.67        22.76 o                         
  -9   5   1          7.27        -20.33        20.33 o                         
  -8   5   1         28.47         11.68         9.42 o                         
  -7   5   1          8.16         18.17         8.25 o                         
  -6   5   1        118.88        139.24         8.44 o                         
  -5   5   1          4.53         10.24         4.58 o                         
  -4   5   1        212.11        296.03        17.95 o                         
  -3   5   1        748.33        676.20        18.41 o                         
  -2   5   1       1549.49       1899.72        40.56 o                         
  -1   5   1       1946.49       1890.46        44.55 o                         
   0   5   1         33.20         36.83         3.55 o                         
   1   5   1        963.47        949.11        28.04 o                         
   2   5   1        327.59        410.86        10.45 o                         
   3   5   1         38.12         45.61         4.28 o                         
   4   5   1        209.54        252.48        16.14 o                         
   5   5   1        110.79         97.25         8.35 o                         
   6   5   1         43.30         36.42         6.69 o                         
   7   5   1         43.32         40.15         7.89 o                         
   8   5   1         16.63          7.57        11.46 o                         
   9   5   1          2.06        -14.97        14.97 o                         
  -9   6   1          1.07         10.23        20.35 o                         
  -8   6   1         28.53         11.12        10.86 o                         
  -7   6   1        170.05        148.69        10.31 o                         
  -6   6   1         25.88         36.30         8.09 o                         
  -5   6   1          9.95          9.29         5.40 o                         
  -4   6   1          0.00          2.83         4.39 o                         
  -3   6   1         27.91         15.65         3.73 o                         
  -2   6   1         33.76         55.23         8.42 o                         
  -1   6   1        123.21        135.24         7.03 o                         
   0   6   1          5.28         11.05         3.95 o                         
   1   6   1        448.34        537.42        18.20 o                         
   2   6   1         36.15         54.61         6.92 o                         
   3   6   1        220.94        237.88        13.31 o                         
   4   6   1         20.25         19.68         4.67 o                         
   5   6   1          9.00          5.04         5.45 o                         
   6   6   1          8.98          4.03         7.89 o                         
   7   6   1         67.59         97.80         9.12 o                         
   8   6   1         62.34         43.16        13.64 o                         
   9   6   1          5.15        -21.81        32.62 o                         
  -9   7   1         32.25         15.82        17.08 o                         
  -8   7   1        221.47        232.47        16.27 o                         
  -7   7   1          4.52         23.32         9.50 o                         
  -6   7   1        264.43        299.86        13.96 o                         
  -5   7   1          8.33         -7.22         7.22 o                         
  -4   7   1          5.69          3.22         6.65 o                         
  -3   7   1        166.98        156.85         9.39 o                         
  -2   7   1         34.23         56.42         5.86 o                         
  -1   7   1        252.22        276.24        15.18 o                         
   0   7   1          1.27         -0.66         5.12 o                         
   1   7   1        114.33        134.39        14.72 o                         
   2   7   1         13.47         17.24         6.37 o                         
   3   7   1         27.62         28.94         5.15 o                         
   4   7   1         36.30         40.41         6.70 o                         
   5   7   1         23.62         14.27         7.58 o                         
   6   7   1         44.51         63.97         8.50 o                         
   7   7   1        105.87         93.45        10.13 o                         
   8   7   1          1.76         -1.65        16.42 o                         
   9   7   1          2.77         11.49        22.07 o                         
  -8   8   1          8.94         15.46        13.12 o                         
  -7   8   1        120.54        114.33        11.47 o                         
  -6   8   1         17.12         12.58         8.99 o                         
  -5   8   1        112.74        121.96        10.58 o                         
  -4   8   1         75.73         85.87         6.13 o                         
  -3   8   1        179.08        163.73        10.35 o                         
  -2   8   1          0.03         -0.30         7.17 o                         
  -1   8   1        145.36        129.55         9.67 o                         
   0   8   1         40.84         71.87        19.17 o                         
   1   8   1        136.43        114.45         9.03 o                         
   2   8   1        279.73        292.07        15.35 o                         
   3   8   1        274.93        291.18        13.28 o                         
   4   8   1         29.32         40.09         6.29 o                         
   5   8   1         45.77         28.85         8.40 o                         
   6   8   1        143.85        157.82        10.82 o                         
   7   8   1         21.81         23.14        10.85 o                         
   8   8   1         21.90         29.51        12.56 o                         
  -8   9   1          4.82         16.94        14.65 o                         
  -7   9   1         17.78         16.75         9.79 o                         
  -6   9   1         12.17         26.56         9.50 o                         
  -5   9   1         67.79         74.14         9.74 o                         
  -4   9   1          8.70         42.48         8.07 o                         
  -3   9   1         58.36         72.03         9.15 o                         
  -2   9   1        431.71        475.68        21.98 o                         
  -1   9   1        136.55        130.85        10.82 o                         
   0   9   1          6.88         57.85         9.33 o                         
   1   9   1        437.60        372.55        28.52 o                         
   2   9   1        264.30        342.62        19.63 o                         
   3   9   1         90.87         81.77         9.30 o                         
   4   9   1        548.17        580.40        21.66 o                         
   5   9   1         38.88         45.94        10.56 o                         
   6   9   1         70.67         56.66        11.12 o                         
   7   9   1         95.21         88.87        11.38 o                         
   8   9   1          9.54         29.50        15.20 o                         
  -7  10   1         16.41         18.70        16.59 o                         
  -6  10   1          7.02         18.72        10.83 o                         
  -5  10   1         43.06         31.72        10.04 o                         
  -4  10   1         11.99         10.61         8.71 o                         
  -3  10   1          3.17         -8.80         8.80 o                         
  -2  10   1         90.10        109.86        11.12 o                         
  -1  10   1         58.58         73.94        10.37 o                         
   0  10   1         51.89         37.89        10.00 o                         
   1  10   1        230.48        239.49        14.73 o                         
   2  10   1        196.79        191.77        13.47 o                         
   3  10   1        182.59        158.05        11.33 o                         
   4  10   1          4.05         11.52        10.71 o                         
   5  10   1          6.76         15.81        10.22 o                         
   6  10   1          0.22         14.57        11.02 o                         
   7  10   1          0.22        -12.59        12.59 o                         
  -6  11   1         27.57         40.02        13.31 o                         
  -5  11   1          3.19         19.52        12.29 o                         
  -4  11   1         21.78         15.19         9.58 o                         
  -3  11   1          6.91          1.09         9.43 o                         
  -2  11   1          9.99          5.63        10.00 o                         
  -1  11   1         14.54          5.65         9.76 o                         
   0  11   1          0.38          3.17         9.76 o                         
   1  11   1          7.31          3.28        10.00 o                         
   2  11   1         15.03          0.36         9.90 o                         
   3  11   1          8.79         -1.91         9.25 o                         
   4  11   1         57.31         67.58        10.10 o                         
   5  11   1          8.80         10.74         9.89 o                         
   6  11   1         36.59         46.31        13.55 o                         
  -5  12   1          9.72         15.53        13.44 o                         
  -4  12   1          1.78        -10.16        10.21 o                         
  -3  12   1          7.73         -7.12        10.64 o                         
  -2  12   1          2.67          4.41        11.02 o                         
  -1  12   1          5.97          9.92        10.98 o                         
   0  12   1          9.30         18.94        10.98 o                         
   1  12   1         33.24         49.30        11.40 o                         
   2  12   1          0.42        -13.28        13.56 o                         
   3  12   1          3.31          3.00        10.59 o                         
   4  12   1          1.79         -2.28        10.37 o                         
   5  12   1          4.39         10.13        13.47 o                         
  -4  13   1         14.10         29.57        11.82 o                         
  -3  13   1         30.59         26.70        12.22 o                         
  -2  13   1         22.29         19.74        12.22 o                         
  -1  13   1          3.18         -6.75        12.06 o                         
   0  13   1         20.10          9.34        12.06 o                         
   1  13   1          2.67          8.14        11.94 o                         
   2  13   1          8.80          4.36        11.65 o                         
   3  13   1          4.98         14.00        11.27 o                         
   4  13   1         23.18         30.22        11.48 o                         
  -2  14   1         25.13          7.26        24.37 o                         
  -1  14   1          2.04         -2.41        13.27 o                         
   0  14   1          0.46         -0.27        13.27 o                         
   1  14   1         11.08          4.08        13.17 o                         
   2  14   1         48.18         63.51        12.91 o                         
 -10   0   2         14.99         -9.54        26.04 o                         
  -8   0   2          6.17         16.84        13.33 o                         
  -6   0   2         31.16         49.80         8.69 o                         
  -4   0   2        686.16        879.11        26.83 o                         
  -2   0   2       1285.33       1564.63        44.95 o                         
   2   0   2       4438.11       4141.68       109.03 o                         
   4   0   2        183.18        237.45        11.55 o                         
   6   0   2         46.51         45.51         8.92 o                         
   8   0   2         13.02         31.96        13.00 o                         
  10   0   2         10.90         -5.90        33.20 o                         
 -10   1   2          8.99         -0.28        16.90 o                         
  -9   1   2          6.45          1.55        12.71 o                         
  -8   1   2         36.36         34.12        10.53 o                         
  -7   1   2        140.68        108.11        10.71 o                         
  -6   1   2         26.43         32.30         6.56 o                         
  -5   1   2        341.89        357.97        22.03 o                         
  -4   1   2          0.17          0.41         2.91 o                         
  -3   1   2        717.96        567.23        12.34 o                         
  -2   1   2        225.38        241.92        11.52 o                         
  -1   1   2       2039.85        778.60        27.53 o                         
   0   1   2      38508.55      45811.13       845.77 o                         
   1   1   2       2720.05       1712.76        60.26 o                         
   2   1   2       9354.15      11534.56       188.61 o                         
   3   1   2        671.68        632.32        13.73 o                         
   4   1   2         79.11         80.82         4.75 o                         
   5   1   2        371.00        378.95        12.99 o                         
   6   1   2         18.27         12.20         5.17 o                         
   7   1   2         47.60         21.31         8.02 o                         
   8   1   2          2.85          2.24         8.67 o                         
   9   1   2         76.10         94.15        15.27 o                         
  10   1   2         30.23        -30.77        30.77 o                         
 -10   2   2          0.56        -12.98        16.57 o                         
  -9   2   2          7.71          8.89        12.77 o                         
  -8   2   2         31.91         20.57        11.51 o                         
  -7   2   2        230.51        231.31        33.82 o                         
  -6   2   2        214.75        214.59        15.20 o                         
  -5   2   2         10.24         10.84         5.44 o                         
  -4   2   2        506.70        451.55        11.67 o                         
  -3   2   2         82.69         51.92         4.07 o                         
  -2   2   2        107.07        101.68         4.21 o                         
  -1   2   2       4038.95       2216.93        54.39 o                         
   0   2   2       2137.46       2319.88        51.31 o                         
   1   2   2       8616.64       6001.64       138.86 o                         
   2   2   2        753.75        784.99        16.31 o                         
   3   2   2        404.35        324.58         6.92 o                         
   4   2   2        181.07        202.73         6.09 o                         
   5   2   2        207.31        242.64        11.06 o                         
   6   2   2         56.93         95.12         7.97 o                         
   7   2   2         17.88         20.09         7.85 o                         
   8   2   2          5.59          0.28         9.37 o                         
   9   2   2         70.95         68.68        14.41 o                         
  10   2   2          1.48        -12.59        16.37 o                         
 -10   3   2         17.96         -4.91        16.89 o                         
  -9   3   2          8.64         -1.58        15.25 o                         
  -8   3   2         51.69         31.02         9.74 o                         
  -7   3   2        133.57        130.55        10.45 o                         
  -6   3   2         98.96         88.33         6.96 o                         
  -5   3   2        153.16        167.18        10.63 o                         
  -4   3   2          7.76         13.90         3.30 o                         
  -3   3   2        825.15        812.54        17.96 o                         
  -2   3   2        177.85        192.21         7.42 o                         
  -1   3   2        280.16        141.51         6.18 o                         
   0   3   2        553.00        535.81        13.12 o                         
   1   3   2         45.00         40.51         2.64 o                         
   2   3   2        944.03       1142.39        24.58 o                         
   3   3   2        268.04        226.74         6.77 o                         
   4   3   2        281.94        286.56         6.87 o                         
   5   3   2        449.00        434.76        13.90 o                         
   6   3   2         11.51         15.48         5.62 o                         
   7   3   2         64.22         60.33         7.71 o                         
   8   3   2         19.20         21.83         9.72 o                         
   9   3   2         65.44         92.48        15.11 o                         
  10   3   2         23.99        -10.43        24.21 o                         
 -10   4   2          0.97        -18.16        18.57 o                         
  -9   4   2         72.22         67.19        16.11 o                         
  -8   4   2          6.04         -9.28         9.28 o                         
  -7   4   2         29.56         17.41         7.51 o                         
  -6   4   2        446.24        467.60        18.13 o                         
  -5   4   2         81.49         61.29         5.70 o                         
  -4   4   2        324.29        378.24         9.33 o                         
  -3   4   2        760.40        690.06        17.88 o                         
  -2   4   2        305.29        340.05         8.56 o                         
  -1   4   2       1328.33       1190.72        28.24 o                         
   0   4   2        900.00        995.60        23.86 o                         
   1   4   2       1708.42       1230.79        27.85 o                         
   2   4   2        136.79        177.07         5.57 o                         
   3   4   2         29.92         27.96         2.99 o                         
   4   4   2        820.56        881.64        20.86 o                         
   5   4   2         93.22         77.79         5.73 o                         
   6   4   2         10.98          7.36         6.06 o                         
   7   4   2         55.84         40.87         8.15 o                         
   8   4   2         40.06         38.29        10.72 o                         
   9   4   2         30.26          9.67        22.44 o                         
  10   4   2          7.26         12.09        22.46 o                         
 -10   5   2          1.52        -21.56        21.56 o                         
  -9   5   2          0.34         -7.87        19.43 o                         
  -8   5   2          5.30         10.10         9.37 o                         
  -7   5   2         31.96         12.83         8.11 o                         
  -6   5   2        235.12        219.99        10.73 o                         
  -5   5   2         17.88         23.81         4.89 o                         
  -4   5   2         49.01         47.86         4.41 o                         
  -3   5   2        875.70        792.29        22.84 o                         
  -2   5   2        306.79        439.11        12.27 o                         
  -1   5   2        939.38        982.86        49.62 o                         
   0   5   2        246.59        231.18         7.80 o                         
   1   5   2         30.14         41.25         5.75 o                         
   2   5   2        631.47        929.29        20.71 o                         
   3   5   2         28.36         46.65         3.58 o                         
   4   5   2         79.69        102.69         6.34 o                         
   5   5   2        169.06        131.75         8.87 o                         
   6   5   2          9.64         23.15         6.80 o                         
   7   5   2         40.68         44.57         8.03 o                         
   8   5   2        145.34        118.94        15.47 o                         
   9   5   2          3.24        -12.06        23.45 o                         
  -9   6   2        108.93         96.41        19.62 o                         
  -8   6   2          4.77         11.17        10.59 o                         
  -7   6   2         26.11         31.09         8.86 o                         
  -6   6   2        166.32        168.88        10.17 o                         
  -5   6   2          2.72         -0.28         4.99 o                         
  -4   6   2         19.96         26.45         4.74 o                         
  -3   6   2         24.17         12.59         3.66 o                         
  -2   6   2        781.68        888.86        24.99 o                         
  -1   6   2        514.37        682.77        21.73 o                         
   0   6   2         63.84        112.02         8.80 o                         
   1   6   2        469.91        512.61        16.76 o                         
   2   6   2          3.18          1.54         3.91 o                         
   3   6   2        117.33        128.98         6.29 o                         
   4   6   2        359.01        368.68        11.83 o                         
   5   6   2         43.55         46.41         5.95 o                         
   6   6   2         70.82        102.59         8.95 o                         
   7   6   2          7.72         22.82         8.13 o                         
   8   6   2          0.31          8.23        10.77 o                         
   9   6   2          0.46        -10.28        19.71 o                         
  -9   7   2         12.59         45.95        17.63 o                         
  -8   7   2         91.33         75.56        15.71 o                         
  -7   7   2         63.21         52.11        10.14 o                         
  -6   7   2        156.75        156.27        10.82 o                         
  -5   7   2         17.41         11.10         7.13 o                         
  -4   7   2          0.92         -2.61         5.69 o                         
  -3   7   2        187.70        189.96         8.77 o                         
  -2   7   2        420.70        451.35        18.10 o                         
  -1   7   2        132.12        167.26        13.49 o                         
   0   7   2         30.97         43.50         6.01 o                         
   1   7   2          2.79          8.57         5.87 o                         
   2   7   2          1.46          3.87         5.86 o                         
   3   7   2         43.64         46.90         5.39 o                         
   4   7   2        283.56        277.90        11.06 o                         
   5   7   2         84.55        106.77        12.43 o                         
   6   7   2          5.43         13.76         8.09 o                         
   7   7   2        112.06         98.44        10.93 o                         
   8   7   2         11.85        -11.19        12.67 o                         
   9   7   2          0.11         40.41        23.30 o                         
  -8   8   2          7.51         38.57        13.51 o                         
  -7   8   2         61.18         65.95        11.39 o                         
  -6   8   2        161.63        202.96        14.10 o                         
  -5   8   2         24.77         12.48         8.05 o                         
  -4   8   2        791.62        818.86        23.12 o                         
  -3   8   2        157.82        142.67        11.56 o                         
  -2   8   2         11.85         13.16         7.21 o                         
  -1   8   2        117.49        117.99        13.32 o                         
   0   8   2          3.32          3.60         9.82 o                         
   1   8   2        194.01        177.13        10.66 o                         
   2   8   2         85.06        111.11         9.55 o                         
   3   8   2         74.79         84.09         7.85 o                         
   4   8   2         33.72         35.03         5.84 o                         
   5   8   2         68.31         63.67         9.10 o                         
   6   8   2         72.83         93.92         9.52 o                         
   7   8   2          9.65         13.72        10.69 o                         
   8   8   2          0.89        -12.03        17.40 o                         
  -8   9   2         19.87         12.01        17.72 o                         
  -7   9   2         18.69         21.54        13.34 o                         
  -6   9   2         18.41         31.54         9.58 o                         
  -5   9   2        555.62        666.05        24.53 o                         
  -4   9   2         45.89         28.21         7.74 o                         
  -3   9   2         66.64         74.66         9.43 o                         
  -2   9   2        670.01        706.10        28.94 o                         
  -1   9   2        382.99        335.00        17.39 o                         
   0   9   2       1044.28        876.53        34.40 o                         
   1   9   2        135.17        152.84        11.48 o                         
   2   9   2        910.58        922.78        35.81 o                         
   3   9   2        358.28        349.27        16.64 o                         
   4   9   2        196.49        196.54        11.10 o                         
   5   9   2         36.10         43.52         9.37 o                         
   6   9   2         15.46         25.85        10.28 o                         
   7   9   2        110.76        118.94        11.34 o                         
   8   9   2          7.73         27.29        15.41 o                         
  -7  10   2          9.41          9.68        16.83 o                         
  -6  10   2          4.07         -5.58        11.72 o                         
  -5  10   2          9.35          9.31         9.74 o                         
  -4  10   2          5.47          3.06         9.16 o                         
  -3  10   2          2.80         -8.69         8.69 o                         
  -2  10   2        530.67        507.37        23.65 o                         
  -1  10   2        267.41        254.62        15.35 o                         
   0  10   2        122.44        165.58        13.10 o                         
   1  10   2        217.92        182.85        13.07 o                         
   2  10   2         10.54         11.06         9.93 o                         
   3  10   2        147.01        160.61        11.40 o                         
   4  10   2         31.84         57.04         9.26 o                         
   5  10   2          5.75          7.28        10.31 o                         
   6  10   2          7.58          4.31        11.30 o                         
   7  10   2          7.19          5.30        11.09 o                         
  -6  11   2          2.01         31.99        12.92 o                         
  -5  11   2          3.25          5.23        12.10 o                         
  -4  11   2          1.14         -6.15         9.70 o                         
  -3  11   2          8.08         10.58         9.54 o                         
  -2  11   2         38.85         30.95        10.51 o                         
  -1  11   2          6.57          8.48        10.16 o                         
   0  11   2         47.51         42.85        10.43 o                         
   1  11   2          1.71         -4.50         9.58 o                         
   2  11   2         14.38          4.90        10.13 o                         
   3  11   2          4.43          8.82         9.45 o                         
   4  11   2          4.31         16.42         9.63 o                         
   5  11   2         16.12         14.43         9.79 o                         
   6  11   2          3.12         14.11        13.14 o                         
  -5  12   2         10.36          3.71        13.69 o                         
  -4  12   2          2.40         -7.72        10.60 o                         
  -3  12   2          7.74         11.26        10.27 o                         
  -2  12   2         15.68        -10.46        10.85 o                         
  -1  12   2         28.58         31.21        11.48 o                         
   0  12   2         10.11         -5.13        10.95 o                         
   1  12   2         35.21         26.61        10.82 o                         
   2  12   2          0.25         -0.61        13.34 o                         
   3  12   2          1.11         -8.27        10.05 o                         
   4  12   2         21.17         24.44        10.51 o                         
   5  12   2          1.93         -1.65        11.24 o                         
  -4  13   2          1.43          5.45        11.40 o                         
  -3  13   2         34.16         17.97        11.50 o                         
  -2  13   2         18.26          7.31        12.62 o                         
  -1  13   2          2.58         -3.38        11.80 o                         
   0  13   2         98.94        125.47        14.54 o                         
   1  13   2          1.47         -5.68        11.64 o                         
   2  13   2         22.69         13.08        11.18 o                         
   3  13   2          0.46          5.98        11.05 o                         
   4  13   2          9.83         17.68        16.02 o                         
  -2  14   2         50.58         51.64        13.19 o                         
  -1  14   2         11.60         -3.33        13.27 o                         
   0  14   2         13.06         18.26        13.41 o                         
   1  14   2         13.81         26.83        13.62 o                         
   2  14   2          7.98          8.03        12.00 o                         
 -10   0   3         27.60        -17.43        26.04 o                         
  -8   0   3         12.55         44.59        12.87 o                         
  -6   0   3         31.13         26.91         8.31 o                         
  -4   0   3        644.78        678.52        21.32 o                         
  -2   0   3      25877.41      31735.51       895.83 o                         
   0   0   3          8.84         16.97         1.15 o                         
   2   0   3      65459.47      75490.87      1742.31 o                         
   4   0   3        887.18        998.59        26.04 o                         
   6   0   3          5.23          7.71         5.65 o                         
   8   0   3         40.52         46.30        12.75 o                         
  10   0   3         31.12          3.39        34.82 o                         
 -10   1   3          6.33        -10.63        15.00 o                         
  -9   1   3          4.22         -2.88        12.59 o                         
  -8   1   3         56.50         44.89        10.76 o                         
  -7   1   3         69.44         73.40         8.35 o                         
  -6   1   3         42.78         48.91         6.75 o                         
  -5   1   3        298.16        293.08        18.95 o                         
  -4   1   3        208.54        233.64         6.93 o                         
  -3   1   3       1065.33        831.83        17.45 o                         
  -2   1   3      13087.62      14782.99       308.57 o                         
  -1   1   3       2770.02       1495.12        46.49 o                         
   0   1   3         17.40         11.02         1.27 o                         
   1   1   3       3327.13       2101.57        51.04 o                         
   2   1   3       2543.25       3287.48        55.51 o                         
   3   1   3        714.11        774.95        15.26 o                         
   4   1   3        718.43        749.47        17.34 o                         
   5   1   3         36.27         37.94         4.48 o                         
   6   1   3         67.64         81.46         6.37 o                         
   7   1   3         20.33         17.54         7.02 o                         
   8   1   3         53.57         59.50         8.67 o                         
   9   1   3          1.18        -12.69        12.69 o                         
  10   1   3         36.92        -12.76        22.47 o                         
 -10   2   3          9.42          1.22        17.02 o                         
  -9   2   3          3.65          4.42        15.84 o                         
  -8   2   3         16.41         43.19        11.84 o                         
  -7   2   3        149.21        141.90        14.51 o                         
  -6   2   3         28.00         36.52         6.85 o                         
  -5   2   3          8.75          1.51         6.47 o                         
  -4   2   3         14.32         12.87         3.48 o                         
  -3   2   3        588.52        528.76        13.48 o                         
  -2   2   3        170.97        139.72         5.08 o                         
  -1   2   3       9326.95       5936.29       145.42 o                         
   0   2   3          5.99          7.60         1.97 o                         
   1   2   3       3900.03       2960.70        73.36 o                         
   2   2   3         52.13         84.14         2.88 o                         
   3   2   3        219.87        161.33         4.77 o                         
   4   2   3        295.46        354.91         8.85 o                         
   5   2   3         55.33         55.73         5.23 o                         
   6   2   3         45.70         55.05         7.41 o                         
   7   2   3         19.99         15.78         7.08 o                         
   8   2   3         25.56         27.54        10.00 o                         
   9   2   3         66.14         21.70        14.37 o                         
  10   2   3         19.55          3.82        27.24 o                         
 -10   3   3         15.60         -8.65        18.00 o                         
  -9   3   3          8.31          7.80        14.97 o                         
  -8   3   3          5.33          2.94        11.70 o                         
  -7   3   3        174.27        139.64         9.07 o                         
  -6   3   3         64.24         74.42         7.06 o                         
  -5   3   3        146.46        164.00        11.17 o                         
  -4   3   3        353.77        422.82        11.69 o                         
  -3   3   3        451.06        359.48        11.45 o                         
  -2   3   3        681.55        740.52        20.20 o                         
  -1   3   3         51.26         42.72         4.34 o                         
   0   3   3          1.73          2.00         2.30 o                         
   1   3   3        157.83        141.43         7.01 o                         
   2   3   3       1263.06       1376.45        28.20 o                         
   3   3   3        192.60        186.73         5.48 o                         
   4   3   3          0.60         -0.23         2.68 o                         
   5   3   3        327.03        344.49        12.63 o                         
   6   3   3        263.97        290.43        13.57 o                         
   7   3   3         90.87         78.57         8.25 o                         
   8   3   3         54.48         64.81         9.52 o                         
   9   3   3         11.56          9.78        14.41 o                         
  10   3   3         47.61         20.57        18.10 o                         
 -10   4   3          0.88         -2.41        19.59 o                         
  -9   4   3         69.22         50.23        18.14 o                         
  -8   4   3          9.00         -7.14         8.63 o                         
  -7   4   3         26.54         23.09         7.37 o                         
  -6   4   3         46.92         99.95         7.97 o                         
  -5   4   3         93.19         78.81         6.14 o                         
  -4   4   3        213.47        225.96         7.22 o                         
  -3   4   3        243.59        191.80         9.73 o                         
  -2   4   3         87.65         88.23         3.97 o                         
  -1   4   3       1870.32       1431.78        38.12 o                         
   0   4   3          4.22          6.91         2.75 o                         
   1   4   3        647.58        653.56        15.64 o                         
   2   4   3          4.26         10.22         2.82 o                         
   3   4   3         51.02         49.68         3.17 o                         
   4   4   3        206.23        279.44        13.01 o                         
   5   4   3        108.46         96.25         5.12 o                         
   6   4   3          7.43          5.84         6.16 o                         
   7   4   3        151.06        167.68        10.18 o                         
   8   4   3          5.59         -1.13        10.57 o                         
   9   4   3          5.15        -14.98        14.98 o                         
  10   4   3          0.95        -10.96        23.04 o                         
 -10   5   3         10.76          1.05        19.75 o                         
  -9   5   3          1.63        -22.43        22.43 o                         
  -8   5   3          7.03          0.99         9.51 o                         
  -7   5   3         19.30         19.05         9.31 o                         
  -6   5   3          1.98         17.83         8.25 o                         
  -5   5   3         18.58         23.14         4.66 o                         
  -4   5   3        181.28        236.57        11.57 o                         
  -3   5   3        419.16        386.26        14.48 o                         
  -2   5   3        363.42        421.27        12.93 o                         
  -1   5   3         25.75         19.32        11.40 o                         
   0   5   3          7.95         14.58         4.25 o                         
   1   5   3        776.76        777.39        22.43 o                         
   2   5   3       1772.38       2141.58        47.92 o                         
   3   5   3        598.32        582.69        19.01 o                         
   4   5   3        107.72        104.93         5.24 o                         
   5   5   3        150.77        137.68         9.54 o                         
   6   5   3        272.54        288.38        11.53 o                         
   7   5   3          1.83         -3.89         7.67 o                         
   8   5   3         32.61         56.65        12.56 o                         
   9   5   3          1.69        -15.84        15.84 o                         
  -9   6   3        133.71         98.16        21.04 o                         
  -8   6   3         27.84         45.27        12.22 o                         
  -7   6   3         32.18         33.63         8.80 o                         
  -6   6   3         46.80         34.62         7.90 o                         
  -5   6   3          2.63         -2.67         4.30 o                         
  -4   6   3          0.00         -0.27         4.49 o                         
  -3   6   3         56.36         63.05         4.49 o                         
  -2   6   3         31.22         59.30         8.35 o                         
  -1   6   3        404.90        444.14        15.13 o                         
   0   6   3          5.87         15.75         8.29 o                         
   1   6   3        164.16        219.01        10.24 o                         
   2   6   3         81.20         99.47         8.26 o                         
   3   6   3         11.06         22.05         4.46 o                         
   4   6   3         76.60         83.74         6.06 o                         
   5   6   3          7.77         23.43         7.09 o                         
   6   6   3        106.60        155.39         9.55 o                         
   7   6   3         38.81         47.74         8.73 o                         
   8   6   3          2.93        -10.64        11.79 o                         
   9   6   3          2.00        -18.47        18.47 o                         
  -9   7   3         24.75         55.64        16.89 o                         
  -8   7   3          2.19         23.33        11.15 o                         
  -7   7   3         47.88         51.10        10.31 o                         
  -6   7   3         39.16         41.04         8.79 o                         
  -5   7   3         14.91         10.21         6.16 o                         
  -4   7   3          6.57         -2.03         6.21 o                         
  -3   7   3        158.81        162.89         8.19 o                         
  -2   7   3         12.57         18.41         7.85 o                         
  -1   7   3          2.47          9.72         5.69 o                         
   0   7   3         27.43         24.75         6.40 o                         
   1   7   3        185.88        171.73        10.10 o                         
   2   7   3          3.35          1.24         5.30 o                         
   3   7   3         88.86         85.40         5.87 o                         
   4   7   3         24.46         28.86         7.01 o                         
   5   7   3        241.27        229.45        16.78 o                         
   6   7   3         15.14         20.69         7.92 o                         
   7   7   3         50.50         57.78        10.61 o                         
   8   7   3          3.65        -11.86        11.86 o                         
   9   7   3          1.77        -16.12        34.72 o                         
  -8   8   3         18.31         36.93        15.19 o                         
  -7   8   3         28.41         37.76        12.59 o                         
  -6   8   3         68.24         85.39         8.67 o                         
  -5   8   3         28.58         11.79         8.03 o                         
  -4   8   3         64.72         71.54         8.36 o                         
  -3   8   3        383.98        364.80        14.36 o                         
  -2   8   3        261.50        291.00        14.73 o                         
  -1   8   3        225.03        230.84        18.70 o                         
   0   8   3         25.98         20.95        12.86 o                         
   1   8   3        177.15        138.17        11.14 o                         
   2   8   3        706.01        805.34        27.95 o                         
   3   8   3         50.44         47.62         7.35 o                         
   4   8   3        306.03        304.37        13.42 o                         
   5   8   3         92.41         95.99         9.58 o                         
   6   8   3         72.40         60.76         9.43 o                         
   7   8   3          9.60          5.24         9.53 o                         
   8   8   3          2.26        -11.27        15.38 o                         
  -8   9   3          9.35         13.46        21.25 o                         
  -7   9   3          0.73         -7.05        10.92 o                         
  -6   9   3         39.77         45.57         9.14 o                         
  -5   9   3        488.30        576.23        26.41 o                         
  -4   9   3          9.98         49.36         8.63 o                         
  -3   9   3          6.77          9.72         8.57 o                         
  -2   9   3        308.98        393.52        25.01 o                         
  -1   9   3        149.02        143.63        11.29 o                         
   0   9   3         64.85         53.95        13.47 o                         
   1   9   3        130.20        124.37        10.75 o                         
   2   9   3         15.52         59.90        18.95 o                         
   3   9   3        424.25        488.52        20.09 o                         
   4   9   3        131.98        126.44         9.54 o                         
   5   9   3         55.33         70.41         9.68 o                         
   6   9   3          6.09         15.10         9.99 o                         
   7   9   3         34.31         45.84        10.51 o                         
   8   9   3          4.64         26.22        14.78 o                         
  -7  10   3          6.17         -0.62        19.32 o                         
  -6  10   3          1.73         -8.65        10.18 o                         
  -5  10   3          8.84         11.10         9.95 o                         
  -4  10   3         11.63          5.38         8.84 o                         
  -3  10   3         76.32         73.57        10.11 o                         
  -2  10   3        178.61        189.44        13.47 o                         
  -1  10   3        200.59        167.54        12.65 o                         
   0  10   3        135.40        103.07        11.22 o                         
   1  10   3        116.45        105.09        10.95 o                         
   2  10   3        108.60        120.87        10.68 o                         
   3  10   3         63.08         65.02         9.28 o                         
   4  10   3        144.14        139.40        11.03 o                         
   5  10   3          7.82         12.34         8.46 o                         
   6  10   3         19.30          6.22        11.37 o                         
   7  10   3         10.52         19.13        11.32 o                         
  -6  11   3          1.42         17.00        20.57 o                         
  -5  11   3          2.79         13.70        12.45 o                         
  -4  11   3         23.89          1.97         9.49 o                         
  -3  11   3         11.55         -1.05         9.54 o                         
  -2  11   3         12.97          7.48        12.15 o                         
  -1  11   3          1.99         -5.71         9.68 o                         
   0  11   3         14.10          5.80         9.88 o                         
   1  11   3          3.45         -4.67         9.76 o                         
   2  11   3          0.18         -9.29         9.29 o                         
   3  11   3          2.57          1.63         9.13 o                         
   4  11   3          6.69         25.37         9.60 o                         
   5  11   3         15.13         20.32         9.79 o                         
   6  11   3          3.68          9.18        11.81 o                         
  -5  12   3         11.59          5.55        13.07 o                         
  -4  12   3          2.07          1.29        11.69 o                         
  -3  12   3          5.67         -6.52        10.11 o                         
  -2  12   3          0.46         -4.33        10.66 o                         
  -1  12   3         32.40         44.40        11.64 o                         
   0  12   3          0.68         -0.84        15.66 o                         
   1  12   3         23.15         32.09        11.22 o                         
   2  12   3          5.83        -12.45        12.45 o                         
   3  12   3          5.65         -6.14         9.74 o                         
   4  12   3         10.78          6.27        10.23 o                         
   5  12   3          1.09         -3.98        10.90 o                         
  -4  13   3         16.42         28.71        11.70 o                         
  -3  13   3         18.96         13.55        11.61 o                         
  -2  13   3          7.52         12.11        12.65 o                         
  -1  13   3          1.71         -0.88        11.89 o                         
   0  13   3         15.29         17.43        12.22 o                         
   1  13   3          8.99          3.35        11.55 o                         
   2  13   3         20.00         14.59        11.01 o                         
   3  13   3          7.65          6.08        11.05 o                         
   4  13   3          6.78          2.09        13.33 o                         
  -2  14   3         54.01         57.40        14.29 o                         
  -1  14   3         16.02          9.78        13.47 o                         
   0  14   3          0.16         25.05        13.51 o                         
   1  14   3         15.43          8.58        12.85 o                         
   2  14   3          5.46         -2.07        13.10 o                         
 -10   0   4         25.69          1.62        34.01 o                         
  -8   0   4        108.35        110.42        15.00 o                         
  -6   0   4         33.71         39.31        10.58 o                         
  -4   0   4         32.52         20.90         4.45 o                         
  -2   0   4       4830.97       4448.10       138.32 o                         
   0   0   4      27685.70      30007.17       733.56 o                         
   2   0   4     121498.70     149152.03      3441.32 o                         
   4   0   4       2081.55       2435.94        60.74 o                         
   6   0   4         48.34         76.56        15.32 o                         
   8   0   4          0.07         -0.68        12.62 o                         
  10   0   4         25.96        -46.96        46.96 o                         
 -10   1   4         29.27         32.80        16.82 o                         
  -9   1   4         32.83         40.16        14.08 o                         
  -8   1   4          0.06         17.46        10.37 o                         
  -7   1   4         75.65         66.43         8.12 o                         
  -6   1   4         28.86         33.72         6.42 o                         
  -5   1   4         17.38         17.00         4.67 o                         
  -4   1   4         17.58         20.89         3.15 o                         
  -3   1   4       1162.45        938.60        19.55 o                         
  -2   1   4       9224.88      11134.07       232.41 o                         
  -1   1   4       3870.91       2646.29        94.08 o                         
   0   1   4        893.87        907.18        17.06 o                         
   1   1   4       3485.86       2525.57        42.64 o                         
   2   1   4       1479.20       1342.83        23.02 o                         
   3   1   4       1177.43       1079.54        18.79 o                         
   4   1   4        539.10        729.13        17.05 o                         
   5   1   4        283.21        250.57        15.15 o                         
   6   1   4          9.25         14.28         5.67 o                         
   7   1   4          3.86         -9.21         9.21 o                         
   8   1   4          0.87          6.70         8.22 o                         
   9   1   4          2.41        -12.61        12.61 o                         
  10   1   4          0.61        -30.92        30.92 o                         
 -10   2   4          8.10        -16.32        16.32 o                         
  -9   2   4          8.63         -6.34        12.95 o                         
  -8   2   4        181.12        158.63        13.83 o                         
  -7   2   4        166.17        182.78        23.46 o                         
  -6   2   4        215.91        183.26        11.27 o                         
  -5   2   4         59.17         54.66         6.31 o                         
  -4   2   4          2.12          4.01         3.28 o                         
  -3   2   4        742.26        596.04        16.92 o                         
  -2   2   4        755.46        825.85        22.29 o                         
  -1   2   4       3436.84       2205.99        51.16 o                         
   0   2   4        604.92        566.12        10.98 o                         
   1   2   4          9.56         19.49         2.84 o                         
   2   2   4       1999.10       2037.29        38.27 o                         
   3   2   4         26.13         36.17         4.05 o                         
   4   2   4        339.31        328.67         8.69 o                         
   5   2   4        169.99        131.41         8.33 o                         
   6   2   4         26.00         18.46         6.12 o                         
   7   2   4         27.13         22.79         7.56 o                         
   8   2   4         27.40         41.59         9.12 o                         
   9   2   4         53.52         48.93        18.70 o                         
  10   2   4          1.71        -14.48        16.57 o                         
 -10   3   4          5.89        -16.41        16.41 o                         
  -9   3   4          3.57        -14.69        14.69 o                         
  -8   3   4         16.32          9.88        11.46 o                         
  -7   3   4        199.02        161.76        11.99 o                         
  -6   3   4         99.53         91.30         7.20 o                         
  -5   3   4        186.45        135.67         9.99 o                         
  -4   3   4        551.56        681.24        18.37 o                         
  -3   3   4         34.95         49.35         8.08 o                         
  -2   3   4        964.43       1116.98        29.99 o                         
  -1   3   4        160.20        111.19         5.00 o                         
   0   3   4          6.65          5.54         2.26 o                         
   1   3   4       1161.84        869.21        18.97 o                         
   2   3   4        225.06        283.89         7.06 o                         
   3   3   4        155.06        144.60         6.15 o                         
   4   3   4        157.53        186.87         8.00 o                         
   5   3   4         29.14         30.64         4.66 o                         
   6   3   4         27.24         35.79         6.79 o                         
   7   3   4          3.79          3.13         7.43 o                         
   8   3   4        173.11        220.58        16.87 o                         
   9   3   4         36.42         24.69        14.21 o                         
  10   3   4          0.13        -14.21        32.39 o                         
 -10   4   4          1.14         11.92        23.48 o                         
  -9   4   4          1.70        -13.97        16.11 o                         
  -8   4   4          1.36          1.54         8.69 o                         
  -7   4   4         26.53         17.52         7.84 o                         
  -6   4   4        422.33        444.22        18.85 o                         
  -5   4   4        158.44        136.48         8.53 o                         
  -4   4   4        138.28        151.00         7.23 o                         
  -3   4   4          2.74          1.38         3.56 o                         
  -2   4   4        149.60        166.51         5.84 o                         
  -1   4   4        647.90        667.78        18.92 o                         
   0   4   4        356.98        451.84        11.71 o                         
   1   4   4       1052.95        948.26        20.82 o                         
   2   4   4        721.32        834.57        18.50 o                         
   3   4   4        407.74        347.98         9.59 o                         
   4   4   4        165.02        176.32         8.13 o                         
   5   4   4         32.09         41.95         4.73 o                         
   6   4   4          1.96          1.70         6.50 o                         
   7   4   4        163.45        183.05        11.24 o                         
   8   4   4         18.18         17.38         9.52 o                         
   9   4   4         10.25        -12.36        15.81 o                         
  10   4   4         15.36         11.19        23.53 o                         
 -10   5   4          7.47         16.28        21.40 o                         
  -9   5   4         32.01          3.38        13.12 o                         
  -8   5   4          0.00         -7.05         9.41 o                         
  -7   5   4         22.57         14.03         9.54 o                         
  -6   5   4        248.93        232.53        16.13 o                         
  -5   5   4          4.30          3.04         4.73 o                         
  -4   5   4       2564.85       3231.06        85.34 o                         
  -3   5   4         32.57         25.41         8.04 o                         
  -2   5   4        688.86        983.64        25.04 o                         
  -1   5   4        713.35        722.08        19.03 o                         
   0   5   4       2207.42       2896.65        67.59 o                         
   1   5   4       1524.89       1299.90        28.28 o                         
   2   5   4         77.20         86.05         6.31 o                         
   3   5   4        706.43        706.17        19.82 o                         
   4   5   4        304.96        346.71        10.44 o                         
   5   5   4        126.06        123.66         6.91 o                         
   6   5   4        217.55        249.59        11.05 o                         
   7   5   4          1.39         -4.66         8.14 o                         
   8   5   4         57.59         27.98        18.83 o                         
   9   5   4          1.47        -25.71        25.71 o                         
  -9   6   4         24.87         58.45        16.76 o                         
  -8   6   4         25.74         46.82        10.80 o                         
  -7   6   4         27.49         13.66        10.17 o                         
  -6   6   4        162.59        147.18         9.44 o                         
  -5   6   4          9.77          0.30         5.28 o                         
  -4   6   4         12.34          9.17         5.25 o                         
  -3   6   4        190.69        205.73        11.43 o                         
  -2   6   4          2.98         -1.88         4.31 o                         
  -1   6   4        158.08        196.35         9.26 o                         
   0   6   4       2363.35       2774.04        79.75 o                         
   1   6   4         39.79         56.49         5.31 o                         
   2   6   4        161.52        182.94         8.14 o                         
   3   6   4        131.90        118.67         5.96 o                         
   4   6   4        203.57        231.43         9.72 o                         
   5   6   4        166.52        175.47        14.48 o                         
   6   6   4         22.98         42.82         7.60 o                         
   7   6   4         44.77         64.55         9.11 o                         
   8   6   4         15.97        -11.61        11.61 o                         
   9   6   4          3.25        -29.09        29.22 o                         
  -9   7   4        143.40        132.86        18.98 o                         
  -8   7   4         12.24         17.69        13.00 o                         
  -7   7   4         56.03         56.15        11.16 o                         
  -6   7   4        167.43        189.95        13.39 o                         
  -5   7   4          8.77         -1.76         6.29 o                         
  -4   7   4          1.91          7.69         7.49 o                         
  -3   7   4         32.32         31.14         5.43 o                         
  -2   7   4          1.64         -4.34         4.34 o                         
  -1   7   4        214.73        235.57        13.68 o                         
   0   7   4        582.78        624.42        24.49 o                         
   1   7   4        291.73        298.54        18.76 o                         
   2   7   4          1.55         -3.46         5.41 o                         
   3   7   4         53.99         47.13         6.30 o                         
   4   7   4        423.42        465.03        15.65 o                         
   5   7   4         97.14         90.78         9.00 o                         
   6   7   4         13.45         21.65         7.94 o                         
   7   7   4         20.38         24.39         9.57 o                         
   8   7   4         12.11          0.83        12.18 o                         
   9   7   4          0.08        -13.43        31.03 o                         
  -8   8   4         45.12         37.34        15.84 o                         
  -7   8   4         32.42         41.50        11.65 o                         
  -6   8   4        164.01        195.18        11.38 o                         
  -5   8   4        131.62        126.04        10.55 o                         
  -4   8   4         14.05         10.18         6.27 o                         
  -3   8   4        275.50        270.58        16.05 o                         
  -2   8   4         89.19        112.88         9.38 o                         
  -1   8   4        152.59        131.93         9.85 o                         
   0   8   4        247.36        285.54        14.93 o                         
   1   8   4         92.94         73.47         8.36 o                         
   2   8   4         54.14         80.26         8.05 o                         
   3   8   4         79.16         63.20         7.45 o                         
   4   8   4        340.46        373.60        16.38 o                         
   5   8   4        196.77        169.72        10.60 o                         
   6   8   4         12.84          9.76         8.39 o                         
   7   8   4         12.74         15.94         9.66 o                         
   8   8   4          1.54        -10.75        18.24 o                         
  -8   9   4          0.27          1.76        15.19 o                         
  -7   9   4          0.63         -2.73        14.90 o                         
  -6   9   4         16.40         37.03         9.44 o                         
  -5   9   4         67.24         77.65        18.13 o                         
  -4   9   4        264.45        330.05        15.87 o                         
  -3   9   4         77.76         87.06         9.43 o                         
  -2   9   4        926.49        962.12        37.04 o                         
  -1   9   4        126.74        114.76        10.66 o                         
   0   9   4         52.84         82.97        10.52 o                         
   1   9   4         40.87         24.43         8.47 o                         
   2   9   4         85.74         99.26        13.49 o                         
   3   9   4        463.39        478.29        20.62 o                         
   4   9   4          3.71         24.22         8.05 o                         
   5   9   4         26.75         32.05         7.99 o                         
   6   9   4         72.00         94.87        11.76 o                         
   7   9   4         15.03         15.57        10.25 o                         
   8   9   4          5.46         14.31        14.59 o                         
  -7  10   4          5.30         -2.45        21.19 o                         
  -6  10   4          4.50          0.05        11.48 o                         
  -5  10   4         42.91         36.46        11.68 o                         
  -4  10   4          9.99         -2.95         8.73 o                         
  -3  10   4        158.24        138.57        11.15 o                         
  -2  10   4         10.60          1.79        15.19 o                         
  -1  10   4        133.83        137.47        12.15 o                         
   0  10   4       1372.82       1370.64        51.41 o                         
   1  10   4          5.72          5.97         9.46 o                         
   2  10   4        200.35        171.15        11.40 o                         
   3  10   4          2.57         13.73         8.89 o                         
   4  10   4        168.97        159.94        11.27 o                         
   5  10   4         27.31         39.96         9.11 o                         
   6  10   4          9.36          2.05        11.25 o                         
   7  10   4          5.42          8.56        11.32 o                         
  -6  11   4          1.72          9.85        12.98 o                         
  -5  11   4          3.72         12.55        14.73 o                         
  -4  11   4         18.34         14.73         9.79 o                         
  -3  11   4          9.20         -9.67         9.67 o                         
  -2  11   4         13.45         11.29        10.34 o                         
  -1  11   4          3.61         -4.09         9.68 o                         
   0  11   4         53.75         55.16        10.58 o                         
   1  11   4          6.18          9.59         9.76 o                         
   2  11   4          2.94         -7.09        11.40 o                         
   3  11   4         17.37          7.79         9.32 o                         
   4  11   4         24.13         41.62        10.01 o                         
   5  11   4          8.38         15.49         9.70 o                         
   6  11   4          6.80         -4.47        17.61 o                         
  -5  12   4         10.05         17.24        13.51 o                         
  -4  12   4          0.18          5.06        10.34 o                         
  -3  12   4          3.75        -10.39        10.39 o                         
  -2  12   4          0.21         -9.05        11.19 o                         
  -1  12   4         19.83         27.50        13.55 o                         
   0  12   4         20.00         17.98        11.22 o                         
   1  12   4          6.47          0.12        11.92 o                         
   2  12   4         16.57         -3.29         9.76 o                         
   3  12   4         15.63         -4.67         9.86 o                         
   4  12   4         17.03         27.29        10.27 o                         
   5  12   4          1.52          5.80        10.85 o                         
  -4  13   4         35.77         59.14        12.19 o                         
  -3  13   4          5.55         -1.69        10.84 o                         
  -2  13   4         19.48         20.08        14.26 o                         
  -1  13   4          9.45         19.70        12.19 o                         
   0  13   4          1.64         10.30        11.89 o                         
   1  13   4         16.72         32.61        13.09 o                         
   2  13   4          1.25         12.66        10.87 o                         
   3  13   4         12.61         14.48        12.48 o                         
   4  13   4          3.86          4.25        11.22 o                         
  -2  14   4          9.13          8.99        14.00 o                         
  -1  14   4         16.66         20.95        13.73 o                         
   0  14   4          6.05         10.71        13.03 o                         
   1  14   4          6.01         15.26        12.88 o                         
 -10   0   5          9.71          1.65        26.74 o                         
  -8   0   5         14.42         17.16        12.13 o                         
  -6   0   5        486.19        648.00        68.26 o                         
  -4   0   5       1939.62       2388.75        63.65 o                         
  -2   0   5      65850.91      75215.60      2128.08 o                         
   0   0   5          6.83         14.11         1.88 o                         
   2   0   5      17226.42      21549.69       564.43 o                         
   4   0   5       4809.36       6305.26       155.01 o                         
   6   0   5        179.77        187.27        19.63 o                         
   8   0   5         12.09         11.13        13.94 o                         
  10   0   5          6.61        -48.58        48.58 o                         
 -10   1   5         21.23         12.20        16.55 o                         
  -9   1   5         31.71         42.60        14.31 o                         
  -8   1   5         55.54         50.52        11.21 o                         
  -7   1   5        135.15        121.26         9.30 o                         
  -6   1   5        230.93        240.43        14.85 o                         
  -5   1   5         96.83         78.19         8.28 o                         
  -4   1   5        262.79        297.08         7.89 o                         
  -3   1   5        724.03        674.00        14.99 o                         
  -2   1   5       2333.53       3026.20        70.17 o                         
  -1   1   5       3041.29       2070.30        49.82 o                         
   0   1   5         10.21         10.68         1.41 o                         
   1   1   5        718.54        565.37        10.76 o                         
   2   1   5       1623.81       1742.56        28.87 o                         
   3   1   5        425.55        402.68         7.71 o                         
   4   1   5       6295.16       7424.33       137.90 o                         
   5   1   5        401.76        401.57        13.06 o                         
   6   1   5         26.08         31.04         6.25 o                         
   7   1   5         26.72         11.24         9.27 o                         
   8   1   5          1.97         -8.39         8.39 o                         
   9   1   5         15.09         -7.34        13.35 o                         
  10   1   5          0.32        -31.47        31.47 o                         
 -10   2   5          0.17         -7.15        15.86 o                         
  -9   2   5          8.27        -12.66        13.03 o                         
  -8   2   5         14.23         24.89        11.09 o                         
  -7   2   5        196.88        225.81        40.44 o                         
  -6   2   5          0.38          5.33         6.08 o                         
  -5   2   5        519.69        518.76        23.91 o                         
  -4   2   5         90.01         87.24         4.48 o                         
  -3   2   5        361.38        264.21         8.51 o                         
  -2   2   5         51.66         83.83         4.34 o                         
  -1   2   5         10.45          4.17         3.21 o                         
   0   2   5          0.95          2.40         1.79 o                         
   1   2   5        198.31        150.62         4.43 o                         
   2   2   5        201.90        212.27         5.31 o                         
   3   2   5       1021.85        984.02        16.87 o                         
   4   2   5         23.86         39.75         4.19 o                         
   5   2   5          8.01         15.16         4.26 o                         
   6   2   5        105.71        112.01         8.93 o                         
   7   2   5         42.64         41.08         7.90 o                         
   8   2   5        112.01        140.98        11.84 o                         
   9   2   5         20.93         30.66        14.42 o                         
  10   2   5          3.90         -8.12        33.20 o                         
 -10   3   5          0.78        -16.60        16.60 o                         
  -9   3   5          4.12        -14.34        14.34 o                         
  -8   3   5          6.06         11.89        12.45 o                         
  -7   3   5        117.88         92.20         9.66 o                         
  -6   3   5         98.98        109.89         8.01 o                         
  -5   3   5          7.32          4.81         5.68 o                         
  -4   3   5         82.86         76.56         4.73 o                         
  -3   3   5        286.52        249.48         8.07 o                         
  -2   3   5       1263.35       1369.00        36.37 o                         
  -1   3   5       1354.41       1004.62        24.52 o                         
   0   3   5          0.02          2.40         2.09 o                         
   1   3   5       1953.97       1729.71        35.21 o                         
   2   3   5         25.39         20.42         2.34 o                         
   3   3   5        285.44        269.06         9.36 o                         
   4   3   5         39.92         49.18         3.51 o                         
   5   3   5          1.74         -0.85         3.89 o                         
   6   3   5         10.20          1.46         6.74 o                         
   7   3   5         52.03         55.86         8.37 o                         
   8   3   5         14.05         52.48         9.74 o                         
   9   3   5         26.27         10.91        18.58 o                         
  10   3   5          2.76        -31.45        31.45 o                         
 -10   4   5          1.09         -2.41        20.61 o                         
  -9   4   5          1.64        -12.68        15.70 o                         
  -8   4   5          9.08          6.29         8.88 o                         
  -7   4   5         25.29         19.94         8.27 o                         
  -6   4   5          8.61         26.82         7.31 o                         
  -5   4   5        286.68        239.51        16.76 o                         
  -4   4   5         21.51         12.67         4.82 o                         
  -3   4   5         34.97         20.42         3.31 o                         
  -2   4   5          3.84         10.41         3.09 o                         
  -1   4   5        954.93        798.55        18.57 o                         
   0   4   5         16.00          9.59         2.97 o                         
   1   4   5       1014.19        925.06        20.36 o                         
   2   4   5        225.46        303.85         7.90 o                         
   3   4   5       1182.27        996.83        21.84 o                         
   4   4   5          4.28         -3.07         3.46 o                         
   5   4   5        121.17        119.60         5.81 o                         
   6   4   5         17.05          9.23         7.22 o                         
   7   4   5         88.32         94.63        10.25 o                         
   8   4   5         27.19         13.16        10.38 o                         
   9   4   5          1.85        -15.21        17.28 o                         
 -10   5   5         17.82         -2.44        19.50 o                         
  -9   5   5         27.78         20.63        13.83 o                         
  -8   5   5          7.17          3.92         9.50 o                         
  -7   5   5         37.15         17.06         9.32 o                         
  -6   5   5        104.06        149.59        11.89 o                         
  -5   5   5         30.44         34.88         5.69 o                         
  -4   5   5        242.35        237.98        15.43 o                         
  -3   5   5         28.80         36.65         4.45 o                         
  -2   5   5       1776.45       2125.71        52.67 o                         
  -1   5   5       1769.30       1590.86        35.79 o                         
   0   5   5         82.66         64.28         5.33 o                         
   1   5   5       1002.77       1106.52        28.60 o                         
   2   5   5        893.46       1144.20        26.33 o                         
   3   5   5        331.72        291.89         9.60 o                         
   4   5   5         20.82         28.79         3.86 o                         
   5   5   5          9.31         13.92         5.05 o                         
   6   5   5         31.75         28.74         5.93 o                         
   7   5   5         17.76          9.64         8.78 o                         
   8   5   5         38.99         14.28        12.35 o                         
   9   5   5          2.48         -8.49        24.07 o                         
  -9   6   5         23.68         42.04        15.51 o                         
  -8   6   5         31.13         27.17        15.26 o                         
  -7   6   5         29.92         26.84         9.92 o                         
  -6   6   5         27.73         11.23         7.76 o                         
  -5   6   5         28.41         23.52         5.58 o                         
  -4   6   5         17.30         11.83         5.12 o                         
  -3   6   5        126.65        146.93         6.40 o                         
  -2   6   5         74.11         98.83         5.88 o                         
  -1   6   5         43.75         52.03         5.74 o                         
   0   6   5         28.77         30.77        12.95 o                         
   1   6   5         36.06         34.00         4.83 o                         
   2   6   5          0.27          0.69         4.05 o                         
   3   6   5        251.47        241.81        10.13 o                         
   4   6   5          1.72          2.33         4.43 o                         
   5   6   5        436.44        487.64        18.13 o                         
   6   6   5         46.67         55.32         7.72 o                         
   7   6   5          5.37          5.84         8.67 o                         
   8   6   5          8.50         -7.16        13.11 o                         
   9   6   5          5.81         -5.87        17.86 o                         
  -9   7   5        132.98        111.13        18.19 o                         
  -8   7   5          1.87         33.06        14.50 o                         
  -7   7   5         69.99         48.99        11.77 o                         
  -6   7   5        297.27        312.06        15.94 o                         
  -5   7   5         26.61         27.72         7.12 o                         
  -4   7   5         31.01         41.06         7.20 o                         
  -3   7   5         49.88         54.73         5.43 o                         
  -2   7   5          2.88         -5.14         5.14 o                         
  -1   7   5        249.21        250.98        14.73 o                         
   0   7   5         13.50         18.98         9.22 o                         
   1   7   5        200.26        190.89        18.70 o                         
   2   7   5         48.30         43.29         6.88 o                         
   3   7   5         33.06         36.62         7.60 o                         
   4   7   5        264.78        256.85        11.84 o                         
   5   7   5          9.14         12.22         6.83 o                         
   6   7   5        213.18        237.33        13.78 o                         
   7   7   5         16.49         15.30         9.10 o                         
   8   7   5          2.37         -8.29        13.50 o                         
  -8   8   5         15.96         31.98        14.79 o                         
  -7   8   5         59.94         53.09        14.04 o                         
  -6   8   5         17.99         15.32         8.79 o                         
  -5   8   5        154.35        159.61        10.91 o                         
  -4   8   5         32.66         41.74         9.67 o                         
  -3   8   5         85.80         92.44        11.00 o                         
  -2   8   5        719.15        838.84        32.37 o                         
  -1   8   5        108.75         89.55        10.41 o                         
   0   8   5          0.01         16.72         7.22 o                         
   1   8   5        259.10        224.80        12.92 o                         
   2   8   5        207.00        274.86        13.58 o                         
   3   8   5        141.42        133.22         8.93 o                         
   4   8   5         51.74         40.61         8.19 o                         
   5   8   5        223.18        199.18        11.33 o                         
   6   8   5          7.68         -1.98         8.98 o                         
   7   8   5          7.81         10.67         9.65 o                         
   8   8   5         22.87          7.07        18.12 o                         
  -8   9   5          8.43         25.59        15.45 o                         
  -7   9   5         19.03         32.59        14.41 o                         
  -6   9   5         13.93          6.31         9.71 o                         
  -5   9   5         26.93         28.99        17.50 o                         
  -4   9   5        512.61        570.23        23.06 o                         
  -3   9   5        412.75        429.40        19.78 o                         
  -2   9   5         14.48         46.51        30.39 o                         
  -1   9   5         39.78         29.76         9.18 o                         
   0   9   5         23.23         74.34        11.03 o                         
   1   9   5         16.40         12.61         9.58 o                         
   2   9   5         26.52         30.75         8.05 o                         
   3   9   5        109.37         87.89         9.95 o                         
   4   9   5        129.19        116.63         9.54 o                         
   5   9   5         77.81         65.41         8.87 o                         
   6   9   5        245.44        243.21        15.01 o                         
   7   9   5         22.43         24.82        10.25 o                         
  -7  10   5          8.25        -15.00        15.00 o                         
  -6  10   5          7.65         -9.84        12.48 o                         
  -5  10   5         31.84         18.88        11.29 o                         
  -4  10   5          3.47         -1.28         8.93 o                         
  -3  10   5        163.33        171.91        11.88 o                         
  -2  10   5         98.23        102.77        11.48 o                         
  -1  10   5          5.54         -1.86         9.30 o                         
   0  10   5         94.51         97.85        12.15 o                         
   1  10   5         49.34         47.82         9.76 o                         
   2  10   5         85.39         96.38        10.93 o                         
   3  10   5          9.96          7.52         8.51 o                         
   4  10   5         94.19         74.29         9.18 o                         
   5  10   5         43.49         44.19         9.17 o                         
   6  10   5          4.16          9.48        11.35 o                         
   7  10   5          2.71          3.68        11.18 o                         
  -6  11   5         28.74         28.98        13.10 o                         
  -5  11   5          4.98         -3.78        11.93 o                         
  -4  11   5         56.61         52.26        10.41 o                         
  -3  11   5          4.66         -0.35         9.54 o                         
  -2  11   5          0.16         -8.76        10.20 o                         
  -1  11   5          5.28          5.08        10.00 o                         
   0  11   5          2.13         -9.67         9.67 o                         
   1  11   5          4.62          5.95         9.76 o                         
   2  11   5         56.22         35.53         9.52 o                         
   3  11   5          7.80         12.38         9.22 o                         
   4  11   5         16.64          9.77         9.72 o                         
   5  11   5          2.72          0.90        10.01 o                         
   6  11   5         17.44         27.46        12.02 o                         
  -5  12   5          7.56          2.36        13.34 o                         
  -4  12   5          1.62         -1.73        13.94 o                         
  -3  12   5          1.30        -10.53        10.53 o                         
  -2  12   5          5.05         15.15        11.37 o                         
  -1  12   5          5.71         -6.39        13.09 o                         
   0  12   5          5.14         -2.67        10.34 o                         
   1  12   5          9.39          6.72        10.51 o                         
   2  12   5          9.93          9.58         9.90 o                         
   3  12   5         38.84         33.85        10.07 o                         
   4  12   5          3.11         -0.76        10.37 o                         
   5  12   5          1.38         17.76        10.85 o                         
  -4  13   5         25.67         63.16        11.83 o                         
  -3  13   5          0.40         11.62        16.61 o                         
  -2  13   5         18.69         18.80        12.98 o                         
  -1  13   5         19.39         26.38        12.62 o                         
   0  13   5         13.38         -3.93        11.22 o                         
   1  13   5         18.91         28.94        11.89 o                         
   2  13   5         53.57         44.34        11.21 o                         
   3  13   5          7.65          1.77        11.19 o                         
   4  13   5          5.29        -10.57        10.57 o                         
  -2  14   5          5.73         -6.17        15.72 o                         
  -1  14   5          6.72         13.48        13.65 o                         
   0  14   5         22.75         32.75        13.41 o                         
   1  14   5          1.66         17.36        13.19 o                         
 -10   0   6         27.17         24.91        26.74 o                         
  -8   0   6          5.37         15.30        13.09 o                         
  -6   0   6         67.18         74.75        10.20 o                         
  -4   0   6        156.56        197.99         8.65 o                         
  -2   0   6     120242.97     144421.94      4475.36 o                         
   0   0   6      23913.13      27669.17       677.38 o                         
   2   0   6        266.24        195.40         7.19 o                         
   4   0   6       3266.05       3196.67        70.61 o                         
   6   0   6         71.85        106.00         9.60 o                         
   8   0   6         22.70         -3.83        18.18 o                         
  10   0   6         11.17        -48.58        48.58 o                         
 -10   1   6         29.54         18.18        15.98 o                         
  -9   1   6          4.06         -2.88        12.37 o                         
  -8   1   6         33.87         29.93        10.48 o                         
  -7   1   6         57.39         57.23         8.23 o                         
  -6   1   6         10.91          8.02         5.42 o                         
  -5   1   6        499.08        503.63        21.24 o                         
  -4   1   6         77.81         70.66         3.90 o                         
  -3   1   6        726.48        746.72        17.41 o                         
  -2   1   6       1603.39       1503.77        30.50 o                         
  -1   1   6        830.49        644.47        14.53 o                         
   0   1   6       5297.61       5393.01        93.59 o                         
   1   1   6        462.33        340.04         6.96 o                         
   2   1   6       1651.98       1910.12        33.77 o                         
   3   1   6        381.44        396.39         7.92 o                         
   4   1   6       2119.21       2638.30        46.42 o                         
   5   1   6        182.87        163.19         9.84 o                         
   6   1   6        105.56        108.91         9.61 o                         
   7   1   6         91.29         61.89        12.82 o                         
   8   1   6          1.27         -8.54         8.54 o                         
   9   1   6         15.14          2.81        18.52 o                         
  10   1   6          1.92        -27.28        27.28 o                         
 -10   2   6          6.92          5.87        18.37 o                         
  -9   2   6          3.20        -10.75        13.25 o                         
  -8   2   6         27.26         15.82        10.85 o                         
  -7   2   6         31.43         19.14         9.01 o                         
  -6   2   6         19.75         19.07         6.73 o                         
  -5   2   6        665.96        668.32        26.88 o                         
  -4   2   6        189.82        239.78        10.10 o                         
  -3   2   6        220.00        156.71         5.58 o                         
  -2   2   6       1991.74       2090.77        46.29 o                         
  -1   2   6        175.99        123.74         3.91 o                         
   0   2   6        110.07        145.36         4.10 o                         
   1   2   6        273.91        242.76         6.09 o                         
   2   2   6        208.09        207.70         5.38 o                         
   3   2   6       2522.30       2282.58        40.22 o                         
   4   2   6          6.10         12.29         3.68 o                         
   5   2   6        109.38         98.12         7.29 o                         
   6   2   6         33.88         52.61         7.51 o                         
   7   2   6         40.94         45.03        10.52 o                         
   8   2   6        245.87        303.25        22.21 o                         
   9   2   6          0.68         -7.49        13.10 o                         
  10   2   6          5.94         -3.27        23.67 o                         
 -10   3   6          6.87        -18.20        18.47 o                         
  -9   3   6          8.44         34.20        21.76 o                         
  -8   3   6         48.64         20.42        10.58 o                         
  -7   3   6          8.11         -1.79         9.05 o                         
  -6   3   6          1.08          9.37         8.04 o                         
  -5   3   6        161.00        144.45         7.83 o                         
  -4   3   6        298.61        290.43        10.92 o                         
  -3   3   6        166.37        148.03         7.97 o                         
  -2   3   6        247.08        288.48         8.89 o                         
  -1   3   6       1741.76       1482.18        33.07 o                         
   0   3   6        190.99        200.88         5.11 o                         
   1   3   6        730.76        708.97        15.31 o                         
   2   3   6        117.24        121.32         4.06 o                         
   3   3   6         41.00         49.57         6.14 o                         
   4   3   6         38.62         47.74         3.26 o                         
   5   3   6          9.87         -2.27         4.06 o                         
   6   3   6          2.94         -1.10         6.54 o                         
   7   3   6        272.94        283.63        21.00 o                         
   8   3   6         31.97         51.14        10.05 o                         
   9   3   6         12.75        -13.43        13.43 o                         
  10   3   6          2.60        -35.63        38.86 o                         
 -10   4   6          1.16         38.37        25.10 o                         
  -9   4   6         79.90         50.16        16.90 o                         
  -8   4   6          5.16         -4.74        11.34 o                         
  -7   4   6         93.34         84.14        10.68 o                         
  -6   4   6        108.46        106.46        11.69 o                         
  -5   4   6        226.16        144.05        11.14 o                         
  -4   4   6        843.66        940.79        30.98 o                         
  -3   4   6         51.92         50.68         3.82 o                         
  -2   4   6        734.59        847.56        21.61 o                         
  -1   4   6       1149.89       1018.84        23.18 o                         
   0   4   6        261.00        267.41         8.00 o                         
   1   4   6       1013.44        826.81        17.66 o                         
   2   4   6        665.88        730.65        16.58 o                         
   3   4   6        982.30        980.30        24.04 o                         
   4   4   6         71.75         76.17         7.28 o                         
   5   4   6        172.42        181.98         7.29 o                         
   6   4   6         66.19         49.89         6.54 o                         
   7   4   6         44.30         33.26        13.64 o                         
   8   4   6         28.15         27.64         9.86 o                         
   9   4   6          4.40        -16.13        16.13 o                         
 -10   5   6          8.73          5.77        21.78 o                         
  -9   5   6          1.52         -5.64        13.36 o                         
  -8   5   6          4.69          6.43         9.60 o                         
  -7   5   6          7.00          3.00         8.86 o                         
  -6   5   6        265.79        304.20        17.07 o                         
  -5   5   6        103.89         82.45         6.82 o                         
  -4   5   6         74.04         68.75        10.76 o                         
  -3   5   6        600.63        623.43        19.91 o                         
  -2   5   6         67.92         91.53         5.48 o                         
  -1   5   6        906.96       1000.97        22.97 o                         
   0   5   6          3.15         18.57         3.58 o                         
   1   5   6        330.42        328.91         8.95 o                         
   2   5   6       1412.54       1736.87        43.84 o                         
   3   5   6          6.36         20.60         4.08 o                         
   4   5   6         62.69         67.82         5.03 o                         
   5   5   6        105.91        104.87         9.02 o                         
   6   5   6         15.99         12.99         6.21 o                         
   7   5   6         36.96         21.98        11.58 o                         
   8   5   6         47.99         18.09        14.16 o                         
   9   5   6         15.24        -12.47        16.97 o                         
  -9   6   6        131.48        138.41        17.03 o                         
  -8   6   6          4.92          2.81        12.91 o                         
  -7   6   6        187.57        149.54        13.72 o                         
  -6   6   6         14.81          7.60         9.03 o                         
  -5   6   6         10.52         -0.20         6.29 o                         
  -4   6   6        368.03        369.85        13.29 o                         
  -3   6   6         11.34         25.79         3.99 o                         
  -2   6   6        158.52        169.63         8.05 o                         
  -1   6   6         41.74         46.65         5.33 o                         
   0   6   6        499.85        545.08        21.25 o                         
   1   6   6         91.73        107.36         6.59 o                         
   2   6   6          1.35         -1.91         4.82 o                         
   3   6   6        147.18        121.29         7.17 o                         
   4   6   6          6.55          7.02         4.45 o                         
   5   6   6        399.64        403.54        16.64 o                         
   6   6   6          7.77         18.18         7.62 o                         
   7   6   6          3.54         -8.91         8.91 o                         
   8   6   6          5.86        -13.83        13.83 o                         
   9   6   6          0.01        -16.83        16.83 o                         
  -9   7   6         28.74         49.67        16.08 o                         
  -8   7   6         78.48        105.42        15.69 o                         
  -7   7   6          3.92          6.58        16.05 o                         
  -6   7   6        106.35        124.34        10.72 o                         
  -5   7   6         21.54         30.60         6.39 o                         
  -4   7   6        282.10        294.23        15.51 o                         
  -3   7   6         76.63         81.80         6.01 o                         
  -2   7   6          1.71         -5.25         5.25 o                         
  -1   7   6        220.24        225.25        12.10 o                         
   0   7   6        108.94        125.85         8.63 o                         
   1   7   6        127.25        148.77         9.49 o                         
   2   7   6         57.08         58.29         6.23 o                         
   3   7   6          7.43          9.26         5.79 o                         
   4   7   6        172.34        209.28        10.60 o                         
   5   7   6         74.74         61.15         7.18 o                         
   6   7   6         32.47         32.76         9.41 o                         
   7   7   6         29.89          8.16         8.80 o                         
   8   7   6          1.93        -19.91        22.30 o                         
  -8   8   6          6.71         16.57        13.77 o                         
  -7   8   6        139.99        170.13        15.18 o                         
  -6   8   6         12.40          8.12         9.82 o                         
  -5   8   6         47.80         31.64         8.53 o                         
  -4   8   6         38.80         54.59         9.67 o                         
  -3   8   6         43.57         35.81         5.84 o                         
  -2   8   6         51.12         77.88         8.56 o                         
  -1   8   6        246.38        247.82        24.09 o                         
   0   8   6        412.45        475.83        26.81 o                         
   1   8   6        486.15        459.95        20.44 o                         
   2   8   6         17.06         15.79         6.67 o                         
   3   8   6        111.40         93.36         7.90 o                         
   4   8   6         21.16         18.84         7.67 o                         
   5   8   6         47.62         54.82         7.92 o                         
   6   8   6         28.41         27.84         9.37 o                         
   7   8   6         19.15         14.92         9.91 o                         
   8   8   6         38.15         29.28        16.50 o                         
  -8   9   6         18.19         29.53        15.00 o                         
  -7   9   6         17.66         19.68        18.26 o                         
  -6   9   6          2.95         23.33         9.46 o                         
  -5   9   6         34.81         26.86        20.30 o                         
  -4   9   6        167.84        183.37        18.66 o                         
  -3   9   6        470.29        493.54        28.63 o                         
  -2   9   6         94.18         98.88         9.76 o                         
  -1   9   6         16.20         23.24         8.63 o                         
   0   9   6       2041.66       2078.21        74.69 o                         
   1   9   6        166.03        141.61        11.07 o                         
   2   9   6        225.78        230.68        12.42 o                         
   3   9   6         24.45         17.09         9.05 o                         
   4   9   6         44.25         30.60         8.33 o                         
   5   9   6         43.54         54.72         8.93 o                         
   6   9   6         90.25         74.14        11.02 o                         
   7   9   6         42.79         48.65        10.72 o                         
  -7  10   6         16.37         20.42        16.08 o                         
  -6  10   6          2.77         -2.92        10.84 o                         
  -5  10   6          7.92          2.49        10.91 o                         
  -4  10   6         30.79         42.99         9.47 o                         
  -3  10   6         54.25         62.22         9.49 o                         
  -2  10   6        174.62        162.77        12.65 o                         
  -1  10   6         44.06         59.66        11.22 o                         
   0  10   6         81.72         96.32        10.82 o                         
   1  10   6        226.10        211.35        14.73 o                         
   2  10   6         94.72        110.89        10.02 o                         
   3  10   6         47.05         47.91         8.89 o                         
   4  10   6         14.28          9.81         8.27 o                         
   5  10   6         26.99         31.70         9.07 o                         
   6  10   6          6.21         20.61        11.38 o                         
   7  10   6          1.57         13.04        11.29 o                         
  -6  11   6         17.82         21.17        13.07 o                         
  -5  11   6          7.53         17.07        12.33 o                         
  -4  11   6          3.90         -9.39         9.39 o                         
  -3  11   6          2.66         -1.96        11.83 o                         
  -2  11   6          2.64         -2.20        10.00 o                         
  -1  11   6          4.27         -0.57        10.20 o                         
   0  11   6          2.47          1.09         9.58 o                         
   1  11   6         11.42         19.83        10.13 o                         
   2  11   6         15.60         13.13         8.89 o                         
   3  11   6          2.08         -2.10         9.60 o                         
   4  11   6         49.29         41.45         9.98 o                         
   5  11   6          3.70          3.91         9.49 o                         
   6  11   6          3.73         33.52        11.85 o                         
  -5  12   6          4.04          6.16        11.69 o                         
  -4  12   6         22.75         20.82        10.12 o                         
  -3  12   6          6.61          0.20        10.78 o                         
  -2  12   6         15.58         19.53        11.37 o                         
  -1  12   6         10.95          3.97        10.99 o                         
   0  12   6         16.64         24.53        10.95 o                         
   1  12   6         10.63         -8.96        10.66 o                         
   2  12   6          9.81          9.15         9.62 o                         
   3  12   6         41.51         45.93        10.59 o                         
   4  12   6          0.80         -3.57        10.63 o                         
   5  12   6          1.18         -6.67        10.85 o                         
  -4  13   6          9.15         19.07        10.85 o                         
  -3  13   6          6.96         -1.17        11.63 o                         
  -2  13   6          1.44          0.07        12.45 o                         
  -1  13   6         21.27         35.21        12.26 o                         
   0  13   6         29.44         48.71        12.45 o                         
   1  13   6         11.31          5.70        14.25 o                         
   2  13   6         36.55         -6.81        10.45 o                         
   3  13   6          2.69          8.77        10.65 o                         
  -1  14   6          1.44         24.48        13.47 o                         
   0  14   6        110.43        142.96        15.74 o                         
   1  14   6          8.64         -5.57        15.62 o                         
 -10   0   7         27.63          5.76        25.29 o                         
  -8   0   7        108.67        114.16        15.14 o                         
  -6   0   7         74.24         87.22        10.88 o                         
  -4   0   7        984.31       1049.06        34.04 o                         
  -2   0   7      16288.66      20887.44       591.39 o                         
   0   0   7         16.28         14.86         2.23 o                         
   2   0   7       2110.35       2316.09        61.55 o                         
   4   0   7      12987.69      14879.77       365.00 o                         
   6   0   7       1108.57       1177.34        45.50 o                         
   8   0   7         96.57         97.30        17.46 o                         
  10   0   7          2.20        -50.20        50.20 o                         
 -10   1   7          6.17         19.30        17.84 o                         
  -9   1   7          6.40         -7.99        12.47 o                         
  -8   1   7          9.69         19.53        11.52 o                         
  -7   1   7         23.23         18.34         7.81 o                         
  -6   1   7         76.71         58.43         6.31 o                         
  -5   1   7        337.38        297.41        26.41 o                         
  -4   1   7        753.78        762.18        17.41 o                         
  -3   1   7       1014.09        859.53        18.82 o                         
  -2   1   7       1663.17       1852.33        37.44 o                         
  -1   1   7        540.47        417.07         8.10 o                         
   0   1   7          3.78          4.52         1.60 o                         
   1   1   7       1383.99       1035.96        18.48 o                         
   2   1   7         27.92         34.86         2.11 o                         
   3   1   7       1444.92       1316.83        24.39 o                         
   4   1   7        535.95        751.82        17.24 o                         
   5   1   7         97.94         94.83         7.61 o                         
   6   1   7         59.62         86.36        10.23 o                         
   7   1   7        135.98        136.07        15.96 o                         
   8   1   7         57.08         64.86         9.78 o                         
   9   1   7          0.96        -18.38        18.38 o                         
  10   1   7          4.49        -33.15        33.15 o                         
 -10   2   7          8.49          6.15        17.71 o                         
  -9   2   7          8.42         20.10        17.39 o                         
  -8   2   7          7.93         21.18        13.09 o                         
  -7   2   7         12.94         -3.71         7.99 o                         
  -6   2   7        274.66        262.28        15.83 o                         
  -5   2   7        182.28        108.30        15.38 o                         
  -4   2   7        303.81        340.16        22.82 o                         
  -3   2   7         29.96         23.95         7.12 o                         
  -2   2   7        195.51        213.87         5.41 o                         
  -1   2   7        304.67        294.03         6.75 o                         
   0   2   7          1.66          5.08         1.93 o                         
   1   2   7       1130.04        937.63        17.95 o                         
   2   2   7          8.16         11.64         2.29 o                         
   3   2   7       1845.07       1871.52        36.61 o                         
   4   2   7        708.43        791.36        16.52 o                         
   5   2   7        101.91         96.28         8.36 o                         
   6   2   7         25.39         23.20         6.99 o                         
   7   2   7         11.81          7.73         7.82 o                         
   8   2   7        101.99        145.86        12.24 o                         
   9   2   7          8.67        -16.23        16.23 o                         
  10   2   7          0.73        -28.73        30.66 o                         
 -10   3   7         18.17        -15.28        19.84 o                         
  -9   3   7          9.86         39.22        35.73 o                         
  -8   3   7         45.64         39.97        15.07 o                         
  -7   3   7          8.20         -4.24         9.55 o                         
  -6   3   7          7.03          0.57         8.21 o                         
  -5   3   7        522.25        497.53        18.07 o                         
  -4   3   7          0.67         -3.95         4.00 o                         
  -3   3   7        133.71        108.11         4.70 o                         
  -2   3   7         24.70         22.52         3.09 o                         
  -1   3   7        806.31        766.20        17.60 o                         
   0   3   7          1.45          5.33         2.45 o                         
   1   3   7         21.10         30.49         2.60 o                         
   2   3   7         43.48         52.99         2.92 o                         
   3   3   7        508.09        459.40        13.24 o                         
   4   3   7         30.22         32.27         3.62 o                         
   5   3   7         15.32          4.14         4.22 o                         
   6   3   7          6.36         -7.07         7.07 o                         
   7   3   7        285.47        350.14        20.57 o                         
   8   3   7         34.26         51.26        10.89 o                         
   9   3   7         10.93        -26.04        26.69 o                         
 -10   4   7          0.87         -1.77        19.47 o                         
  -9   4   7         71.64         81.55        20.52 o                         
  -8   4   7          3.36         -5.07        10.04 o                         
  -7   4   7        110.92         85.85        13.92 o                         
  -6   4   7         34.81         29.43         8.33 o                         
  -5   4   7        104.11         88.05         9.76 o                         
  -4   4   7        221.44        292.05        15.49 o                         
  -3   4   7        348.80        307.44         9.34 o                         
  -2   4   7        241.09        298.27         8.92 o                         
  -1   4   7        871.99        698.22        16.41 o                         
   0   4   7          6.28          4.35         2.64 o                         
   1   4   7        433.53        325.78         8.74 o                         
   2   4   7        119.99        162.78         6.06 o                         
   3   4   7        211.98        213.21         8.76 o                         
   4   4   7          9.00         14.24         3.74 o                         
   5   4   7         43.53         64.70         5.90 o                         
   6   4   7          3.15         10.24         5.65 o                         
   7   4   7         90.73         96.65        12.15 o                         
   8   4   7         40.25         22.59        14.59 o                         
   9   4   7          7.27          5.46        16.08 o                         
 -10   5   7         11.23         30.52        22.13 o                         
  -9   5   7          0.39        -11.67        13.43 o                         
  -8   5   7         25.37         24.29        12.31 o                         
  -7   5   7         10.55          0.63         9.90 o                         
  -6   5   7         38.07         27.08         8.51 o                         
  -5   5   7        145.93        102.42         7.39 o                         
  -4   5   7         95.21         99.47         8.96 o                         
  -3   5   7        668.13        701.40        35.27 o                         
  -2   5   7        924.62       1211.01        30.63 o                         
  -1   5   7        304.79        295.31         9.88 o                         
   0   5   7         33.01         25.75         4.59 o                         
   1   5   7         53.37         55.83         5.20 o                         
   2   5   7        443.03        546.86        16.52 o                         
   3   5   7        232.10        193.47        13.69 o                         
   4   5   7         93.25        127.01        10.32 o                         
   5   5   7        284.25        252.98        13.55 o                         
   6   5   7         22.37         30.92         7.75 o                         
   7   5   7          7.59          8.02        10.49 o                         
   8   5   7         62.69         39.36        10.91 o                         
   9   5   7         12.38         11.78        16.54 o                         
  -9   6   7         95.19        104.53        16.19 o                         
  -8   6   7         31.40         41.01        12.92 o                         
  -7   6   7        234.39        200.15        18.85 o                         
  -6   6   7         10.15         18.40         9.11 o                         
  -5   6   7         50.64         49.52         8.16 o                         
  -4   6   7         89.58         96.22         7.09 o                         
  -3   6   7        139.12        138.35         6.29 o                         
  -2   6   7          0.23         -4.20         4.20 o                         
  -1   6   7         98.83        117.18         6.86 o                         
   0   6   7         18.89         25.29         8.10 o                         
   1   6   7        102.55        126.62        10.98 o                         
   2   6   7         37.42         54.41         5.40 o                         
   3   6   7        122.35        123.62         7.55 o                         
   4   6   7         20.43         18.47         4.79 o                         
   5   6   7        148.83        186.00         8.79 o                         
   6   6   7         35.93         16.03         7.97 o                         
   7   6   7          1.48          0.48        11.27 o                         
   8   6   7          2.85         -2.08        16.59 o                         
   9   6   7          1.28          5.48        15.62 o                         
  -9   7   7         14.68         29.72        15.67 o                         
  -8   7   7        212.34        239.28        17.97 o                         
  -7   7   7         26.74         24.65        12.86 o                         
  -6   7   7         41.33         41.63         9.46 o                         
  -5   7   7         96.04        110.63         7.69 o                         
  -4   7   7         23.19         34.44        12.15 o                         
  -3   7   7         56.58         55.84         7.00 o                         
  -2   7   7         49.46         38.15         5.44 o                         
  -1   7   7        109.54        113.40         8.28 o                         
   0   7   7          0.19          7.58         5.87 o                         
   1   7   7         25.24         21.98         5.49 o                         
   2   7   7         29.48         22.86         5.73 o                         
   3   7   7        107.14        104.09         7.69 o                         
   4   7   7         24.43         25.14         6.68 o                         
   5   7   7        172.88        156.10         8.92 o                         
   6   7   7         13.26          3.84         8.72 o                         
   7   7   7         33.61         25.86         9.26 o                         
   8   7   7          2.87        -16.98        20.11 o                         
  -8   8   7          8.37         36.62        14.50 o                         
  -7   8   7         99.67         86.41        14.41 o                         
  -6   8   7        145.46        146.03        12.05 o                         
  -5   8   7         66.55         66.66        11.30 o                         
  -4   8   7        332.04        343.45        17.95 o                         
  -3   8   7         74.46         55.12         6.50 o                         
  -2   8   7        196.01        291.44        13.93 o                         
  -1   8   7        568.73        550.52        22.87 o                         
   0   8   7          0.60         25.71         6.99 o                         
   1   8   7        445.79        476.08        20.84 o                         
   2   8   7         28.28         17.55         6.81 o                         
   3   8   7         10.50          5.56         6.97 o                         
   4   8   7          5.63         16.84         7.53 o                         
   5   8   7          3.04          7.78         7.61 o                         
   6   8   7          0.99          0.95         9.93 o                         
   7   8   7         24.87         22.62         9.63 o                         
   8   8   7         29.29         27.15        22.67 o                         
  -8   9   7          4.80          8.03        15.51 o                         
  -7   9   7         18.89         13.82        16.83 o                         
  -6   9   7         65.57         47.46        10.60 o                         
  -5   9   7         35.59         62.34        14.73 o                         
  -4   9   7        122.23        134.02        12.43 o                         
  -3   9   7        413.66        415.80        21.36 o                         
  -2   9   7         22.83         43.98         9.22 o                         
  -1   9   7        160.61        152.09        11.29 o                         
   0   9   7        216.02        163.55        22.67 o                         
   1   9   7        168.69        153.32        11.52 o                         
   2   9   7        396.06        380.19        16.92 o                         
   3   9   7         38.60         29.75         7.72 o                         
   4   9   7         33.78         38.20         8.31 o                         
   5   9   7          9.12         23.28         8.15 o                         
   6   9   7         26.52         27.05        10.54 o                         
   7   9   7         19.93         17.32        10.54 o                         
  -7  10   7         10.74          6.80        16.49 o                         
  -6  10   7          0.24        -10.60        10.60 o                         
  -5  10   7          6.42        -10.71        10.71 o                         
  -4  10   7        129.74        132.94        11.27 o                         
  -3  10   7          2.21          2.71         8.07 o                         
  -2  10   7         78.57         77.99        10.66 o                         
  -1  10   7        238.66        257.66        15.17 o                         
   0  10   7          4.36          1.47         8.80 o                         
   1  10   7        271.01        234.14        14.36 o                         
   2  10   7        213.12        227.63        12.66 o                         
   3  10   7         52.22         55.03         8.89 o                         
   4  10   7         87.32         77.84         9.41 o                         
   5  10   7         12.66         23.63         8.67 o                         
   6  10   7        106.36         99.24        14.24 o                         
   7  10   7          2.37          7.29        11.37 o                         
  -6  11   7         37.85         33.89        12.50 o                         
  -5  11   7         18.14         20.52        11.26 o                         
  -4  11   7          6.65          9.18         9.05 o                         
  -3  11   7         14.93          8.27        14.48 o                         
  -2  11   7         57.44         45.92        10.86 o                         
  -1  11   7         13.36         14.55        10.00 o                         
   0  11   7          0.33          8.45         9.81 o                         
   1  11   7          8.87          9.20        10.00 o                         
   2  11   7         51.72         47.30        10.01 o                         
   3  11   7          0.76          1.24         9.17 o                         
   4  11   7         37.12         44.57        10.37 o                         
   5  11   7         15.28          7.73         9.24 o                         
   6  11   7          3.97         23.01        14.73 o                         
  -5  12   7          1.76         -1.69        13.27 o                         
  -4  12   7         12.62         22.03        10.26 o                         
  -3  12   7         14.54         -2.20        10.41 o                         
  -2  12   7          8.54         11.80        11.16 o                         
  -1  12   7         10.11         17.75        10.82 o                         
   0  12   7          0.00         -4.56        10.28 o                         
   1  12   7          9.51          8.05        10.63 o                         
   2  12   7          1.97          6.62         9.75 o                         
   3  12   7         13.73         20.92        10.14 o                         
   4  12   7          0.92         -6.59        10.45 o                         
   5  12   7          0.28         -5.87        14.24 o                         
  -4  13   7          6.00         -0.62        11.41 o                         
  -3  13   7         13.94         -5.85        11.37 o                         
  -2  13   7         54.45         68.24        13.83 o                         
  -1  13   7         12.80         13.46        11.98 o                         
   0  13   7          0.13         15.55        11.77 o                         
   1  13   7          6.08          2.27        11.77 o                         
   2  13   7         53.92         70.76        11.60 o                         
   3  13   7          0.34          9.21        10.78 o                         
  -1  14   7          7.72          5.56        13.07 o                         
   0  14   7         37.83         18.20        13.07 o                         
 -10   0   8         15.52         22.83        26.72 o                         
  -8   0   8         45.42         57.54        14.85 o                         
  -6   0   8         49.03         56.96        11.28 o                         
  -4   0   8       1926.13       2293.06        80.76 o                         
  -2   0   8        273.90        192.10         6.34 o                         
   0   0   8        344.56        394.88        10.70 o                         
   2   0   8       1165.44       1396.77        37.84 o                         
   4   0   8      11740.94      14221.99       441.54 o                         
   6   0   8        772.53        992.76        46.99 o                         
   8   0   8         12.20          8.38        16.08 o                         
  10   0   8          2.15        -45.34        45.34 o                         
 -10   1   8          8.16         18.49        17.02 o                         
  -9   1   8         12.33         -0.41        12.12 o                         
  -8   1   8         79.93         76.82        12.51 o                         
  -7   1   8         58.28         40.37         8.98 o                         
  -6   1   8         18.01         10.99         5.97 o                         
  -5   1   8         39.55         34.49         5.86 o                         
  -4   1   8        566.81        745.76        22.11 o                         
  -3   1   8        483.78        443.97        10.64 o                         
  -2   1   8       1599.87       1891.29        34.23 o                         
  -1   1   8       1339.24       1014.12        18.03 o                         
   0   1   8        126.73        139.11         3.86 o                         
   1   1   8       1131.38        902.09        16.36 o                         
   2   1   8         54.00         51.85         2.41 o                         
   3   1   8       1359.06       1305.16        25.05 o                         
   4   1   8        764.45        806.91        20.44 o                         
   5   1   8        169.86        165.80         8.69 o                         
   6   1   8        501.63        653.35        23.28 o                         
   7   1   8        121.61        103.09         9.02 o                         
   8   1   8         74.15         66.79        11.86 o                         
   9   1   8          2.10        -23.12        23.12 o                         
  10   1   8          0.74        -32.62        32.62 o                         
 -10   2   8          0.62         23.72        28.98 o                         
  -9   2   8         40.82         59.06        15.78 o                         
  -8   2   8         84.81         73.58        11.50 o                         
  -7   2   8         52.59         35.40        10.38 o                         
  -6   2   8         65.23         99.26        15.04 o                         
  -5   2   8         64.65         97.95        15.66 o                         
  -4   2   8        359.04        304.69        12.59 o                         
  -3   2   8        890.60        795.45        17.57 o                         
  -2   2   8        207.53        229.49         5.64 o                         
  -1   2   8        992.06        789.00        15.78 o                         
   0   2   8       1259.67       1231.54        23.48 o                         
   1   2   8        312.66        225.10         5.49 o                         
   2   2   8        842.20        911.35        16.80 o                         
   3   2   8        134.20        145.63         9.17 o                         
   4   2   8         47.26         74.16         6.12 o                         
   5   2   8         56.60         71.91         6.53 o                         
   6   2   8         13.61         12.46         7.11 o                         
   7   2   8        112.62        123.34        10.68 o                         
   8   2   8         17.46         28.08         9.92 o                         
   9   2   8          6.60        -14.64        14.64 o                         
 -10   3   8         20.89          5.52        19.35 o                         
  -9   3   8         78.14        135.61        39.22 o                         
  -8   3   8          2.43         -3.52        10.22 o                         
  -7   3   8         16.47          8.87         9.85 o                         
  -6   3   8         12.31          6.20         9.53 o                         
  -5   3   8        296.93        307.81        12.86 o                         
  -4   3   8        161.93        204.33         8.62 o                         
  -3   3   8        326.47        324.49         9.21 o                         
  -2   3   8        118.40        140.84         5.07 o                         
  -1   3   8         18.22         29.06         2.60 o                         
   0   3   8       4762.30       5114.06        95.09 o                         
   1   3   8        172.74        113.98         3.80 o                         
   2   3   8         40.66         46.09         2.94 o                         
   3   3   8        917.61        860.07        21.60 o                         
   4   3   8        174.27        203.20         7.52 o                         
   5   3   8          5.64          1.81         4.30 o                         
   6   3   8         65.87         82.40         9.26 o                         
   7   3   8         56.80         83.58         9.86 o                         
   8   3   8         74.38         75.76        14.05 o                         
   9   3   8          2.37        -15.74        15.74 o                         
 -10   4   8          1.07         18.60        20.98 o                         
  -9   4   8          4.46          3.62        13.79 o                         
  -8   4   8         66.12         44.39        11.78 o                         
  -7   4   8         20.54         17.79        12.39 o                         
  -6   4   8          9.67          5.01         7.89 o                         
  -5   4   8         95.53         78.88         7.53 o                         
  -4   4   8        161.30        215.25        11.29 o                         
  -3   4   8       1370.98       1349.78        33.99 o                         
  -2   4   8        632.54        705.58        17.26 o                         
  -1   4   8        391.34        285.43         8.11 o                         
   0   4   8         80.57        115.37         5.24 o                         
   1   4   8        117.94        106.47         4.62 o                         
   2   4   8        968.48       1052.63        25.90 o                         
   3   4   8        143.96        109.38         4.56 o                         
   4   4   8          5.39          2.62         4.05 o                         
   5   4   8        117.43        115.74         7.05 o                         
   6   4   8          0.66         -6.53         6.68 o                         
   7   4   8         57.99         81.27         9.61 o                         
   8   4   8         21.08         -4.11        10.72 o                         
   9   4   8         13.63          1.71        20.57 o                         
 -10   5   8          1.42         -5.60        20.02 o                         
  -9   5   8          6.23         -3.04        14.55 o                         
  -8   5   8         17.63          0.65        13.93 o                         
  -7   5   8         49.36         32.63        10.35 o                         
  -6   5   8         11.12         11.16         8.36 o                         
  -5   5   8        172.47        146.57        14.73 o                         
  -4   5   8        297.74        347.10        16.97 o                         
  -3   5   8        299.14        304.74        24.86 o                         
  -2   5   8       1493.18       1844.64        45.94 o                         
  -1   5   8         58.92         64.65         4.29 o                         
   0   5   8       4666.83       5657.76       160.65 o                         
   1   5   8         99.98         83.63         5.26 o                         
   2   5   8        644.28        710.78        19.55 o                         
   3   5   8        277.07        247.28         9.26 o                         
   4   5   8         54.37         56.34         5.01 o                         
   5   5   8        164.23        118.78         8.30 o                         
   6   5   8        215.05        250.33        13.47 o                         
   7   5   8          2.99         -9.17         9.17 o                         
   8   5   8         44.28         25.51        13.52 o                         
   9   5   8          0.00        -15.97        15.97 o                         
  -9   6   8          1.23         40.75        15.14 o                         
  -8   6   8         16.33         26.50        12.52 o                         
  -7   6   8         73.65         83.06        11.39 o                         
  -6   6   8         80.78        105.03         9.65 o                         
  -5   6   8          6.88         11.30         7.50 o                         
  -4   6   8        201.92        247.43        11.76 o                         
  -3   6   8        244.17        256.13        10.39 o                         
  -2   6   8          1.56          3.31         4.33 o                         
  -1   6   8         90.41        124.74         6.64 o                         
   0   6   8        132.38        187.06        10.52 o                         
   1   6   8         27.56         29.51         4.38 o                         
   2   6   8       1281.05       1392.60        41.54 o                         
   3   6   8         25.04         22.78         5.50 o                         
   4   6   8        291.59        298.09        11.39 o                         
   5   6   8         89.54         93.55         7.24 o                         
   6   6   8          3.03         -2.92         7.91 o                         
   7   6   8         20.79         17.64         9.47 o                         
   8   6   8          4.19          0.74        16.78 o                         
   9   6   8          1.45        -15.03        15.03 o                         
  -9   7   8         27.85         43.48        18.87 o                         
  -8   7   8         39.27         41.00        13.32 o                         
  -7   7   8        120.60        109.82        18.85 o                         
  -6   7   8          6.24          7.06         8.94 o                         
  -5   7   8        217.56        200.06         9.96 o                         
  -4   7   8        439.94        529.09        22.63 o                         
  -3   7   8         28.70         28.53         4.81 o                         
  -2   7   8         56.93         70.08         5.76 o                         
  -1   7   8         27.53         29.84         5.74 o                         
   0   7   8         87.40        106.47         8.10 o                         
   1   7   8         48.00         33.84         6.65 o                         
   2   7   8        376.87        384.82        14.93 o                         
   3   7   8        217.28        196.51        10.83 o                         
   4   7   8         57.27         52.08         7.08 o                         
   5   7   8        112.01        101.41         8.22 o                         
   6   7   8         49.04         57.14         8.86 o                         
   7   7   8         27.62         15.51        10.04 o                         
   8   7   8         12.63         -5.23        17.04 o                         
  -8   8   8         27.33         43.76        14.72 o                         
  -7   8   8         18.63         11.02        15.28 o                         
  -6   8   8         63.95         88.20        11.99 o                         
  -5   8   8         80.74         70.80        10.30 o                         
  -4   8   8        347.26        401.32        19.82 o                         
  -3   8   8        165.41        161.16         8.73 o                         
  -2   8   8         15.40         21.29         7.96 o                         
  -1   8   8        422.98        424.00        19.01 o                         
   0   8   8        366.55        332.79        16.79 o                         
   1   8   8        207.19        184.21        11.29 o                         
   2   8   8        380.94        348.28        15.23 o                         
   3   8   8         12.82          7.30         6.95 o                         
   4   8   8        122.13        151.02         9.94 o                         
   5   8   8         21.22          0.66         7.71 o                         
   6   8   8         18.65          2.86         8.81 o                         
   7   8   8         17.57         20.44        10.25 o                         
   8   8   8          4.67         -1.85        21.27 o                         
  -8   9   8          3.96          9.42        15.36 o                         
  -7   9   8         90.64         84.29        16.19 o                         
  -6   9   8         14.33          4.57        11.53 o                         
  -5   9   8         53.59         48.48        13.82 o                         
  -4   9   8          3.54         23.13         9.22 o                         
  -3   9   8        107.90         89.69         8.84 o                         
  -2   9   8        205.94        221.11        12.29 o                         
  -1   9   8        172.47        162.95        11.93 o                         
   0   9   8        861.17        981.21        37.64 o                         
   1   9   8        340.03        296.20        16.36 o                         
   2   9   8         34.88         33.44         8.05 o                         
   3   9   8         19.86         26.86         7.79 o                         
   4   9   8         27.24         35.76         8.39 o                         
   5   9   8         72.73         64.20         9.16 o                         
   6   9   8          1.24         23.76        10.67 o                         
   7   9   8          2.10         21.63        10.90 o                         
  -7  10   8          0.21         -1.97        15.36 o                         
  -6  10   8          7.24          7.24        11.04 o                         
  -5  10   8          8.93          8.28        10.35 o                         
  -4  10   8        147.23        150.90        10.51 o                         
  -3  10   8          9.33         18.52         8.46 o                         
  -2  10   8         96.37        112.25        11.67 o                         
  -1  10   8        234.92        203.07        13.30 o                         
   0  10   8          1.87         -6.26         8.85 o                         
   1  10   8         77.78         75.73        10.48 o                         
   2  10   8        304.63        316.44        15.40 o                         
   3  10   8         11.37         24.48         8.51 o                         
   4  10   8        124.95        116.84        10.29 o                         
   5  10   8          3.25         11.15         8.74 o                         
   6  10   8         52.21         48.88        12.37 o                         
  -6  11   8          3.44          0.79        12.19 o                         
  -5  11   8         16.35         27.08        11.51 o                         
  -4  11   8         23.08         38.77         9.75 o                         
  -3  11   8          8.36         12.32        10.89 o                         
  -2  11   8         18.03          4.40        10.02 o                         
  -1  11   8         10.35          2.46         9.85 o                         
   0  11   8          4.44         -2.21         9.68 o                         
   1  11   8         10.01          2.45        10.00 o                         
   2  11   8          6.54          7.24         8.93 o                         
   3  11   8         17.35         17.49         9.17 o                         
   4  11   8          6.54          4.47         9.49 o                         
   5  11   8         13.17         29.54         9.42 o                         
   6  11   8          7.25         14.83        12.08 o                         
  -5  12   8          1.07        -12.03        12.03 o                         
  -4  12   8         18.70         31.23        10.33 o                         
  -3  12   8         41.06         24.72        10.76 o                         
  -2  12   8          8.58         25.47        11.53 o                         
  -1  12   8         10.12         15.01        11.02 o                         
   0  12   8          0.02          0.83        10.75 o                         
   1  12   8          2.36         11.95        13.38 o                         
   2  12   8         27.44         26.44        12.74 o                         
   3  12   8          2.51          2.95         9.79 o                         
   4  12   8          4.58          3.92        10.34 o                         
  -4  13   8          4.52         -1.78        13.15 o                         
  -3  13   8          8.08         -8.33        11.52 o                         
  -2  13   8         37.36         36.04        12.65 o                         
  -1  13   8          6.64         14.32        15.27 o                         
   0  13   8         11.34          2.72        11.77 o                         
   1  13   8         10.87         -7.43        11.27 o                         
   2  13   8          2.80          9.51        12.81 o                         
   3  13   8          1.51         -3.85        14.90 o                         
 -10   0   9          9.82         20.24        33.20 o                         
  -8   0   9         74.81         78.27        15.10 o                         
  -6   0   9          5.70          9.29         8.80 o                         
  -4   0   9       4421.54       5738.62       199.99 o                         
  -2   0   9       2059.18       2295.06        56.82 o                         
   0   0   9          1.83          2.17         2.14 o                         
   2   0   9        255.16        262.33         8.84 o                         
   4   0   9       4181.53       5185.99       162.21 o                         
   6   0   9        458.38        653.76        35.94 o                         
   8   0   9         27.43         45.18        17.46 o                         
 -10   1   9          0.59         11.79        14.16 o                         
  -9   1   9         13.45         12.09        13.44 o                         
  -8   1   9          4.73        -11.49        11.49 o                         
  -7   1   9         55.59         30.39         8.69 o                         
  -6   1   9         72.04         71.64         7.77 o                         
  -5   1   9        311.79        285.99        20.57 o                         
  -4   1   9       6214.39       7234.31       190.44 o                         
  -3   1   9        414.20        450.54        11.39 o                         
  -2   1   9         23.94         30.93         1.93 o                         
  -1   1   9        994.45        779.29        14.03 o                         
   0   1   9         10.29          7.05         1.69 o                         
   1   1   9       1463.67       1187.66        21.27 o                         
   2   1   9         36.03         53.74         2.53 o                         
   3   1   9        141.60        159.15         6.37 o                         
   4   1   9        265.56        308.74        18.73 o                         
   5   1   9         99.21        119.14         6.54 o                         
   6   1   9       1493.22       1784.15        50.50 o                         
   7   1   9         74.81         54.28         8.87 o                         
   8   1   9         10.56         13.45        11.53 o                         
   9   1   9          0.82        -19.12        19.12 o                         
 -10   2   9         85.10         41.20        19.51 o                         
  -9   2   9         43.81         50.58        14.04 o                         
  -8   2   9          2.62        -10.77        11.12 o                         
  -7   2   9         19.48          3.79         9.17 o                         
  -6   2   9         42.53         62.31        10.20 o                         
  -5   2   9        146.28        117.19        10.41 o                         
  -4   2   9         25.89         21.38         9.45 o                         
  -3   2   9       2922.77       2810.40        62.32 o                         
  -2   2   9          6.97          6.66         2.22 o                         
  -1   2   9        355.98        259.77         6.27 o                         
   0   2   9          9.60          8.25         2.17 o                         
   1   2   9          5.10          3.00         2.12 o                         
   2   2   9        933.32       1008.36        18.60 o                         
   3   2   9         39.23         48.84         3.38 o                         
   4   2   9        258.53        241.96         8.57 o                         
   5   2   9         98.49         91.20         4.72 o                         
   6   2   9         97.03        109.39        11.66 o                         
   7   2   9        114.09        132.05        13.27 o                         
   8   2   9          2.33         16.90        10.63 o                         
   9   2   9          1.13        -18.77        18.77 o                         
 -10   3   9         25.08         16.88        21.67 o                         
  -9   3   9        129.06        176.80        40.52 o                         
  -8   3   9         16.10         -1.89        13.40 o                         
  -7   3   9         62.28         59.79        13.00 o                         
  -6   3   9        260.83        270.55        18.34 o                         
  -5   3   9         28.33         28.09         5.68 o                         
  -4   3   9         41.91         42.39         5.18 o                         
  -3   3   9         38.14         44.12         3.55 o                         
  -2   3   9         48.91         55.85         3.33 o                         
  -1   3   9        162.88        111.18         4.23 o                         
   0   3   9         13.79         14.16         2.50 o                         
   1   3   9        391.54        372.82         8.21 o                         
   2   3   9         64.34         64.30         3.20 o                         
   3   3   9        232.00        267.19         8.28 o                         
   4   3   9         41.53         58.46         3.75 o                         
   5   3   9         57.96         46.40         4.07 o                         
   6   3   9        335.72        428.52        14.93 o                         
   7   3   9          7.51         21.68         8.76 o                         
   8   3   9         17.11         12.40        16.54 o                         
   9   3   9          3.69        -20.62        20.62 o                         
 -10   4   9          2.41          6.39        20.98 o                         
  -9   4   9          9.81          3.23        14.02 o                         
  -8   4   9         41.06         42.38        16.34 o                         
  -7   4   9         65.07         60.70         9.95 o                         
  -6   4   9          6.64         -7.32         7.69 o                         
  -5   4   9         27.56         39.18         8.58 o                         
  -4   4   9          4.20         -4.45         5.06 o                         
  -3   4   9        844.33        910.45        26.15 o                         
  -2   4   9        123.14        160.20         6.29 o                         
  -1   4   9        122.91        115.75         4.99 o                         
   0   4   9          4.12          6.06         2.60 o                         
   1   4   9        477.72        355.70         8.82 o                         
   2   4   9        151.95        169.82         8.23 o                         
   3   4   9        112.20         93.70         4.84 o                         
   4   4   9         55.93         52.28         5.69 o                         
   5   4   9        605.91        588.73        16.79 o                         
   6   4   9          0.54         -7.43         7.43 o                         
   7   4   9          6.41         -0.75         8.82 o                         
   8   4   9          3.93         -3.84        11.84 o                         
   9   4   9         13.12        -19.40        19.40 o                         
 -10   5   9          7.83         -2.45        21.16 o                         
  -9   5   9          5.19          7.14        14.25 o                         
  -8   5   9         16.84          5.64        17.36 o                         
  -7   5   9         34.93         29.27         9.95 o                         
  -6   5   9        255.25        242.68        14.67 o                         
  -5   5   9        129.54         98.28        17.82 o                         
  -4   5   9         22.69         35.82         4.54 o                         
  -3   5   9          5.73         17.26         5.16 o                         
  -2   5   9        468.76        548.64        15.81 o                         
  -1   5   9        110.58         95.86         5.01 o                         
   0   5   9         51.74         49.84         7.12 o                         
   1   5   9        269.95        246.83        10.82 o                         
   2   5   9        303.64        402.28        13.73 o                         
   3   5   9        265.87        279.15        11.24 o                         
   4   5   9          0.63          7.79         4.49 o                         
   5   5   9        119.80         90.43         6.31 o                         
   6   5   9         67.67         73.51         8.90 o                         
   7   5   9          6.16         -9.35         9.43 o                         
   8   5   9         21.03          3.24        11.03 o                         
   9   5   9          3.69         -2.94        18.92 o                         
  -9   6   9          1.97         15.17        15.14 o                         
  -8   6   9         55.28         36.99        18.21 o                         
  -7   6   9          6.62         11.36        11.36 o                         
  -6   6   9        111.53        131.85        10.82 o                         
  -5   6   9        194.59        194.58        18.07 o                         
  -4   6   9          1.89          1.33         5.68 o                         
  -3   6   9        147.81        138.93         6.18 o                         
  -2   6   9         33.79         66.24         7.46 o                         
  -1   6   9         23.72         18.64         4.33 o                         
   0   6   9          4.69         -9.58         9.58 o                         
   1   6   9         20.11         26.83         6.06 o                         
   2   6   9         35.92         36.50         5.17 o                         
   3   6   9         20.88         31.38         5.55 o                         
   4   6   9        276.17        355.90        14.71 o                         
   5   6   9        135.30         98.36         8.65 o                         
   6   6   9          2.41         -8.76         8.76 o                         
   7   6   9         70.94         43.34        15.51 o                         
   8   6   9         11.09         -0.70        16.08 o                         
  -9   7   9         14.77         44.48        19.36 o                         
  -8   7   9          2.05         32.91        17.44 o                         
  -7   7   9        116.50        119.95        30.95 o                         
  -6   7   9         15.36         15.21         9.90 o                         
  -5   7   9        111.32        124.34         8.31 o                         
  -4   7   9        298.37        306.40        14.56 o                         
  -3   7   9          7.72         16.55         4.80 o                         
  -2   7   9         33.30         39.38         5.55 o                         
  -1   7   9         55.10         61.42         6.42 o                         
   0   7   9          6.99          9.98         6.40 o                         
   1   7   9         51.39         41.15         5.76 o                         
   2   7   9          3.43          8.40         5.65 o                         
   3   7   9        344.47        337.54        13.34 o                         
   4   7   9         17.14         16.11         6.93 o                         
   5   7   9         61.05         53.74         8.83 o                         
   6   7   9          6.41         -0.08         8.29 o                         
   7   7   9          3.09        -10.94        10.94 o                         
   8   7   9         36.38         15.71        18.93 o                         
  -8   8   9         19.19          8.55        14.41 o                         
  -7   8   9         10.80          7.89        13.63 o                         
  -6   8   9         62.15         51.79        11.77 o                         
  -5   8   9        229.33        223.03        12.78 o                         
  -4   8   9         44.74         59.42        12.91 o                         
  -3   8   9         96.51         98.00         7.01 o                         
  -2   8   9         24.20         19.12         8.07 o                         
  -1   8   9        239.63        221.53        12.45 o                         
   0   8   9         29.26         41.76         8.21 o                         
   1   8   9         69.78         72.13         8.85 o                         
   2   8   9        684.01        671.59        23.32 o                         
   3   8   9        162.20        153.97         9.20 o                         
   4   8   9        117.25        133.35         9.07 o                         
   5   8   9         12.33          6.99         7.71 o                         
   6   8   9         28.07         12.86         9.59 o                         
   7   8   9          1.12         -7.99        10.52 o                         
   8   8   9          1.68        -12.75        20.80 o                         
  -8   9   9          9.10          1.23        14.59 o                         
  -7   9   9         94.60         97.29        16.08 o                         
  -6   9   9          6.26         17.94        10.28 o                         
  -5   9   9         30.19         44.45         9.69 o                         
  -4   9   9        122.94        147.31        13.77 o                         
  -3   9   9         28.55         11.20        10.98 o                         
  -2   9   9        382.26        413.43        18.30 o                         
  -1   9   9        346.38        319.73        17.39 o                         
   0   9   9          0.00          2.70         8.47 o                         
   1   9   9        328.81        343.27        18.18 o                         
   2   9   9         43.91         61.77         8.36 o                         
   3   9   9         43.38         38.04         8.06 o                         
   4   9   9         59.31         67.59         8.67 o                         
   5   9   9         60.59         40.54         8.65 o                         
   6   9   9         49.93         54.98        11.47 o                         
   7   9   9         20.49         22.78        10.35 o                         
  -7  10   9          6.63         23.35        16.59 o                         
  -6  10   9         16.69         -9.91         9.91 o                         
  -5  10   9         25.46         28.64        10.53 o                         
  -4  10   9         83.85         70.80         9.48 o                         
  -3  10   9         46.59         66.75         9.36 o                         
  -2  10   9        190.14        241.27        15.43 o                         
  -1  10   9         89.01         79.42        10.20 o                         
   0  10   9          0.92          0.24         8.99 o                         
   1  10   9         14.69         11.94        10.46 o                         
   2  10   9         92.38         95.89        10.07 o                         
   3  10   9         30.83         45.31        10.20 o                         
   4  10   9         37.14         39.99         8.98 o                         
   5  10   9          7.29         19.78         9.01 o                         
   6  10   9         19.01         16.54        11.53 o                         
  -6  11   9          3.72          4.78        11.31 o                         
  -5  11   9          9.52          1.96        11.01 o                         
  -4  11   9         16.10          7.33         9.27 o                         
  -3  11   9          1.86         -5.70         9.13 o                         
  -2  11   9         50.75         48.05        11.19 o                         
  -1  11   9          9.15          2.15        10.04 o                         
   0  11   9          5.82         -9.55         9.55 o                         
   1  11   9          3.93         -8.75         8.75 o                         
   2  11   9          0.73          1.03        10.47 o                         
   3  11   9         20.56         22.14        10.09 o                         
   4  11   9         18.43         10.48         9.78 o                         
   5  11   9          6.56          9.51         9.29 o                         
  -5  12   9          1.40         -5.97        16.14 o                         
  -4  12   9          3.63         13.20        10.19 o                         
  -3  12   9         37.23         17.51        11.85 o                         
  -2  12   9          1.91         -7.67        10.63 o                         
  -1  12   9          2.10          4.59        11.02 o                         
   0  12   9          1.16         -0.51        10.34 o                         
   1  12   9          1.97         -2.05         9.33 o                         
   2  12   9         13.74         25.72         9.68 o                         
   3  12   9          1.39          2.04         9.79 o                         
   4  12   9          9.95         -1.71        11.62 o                         
  -4  13   9          5.01          0.78        13.17 o                         
  -3  13   9          3.14        -10.51        11.24 o                         
  -2  13   9         54.66         73.29        13.59 o                         
  -1  13   9         10.09          7.35        11.98 o                         
   0  13   9          5.49         -6.32        11.46 o                         
   1  13   9         13.26         16.30        11.98 o                         
   2  13   9          5.84          5.48        12.86 o                         
   3  13   9          3.81         11.88        12.46 o                         
 -10   0  10         17.32         31.72        27.53 o                         
  -8   0  10         14.88         15.69        13.82 o                         
  -6   0  10         43.44         41.31        10.00 o                         
  -4   0  10       3527.29       3384.42       118.61 o                         
  -2   0  10       1107.35       1339.79        31.66 o                         
   0   0  10       6691.75       7568.89       185.78 o                         
   2   0  10       3370.49       4332.38       107.27 o                         
   4   0  10        364.11        353.57        19.04 o                         
   6   0  10        542.18        763.59        40.21 o                         
   8   0  10        140.05        121.03        19.42 o                         
 -10   1  10          5.54          0.64        14.32 o                         
  -9   1  10         78.15         67.45        15.49 o                         
  -8   1  10          3.16         -9.06        10.46 o                         
  -7   1  10         19.38          8.90         8.72 o                         
  -6   1  10          8.08          6.49         6.45 o                         
  -5   1  10        357.61        331.06        21.36 o                         
  -4   1  10       1978.00       2458.94        65.66 o                         
  -3   1  10       1669.24       1601.56        30.20 o                         
  -2   1  10         55.40         61.30         2.46 o                         
  -1   1  10       1642.62       1429.80        25.27 o                         
   0   1  10        417.54        439.84         8.34 o                         
   1   1  10       1282.79       1195.19        22.20 o                         
   2   1  10       1540.24       1660.54        28.72 o                         
   3   1  10        158.38        144.90         6.40 o                         
   4   1  10         54.41         79.49         6.05 o                         
   5   1  10          6.58         17.53         3.67 o                         
   6   1  10        740.76        921.38        26.46 o                         
   7   1  10         64.55         64.09        11.57 o                         
   8   1  10         16.71         -6.15        11.79 o                         
   9   1  10          0.55        -19.17        19.17 o                         
 -10   2  10         65.56         96.50        26.88 o                         
  -9   2  10         43.47         44.71        25.24 o                         
  -8   2  10          5.65         -6.62        16.59 o                         
  -7   2  10         20.51         15.51        13.79 o                         
  -6   2  10         23.86         10.61        12.39 o                         
  -5   2  10          7.22         19.92         7.35 o                         
  -4   2  10          5.45          3.83         4.91 o                         
  -3   2  10       1609.53       1539.55        38.57 o                         
  -2   2  10        830.28        922.16        17.32 o                         
  -1   2  10          5.95          0.74         2.15 o                         
   0   2  10        414.14        365.44         7.90 o                         
   1   2  10         48.27         42.52         2.52 o                         
   2   2  10         51.59         53.25         3.08 o                         
   3   2  10         32.27         25.32         3.08 o                         
   4   2  10         34.85         43.77         3.94 o                         
   5   2  10        216.70        184.42        11.23 o                         
   6   2  10        136.49        139.99        14.63 o                         
   7   2  10         30.83         46.85         9.16 o                         
   8   2  10         19.18         -6.00        10.74 o                         
   9   2  10          3.51        -19.54        19.54 o                         
 -10   3  10          4.11         32.55        24.01 o                         
  -9   3  10        124.67        108.10        33.08 o                         
  -8   3  10         21.50         19.50        12.31 o                         
  -7   3  10         80.51         48.08        17.00 o                         
  -6   3  10         23.58         27.95        12.84 o                         
  -5   3  10          2.04         -5.30         5.30 o                         
  -4   3  10         36.34         51.42         5.08 o                         
  -3   3  10        556.17        528.01        12.78 o                         
  -2   3  10         42.05         49.54         3.38 o                         
  -1   3  10        374.74        363.88         8.41 o                         
   0   3  10        456.70        556.94        11.68 o                         
   1   3  10        957.10        920.07        18.12 o                         
   2   3  10        250.26        252.59         8.52 o                         
   3   3  10         26.24         21.94         3.69 o                         
   4   3  10         31.79         24.70         3.82 o                         
   5   3  10         30.45         25.09         4.44 o                         
   6   3  10        234.11        274.51        15.24 o                         
   7   3  10         47.79         40.28         9.06 o                         
   8   3  10          4.74        -12.31        12.31 o                         
   9   3  10          5.67        -11.04        26.88 o                         
 -10   4  10         16.83         33.96        21.00 o                         
  -9   4  10         48.54         31.27        16.68 o                         
  -8   4  10         35.00         48.30        16.34 o                         
  -7   4  10        160.21        137.29        13.29 o                         
  -6   4  10          2.29          3.06         8.97 o                         
  -5   4  10        140.46        136.21         9.85 o                         
  -4   4  10         78.72         90.24         5.43 o                         
  -3   4  10        246.55        271.77        12.01 o                         
  -2   4  10        968.91       1093.32        26.14 o                         
  -1   4  10        498.19        389.40        12.08 o                         
   0   4  10       2108.35       2318.57        43.73 o                         
   1   4  10        858.65        723.46        16.58 o                         
   2   4  10        124.55        122.76         6.40 o                         
   3   4  10        383.44        339.01        10.45 o                         
   4   4  10         45.42         52.86         6.12 o                         
   5   4  10        526.74        686.88        21.06 o                         
   6   4  10          2.29         -7.52         7.52 o                         
   7   4  10          5.47         -5.39         9.27 o                         
   8   4  10         15.44         -5.06        12.57 o                         
   9   4  10          3.76          1.63        19.00 o                         
 -10   5  10          9.92         18.03        17.78 o                         
  -9   5  10          2.41         21.35        14.25 o                         
  -8   5  10        152.22        136.37        20.24 o                         
  -7   5  10          1.75          3.42        10.91 o                         
  -6   5  10        199.19        225.12        17.55 o                         
  -5   5  10          8.43          2.22         6.56 o                         
  -4   5  10         59.60         75.87         5.53 o                         
  -3   5  10        235.19        226.61        11.83 o                         
  -2   5  10        615.61        670.91        19.05 o                         
  -1   5  10        242.52        238.44        11.69 o                         
   0   5  10         12.78         20.41         3.84 o                         
   1   5  10        365.75        348.10        12.64 o                         
   2   5  10         29.89         43.93         5.65 o                         
   3   5  10        185.96        142.28         7.83 o                         
   4   5  10         37.74         38.26         6.24 o                         
   5   5  10         16.33          6.50         5.27 o                         
   6   5  10         45.77         33.35         8.66 o                         
   7   5  10         23.06         16.42         9.42 o                         
   8   5  10         13.00         -5.92        11.04 o                         
   9   5  10          1.50        -19.51        37.77 o                         
  -9   6  10          5.15         -0.26        17.50 o                         
  -8   6  10          0.32         -1.51        17.06 o                         
  -7   6  10         45.37         63.80        12.82 o                         
  -6   6  10         22.66         52.35        21.63 o                         
  -5   6  10        403.20        411.11        17.70 o                         
  -4   6  10          6.06          8.61         5.52 o                         
  -3   6  10        107.98        113.89         6.35 o                         
  -2   6  10       1300.10       1469.68        42.97 o                         
  -1   6  10         17.16         10.29         4.77 o                         
   0   6  10         23.17         10.36         7.22 o                         
   1   6  10         10.44          9.97         5.21 o                         
   2   6  10        189.99        197.09         9.44 o                         
   3   6  10        169.84        145.79         7.75 o                         
   4   6  10         33.39         37.69         6.58 o                         
   5   6  10         55.50         36.25         8.70 o                         
   6   6  10          5.93         -8.90         8.90 o                         
   7   6  10         37.43         22.58        10.76 o                         
   8   6  10         13.81          0.82        13.76 o                         
  -9   7  10          2.52         41.87        17.61 o                         
  -8   7  10         10.98         22.97        18.66 o                         
  -7   7  10         58.62         59.91        17.18 o                         
  -6   7  10         15.26         16.19         9.69 o                         
  -5   7  10          7.90         20.53         6.87 o                         
  -4   7  10        182.28        242.23        12.37 o                         
  -3   7  10         92.69         98.49         7.38 o                         
  -2   7  10        372.19        387.30        14.22 o                         
  -1   7  10         44.28         34.78         6.20 o                         
   0   7  10         29.68         28.20         6.85 o                         
   1   7  10         10.98          4.30         6.56 o                         
   2   7  10        252.35        237.20        11.71 o                         
   3   7  10         94.85        102.08         7.63 o                         
   4   7  10         11.31         15.15         6.78 o                         
   5   7  10         15.59          0.23         8.21 o                         
   6   7  10          1.63         -8.44         8.44 o                         
   7   7  10          7.03         -5.07         9.99 o                         
   8   7  10          2.86        -11.33        24.07 o                         
  -8   8  10          0.76         21.92        15.96 o                         
  -7   8  10         11.20         13.51        12.03 o                         
  -6   8  10         11.40         11.02        10.01 o                         
  -5   8  10        234.26        226.00        13.90 o                         
  -4   8  10         24.64         24.61         8.72 o                         
  -3   8  10         12.26         11.26         5.27 o                         
  -2   8  10        395.53        405.23        17.33 o                         
  -1   8  10         64.66         65.48         8.42 o                         
   0   8  10        252.26        300.25        16.83 o                         
   1   8  10        260.45        200.03        10.77 o                         
   2   8  10         39.00         29.78         6.82 o                         
   3   8  10        324.38        284.01        20.15 o                         
   4   8  10          5.36          0.83         7.15 o                         
   5   8  10          4.93         -7.64         7.64 o                         
   6   8  10          6.24         -1.33         8.13 o                         
   7   8  10          1.59          6.72        11.69 o                         
  -8   9  10          6.68         24.51        15.36 o                         
  -7   9  10         31.75         43.12        13.41 o                         
  -6   9  10         63.63         82.17        10.80 o                         
  -5   9  10         66.75         67.47        10.53 o                         
  -4   9  10         38.67         50.12        11.83 o                         
  -3   9  10         44.87         32.20         8.33 o                         
  -2   9  10         40.18         20.54         9.50 o                         
  -1   9  10        369.32        359.22        18.60 o                         
   0   9  10        208.43        203.59        13.51 o                         
   1   9  10        213.51        203.26        11.48 o                         
   2   9  10        314.99        301.88        14.88 o                         
   3   9  10        129.98        104.25         8.70 o                         
   4   9  10         95.96         87.18         8.84 o                         
   5   9  10         14.91         26.48         8.87 o                         
   6   9  10         20.97         19.90        11.28 o                         
   7   9  10         21.96         39.39        12.52 o                         
  -7  10  10          9.03         22.02        14.03 o                         
  -6  10  10          7.99         -5.09        10.11 o                         
  -5  10  10         37.14         38.92        11.26 o                         
  -4  10  10         16.28         17.48         8.61 o                         
  -3  10  10         45.01         27.52         8.95 o                         
  -2  10  10        278.69        310.97        15.76 o                         
  -1  10  10         14.67         11.46         9.45 o                         
   0  10  10         67.35         84.03        14.21 o                         
   1  10  10         14.03          2.54         7.96 o                         
   2  10  10          6.38         14.51         8.24 o                         
   3  10  10         87.68         92.14        10.05 o                         
   4  10  10         38.19         52.52         9.03 o                         
   5  10  10         24.35         32.64         9.33 o                         
   6  10  10          4.66         16.32        11.60 o                         
  -6  11  10          5.87         -3.46        13.90 o                         
  -5  11  10          3.16          9.85        11.62 o                         
  -4  11  10         52.10         59.57        10.74 o                         
  -3  11  10          0.81        -10.64        10.64 o                         
  -2  11  10          5.58          1.78        10.02 o                         
  -1  11  10          4.54          7.38        13.32 o                         
   0  11  10          1.02         -8.50         9.51 o                         
   1  11  10          1.04         -8.59         8.59 o                         
   2  11  10          0.56         -2.17        13.17 o                         
   3  11  10          5.29          0.97         9.37 o                         
   4  11  10          7.06          1.29         9.75 o                         
   5  11  10          1.32         10.69        10.48 o                         
  -5  12  10          1.37          5.90        12.46 o                         
  -4  12  10          0.89         -3.57        10.25 o                         
  -3  12  10         14.12         -0.97        13.52 o                         
  -2  12  10         28.82         37.96        15.66 o                         
  -1  12  10          1.96          4.34        10.95 o                         
   0  12  10          4.35          6.73        10.95 o                         
   1  12  10         18.29         13.47         9.53 o                         
   2  12  10         27.69         33.61        10.45 o                         
   3  12  10          2.88         -5.27        11.34 o                         
   4  12  10         20.42          2.55        11.34 o                         
  -3  13  10          0.30         -9.34        11.45 o                         
  -2  13  10          3.11         17.64        12.29 o                         
  -1  13  10         12.75          7.55        14.26 o                         
   0  13  10          5.18          5.48        15.14 o                         
   1  13  10         15.04         14.30        13.32 o                         
   2  13  10         14.60         21.73        14.73 o                         
 -10   0  11         22.42         45.93        25.11 o                         
  -8   0  11         36.48         37.95        14.05 o                         
  -6   0  11        165.29        166.04        16.57 o                         
  -4   0  11      12865.53      14848.88       515.68 o                         
  -2   0  11        241.49        252.34         7.19 o                         
   0   0  11          1.98          7.85         3.02 o                         
   2   0  11        199.96        286.16         9.63 o                         
   4   0  11        442.68        521.66        21.49 o                         
   6   0  11       2112.05       2359.64        76.46 o                         
   8   0  11        156.12        248.38        35.35 o                         
 -10   1  11         45.95         44.27        15.16 o                         
  -9   1  11         70.09         52.68        13.74 o                         
  -8   1  11         50.95         51.16        11.92 o                         
  -7   1  11          4.23         -7.71         9.03 o                         
  -6   1  11         29.54         33.21         7.09 o                         
  -5   1  11        158.16        133.24         8.19 o                         
  -4   1  11        459.63        644.28        25.30 o                         
  -3   1  11       1169.09       1106.34        22.07 o                         
  -2   1  11         31.42         52.17         2.25 o                         
  -1   1  11       1205.16       1200.07        21.44 o                         
   0   1  11          2.77          3.84         1.99 o                         
   1   1  11        120.01        161.30         8.55 o                         
   2   1  11        248.06        294.60         7.19 o                         
   3   1  11        254.78        213.92         6.80 o                         
   4   1  11          0.33          6.56         3.54 o                         
   5   1  11        238.89        229.36        12.72 o                         
   6   1  11         76.23         80.14        16.10 o                         
   7   1  11         31.60         48.00        11.11 o                         
   8   1  11         37.34         53.68        12.55 o                         
   9   1  11          0.75        -20.01        20.01 o                         
 -10   2  11         86.32         80.12        19.40 o                         
  -9   2  11         67.53         69.29        13.72 o                         
  -8   2  11         25.38         25.33        12.69 o                         
  -7   2  11         27.66          9.13         9.90 o                         
  -6   2  11        114.28        114.50        12.39 o                         
  -5   2  11        105.87        100.85         9.33 o                         
  -4   2  11        719.86        811.42        22.79 o                         
  -3   2  11        146.75        151.84         7.04 o                         
  -2   2  11        955.43       1049.49        18.89 o                         
  -1   2  11         49.66         51.26         3.64 o                         
   0   2  11          6.43          4.45         2.26 o                         
   1   2  11        761.47        752.81        14.13 o                         
   2   2  11         13.57         16.26         2.94 o                         
   3   2  11         78.09         58.94         3.64 o                         
   4   2  11         11.29          2.17         3.84 o                         
   5   2  11        213.08        222.51         9.83 o                         
   6   2  11        226.32        257.14        23.31 o                         
   7   2  11         17.23          3.87         8.88 o                         
   8   2  11         26.32         26.07        10.30 o                         
   9   2  11          2.13        -12.82        22.17 o                         
 -10   3  11         53.20         69.36        19.75 o                         
  -9   3  11         61.81         98.53        17.57 o                         
  -8   3  11         62.40         69.62        13.14 o                         
  -7   3  11          3.28         -0.13        11.92 o                         
  -6   3  11         11.91          3.52        10.71 o                         
  -5   3  11         10.56          7.33         5.18 o                         
  -4   3  11         29.07         26.46         4.46 o                         
  -3   3  11        823.15        765.04        16.31 o                         
  -2   3  11         61.13         83.61         3.50 o                         
  -1   3  11       1089.94       1068.16        21.37 o                         
   0   3  11          3.32         -0.20         2.62 o                         
   1   3  11        677.32        665.58        13.58 o                         
   2   3  11        483.01        476.27        12.54 o                         
   3   3  11          2.88         -3.64         3.64 o                         
   4   3  11         32.65         42.76         4.63 o                         
   5   3  11        135.25        150.74         8.35 o                         
   6   3  11         24.61         36.78         7.51 o                         
   7   3  11         25.43         18.42         9.24 o                         
   8   3  11          0.43        -10.36        10.36 o                         
   9   3  11          2.21        -16.13        16.13 o                         
 -10   4  11         40.08         44.45        18.28 o                         
  -9   4  11         29.35         32.23        12.82 o                         
  -8   4  11          4.89         15.13        13.25 o                         
  -7   4  11        187.36        179.70        13.04 o                         
  -6   4  11         15.28         -0.99         8.45 o                         
  -5   4  11        172.32        174.33        16.67 o                         
  -4   4  11          9.85         23.66         4.24 o                         
  -3   4  11        130.41        121.01         5.89 o                         
  -2   4  11        162.30        189.57         6.90 o                         
  -1   4  11        979.89        860.62        21.14 o                         
   0   4  11         11.51          6.49         4.56 o                         
   1   4  11        622.40        622.09        15.54 o                         
   2   4  11         10.77          6.16         4.89 o                         
   3   4  11        410.68        364.41        13.07 o                         
   4   4  11          1.10         12.54         4.92 o                         
   5   4  11         18.21         15.39         4.76 o                         
   6   4  11         22.93          7.70         7.75 o                         
   7   4  11          4.49         -1.09         8.23 o                         
   8   4  11          1.45         -4.14        10.82 o                         
   9   4  11          3.27        -12.70        27.53 o                         
  -9   5  11          2.80         -0.07        15.28 o                         
  -8   5  11         28.09         49.67        15.88 o                         
  -7   5  11          1.46          6.04         9.99 o                         
  -6   5  11         27.53         22.83         9.30 o                         
  -5   5  11        119.59        117.33        12.60 o                         
  -4   5  11         91.41        141.88         6.84 o                         
  -3   5  11        311.01        318.63        12.07 o                         
  -2   5  11        284.41        396.23        12.38 o                         
  -1   5  11        370.18        360.25        11.70 o                         
   0   5  11         28.63         44.35         5.49 o                         
   1   5  11        132.53        149.43        13.22 o                         
   2   5  11        290.06        312.22        14.65 o                         
   3   5  11         10.21         12.65         5.06 o                         
   4   5  11          6.24          6.47         6.90 o                         
   5   5  11         54.24         28.31         7.45 o                         
   6   5  11         16.75         -3.49         8.51 o                         
   7   5  11         91.00         74.82        13.75 o                         
   8   5  11          3.75         -2.52        11.39 o                         
  -9   6  11          0.41         10.28        15.25 o                         
  -8   6  11          3.25         17.22        14.25 o                         
  -7   6  11         40.91         70.09        18.70 o                         
  -6   6  11         49.25         65.67        10.82 o                         
  -5   6  11        463.19        467.21        19.60 o                         
  -4   6  11         21.13         17.82         5.81 o                         
  -3   6  11         28.95         44.19         4.96 o                         
  -2   6  11         34.44         41.53         5.19 o                         
  -1   6  11         12.21          6.06         5.42 o                         
   0   6  11          1.59         -0.29         5.05 o                         
   1   6  11         12.20         11.15         5.51 o                         
   2   6  11         15.70         20.58         6.04 o                         
   3   6  11        513.03        528.88        18.36 o                         
   4   6  11        108.84        118.86         8.33 o                         
   5   6  11         31.74         32.58         8.65 o                         
   6   6  11         16.71          9.44         9.28 o                         
   7   6  11          0.22         -9.90         9.90 o                         
   8   6  11         14.40          9.90        24.15 o                         
  -9   7  11          0.13          0.44        15.45 o                         
  -8   7  11          4.01         28.88        15.74 o                         
  -7   7  11         18.14         24.14        11.73 o                         
  -6   7  11        217.23        214.72        12.68 o                         
  -5   7  11         85.97         84.97         8.46 o                         
  -4   7  11         23.91         95.18        18.70 o                         
  -3   7  11        251.46        264.34        14.23 o                         
  -2   7  11          3.22          9.45         5.62 o                         
  -1   7  11         12.38          9.21         6.20 o                         
   0   7  11          0.86         -5.14         6.85 o                         
   1   7  11         20.94          8.51         6.44 o                         
   2   7  11        487.17        519.53        19.72 o                         
   3   7  11          1.48         10.17         6.38 o                         
   4   7  11        183.65        178.53        12.87 o                         
   5   7  11         53.52         23.46         9.11 o                         
   6   7  11          0.44         -9.92         9.92 o                         
   7   7  11         14.28         13.69        10.84 o                         
   8   7  11          4.31        -22.44        22.44 o                         
  -8   8  11          2.17         17.00        19.06 o                         
  -7   8  11         10.90         27.27        11.89 o                         
  -6   8  11          7.69         29.91        15.47 o                         
  -5   8  11         51.45         70.21        16.05 o                         
  -4   8  11          5.24         27.49         8.89 o                         
  -3   8  11         14.97          6.78         5.59 o                         
  -2   8  11        719.12        754.18        26.76 o                         
  -1   8  11        223.26        174.51        12.15 o                         
   0   8  11          2.49          6.22        14.02 o                         
   1   8  11        317.65        288.13        15.95 o                         
   2   8  11          0.72          4.28         7.56 o                         
   3   8  11        267.23        236.00        11.53 o                         
   4   8  11         13.37         -3.07         7.27 o                         
   5   8  11          4.42         -6.62         8.11 o                         
   6   8  11         14.17          7.75         8.36 o                         
   7   8  11          1.31         -0.63        11.81 o                         
  -8   9  11          5.31         58.30        20.98 o                         
  -7   9  11         13.96         38.60        13.46 o                         
  -6   9  11        222.68        240.00        15.38 o                         
  -5   9  11         44.11         58.99         9.86 o                         
  -4   9  11         32.71         18.95         9.54 o                         
  -3   9  11         17.23         31.46         8.27 o                         
  -2   9  11         39.76         74.41        11.17 o                         
  -1   9  11        202.72        189.36        17.06 o                         
   0   9  11          7.62          9.88         9.11 o                         
   1   9  11         10.46          6.27         8.99 o                         
   2   9  11        414.83        409.32        17.92 o                         
   3   9  11         56.37         45.88         7.92 o                         
   4   9  11        187.18        189.29        10.93 o                         
   5   9  11         19.49          7.50         8.61 o                         
   6   9  11          2.29          9.17         9.48 o                         
   7   9  11         15.13         19.37        12.50 o                         
  -7  10  11          5.93         21.59        14.55 o                         
  -6  10  11          4.53         -2.51        10.66 o                         
  -5  10  11         26.68         24.06        10.94 o                         
  -4  10  11         77.51         75.37        11.53 o                         
  -3  10  11         12.28         21.80         8.72 o                         
  -2  10  11         80.13         89.67        10.82 o                         
  -1  10  11         13.43          9.67         9.51 o                         
   0  10  11         10.63         20.84         9.58 o                         
   1  10  11         49.64         45.67         8.32 o                         
   2  10  11          2.72          0.73         8.07 o                         
   3  10  11         76.96         74.79         8.66 o                         
   4  10  11        145.43        128.26        10.42 o                         
   5  10  11         30.60         35.20         9.83 o                         
   6  10  11         74.39         47.23        13.52 o                         
  -6  11  11         15.65         13.45        12.97 o                         
  -5  11  11          4.33         22.82        11.90 o                         
  -4  11  11         41.28         48.63        10.33 o                         
  -3  11  11         19.19         -2.06         9.21 o                         
  -2  11  11          0.76        -13.60        13.60 o                         
  -1  11  11          1.17         13.45        10.45 o                         
   0  11  11          3.20         -5.52        10.13 o                         
   1  11  11         12.26         12.49         8.65 o                         
   2  11  11         28.03         18.85         9.01 o                         
   3  11  11          2.12         -8.06         8.84 o                         
   4  11  11         11.05         -0.07        10.69 o                         
   5  11  11          2.27         11.21        10.73 o                         
  -5  12  11          1.09        -12.23        12.23 o                         
  -4  12  11          0.99        -10.40        10.40 o                         
  -3  12  11          2.37         -9.66        11.95 o                         
  -2  12  11         15.98         21.75        11.53 o                         
  -1  12  11         20.59         22.00        11.28 o                         
   0  12  11          1.31        -10.74        10.74 o                         
   1  12  11         21.67         11.54        11.16 o                         
   2  12  11          2.64        -10.55        10.94 o                         
   3  12  11          6.93         12.36        10.92 o                         
   4  12  11          4.53          5.00        12.29 o                         
  -3  13  11          1.75         -2.26        12.53 o                         
  -2  13  11          5.47          3.25        12.29 o                         
  -1  13  11         13.32          0.27        11.89 o                         
   0  13  11         14.61          4.95        12.11 o                         
   1  13  11         17.53          2.27        11.89 o                         
   2  13  11          7.09         14.68        12.21 o                         
 -10   0  12         11.01         14.57        32.39 o                         
  -8   0  12          0.08         -5.11        13.00 o                         
  -6   0  12         61.33         88.82        15.38 o                         
  -4   0  12      11144.69      13243.88       460.22 o                         
  -2   0  12       3377.28       4615.96       101.70 o                         
   0   0  12         83.74         72.01         4.28 o                         
   2   0  12        691.38        715.85        21.04 o                         
   4   0  12         67.91         61.35         9.58 o                         
   6   0  12       2622.60       3169.51       101.43 o                         
   8   0  12        405.35        356.87       102.02 o                         
 -10   1  12         34.07         32.90        16.48 o                         
  -9   1  12          1.38         -6.10        12.21 o                         
  -8   1  12          0.75         -5.54        10.76 o                         
  -7   1  12         31.19         16.23         7.90 o                         
  -6   1  12        115.16        109.71         8.21 o                         
  -5   1  12        110.04        111.46        11.90 o                         
  -4   1  12        826.11        839.86        42.89 o                         
  -3   1  12        122.97        133.01         4.21 o                         
  -2   1  12       1527.14       1726.12        30.54 o                         
  -1   1  12        138.84        178.76         5.00 o                         
   0   1  12         62.64         84.72         3.23 o                         
   1   1  12        445.74        384.55         8.17 o                         
   2   1  12          0.65         -0.18         2.64 o                         
   3   1  12        163.62        121.19         7.25 o                         
   4   1  12        207.32        193.62         8.81 o                         
   5   1  12        364.03        465.02        14.32 o                         
   6   1  12        214.12        196.14        13.24 o                         
   7   1  12         22.27         29.98        11.18 o                         
   8   1  12        187.30        245.13        21.27 o                         
   9   1  12         15.89        -15.24        25.29 o                         
 -10   2  12          1.35         33.75        17.06 o                         
  -9   2  12         77.29         65.65        17.73 o                         
  -8   2  12         30.19         34.89        13.88 o                         
  -7   2  12         47.17         38.31        10.67 o                         
  -6   2  12         35.79         39.33         9.55 o                         
  -5   2  12        118.76        111.27         9.30 o                         
  -4   2  12         53.19         85.19         5.63 o                         
  -3   2  12         41.71         51.40         3.35 o                         
  -2   2  12         56.93         63.37         2.78 o                         
  -1   2  12        673.86        684.53        12.88 o                         
   0   2  12          3.61          2.28         2.34 o                         
   1   2  12       1249.99       1159.90        21.00 o                         
   2   2  12          4.42          5.36         3.03 o                         
   3   2  12        175.45        131.16         8.03 o                         
   4   2  12        134.17        157.67         9.87 o                         
   5   2  12         22.53         16.03         5.62 o                         
   6   2  12        459.53        526.89        29.23 o                         
   7   2  12          0.20          4.11        11.02 o                         
   8   2  12         20.68         22.75        14.00 o                         
   9   2  12          1.79        -26.07        26.18 o                         
 -10   3  12         26.83         49.96        20.38 o                         
  -9   3  12         12.10          7.91        14.43 o                         
  -8   3  12        181.19        209.10        20.63 o                         
  -7   3  12         53.88         53.87        11.82 o                         
  -6   3  12          3.43          6.57        11.17 o                         
  -5   3  12         15.58          2.40         6.50 o                         
  -4   3  12        191.42        219.38        10.53 o                         
  -3   3  12        269.15        332.23         8.29 o                         
  -2   3  12        238.29        259.92         6.49 o                         
  -1   3  12        588.14        561.38        12.65 o                         
   0   3  12        214.99        227.74         6.30 o                         
   1   3  12         23.89         35.99         3.81 o                         
   2   3  12        244.09        229.80         8.32 o                         
   3   3  12         15.48          2.11         5.16 o                         
   4   3  12         57.91         62.25         5.54 o                         
   5   3  12        445.09        475.28        14.92 o                         
   6   3  12         18.01         17.00         7.54 o                         
   7   3  12          0.05         -8.11         8.11 o                         
   8   3  12          5.50        -13.37        13.37 o                         
   9   3  12          1.46        -21.03        21.03 o                         
 -10   4  12          8.49         22.67        21.76 o                         
  -9   4  12          5.40         10.34        12.82 o                         
  -8   4  12         18.48         40.58        14.59 o                         
  -7   4  12         75.71         91.47        18.22 o                         
  -6   4  12         64.49         50.56         9.83 o                         
  -5   4  12         37.17         41.07         8.01 o                         
  -4   4  12          4.65          8.07         4.56 o                         
  -3   4  12        122.45        113.66         5.02 o                         
  -2   4  12        121.56        141.90         5.58 o                         
  -1   4  12        568.38        545.37        13.31 o                         
   0   4  12        246.03        300.99         8.89 o                         
   1   4  12        475.78        471.44        13.32 o                         
   2   4  12         84.79         89.03         5.58 o                         
   3   4  12        182.96        149.40        12.16 o                         
   4   4  12         49.76         65.66         6.40 o                         
   5   4  12         82.30         84.33        10.12 o                         
   6   4  12         34.33         13.75         7.02 o                         
   7   4  12         19.78         17.00         8.68 o                         
   8   4  12          0.74         -5.62        15.09 o                         
   9   4  12          6.42        -22.67        22.67 o                         
  -9   5  12          1.89         26.11        17.90 o                         
  -8   5  12         49.16         69.53        15.72 o                         
  -7   5  12         17.03         21.27        10.29 o                         
  -6   5  12         18.30         19.72         9.60 o                         
  -5   5  12        247.05        230.35        17.20 o                         
  -4   5  12         51.21         63.13         5.75 o                         
  -3   5  12        266.70        287.45        10.84 o                         
  -2   5  12         33.98         42.50         4.53 o                         
  -1   5  12        144.58        184.05         7.33 o                         
   0   5  12       4691.34       5608.26       130.32 o                         
   1   5  12         40.75         24.58         5.18 o                         
   2   5  12        434.99        516.15        21.55 o                         
   3   5  12         29.51         26.94         6.05 o                         
   4   5  12         80.72         58.57         9.08 o                         
   5   5  12         12.14         -2.28         7.62 o                         
   6   5  12         10.31          1.86         8.48 o                         
   7   5  12         71.13         72.77        11.80 o                         
   8   5  12          5.72        -16.56        16.59 o                         
  -9   6  12          2.08         15.70        18.25 o                         
  -8   6  12         17.10          0.32        14.05 o                         
  -7   6  12          4.71         12.06        11.26 o                         
  -6   6  12          8.66         38.04        10.29 o                         
  -5   6  12        151.77        183.79        13.04 o                         
  -4   6  12        309.91        318.30        12.46 o                         
  -3   6  12         19.35         34.16         4.76 o                         
  -2   6  12        183.97        202.56         8.86 o                         
  -1   6  12         14.09         25.27         5.95 o                         
   0   6  12         17.14         21.50         5.95 o                         
   1   6  12         61.74         81.91         7.08 o                         
   2   6  12         33.13         36.61         6.82 o                         
   3   6  12        407.52        417.29        17.80 o                         
   4   6  12         40.28         39.42         6.90 o                         
   5   6  12         16.85         10.70         8.41 o                         
   6   6  12          0.23          0.77         9.26 o                         
   7   6  12         25.42         11.71        13.58 o                         
   8   6  12         13.09         11.05        14.81 o                         
  -9   7  12          2.06         -7.80        18.87 o                         
  -8   7  12         10.62         32.57        16.37 o                         
  -7   7  12         18.40         25.77        12.22 o                         
  -6   7  12         37.86         52.05        10.43 o                         
  -5   7  12        162.81        155.13        10.14 o                         
  -4   7  12         61.76         63.80         8.26 o                         
  -3   7  12        308.27        321.36        12.30 o                         
  -2   7  12        267.71        281.23        13.37 o                         
  -1   7  12         19.42         22.88         6.69 o                         
   0   7  12        218.79        263.34        13.95 o                         
   1   7  12         53.90         43.76         7.09 o                         
   2   7  12         19.87         27.25         7.18 o                         
   3   7  12         81.07         67.18         8.16 o                         
   4   7  12         49.95         32.31         7.31 o                         
   5   7  12         89.17         71.82        11.61 o                         
   6   7  12          5.86         -8.51         8.51 o                         
   7   7  12         15.93         28.10        11.28 o                         
   8   7  12          1.64        -25.71        25.71 o                         
  -8   8  12          1.76         17.07        16.36 o                         
  -7   8  12          6.79         13.35        11.89 o                         
  -6   8  12         27.37         24.90         9.83 o                         
  -5   8  12          2.72         14.79         8.72 o                         
  -4   8  12        109.64        177.77        11.61 o                         
  -3   8  12        149.41        141.11         8.00 o                         
  -2   8  12         45.10         29.33         7.51 o                         
  -1   8  12        337.75        375.89        16.49 o                         
   0   8  12         76.68         63.31         9.49 o                         
   1   8  12        442.99        443.49        19.56 o                         
   2   8  12          7.91         22.69         7.70 o                         
   3   8  12        100.25         93.56         9.23 o                         
   4   8  12          3.88         -3.06         7.59 o                         
   5   8  12          1.21         -8.14         8.14 o                         
   6   8  12         31.78         25.34         9.69 o                         
   7   8  12          0.04        -11.18        11.92 o                         
  -8   9  12          4.66         31.58        17.39 o                         
  -7   9  12         24.30         38.49        13.44 o                         
  -6   9  12         77.07         90.14        12.27 o                         
  -5   9  12         10.65         29.67         9.48 o                         
  -4   9  12         29.16         40.41        10.07 o                         
  -3   9  12         47.15         35.37         8.34 o                         
  -2   9  12        291.38        318.62        15.56 o                         
  -1   9  12          9.75          5.81         9.18 o                         
   0   9  12         52.16         60.93         9.81 o                         
   1   9  12         82.02         57.73         9.17 o                         
   2   9  12         75.27         73.73         9.22 o                         
   3   9  12         60.40         60.92         8.09 o                         
   4   9  12         18.77         28.20         8.30 o                         
   5   9  12          1.66          3.58         8.56 o                         
   6   9  12          4.06         15.41        10.62 o                         
  -7  10  12          3.09         30.29        15.10 o                         
  -6  10  12          5.31          9.39        12.03 o                         
  -5  10  12         10.90         -5.48        10.41 o                         
  -4  10  12        109.12        101.78        12.44 o                         
  -3  10  12         34.00         38.37        12.51 o                         
  -2  10  12          5.67         12.42         8.77 o                         
  -1  10  12         44.06         35.85         9.80 o                         
   0  10  12         28.95         28.56         9.68 o                         
   1  10  12         59.50         58.03        10.13 o                         
   2  10  12          3.11         11.28         7.84 o                         
   3  10  12         14.11         16.44         7.98 o                         
   4  10  12         77.20         78.30         9.85 o                         
   5  10  12         13.87         17.77        10.63 o                         
   6  10  12         51.40         48.41        13.76 o                         
  -6  11  12          3.54          0.76        29.87 o                         
  -5  11  12         15.93         12.14        11.64 o                         
  -4  11  12          5.68         -5.37        12.90 o                         
  -3  11  12         24.02         21.11        10.74 o                         
  -2  11  12          0.65          4.06        10.51 o                         
  -1  11  12         11.43         11.57        10.63 o                         
   0  11  12         74.23         57.72        10.95 o                         
   1  11  12         12.18          8.11         8.65 o                         
   2  11  12         18.02         27.30        10.20 o                         
   3  11  12          9.76         17.00        10.32 o                         
   4  11  12          2.52         12.75        10.46 o                         
   5  11  12          1.47          2.71        14.04 o                         
  -5  12  12          0.33         -7.55        12.26 o                         
  -4  12  12          4.23        -12.27        12.64 o                         
  -3  12  12          1.27          2.40        11.11 o                         
  -2  12  12         29.48         46.76        12.35 o                         
  -1  12  12         21.43          7.14        10.99 o                         
   0  12  12          2.16         -0.72        10.83 o                         
   1  12  12         16.33         14.38        11.28 o                         
   2  12  12          2.43          2.10        10.67 o                         
   3  12  12          3.09          4.17        10.95 o                         
   4  12  12          1.76          4.20        11.56 o                         
  -3  13  12          4.38          0.31        11.70 o                         
  -2  13  12         15.34          2.87        12.61 o                         
  -1  13  12         18.26          8.13        12.63 o                         
   0  13  12         76.92         95.70        13.87 o                         
   1  13  12         10.11        -10.62        12.11 o                         
   2  13  12          2.58          6.28        12.21 o                         
 -10   0  13         33.10          8.10        29.15 o                         
  -8   0  13         11.69        -13.25        13.25 o                         
  -6   0  13       1120.50       1219.95       153.84 o                         
  -4   0  13       3785.35       4535.49       158.49 o                         
  -2   0  13        215.02        306.26         8.49 o                         
   0   0  13         20.91         16.77         3.40 o                         
   2   0  13         72.98        100.10         7.86 o                         
   4   0  13         24.67         26.70         8.00 o                         
   6   0  13        170.91        124.69        32.39 o                         
   8   0  13         94.14        163.26        27.03 o                         
 -10   1  13         37.80         36.10        16.88 o                         
  -9   1  13          2.72          0.56        18.46 o                         
  -8   1  13          2.29        -10.85        10.85 o                         
  -7   1  13        100.31         74.89        11.22 o                         
  -6   1  13         67.58        119.91        14.58 o                         
  -5   1  13        197.93        165.54        17.63 o                         
  -4   1  13        252.44        306.81        16.01 o                         
  -3   1  13        140.28        139.33         4.45 o                         
  -2   1  13        238.56        308.58         6.82 o                         
  -1   1  13        458.57        419.03         8.65 o                         
   0   1  13          2.23          4.92         2.22 o                         
   1   1  13        914.42        819.91        15.84 o                         
   2   1  13         27.22         31.86         4.03 o                         
   3   1  13        176.98        151.15         8.12 o                         
   4   1  13         20.55         21.64         5.22 o                         
   5   1  13        183.19        169.59        15.18 o                         
   6   1  13         28.26         54.69         9.91 o                         
   7   1  13         10.60         -1.40        11.09 o                         
   8   1  13        401.09        473.47        28.20 o                         
   9   1  13         20.90          2.62        21.48 o                         
 -10   2  13         21.80          8.90        16.52 o                         
  -9   2  13         59.27         66.15        15.71 o                         
  -8   2  13        130.91        155.93        23.20 o                         
  -7   2  13         35.51         23.12        14.26 o                         
  -6   2  13         21.85          7.36         8.80 o                         
  -5   2  13         63.25         66.96         8.36 o                         
  -4   2  13        254.18        241.00         9.34 o                         
  -3   2  13         27.55         24.90         2.89 o                         
  -2   2  13         13.68         23.50         2.63 o                         
  -1   2  13       1424.04       1397.30        24.98 o                         
   0   2  13          3.51          6.19         2.44 o                         
   1   2  13        563.15        569.43        15.28 o                         
   2   2  13        631.83        635.18        18.06 o                         
   3   2  13        108.95        100.27         5.58 o                         
   4   2  13         34.90         33.61         5.51 o                         
   5   2  13         41.75         50.65         7.96 o                         
   6   2  13         48.98         62.21         8.20 o                         
   7   2  13         14.84          5.29         9.88 o                         
   8   2  13          7.12          9.74        21.97 o                         
   9   2  13          0.02         -6.15        32.02 o                         
 -10   3  13         44.86         38.62        18.97 o                         
  -9   3  13         40.22         53.72        20.25 o                         
  -8   3  13         15.75         52.45        13.52 o                         
  -7   3  13        315.88        320.30        36.93 o                         
  -6   3  13          7.29         -0.15        11.51 o                         
  -5   3  13          5.74         -1.38         6.77 o                         
  -4   3  13         43.25         58.59         4.46 o                         
  -3   3  13         26.43         25.92         4.00 o                         
  -2   3  13        491.61        507.88        11.02 o                         
  -1   3  13         23.69         34.70         4.36 o                         
   0   3  13          2.19         -3.14         3.14 o                         
   1   3  13        574.52        493.66        13.60 o                         
   2   3  13         12.33         12.14         3.78 o                         
   3   3  13        112.76         91.19        10.26 o                         
   4   3  13         80.77        109.37         8.35 o                         
   5   3  13        349.02        368.33        16.29 o                         
   6   3  13        134.70        138.58         8.51 o                         
   7   3  13          2.13         -9.91         9.91 o                         
   8   3  13          0.65        -14.49        14.59 o                         
   9   3  13          0.17        -16.06        18.02 o                         
 -10   4  13          0.87         26.92        18.64 o                         
  -9   4  13          9.09          2.78        13.14 o                         
  -8   4  13         28.05         28.35        14.43 o                         
  -7   4  13         43.88         41.25        10.72 o                         
  -6   4  13          3.25         -6.53         8.87 o                         
  -5   4  13        101.48         94.17         9.51 o                         
  -4   4  13         51.20         55.30         5.18 o                         
  -3   4  13        392.73        408.41        12.13 o                         
  -2   4  13         12.00         18.06         3.87 o                         
  -1   4  13        428.79        419.68        11.55 o                         
   0   4  13          1.85          9.71         3.86 o                         
   1   4  13        263.24        247.29         8.61 o                         
   2   4  13        149.53        138.92         6.81 o                         
   3   4  13        198.26        137.25        10.55 o                         
   4   4  13         12.39          9.66         6.24 o                         
   5   4  13        169.96        186.86        11.83 o                         
   6   4  13         71.63         46.56         7.40 o                         
   7   4  13         35.25         24.11         9.10 o                         
   8   4  13          0.31        -15.88        15.88 o                         
  -9   5  13          1.43         25.59        16.53 o                         
  -8   5  13         36.45         45.62        16.73 o                         
  -7   5  13         32.91         28.46        10.61 o                         
  -6   5  13         24.67         27.43         9.68 o                         
  -5   5  13        169.43        133.63        10.93 o                         
  -4   5  13          0.56          0.42         5.09 o                         
  -3   5  13        179.57        159.31         8.80 o                         
  -2   5  13        284.97        323.49        12.05 o                         
  -1   5  13         34.80         34.86         4.74 o                         
   0   5  13         42.45         41.22         9.37 o                         
   1   5  13         36.23         35.01         4.50 o                         
   2   5  13        108.46        122.89         8.18 o                         
   3   5  13         86.03         60.38         6.89 o                         
   4   5  13        259.81        282.04        19.95 o                         
   5   5  13          0.39         -7.34         7.34 o                         
   6   5  13          2.53         -0.19         8.57 o                         
   7   5  13         10.11          5.28         9.08 o                         
   8   5  13          2.65        -16.29        16.29 o                         
  -9   6  13          3.79        -15.69        18.21 o                         
  -8   6  13          9.49         19.13        15.21 o                         
  -7   6  13          3.11          1.23        10.97 o                         
  -6   6  13         30.79         34.01        10.41 o                         
  -5   6  13         89.98        111.54        11.84 o                         
  -4   6  13        287.86        348.64        13.44 o                         
  -3   6  13        196.18        221.35        10.98 o                         
  -2   6  13         18.06         31.40         5.29 o                         
  -1   6  13         52.79         65.15         6.92 o                         
   0   6  13          4.93         13.11         5.44 o                         
   1   6  13         91.30         78.69         6.58 o                         
   2   6  13        160.88        152.91         9.16 o                         
   3   6  13         87.68         67.49         8.02 o                         
   4   6  13        155.55        132.59         9.84 o                         
   5   6  13         21.68         18.27         8.52 o                         
   6   6  13         11.68          1.74         8.38 o                         
   7   6  13         37.86         22.54        10.58 o                         
   8   6  13          0.51        -20.44        20.44 o                         
  -9   7  13          0.09          0.53        15.96 o                         
  -8   7  13          2.05          1.72        16.17 o                         
  -7   7  13         25.54         34.49        12.29 o                         
  -6   7  13         14.70          5.04         9.86 o                         
  -5   7  13        130.71        139.88        11.47 o                         
  -4   7  13         16.61         34.09         8.13 o                         
  -3   7  13        110.07        123.26         7.49 o                         
  -2   7  13        510.46        577.87        21.52 o                         
  -1   7  13         46.28         43.51         7.25 o                         
   0   7  13         31.38         26.30         7.81 o                         
   1   7  13         70.91         68.15         7.69 o                         
   2   7  13          5.51          4.36         8.33 o                         
   3   7  13         99.89         73.43         8.84 o                         
   4   7  13         24.76         23.94         7.43 o                         
   5   7  13         40.10         25.08        13.04 o                         
   6   7  13         48.60         34.67         9.23 o                         
   7   7  13          2.74         -5.00        11.51 o                         
  -8   8  13         20.73         45.96        16.62 o                         
  -7   8  13         17.65         21.59        12.82 o                         
  -6   8  13          0.86          1.58        11.82 o                         
  -5   8  13         20.03         17.40         9.47 o                         
  -4   8  13        111.49        153.32        11.54 o                         
  -3   8  13        377.36        320.63        13.60 o                         
  -2   8  13          0.68         -2.02         7.83 o                         
  -1   8  13        384.30        402.51        17.77 o                         
   0   8  13          5.54         -0.40         8.47 o                         
   1   8  13         91.31         84.70         9.37 o                         
   2   8  13        151.27        154.51        10.30 o                         
   3   8  13         15.73         15.00        10.74 o                         
   4   8  13         36.69         53.78         8.30 o                         
   5   8  13          7.15         -6.63         8.72 o                         
   6   8  13         13.57          5.85         9.24 o                         
   7   8  13          0.41         -6.65        12.48 o                         
  -7   9  13         36.93         47.26        13.83 o                         
  -6   9  13         23.51         36.37        12.07 o                         
  -5   9  13         62.75         56.99        10.06 o                         
  -4   9  13         54.53         63.06        11.11 o                         
  -3   9  13        111.05         78.20         8.88 o                         
  -2   9  13        379.69        416.06        18.72 o                         
  -1   9  13         72.05         36.32         8.63 o                         
   0   9  13         13.14         16.72         8.41 o                         
   1   9  13        196.53        169.29        11.49 o                         
   2   9  13          0.88          6.02         8.20 o                         
   3   9  13         30.18         28.73         9.22 o                         
   4   9  13         31.74         43.16         8.67 o                         
   5   9  13         14.89         16.48         9.44 o                         
   6   9  13         25.99         35.75        11.19 o                         
  -7  10  13          1.74         31.27        15.65 o                         
  -6  10  13         98.62         87.82        14.29 o                         
  -5  10  13          2.78         -0.80        10.17 o                         
  -4  10  13         31.91         47.18        11.50 o                         
  -3  10  13         81.68        113.59        11.35 o                         
  -2  10  13          2.62          2.39         8.80 o                         
  -1  10  13         55.61         58.39        10.51 o                         
   0  10  13          4.58          0.33         8.67 o                         
   1  10  13         28.90         28.95         9.30 o                         
   2  10  13         12.60          4.53        10.88 o                         
   3  10  13          4.11          8.26         9.14 o                         
   4  10  13         61.34         57.88        10.68 o                         
   5  10  13          2.94         14.24        10.75 o                         
  -6  11  13          3.90         -1.90        12.77 o                         
  -5  11  13         15.25          0.52        11.38 o                         
  -4  11  13         17.33         -3.63        11.70 o                         
  -3  11  13          5.46         -4.33         9.78 o                         
  -2  11  13         29.76         16.03        10.51 o                         
  -1  11  13         12.12          4.30        10.09 o                         
   0  11  13          3.70         17.98         9.60 o                         
   1  11  13          5.65         26.81         9.84 o                         
   2  11  13         30.03         37.14        10.55 o                         
   3  11  13         20.98         45.02        10.85 o                         
   4  11  13          0.16          2.17        10.45 o                         
   5  11  13          5.85         21.86        11.35 o                         
  -4  12  13          9.41         15.48        13.09 o                         
  -3  12  13          2.50         -1.72        10.18 o                         
  -2  12  13          3.08         -2.00        14.49 o                         
  -1  12  13         19.10         25.39        11.69 o                         
   0  12  13          0.03         10.63        12.88 o                         
   1  12  13          7.98         13.92        11.46 o                         
   2  12  13          0.72         12.20        11.00 o                         
   3  12  13          1.94         17.47        11.09 o                         
  -2  13  13          8.09         12.05        12.93 o                         
  -1  13  13          9.50         -7.92        13.09 o                         
   0  13  13         14.61          4.69        12.11 o                         
   1  13  13          1.31         12.89        12.84 o                         
  -8   0  14         26.11         20.00        15.55 o                         
  -6   0  14        678.83        937.59        73.68 o                         
  -4   0  14        394.83        360.11        16.11 o                         
  -2   0  14        686.60        769.72        18.98 o                         
   0   0  14         55.82         72.00         4.45 o                         
   2   0  14        241.79        249.88        13.40 o                         
   4   0  14        300.65        391.94        22.22 o                         
   6   0  14         13.01         36.75        11.25 o                         
   8   0  14        208.58        302.45        31.10 o                         
 -10   1  14          0.61         -0.98        17.25 o                         
  -9   1  14         17.54         -7.87        12.72 o                         
  -8   1  14          1.46          7.05        11.26 o                         
  -7   1  14        155.55        167.88        28.45 o                         
  -6   1  14        507.25        703.16        47.63 o                         
  -5   1  14         88.58        111.19        12.90 o                         
  -4   1  14         48.10         76.56         4.72 o                         
  -3   1  14        283.88        258.75         6.90 o                         
  -2   1  14          0.74         -2.09         2.37 o                         
  -1   1  14       1035.39        994.51        18.14 o                         
   0   1  14         31.72         33.76         2.70 o                         
   1   1  14        991.40        928.73        23.41 o                         
   2   1  14         99.10        107.85         8.14 o                         
   3   1  14         40.56         35.14         4.36 o                         
   4   1  14         44.52         72.14         8.22 o                         
   5   1  14        127.75        113.79        12.49 o                         
   6   1  14         95.18        121.88        10.45 o                         
   7   1  14          0.42         -0.71         9.66 o                         
   8   1  14        158.67        213.43        21.89 o                         
   9   1  14         15.56        -10.09        23.61 o                         
 -10   2  14          1.88          2.43        19.40 o                         
  -9   2  14         18.90         14.44        17.80 o                         
  -8   2  14        264.58        251.68        17.76 o                         
  -7   2  14         13.75         21.41        11.12 o                         
  -6   2  14         13.91         14.31         9.67 o                         
  -5   2  14         86.04         79.01         6.25 o                         
  -4   2  14         37.00         55.61         4.77 o                         
  -3   2  14         75.34         62.93         3.51 o                         
  -2   2  14          4.97          9.03         2.53 o                         
  -1   2  14        536.88        567.79        11.88 o                         
   0   2  14       2106.26       2371.73        48.45 o                         
   1   2  14         65.40         51.78         4.02 o                         
   2   2  14        179.01        206.74         9.22 o                         
   3   2  14         81.52         63.11         5.44 o                         
   4   2  14        169.50        152.85         7.57 o                         
   5   2  14        156.77        143.66         9.57 o                         
   6   2  14          2.91         -6.48         7.75 o                         
   7   2  14         33.75         31.83        10.92 o                         
   8   2  14          9.18         -7.37        19.31 o                         
   9   2  14          1.61          8.89        21.94 o                         
 -10   3  14          0.15         29.15        18.64 o                         
  -9   3  14         24.01         14.97        13.00 o                         
  -8   3  14         34.29         41.50        13.30 o                         
  -7   3  14        285.41        298.01        18.59 o                         
  -6   3  14         74.95         86.21         9.39 o                         
  -5   3  14         66.72         54.96         9.71 o                         
  -4   3  14         28.88         23.09         5.13 o                         
  -3   3  14          2.67          4.59         3.37 o                         
  -2   3  14        237.10        252.65         7.30 o                         
  -1   3  14        552.61        477.46        11.64 o                         
   0   3  14         86.96         84.71         4.91 o                         
   1   3  14        522.35        503.37        14.13 o                         
   2   3  14        393.58        431.89        13.64 o                         
   3   3  14        166.26        132.79        12.31 o                         
   4   3  14        245.62        284.29        12.43 o                         
   5   3  14         54.84         69.68         8.97 o                         
   6   3  14         23.27          7.66         8.11 o                         
   7   3  14          4.49        -10.21        10.21 o                         
   8   3  14          0.50         -6.34        14.81 o                         
 -10   4  14         13.44          7.26        19.82 o                         
  -9   4  14          1.86          8.37        16.00 o                         
  -8   4  14         32.92         30.98        14.86 o                         
  -7   4  14        105.96        129.39        12.33 o                         
  -6   4  14          0.57         -9.05         9.05 o                         
  -5   4  14        707.25        699.06        28.70 o                         
  -4   4  14         40.04         50.80         6.03 o                         
  -3   4  14        351.81        337.59        10.40 o                         
  -2   4  14         88.33        108.73         5.29 o                         
  -1   4  14        304.64        302.48        10.02 o                         
   0   4  14       1178.43       1166.75        32.39 o                         
   1   4  14         72.35         51.98         4.73 o                         
   2   4  14        203.02        215.62         8.89 o                         
   3   4  14        386.66        354.70        13.95 o                         
   4   4  14          8.84         -4.66         6.49 o                         
   5   4  14        135.29        122.72        11.48 o                         
   6   4  14          6.55         -2.53         8.28 o                         
   7   4  14         31.72         31.31        11.05 o                         
   8   4  14          0.68         10.67        18.66 o                         
  -9   5  14          2.26         -0.79        15.47 o                         
  -8   5  14         50.82         44.84        15.72 o                         
  -7   5  14          6.69         -7.62        10.49 o                         
  -6   5  14        222.41        220.88        14.62 o                         
  -5   5  14        102.93         97.03         9.33 o                         
  -4   5  14         42.42         48.02         5.41 o                         
  -3   5  14          9.04         18.39         5.40 o                         
  -2   5  14        406.12        533.78        15.15 o                         
  -1   5  14         32.21         30.47         5.44 o                         
   0   5  14         64.82         62.86         5.93 o                         
   1   5  14         97.12         90.38         5.80 o                         
   2   5  14         68.14         74.47         6.97 o                         
   3   5  14        142.78         94.04         8.06 o                         
   4   5  14        252.73        248.48        16.10 o                         
   5   5  14          2.04          4.00         7.75 o                         
   6   5  14          4.16         -8.08         8.08 o                         
   7   5  14          4.49        -10.81        10.81 o                         
   8   5  14         10.66         -2.71        14.57 o                         
  -9   6  14          5.29         14.65        16.43 o                         
  -8   6  14          5.24          8.74        15.67 o                         
  -7   6  14          1.41        -10.62        11.24 o                         
  -6   6  14          2.98         -2.48         8.65 o                         
  -5   6  14        115.93         92.60        11.26 o                         
  -4   6  14         35.61         55.51         7.26 o                         
  -3   6  14        530.08        535.57        17.40 o                         
  -2   6  14         33.92         47.00         5.85 o                         
  -1   6  14        105.09        103.20         7.21 o                         
   0   6  14        800.33        881.31        25.89 o                         
   1   6  14         44.17         42.60         6.55 o                         
   2   6  14        293.37        301.81        14.07 o                         
   3   6  14          4.58         -6.67         6.67 o                         
   4   6  14          9.70         -3.15         7.83 o                         
   5   6  14          7.95         -5.28         8.71 o                         
   6   6  14          2.43         -8.55         8.55 o                         
   7   6  14         23.79         12.26        12.62 o                         
   8   6  14          1.93        -19.59        24.95 o                         
  -8   7  14          2.13         11.17        21.79 o                         
  -7   7  14         31.09         33.15        11.73 o                         
  -6   7  14         49.36         64.72        14.40 o                         
  -5   7  14         60.85         70.74         8.81 o                         
  -4   7  14         12.23         28.53         8.15 o                         
  -3   7  14          1.27         10.47         5.62 o                         
  -2   7  14         23.23         28.43         7.38 o                         
  -1   7  14         79.95         89.70         8.46 o                         
   0   7  14        479.58        525.88        20.25 o                         
   1   7  14        155.73        133.32         8.89 o                         
   2   7  14          3.52          6.45         7.17 o                         
   3   7  14         51.98         40.87         8.34 o                         
   4   7  14         10.01          2.18         8.58 o                         
   5   7  14         17.87         11.68        11.20 o                         
   6   7  14         18.48         28.03         9.27 o                         
   7   7  14          3.46         -5.24        12.77 o                         
  -8   8  14         33.41         58.97        23.89 o                         
  -7   8  14         26.04         59.10        14.02 o                         
  -6   8  14         17.14          6.80        10.33 o                         
  -5   8  14         14.11         -1.95         8.64 o                         
  -4   8  14          6.24          1.71         8.86 o                         
  -3   8  14        261.61        274.87        17.86 o                         
  -2   8  14          6.85         21.36         8.16 o                         
  -1   8  14         89.17         99.40         9.30 o                         
   0   8  14       1313.26       1244.53        46.35 o                         
   1   8  14         29.20         52.49         8.59 o                         
   2   8  14         10.65         20.59         8.12 o                         
   3   8  14         98.27         85.58         9.33 o                         
   4   8  14         22.58          9.19         8.62 o                         
   5   8  14         19.48         19.86        11.52 o                         
   6   8  14          4.88         -9.20         9.20 o                         
   7   8  14          0.49         -0.98        15.29 o                         
  -7   9  14         17.41         26.84        15.19 o                         
  -6   9  14          1.16         17.97        13.50 o                         
  -5   9  14         57.92         44.84         9.93 o                         
  -4   9  14         85.81        103.69        11.17 o                         
  -3   9  14         57.90         49.14         8.38 o                         
  -2   9  14         65.62         69.89         9.48 o                         
  -1   9  14        209.64        209.12        13.62 o                         
   0   9  14         93.26        106.57        10.11 o                         
   1   9  14        218.56        196.82        12.39 o                         
   2   9  14         62.05         55.04         8.99 o                         
   3   9  14         42.63         47.40         9.46 o                         
   4   9  14        109.87        107.09        10.83 o                         
   5   9  14         40.67         46.55        10.71 o                         
   6   9  14         62.22         45.50        11.00 o                         
  -7  10  14          2.08          6.06        14.95 o                         
  -6  10  14         44.68         35.33        12.97 o                         
  -5  10  14          8.38         13.60        10.51 o                         
  -4  10  14         38.03         50.33        11.79 o                         
  -3  10  14         65.77         68.21         9.54 o                         
  -2  10  14          2.97         -5.49         8.80 o                         
  -1  10  14         26.75         18.61         9.80 o                         
   0  10  14         13.51          2.78         8.77 o                         
   1  10  14         16.24         20.75         9.27 o                         
   2  10  14         38.56         37.99        10.09 o                         
   3  10  14         12.33         16.78         9.55 o                         
   4  10  14          3.24          3.90         9.87 o                         
   5  10  14         22.06         19.09        11.01 o                         
  -6  11  14          6.19          5.88        17.99 o                         
  -5  11  14          6.07        -11.04        11.04 o                         
  -4  11  14          6.03          5.16        11.63 o                         
  -3  11  14          2.42         -9.09         9.21 o                         
  -2  11  14         20.94          9.86         9.92 o                         
  -1  11  14          6.11          8.77        10.34 o                         
   0  11  14          0.33         -6.68         9.99 o                         
   1  11  14         16.22         21.63         9.92 o                         
   2  11  14          6.42         10.19         9.95 o                         
   3  11  14         22.48         10.33        10.64 o                         
   4  11  14          4.81          0.65        10.24 o                         
  -4  12  14         20.75         15.46        12.94 o                         
  -3  12  14          6.54         -6.68        10.18 o                         
  -2  12  14          2.62         -5.71        11.46 o                         
  -1  12  14          9.02          7.86        11.92 o                         
   0  12  14         44.06         56.78        12.11 o                         
   1  12  14          2.51         -8.36        14.02 o                         
   2  12  14          2.35          1.12        11.05 o                         
   3  12  14          7.22          5.85        11.29 o                         
  -2  13  14          2.21          0.17        12.78 o                         
  -1  13  14          1.13          6.90        12.49 o                         
   0  13  14          4.75          0.68        12.49 o                         
 -10   0  15          7.51         -4.86        37.24 o                         
  -8   0  15         98.49        114.51        17.07 o                         
  -6   0  15        390.74        517.99        58.30 o                         
  -4   0  15        423.43        543.97        18.92 o                         
  -2   0  15         70.84        117.48         4.56 o                         
   0   0  15         15.92         13.95         4.69 o                         
   2   0  15        755.09        829.52        32.15 o                         
   4   0  15         23.55         23.23         8.67 o                         
   6   0  15         41.55         16.99        10.80 o                         
   8   0  15        365.51        321.08        67.20 o                         
 -10   1  15          0.30        -10.48        18.30 o                         
  -9   1  15         14.77         -1.49        14.59 o                         
  -8   1  15         64.31         66.82        12.42 o                         
  -7   1  15        106.11        114.49        15.43 o                         
  -6   1  15       1409.41       1770.15        58.50 o                         
  -5   1  15          7.61         22.68         7.46 o                         
  -4   1  15          0.30          4.63         2.99 o                         
  -3   1  15        187.84        157.95         7.66 o                         
  -2   1  15         23.79         31.31         2.62 o                         
  -1   1  15        883.12        828.57        17.06 o                         
   0   1  15         18.27         13.70         2.90 o                         
   1   1  15        563.64        549.38        16.06 o                         
   2   1  15         20.51         26.30         4.46 o                         
   3   1  15         27.75         20.25         4.35 o                         
   4   1  15          1.68         -2.42         5.83 o                         
   5   1  15         43.88         33.73         8.49 o                         
   6   1  15         60.88         74.79         8.59 o                         
   7   1  15         36.60         34.59        10.08 o                         
   8   1  15         17.90         29.40        17.26 o                         
 -10   2  15          3.75        -16.03        16.03 o                         
  -9   2  15          0.77         -6.41        14.71 o                         
  -8   2  15        108.58        132.46        14.66 o                         
  -7   2  15        119.71        112.35        12.35 o                         
  -6   2  15        100.25        115.54        14.73 o                         
  -5   2  15        237.73        223.70        17.19 o                         
  -4   2  15         12.92         11.07         3.53 o                         
  -3   2  15        181.35        150.42         5.74 o                         
  -2   2  15        647.78        718.02        15.57 o                         
  -1   2  15         72.49         70.80         4.82 o                         
   0   2  15          6.58         11.40         2.92 o                         
   1   2  15         93.07         76.90         4.54 o                         
   2   2  15         22.70         15.30         4.90 o                         
   3   2  15        128.02        124.05         6.73 o                         
   4   2  15         46.97         42.71         6.05 o                         
   5   2  15         92.64         81.13         9.00 o                         
   6   2  15         61.85         66.76         8.66 o                         
   7   2  15         10.53         -6.72        10.07 o                         
   8   2  15          3.80        -11.30        14.24 o                         
 -10   3  15          2.70         12.43        18.69 o                         
  -9   3  15         11.94        -13.00        20.41 o                         
  -8   3  15         40.01         37.58        14.15 o                         
  -7   3  15         57.99         72.12        12.98 o                         
  -6   3  15        361.14        423.18        18.82 o                         
  -5   3  15         26.49         13.21         9.37 o                         
  -4   3  15         30.55         41.45         4.52 o                         
  -3   3  15         13.58         16.13         4.28 o                         
  -2   3  15         10.57         19.07         3.62 o                         
  -1   3  15        463.88        448.21        11.15 o                         
   0   3  15          5.79          0.99         3.95 o                         
   1   3  15        289.35        327.03        10.80 o                         
   2   3  15         21.48         24.31         4.60 o                         
   3   3  15        105.10         74.21         6.13 o                         
   4   3  15        371.20        481.08        16.29 o                         
   5   3  15          6.12          2.86         7.97 o                         
   6   3  15          5.76         -8.24         8.24 o                         
   7   3  15          3.73         -9.33        10.86 o                         
   8   3  15          0.97        -18.59        18.59 o                         
  -9   4  15          4.72         14.84        16.73 o                         
  -8   4  15         42.74         65.52        15.96 o                         
  -7   4  15         51.75         72.41        18.80 o                         
  -6   4  15          0.55          6.23        10.03 o                         
  -5   4  15        489.26        581.25        25.21 o                         
  -4   4  15          1.17          9.08         5.52 o                         
  -3   4  15        195.86        198.19        11.46 o                         
  -2   4  15        148.16        172.30         6.35 o                         
  -1   4  15         71.41         66.94         6.14 o                         
   0   4  15          2.61          0.85         4.33 o                         
   1   4  15        153.67        109.69         5.89 o                         
   2   4  15        131.85        139.93         9.17 o                         
   3   4  15        731.79        757.26        24.06 o                         
   4   4  15          0.18         -6.66         6.66 o                         
   5   4  15        106.20        106.74        11.12 o                         
   6   4  15          7.08          1.50         8.88 o                         
   7   4  15          4.86        -10.89        10.89 o                         
   8   4  15          0.02        -11.29        16.03 o                         
  -9   5  15         16.35         23.80        16.66 o                         
  -8   5  15         57.65         53.39        16.17 o                         
  -7   5  15          2.84         12.80        11.51 o                         
  -6   5  15         70.77         79.99        11.68 o                         
  -5   5  15         18.94         12.96         9.39 o                         
  -4   5  15          7.26         15.72         5.14 o                         
  -3   5  15         25.20         22.47         5.48 o                         
  -2   5  15         95.64        153.52         7.41 o                         
  -1   5  15        112.73        121.76         7.60 o                         
   0   5  15          0.02         -1.63         4.99 o                         
   1   5  15        259.18        231.49         9.87 o                         
   2   5  15        414.78        433.56        15.83 o                         
   3   5  15         14.40          0.50         6.81 o                         
   4   5  15          8.00         14.53         9.20 o                         
   5   5  15         13.80          0.48         7.78 o                         
   6   5  15         28.18         14.70         8.25 o                         
   7   5  15          2.96         -9.90        11.24 o                         
   8   5  15          1.47        -10.52        15.95 o                         
  -9   6  15          0.01          3.49        16.76 o                         
  -8   6  15          2.85          8.65        15.88 o                         
  -7   6  15         20.98         18.71        12.27 o                         
  -6   6  15          2.81          1.62         9.14 o                         
  -5   6  15         61.97         48.13         9.76 o                         
  -4   6  15        113.40        159.88         8.55 o                         
  -3   6  15        412.42        412.12        14.82 o                         
  -2   6  15        172.78        186.85         9.04 o                         
  -1   6  15         51.65         72.32         6.85 o                         
   0   6  15         20.94         20.29         5.77 o                         
   1   6  15         15.05         22.55         6.02 o                         
   2   6  15        254.28        281.90        14.85 o                         
   3   6  15         40.71         26.68         7.50 o                         
   4   6  15         24.45         14.35         8.23 o                         
   5   6  15          3.69         -8.20         8.20 o                         
   6   6  15         26.33         14.01         8.71 o                         
   7   6  15          6.31          3.94        13.18 o                         
  -8   7  15          3.28         -3.24        19.77 o                         
  -7   7  15         23.92         17.75        12.27 o                         
  -6   7  15          5.66         -1.62         9.77 o                         
  -5   7  15         14.23         23.27         9.54 o                         
  -4   7  15        185.46        207.22        12.67 o                         
  -3   7  15         87.29         74.53         6.59 o                         
  -2   7  15          5.71          6.13         7.05 o                         
  -1   7  15        152.13        167.71        10.29 o                         
   0   7  15          5.19         20.75         7.43 o                         
   1   7  15        187.10        159.21         9.71 o                         
   2   7  15         13.47          7.37         7.45 o                         
   3   7  15         26.39         21.08         8.29 o                         
   4   7  15         48.66         62.39         9.67 o                         
   5   7  15          3.24        -10.98        10.98 o                         
   6   7  15         28.32         27.30         9.66 o                         
   7   7  15         15.75         -5.44        16.09 o                         
  -8   8  15         25.66         51.07        21.27 o                         
  -7   8  15         15.00         18.83        14.73 o                         
  -6   8  15         24.00         24.46        10.92 o                         
  -5   8  15          5.12          1.61        10.86 o                         
  -4   8  15         11.81         14.03         9.13 o                         
  -3   8  15        115.19        105.37         8.88 o                         
  -2   8  15        144.46        193.34        12.01 o                         
  -1   8  15         25.80         36.00         9.03 o                         
   0   8  15         73.15         70.81         9.81 o                         
   1   8  15        182.08        139.58        10.57 o                         
   2   8  15        110.80        104.98         9.73 o                         
   3   8  15        163.94        140.91        10.60 o                         
   4   8  15          0.76         -1.66         9.05 o                         
   5   8  15          3.37          3.13        11.65 o                         
   6   8  15          2.87         -4.96         9.76 o                         
  -7   9  15          2.09         21.89        14.93 o                         
  -6   9  15         46.41         36.86        14.17 o                         
  -5   9  15         15.03         11.14         9.84 o                         
  -4   9  15        173.55        205.93        13.53 o                         
  -3   9  15         51.87         50.84         8.59 o                         
  -2   9  15          0.83         -8.51         8.51 o                         
  -1   9  15        194.92        180.13        11.86 o                         
   0   9  15          6.50          0.18        10.05 o                         
   1   9  15         54.93         44.03         9.19 o                         
   2   9  15          4.53          6.15         8.36 o                         
   3   9  15          9.41         17.74         8.93 o                         
   4   9  15        136.05        118.27        11.49 o                         
   5   9  15         32.12         43.89        11.02 o                         
   6   9  15         37.88         26.39        11.69 o                         
  -6  10  15         16.33         33.02        14.64 o                         
  -5  10  15         20.79          8.23        10.56 o                         
  -4  10  15        134.22        156.13        13.45 o                         
  -3  10  15         14.00         14.62         8.74 o                         
  -2  10  15         12.10          6.76         9.25 o                         
  -1  10  15         16.29         18.89         9.90 o                         
   0  10  15          3.21         -6.90         8.88 o                         
   1  10  15          2.69         -8.70         9.09 o                         
   2  10  15          5.88          1.86         9.29 o                         
   3  10  15         31.03         25.41         9.81 o                         
   4  10  15          4.95          7.62        10.20 o                         
   5  10  15         21.87         31.53        11.08 o                         
  -5  11  15          1.13        -11.22        11.22 o                         
  -4  11  15         10.04          8.28        12.06 o                         
  -3  11  15         11.11          2.98         9.60 o                         
  -2  11  15         30.60         52.89        14.26 o                         
  -1  11  15         16.70         16.05        10.74 o                         
   0  11  15          2.16         -8.04        10.45 o                         
   1  11  15         14.77         14.86         9.99 o                         
   2  11  15          2.05          7.84        10.30 o                         
   3  11  15          4.84          0.77        10.70 o                         
   4  11  15          3.40          1.16        12.43 o                         
  -4  12  15          5.28         -0.50        12.63 o                         
  -3  12  15          2.64        -10.14        10.14 o                         
  -2  12  15          0.71          7.60        11.99 o                         
  -1  12  15          2.70          0.34        11.46 o                         
   0  12  15         10.58         11.19        11.46 o                         
   1  12  15          5.82          1.33        11.46 o                         
   2  12  15          3.95         -9.15        11.38 o                         
   3  12  15         11.03         18.83        12.41 o                         
 -10   0  16          9.63         -6.48        38.86 o                         
  -8   0  16         11.31         52.10        15.14 o                         
  -6   0  16        598.85        816.37        38.31 o                         
  -4   0  16         76.73         80.53         6.08 o                         
  -2   0  16        246.12        257.56         8.69 o                         
   0   0  16       1277.32       1637.16        52.84 o                         
   2   0  16         36.44         36.89         6.95 o                         
   4   0  16          6.86          1.08         8.34 o                         
   6   0  16         43.13         71.27        20.57 o                         
   8   0  16        346.66        482.43        40.54 o                         
 -10   1  16          1.65         -7.30        23.09 o                         
  -9   1  16          1.01         -4.39        15.39 o                         
  -8   1  16         84.22        105.03        21.74 o                         
  -7   1  16         77.79         85.97        18.00 o                         
  -6   1  16        666.61        824.34        30.08 o                         
  -5   1  16        274.45        282.20        14.24 o                         
  -4   1  16        209.23        220.01         7.15 o                         
  -3   1  16        164.59        147.62         6.89 o                         
  -2   1  16        103.34        132.91         4.65 o                         
  -1   1  16        491.30        469.21        10.21 o                         
   0   1  16       1218.02       1378.85        31.67 o                         
   1   1  16        124.13        136.79         9.41 o                         
   2   1  16        112.19         96.62         5.63 o                         
   3   1  16         13.17         18.44         4.66 o                         
   4   1  16         69.91         67.56         7.24 o                         
   5   1  16          9.95         15.95         7.93 o                         
   6   1  16         16.14          6.55         8.19 o                         
   7   1  16         27.60         28.92         9.38 o                         
   8   1  16         40.17         51.12        18.81 o                         
 -10   2  16          6.61         12.00        19.21 o                         
  -9   2  16          8.76         10.11        15.03 o                         
  -8   2  16         19.46         22.93        13.43 o                         
  -7   2  16        121.23        124.44        13.49 o                         
  -6   2  16        147.05        172.51        16.61 o                         
  -5   2  16        187.32        184.94        13.89 o                         
  -4   2  16        127.53        165.62         8.99 o                         
  -3   2  16        123.13        136.33         6.08 o                         
  -2   2  16        189.17        238.16         6.95 o                         
  -1   2  16        105.06        111.86         4.76 o                         
   0   2  16        157.84        177.65         6.14 o                         
   1   2  16        303.77        289.51         9.94 o                         
   2   2  16          3.20         -3.70         4.85 o                         
   3   2  16        198.09        149.07        10.33 o                         
   4   2  16        263.72        252.94        12.27 o                         
   5   2  16         15.93          9.12         8.18 o                         
   6   2  16          6.23         14.33         8.78 o                         
   7   2  16          4.70         -9.02         9.02 o                         
   8   2  16          7.75         -0.64        15.81 o                         
 -10   3  16          2.66          7.15        20.52 o                         
  -9   3  16          9.45          6.08        13.34 o                         
  -8   3  16         75.53         65.28        14.73 o                         
  -7   3  16          8.75          9.40        11.64 o                         
  -6   3  16        254.51        284.80        15.85 o                         
  -5   3  16        148.15        171.69        10.70 o                         
  -4   3  16         56.08         57.95         5.67 o                         
  -3   3  16        114.60        118.72         5.87 o                         
  -2   3  16        394.66        463.99        12.60 o                         
  -1   3  16        308.87        353.95        10.03 o                         
   0   3  16        550.21        573.05        15.50 o                         
   1   3  16        104.01         96.82         7.17 o                         
   2   3  16         26.48         13.77         4.90 o                         
   3   3  16          0.49          0.75         5.59 o                         
   4   3  16        596.58        651.38        21.96 o                         
   5   3  16         59.78         45.80         8.50 o                         
   6   3  16          5.26         -5.43         8.86 o                         
   7   3  16          0.90        -11.09        11.22 o                         
   8   3  16          1.02        -15.28        15.28 o                         
  -9   4  16          6.68         18.57        19.06 o                         
  -8   4  16         22.78         22.65        15.00 o                         
  -7   4  16          6.83         20.14        13.09 o                         
  -6   4  16          2.65         12.70         9.98 o                         
  -5   4  16         18.03         23.17         7.83 o                         
  -4   4  16         47.64         66.46         8.70 o                         
  -3   4  16        228.03        205.66         9.72 o                         
  -2   4  16        194.22        233.37         8.98 o                         
  -1   4  16        135.65        127.57         6.55 o                         
   0   4  16         11.75          9.16         4.79 o                         
   1   4  16        213.74        165.28         9.95 o                         
   2   4  16         15.81         11.45         5.03 o                         
   3   4  16        549.76        576.70        21.63 o                         
   4   4  16          5.65          5.35         7.22 o                         
   5   4  16         14.43         14.29         8.33 o                         
   6   4  16         28.63         28.65         9.26 o                         
   7   4  16          2.45          0.90        11.47 o                         
   8   4  16          1.94        -16.37        16.37 o                         
  -9   5  16         11.60         12.95        19.43 o                         
  -8   5  16         38.15         44.96        15.88 o                         
  -7   5  16          5.26         10.06        11.25 o                         
  -6   5  16         47.47         32.47        10.90 o                         
  -5   5  16         48.62         46.88         8.78 o                         
  -4   5  16         70.44         71.71         6.04 o                         
  -3   5  16         99.51        119.32         8.72 o                         
  -2   5  16         59.79         93.56         6.60 o                         
  -1   5  16        269.13        251.92        11.18 o                         
   0   5  16          6.54         -0.06         5.19 o                         
   1   5  16        177.48        152.12         7.96 o                         
   2   5  16        804.95        830.75        25.53 o                         
   3   5  16         18.12         11.63         6.58 o                         
   4   5  16         97.58         95.41        10.62 o                         
   5   5  16         14.95          9.69         8.98 o                         
   6   5  16          8.47         -7.02         9.97 o                         
   7   5  16          3.72        -17.54        17.62 o                         
   8   5  16          2.17         -6.98        15.76 o                         
  -9   6  16          1.10         41.80        20.61 o                         
  -8   6  16          4.54          8.24        16.22 o                         
  -7   6  16         68.88         75.04        13.83 o                         
  -6   6  16          5.72         -6.57         8.93 o                         
  -5   6  16         27.08         32.86         9.02 o                         
  -4   6  16         38.16         57.28         7.14 o                         
  -3   6  16         98.94         91.30         6.66 o                         
  -2   6  16        320.06        354.19        15.65 o                         
  -1   6  16         17.36         20.92         6.26 o                         
   0   6  16         40.11         61.27         6.87 o                         
   1   6  16        160.46        135.48         8.63 o                         
   2   6  16         81.76         70.42         7.67 o                         
   3   6  16         33.81          1.07         7.38 o                         
   4   6  16         19.24          9.30         9.97 o                         
   5   6  16          7.25         -2.23        10.33 o                         
   6   6  16         12.92          2.38        12.91 o                         
   7   6  16          6.87         -4.57        13.64 o                         
  -8   7  16         14.56         20.23        17.28 o                         
  -7   7  16          3.08        -12.23        12.23 o                         
  -6   7  16          1.44         -1.65        10.00 o                         
  -5   7  16         58.79         47.42         8.79 o                         
  -4   7  16         58.04         51.72         9.66 o                         
  -3   7  16         99.38        112.75         9.41 o                         
  -2   7  16          4.08         -9.26         9.26 o                         
  -1   7  16        202.82        183.06        10.80 o                         
   0   7  16        578.73        555.61        21.25 o                         
   1   7  16         70.76         71.73         8.24 o                         
   2   7  16         17.22          4.46         7.50 o                         
   3   7  16         34.33         22.43         8.20 o                         
   4   7  16          8.94          6.16         9.26 o                         
   5   7  16          1.27         -8.24         9.64 o                         
   6   7  16          2.01         -8.46        10.23 o                         
   7   7  16         32.07         13.18        17.26 o                         
  -8   8  16          4.83          2.10        18.10 o                         
  -7   8  16          1.20        -10.48        13.43 o                         
  -6   8  16          5.65         12.17        12.80 o                         
  -5   8  16          5.12         -1.58         8.91 o                         
  -4   8  16          4.48         -8.79         8.79 o                         
  -3   8  16         13.90          7.77         7.81 o                         
  -2   8  16          9.75         26.08         8.32 o                         
  -1   8  16        212.31        174.45        11.20 o                         
   0   8  16        189.90        223.49        13.89 o                         
   1   8  16        261.09        212.89        13.84 o                         
   2   8  16          7.42         10.65         8.43 o                         
   3   8  16        144.24        124.97        10.59 o                         
   4   8  16         61.27         66.32        10.18 o                         
   5   8  16          3.39         11.78        12.07 o                         
   6   8  16          4.44         -2.78        10.66 o                         
  -7   9  16         19.65         14.78        15.20 o                         
  -6   9  16         18.24         10.08        14.58 o                         
  -5   9  16         19.59         11.39         9.89 o                         
  -4   9  16         19.51         14.84         9.85 o                         
  -3   9  16         27.71         25.19         8.53 o                         
  -2   9  16         59.86         52.54        10.29 o                         
  -1   9  16         47.89         31.02        10.13 o                         
   0   9  16          2.67         -1.57        11.69 o                         
   1   9  16         14.89         14.07         8.86 o                         
   2   9  16         43.18         63.81         9.34 o                         
   3   9  16         37.20         34.58         9.25 o                         
   4   9  16         18.58         20.98         9.97 o                         
   5   9  16         26.66         36.10        12.95 o                         
   6   9  16          9.97          6.15        11.62 o                         
  -6  10  16          4.39          5.20        14.95 o                         
  -5  10  16         29.59         35.11        11.07 o                         
  -4  10  16         66.34         86.15        12.34 o                         
  -3  10  16          3.53         -8.66         8.66 o                         
  -2  10  16         37.00         38.51         9.84 o                         
  -1  10  16          3.13         -2.29        10.75 o                         
   0  10  16          2.80         -5.28         9.13 o                         
   1  10  16          3.57         -9.09         9.09 o                         
   2  10  16          6.15          5.15         9.62 o                         
   3  10  16         21.52         20.00        10.00 o                         
   4  10  16          3.49         18.69        10.42 o                         
   5  10  16          5.13         24.93        11.46 o                         
  -5  11  16          2.64          0.34        11.29 o                         
  -4  11  16          2.41         -4.78        11.69 o                         
  -3  11  16         21.19         17.45        12.67 o                         
  -2  11  16          7.51         -1.39        10.74 o                         
  -1  11  16         17.24          7.06        10.63 o                         
   0  11  16          4.94          6.01        10.63 o                         
   1  11  16          9.39         20.91        11.06 o                         
   2  11  16         11.77          4.43        10.08 o                         
   3  11  16          3.53          5.51        10.85 o                         
   4  11  16          7.34          7.92        10.69 o                         
  -4  12  16          1.91          8.49        12.58 o                         
  -3  12  16          2.25        -10.54        10.54 o                         
  -2  12  16          2.42        -10.41        11.74 o                         
  -1  12  16          5.00        -11.36        11.57 o                         
   0  12  16         39.52         59.12        12.57 o                         
   1  12  16         17.14         27.54        11.89 o                         
   2  12  16         11.85         11.04        12.24 o                         
 -10   0  17          2.28         -1.62        40.48 o                         
  -8   0  17         26.89         54.83        15.95 o                         
  -6   0  17       1958.01       2407.62       100.34 o                         
  -4   0  17         25.79         29.84         7.06 o                         
  -2   0  17        727.01        848.24        26.42 o                         
   0   0  17          3.33         11.24         5.66 o                         
   2   0  17         48.48         48.38         7.10 o                         
   4   0  17         14.02         -4.21         8.95 o                         
   6   0  17         46.44         24.71        11.68 o                         
   8   0  17         25.44         74.42        42.35 o                         
 -10   1  17          4.24          9.13        21.17 o                         
  -9   1  17          2.40         -8.22        17.63 o                         
  -8   1  17         11.97         47.49        16.21 o                         
  -7   1  17         62.89         70.99        12.11 o                         
  -6   1  17         75.32        114.64        23.98 o                         
  -5   1  17        318.30        360.50        14.91 o                         
  -4   1  17         23.69         23.05         4.32 o                         
  -3   1  17         45.74         35.26         4.64 o                         
  -2   1  17         22.60         27.10         3.30 o                         
  -1   1  17        137.90        173.72         6.19 o                         
   0   1  17          5.96         10.85         3.69 o                         
   1   1  17        254.50        202.46        11.90 o                         
   2   1  17          8.42          9.38         4.59 o                         
   3   1  17        220.68        157.58         7.70 o                         
   4   1  17          3.53         -5.58         6.65 o                         
   5   1  17          6.08         -5.10         7.85 o                         
   6   1  17          0.20         -8.51         8.51 o                         
   7   1  17          5.53          8.46         9.39 o                         
   8   1  17         14.04         20.19        17.38 o                         
 -10   2  17          0.66         -9.17        19.21 o                         
  -9   2  17          5.82         12.47        15.44 o                         
  -8   2  17          2.71        -11.86        13.51 o                         
  -7   2  17         34.71         32.79        11.84 o                         
  -6   2  17        257.59        361.10        20.77 o                         
  -5   2  17         26.20         19.69        11.31 o                         
  -4   2  17         31.74         49.32         5.35 o                         
  -3   2  17         91.19         76.27         5.05 o                         
  -2   2  17         22.61         27.18         3.39 o                         
  -1   2  17        317.62        304.61         8.95 o                         
   0   2  17         17.10         14.11         3.50 o                         
   1   2  17        481.11        470.57        13.73 o                         
   2   2  17         16.34         24.49         5.06 o                         
   3   2  17        116.31         95.33         6.72 o                         
   4   2  17        357.07        391.31        15.43 o                         
   5   2  17          2.18         -8.27         8.27 o                         
   6   2  17         82.43        102.28        15.32 o                         
   7   2  17          3.33         -9.15         9.15 o                         
   8   2  17          0.63         18.96        21.91 o                         
  -9   3  17          2.40        -12.19        16.21 o                         
  -8   3  17         17.57          8.68        13.31 o                         
  -7   3  17         52.83         39.96        12.65 o                         
  -6   3  17         23.54         53.54         9.70 o                         
  -5   3  17        453.52        466.72        17.44 o                         
  -4   3  17         80.60        117.30         8.45 o                         
  -3   3  17        166.67        198.23         9.10 o                         
  -2   3  17         22.19         21.36         3.82 o                         
  -1   3  17        106.82        114.52         5.23 o                         
   0   3  17          4.20          5.22         3.53 o                         
   1   3  17         55.54         46.43         4.63 o                         
   2   3  17        161.78        134.17         7.06 o                         
   3   3  17        229.09        219.70        14.54 o                         
   4   3  17          8.42         31.84         7.34 o                         
   5   3  17         58.32         41.09         8.59 o                         
   6   3  17          4.10         -3.37         9.60 o                         
   7   3  17          3.81         -9.94         9.94 o                         
   8   3  17          8.76          3.29        17.49 o                         
  -9   4  17         15.28          3.55        17.64 o                         
  -8   4  17          3.35        -17.15        17.15 o                         
  -7   4  17          4.82         -1.93        11.13 o                         
  -6   4  17         25.19         25.20        10.43 o                         
  -5   4  17         95.39        129.11         9.15 o                         
  -4   4  17         10.87         11.52         6.97 o                         
  -3   4  17        445.71        494.36        14.89 o                         
  -2   4  17        124.95        166.75         6.98 o                         
  -1   4  17        203.04        171.23         8.62 o                         
   0   4  17          3.62         -1.18         4.51 o                         
   1   4  17        239.28        207.65        12.16 o                         
   2   4  17         42.76         25.70         5.57 o                         
   3   4  17         44.56         38.99         8.09 o                         
   4   4  17        156.56        126.28        14.35 o                         
   5   4  17         50.42         33.62         8.71 o                         
   6   4  17          5.77         -0.41         9.49 o                         
   7   4  17         19.93          0.61         9.93 o                         
   8   4  17          1.78          7.46        15.52 o                         
  -9   5  17          0.00          9.02        19.43 o                         
  -8   5  17         19.21          1.74        15.88 o                         
  -7   5  17         23.38         48.33        12.42 o                         
  -6   5  17         19.38          7.24        10.63 o                         
  -5   5  17         12.58          1.87         8.59 o                         
  -4   5  17        260.19        326.92        12.90 o                         
  -3   5  17        122.83        112.29         8.23 o                         
  -2   5  17        393.83        461.34        14.32 o                         
  -1   5  17        164.60        172.95         8.80 o                         
   0   5  17          2.66         -1.04         5.43 o                         
   1   5  17         10.36          5.38         5.40 o                         
   2   5  17         19.41         21.88         6.57 o                         
   3   5  17         37.72         27.06         8.38 o                         
   4   5  17        186.88        207.67        10.87 o                         
   5   5  17         24.50         15.65         9.40 o                         
   6   5  17         18.55         12.81        13.88 o                         
   7   5  17          1.47        -12.42        12.42 o                         
  -9   6  17          1.48         -0.84        17.39 o                         
  -8   6  17         11.49          5.57        21.54 o                         
  -7   6  17         31.95          3.39        12.22 o                         
  -6   6  17         17.25         18.05         9.55 o                         
  -5   6  17         18.88         16.89        13.35 o                         
  -4   6  17        137.67        143.30         9.84 o                         
  -3   6  17          4.76          4.16         5.69 o                         
  -2   6  17        263.01        310.34        12.45 o                         
  -1   6  17        147.35        135.07         8.51 o                         
   0   6  17          1.39         -3.13         6.22 o                         
   1   6  17        370.49        379.14        14.21 o                         
   2   6  17         78.15         72.90         7.72 o                         
   3   6  17          1.34         -7.38         7.38 o                         
   4   6  17         14.96         -7.22         9.77 o                         
   5   6  17          4.99         -6.72         8.62 o                         
   6   6  17         70.05         60.01        11.63 o                         
   7   6  17         17.87          3.20        17.26 o                         
  -8   7  17         35.79         34.64        24.28 o                         
  -7   7  17          7.48         10.31        13.12 o                         
  -6   7  17          0.50         -1.69        10.85 o                         
  -5   7  17         76.69         83.54         9.48 o                         
  -4   7  17         26.61         34.21         8.54 o                         
  -3   7  17         57.53         55.88         7.37 o                         
  -2   7  17         12.36         12.80         7.84 o                         
  -1   7  17         82.39         94.81         8.39 o                         
   0   7  17         24.11         29.38         7.29 o                         
   1   7  17         22.82         29.88         7.79 o                         
   2   7  17        339.41        290.90        17.17 o                         
   3   7  17         27.27         18.91         8.45 o                         
   4   7  17          1.93         -9.16         9.16 o                         
   5   7  17          1.94          3.25        10.14 o                         
   6   7  17          3.46         -1.13        11.75 o                         
   7   7  17         11.41          5.13        15.93 o                         
  -8   8  17          1.43         25.35        22.27 o                         
  -7   8  17          1.37         -0.37        13.65 o                         
  -6   8  17         13.82         14.28        16.83 o                         
  -5   8  17          1.40          1.01         9.17 o                         
  -4   8  17         34.38         36.78         9.34 o                         
  -3   8  17         84.56         81.80         8.66 o                         
  -2   8  17        114.82        127.42        10.42 o                         
  -1   8  17        243.16        219.41        14.33 o                         
   0   8  17          5.28         13.81         8.31 o                         
   1   8  17        209.07        176.49        10.72 o                         
   2   8  17         59.25         64.60         9.38 o                         
   3   8  17         24.32         21.11         8.92 o                         
   4   8  17          8.85         -7.61         9.42 o                         
   5   8  17          7.49          6.49        12.12 o                         
   6   8  17         26.46         19.57        11.33 o                         
  -7   9  17         21.21         48.14        16.57 o                         
  -6   9  17          2.01         13.76        14.31 o                         
  -5   9  17          1.51          5.39         9.83 o                         
  -4   9  17         29.71         55.41        10.48 o                         
  -3   9  17         37.32         36.63         9.03 o                         
  -2   9  17          4.58          3.56         9.00 o                         
  -1   9  17         13.13          5.72         8.88 o                         
   0   9  17          0.14        -13.27        13.79 o                         
   1   9  17         46.30         28.37         9.35 o                         
   2   9  17          8.18         23.55         8.94 o                         
   3   9  17         92.76         80.61        10.23 o                         
   4   9  17          9.75         27.98        10.53 o                         
   5   9  17         33.01         20.69        12.85 o                         
  -6  10  17         68.11         91.05        25.87 o                         
  -5  10  17         12.29         14.00        10.68 o                         
  -4  10  17         56.23         70.27        11.58 o                         
  -3  10  17         11.66          1.93         8.96 o                         
  -2  10  17          5.26         -9.19         9.29 o                         
  -1  10  17          3.47         -2.95         9.68 o                         
   0  10  17          0.47          3.18        10.00 o                         
   1  10  17          4.44         12.54         9.52 o                         
   2  10  17          7.06          8.98         9.58 o                         
   3  10  17         10.15         11.08         9.87 o                         
   4  10  17          3.02          2.04        12.13 o                         
  -5  11  17          1.52        -16.66        17.57 o                         
  -4  11  17          0.14         -5.71        11.82 o                         
  -3  11  17         25.78          8.20         9.77 o                         
  -2  11  17          1.75          3.29        10.04 o                         
  -1  11  17          8.29          1.36        10.94 o                         
   0  11  17          2.96         -8.82        10.63 o                         
   1  11  17          2.63         14.30        11.06 o                         
   2  11  17          0.68          5.54        11.16 o                         
   3  11  17          4.26          2.17        10.92 o                         
  -3  12  17          7.07        -10.40        10.40 o                         
  -2  12  17          4.28          5.09        11.94 o                         
  -1  12  17         16.91          2.24        15.37 o                         
   0  12  17          8.31         -7.25        11.46 o                         
   1  12  17         15.50          9.43        11.74 o                         
   2  12  17          7.62         11.40        11.89 o                         
 -10   0  18          2.12        -27.53        40.48 o                         
  -8   0  18        156.87        177.99        19.35 o                         
  -6   0  18       2460.44       3079.96       127.14 o                         
  -4   0  18        296.58        404.68        18.49 o                         
  -2   0  18         33.57         44.19         4.96 o                         
   0   0  18       1039.27       1091.83        36.84 o                         
   2   0  18        192.67        193.20        11.64 o                         
   4   0  18        468.77        510.84        24.90 o                         
   6   0  18          6.43          1.83        13.07 o                         
   8   0  18          3.92         10.20        29.28 o                         
 -10   1  18          0.85         17.81        32.39 o                         
  -9   1  18          0.80         13.74        17.95 o                         
  -8   1  18         14.90         49.19        16.36 o                         
  -7   1  18         31.86         54.29        13.79 o                         
  -6   1  18        229.03        290.88        23.90 o                         
  -5   1  18        209.92        182.72         9.62 o                         
  -4   1  18         41.90         77.03         6.20 o                         
  -3   1  18         24.08         22.68         4.28 o                         
  -2   1  18        107.56        135.11         4.95 o                         
  -1   1  18        277.18        252.06         7.59 o                         
   0   1  18         50.26         56.79         4.36 o                         
   1   1  18        216.23        203.39        13.07 o                         
   2   1  18         54.57         67.38         5.61 o                         
   3   1  18        499.56        482.96        16.20 o                         
   4   1  18         43.35         34.29         7.42 o                         
   5   1  18         11.94         -1.68         8.59 o                         
   6   1  18          8.60         -6.87         9.03 o                         
   7   1  18          3.00         -5.04         9.42 o                         
   8   1  18          5.98         22.89        19.41 o                         
  -9   2  18          1.09          0.72        18.46 o                         
  -8   2  18         16.84          7.96        13.96 o                         
  -7   2  18         15.60          0.50        11.85 o                         
  -6   2  18        482.58        522.72        21.55 o                         
  -5   2  18         46.87         60.96         7.17 o                         
  -4   2  18        175.06        186.03         8.23 o                         
  -3   2  18        115.71        115.13         6.35 o                         
  -2   2  18          3.09          0.90         3.46 o                         
  -1   2  18        412.76        422.80        12.17 o                         
   0   2  18        215.70        247.41         9.33 o                         
   1   2  18        166.31        132.28         7.34 o                         
   2   2  18        481.69        476.88        15.32 o                         
   3   2  18         25.96         23.64         6.14 o                         
   4   2  18        279.51        280.14        12.25 o                         
   5   2  18          0.07         -8.34         8.34 o                         
   6   2  18          4.63         -3.45         9.17 o                         
   7   2  18          1.54         -9.59         9.59 o                         
   8   2  18          0.94         -9.79        15.34 o                         
  -9   3  18          3.29        -17.23        17.23 o                         
  -8   3  18          5.43         10.66        13.64 o                         
  -7   3  18         23.51         11.90        12.70 o                         
  -6   3  18         18.36         32.69         9.00 o                         
  -5   3  18        380.24        353.08        15.13 o                         
  -4   3  18        270.55        302.35        16.29 o                         
  -3   3  18         94.77         90.45         5.72 o                         
  -2   3  18         25.98         29.27         4.56 o                         
  -1   3  18         64.26         71.88         5.99 o                         
   0   3  18          2.35          8.68         4.05 o                         
   1   3  18        202.92        154.01        10.57 o                         
   2   3  18         29.17         26.01         5.85 o                         
   3   3  18        459.79        467.88        16.29 o                         
   4   3  18         11.52         14.60         7.56 o                         
   5   3  18         19.88         14.10         9.20 o                         
   6   3  18          5.09         -9.33         9.33 o                         
   7   3  18          1.22         -9.78         9.78 o                         
   8   3  18          2.54        -14.62        14.62 o                         
  -9   4  18         11.91         29.73        17.86 o                         
  -8   4  18         14.46        -16.10        21.04 o                         
  -7   4  18          5.16          7.00        14.17 o                         
  -6   4  18         39.65         15.03         9.27 o                         
  -5   4  18        152.73        181.27        14.12 o                         
  -4   4  18          7.76          0.24         6.50 o                         
  -3   4  18        736.93        789.45        21.65 o                         
  -2   4  18         13.51         20.14         4.96 o                         
  -1   4  18        278.79        275.59        10.87 o                         
   0   4  18         16.89          5.19         4.79 o                         
   1   4  18        308.26        296.83        11.63 o                         
   2   4  18         90.24         92.60         6.76 o                         
   3   4  18         61.68         47.54         8.19 o                         
   4   4  18         17.08          8.99         7.67 o                         
   5   4  18         43.59         23.97         9.37 o                         
   6   4  18          3.03         -5.53         9.71 o                         
   7   4  18         31.42         -3.00        10.41 o                         
  -9   5  18          3.18         -0.08        17.32 o                         
  -8   5  18         13.52          6.15        16.50 o                         
  -7   5  18         91.31         82.78        13.72 o                         
  -6   5  18         11.51          5.11         9.40 o                         
  -5   5  18          0.34          7.59         8.42 o                         
  -4   5  18        277.36        290.09        12.03 o                         
  -3   5  18         16.83         19.24         5.78 o                         
  -2   5  18        791.01        933.41        26.91 o                         
  -1   5  18         12.09         13.08         5.75 o                         
   0   5  18         15.55         10.89         5.96 o                         
   1   5  18          3.69         -2.79         5.74 o                         
   2   5  18          6.59         -2.53         6.16 o                         
   3   5  18          5.96          1.51         7.09 o                         
   4   5  18         36.39         47.58         8.63 o                         
   5   5  18         22.79          5.05         9.56 o                         
   6   5  18         10.20         -9.94        10.57 o                         
   7   5  18          0.64        -11.60        11.60 o                         
  -8   6  18         15.18         -0.25        18.21 o                         
  -7   6  18          0.26         -4.71        12.22 o                         
  -6   6  18          0.22         -9.26         9.26 o                         
  -5   6  18         18.54          0.30         9.04 o                         
  -4   6  18         10.02         -2.10         7.61 o                         
  -3   6  18         45.33         64.89         6.24 o                         
  -2   6  18         86.25        100.82         7.52 o                         
  -1   6  18        419.21        417.96        16.16 o                         
   0   6  18          8.52         20.96         6.63 o                         
   1   6  18        392.33        391.25        14.78 o                         
   2   6  18         26.55         11.37         6.99 o                         
   3   6  18         13.74         -3.32         7.92 o                         
   4   6  18          6.45          4.18        10.59 o                         
   5   6  18          2.55         -8.04         9.98 o                         
   6   6  18          5.35         -8.54        11.14 o                         
   7   6  18         16.47         -0.96        19.19 o                         
  -8   7  18          2.44         11.55        17.10 o                         
  -7   7  18         14.05          5.03        13.19 o                         
  -6   7  18          5.45          2.11        12.35 o                         
  -5   7  18         39.36         35.15         9.24 o                         
  -4   7  18         11.45          5.43         8.25 o                         
  -3   7  18         24.69         13.09         7.17 o                         
  -2   7  18         14.73         24.92         7.45 o                         
  -1   7  18         26.39         38.61         7.61 o                         
   0   7  18         14.81         36.50         7.62 o                         
   1   7  18        135.16        110.86        10.60 o                         
   2   7  18         27.69         23.50         8.30 o                         
   3   7  18         15.36         -6.72         8.54 o                         
   4   7  18          2.52         -4.19         9.42 o                         
   5   7  18          3.92          3.44        11.47 o                         
   6   7  18          9.18         -6.04        11.77 o                         
  -7   8  18          1.53         16.50        14.10 o                         
  -6   8  18         27.97         34.07        15.89 o                         
  -5   8  18          7.81         15.97         9.17 o                         
  -4   8  18         19.43         21.12         9.30 o                         
  -3   8  18        152.36        175.29        13.58 o                         
  -2   8  18          6.59          1.19         8.51 o                         
  -1   8  18        241.57        207.75        11.14 o                         
   0   8  18         91.74        108.27         9.98 o                         
   1   8  18         72.91         73.49         9.45 o                         
   2   8  18        211.57        211.00        12.34 o                         
   3   8  18          3.86         11.59         9.69 o                         
   4   8  18          5.16          9.46         9.72 o                         
   5   8  18         30.94         17.61        12.71 o                         
   6   8  18          6.96          1.59        11.50 o                         
  -7   9  18         17.67         75.71        17.10 o                         
  -6   9  18          4.07         10.66        14.31 o                         
  -5   9  18         12.80         17.40        10.16 o                         
  -4   9  18         98.97        129.37        12.67 o                         
  -3   9  18          8.77          1.98         8.85 o                         
  -2   9  18         43.10         57.09         9.86 o                         
  -1   9  18         52.14         45.59         9.63 o                         
   0   9  18          0.03          1.07         9.82 o                         
   1   9  18         42.64         42.93         9.69 o                         
   2   9  18         20.47         24.95         9.46 o                         
   3   9  18         49.38         45.27        10.03 o                         
   4   9  18          8.96          1.75        10.25 o                         
   5   9  18         31.11         18.21        13.18 o                         
  -6  10  18         43.89         51.30        20.80 o                         
  -5  10  18          2.55         -0.12        10.73 o                         
  -4  10  18          3.77        -10.90        10.90 o                         
  -3  10  18         26.88          2.34         9.02 o                         
  -2  10  18          5.63         -9.44         9.44 o                         
  -1  10  18          3.92         23.10        10.41 o                         
   0  10  18          7.91         -0.55        10.24 o                         
   1  10  18          2.96          7.91        10.24 o                         
   2  10  18          2.55         -4.46         9.99 o                         
   3  10  18          0.32          6.61         9.91 o                         
   4  10  18         18.23         21.64        11.14 o                         
  -5  11  18          6.84          2.59        12.54 o                         
  -4  11  18          4.93         -5.56        11.86 o                         
  -3  11  18          5.59         -5.38        14.24 o                         
  -2  11  18         10.69         -1.86        10.66 o                         
  -1  11  18          2.51         10.11        11.10 o                         
   0  11  18         39.14         37.14        11.57 o                         
   1  11  18          8.07         11.92        11.06 o                         
   2  11  18          2.29         -1.91        11.28 o                         
   3  11  18          2.02         -3.67        11.09 o                         
  -3  12  18         12.90          6.00        11.42 o                         
  -2  12  18         12.41         16.27        12.05 o                         
  -1  12  18         13.58         15.61        13.32 o                         
   0  12  18          2.23          5.49        11.74 o                         
   1  12  18          3.98          8.45        11.83 o                         
  -8   0  19        139.80        276.91        82.59 o                         
  -6   0  19        158.74        255.86        34.01 o                         
  -4   0  19         20.38          9.12         7.39 o                         
  -2   0  19         43.06         61.56         5.54 o                         
   0   0  19          9.28          6.25         6.10 o                         
   2   0  19         79.56         83.33         8.72 o                         
   4   0  19         27.02         26.07         9.89 o                         
   6   0  19          8.12        -12.75        13.43 o                         
   8   0  19         15.24         19.27        27.06 o                         
  -9   1  19          0.51         11.55        26.04 o                         
  -8   1  19         42.02        124.02        20.20 o                         
  -7   1  19         19.21         41.51        12.51 o                         
  -6   1  19         27.99         49.54        11.64 o                         
  -5   1  19        144.48        118.34         9.89 o                         
  -4   1  19          1.69          4.30         6.25 o                         
  -3   1  19         14.04         10.84         3.85 o                         
  -2   1  19          7.53          4.74         3.28 o                         
  -1   1  19        238.95        243.35         8.02 o                         
   0   1  19          2.44         -0.51         4.25 o                         
   1   1  19         44.03         47.18         5.18 o                         
   2   1  19         48.90         51.08         5.77 o                         
   3   1  19        243.22        199.22         9.14 o                         
   4   1  19        186.98        193.46        10.32 o                         
   5   1  19          2.50         -6.87         8.50 o                         
   6   1  19          6.02         -7.02         9.15 o                         
   7   1  19          5.28         -9.64         9.64 o                         
   8   1  19          8.45         -7.08        18.71 o                         
  -9   2  19          3.57         -6.54        25.46 o                         
  -8   2  19         27.16         27.39        14.39 o                         
  -7   2  19          0.17         -0.08        12.01 o                         
  -6   2  19         50.38         87.21        11.15 o                         
  -5   2  19        159.27        156.77        12.07 o                         
  -4   2  19         50.40         55.68         6.18 o                         
  -3   2  19        222.30        211.22         8.39 o                         
  -2   2  19         16.72         37.68         4.18 o                         
  -1   2  19        193.69        195.88         7.71 o                         
   0   2  19          5.92          0.02         4.02 o                         
   1   2  19         81.70         72.88         6.24 o                         
   2   2  19        171.39        160.89         8.82 o                         
   3   2  19        106.68         93.28         7.34 o                         
   4   2  19         76.36         61.49         7.92 o                         
   5   2  19          9.65         -2.23         8.79 o                         
   6   2  19          1.81         -9.17         9.17 o                         
   7   2  19          2.67        -10.17        10.17 o                         
   8   2  19          8.25         18.81        17.01 o                         
  -9   3  19          5.25        -16.87        16.87 o                         
  -8   3  19          0.36         -7.61        14.11 o                         
  -7   3  19          0.06         -6.82        12.45 o                         
  -6   3  19        139.51        151.32        11.59 o                         
  -5   3  19         48.81         66.91         9.13 o                         
  -4   3  19        394.20        519.76        19.13 o                         
  -3   3  19          0.42          6.35         5.00 o                         
  -2   3  19        159.33        170.27         8.28 o                         
  -1   3  19        201.23        177.17         9.31 o                         
   0   3  19          0.25          6.10         4.24 o                         
   1   3  19         97.10         84.23         6.25 o                         
   2   3  19        148.29        152.36         8.85 o                         
   3   3  19        258.04        223.34        14.60 o                         
   4   3  19        139.22        130.18         9.33 o                         
   5   3  19          2.92         -4.80         9.01 o                         
   6   3  19          1.21         -4.38         9.64 o                         
   7   3  19          2.70         -8.93        10.48 o                         
  -9   4  19          3.30        -16.81        16.81 o                         
  -8   4  19          1.47        -14.47        14.47 o                         
  -7   4  19         17.90         11.34        12.87 o                         
  -6   4  19         71.23         46.31        10.70 o                         
  -5   4  19        152.54        154.52        10.17 o                         
  -4   4  19          0.20         -4.28         5.92 o                         
  -3   4  19        507.65        520.31        16.03 o                         
  -2   4  19         43.33         40.41         5.48 o                         
  -1   4  19        299.49        298.95        11.67 o                         
   0   4  19          0.26          0.26         4.88 o                         
   1   4  19         45.72         42.54         5.89 o                         
   2   4  19         28.19         19.73         6.32 o                         
   3   4  19        202.53        163.82        12.71 o                         
   4   4  19         71.16         53.20         8.59 o                         
   5   4  19         29.60         19.17         9.10 o                         
   6   4  19          0.82         -8.01         9.81 o                         
   7   4  19         22.00         13.55        12.26 o                         
  -9   5  19          1.33          7.43        18.10 o                         
  -8   5  19          3.29        -10.34        16.83 o                         
  -7   5  19         61.25         63.02        17.30 o                         
  -6   5  19          2.82         -9.05         9.45 o                         
  -5   5  19          2.31          1.11         9.25 o                         
  -4   5  19          6.96         38.45         7.80 o                         
  -3   5  19         19.21         16.26         5.36 o                         
  -2   5  19         18.14         29.58         6.20 o                         
  -1   5  19          3.15         -3.48         5.96 o                         
   0   5  19          3.77          2.93         5.62 o                         
   1   5  19         63.54         30.87         6.41 o                         
   2   5  19        108.40        107.12         8.11 o                         
   3   5  19          1.59         -7.10         8.84 o                         
   4   5  19        124.18        103.16         9.47 o                         
   5   5  19          3.59         -3.13         9.85 o                         
   6   5  19         20.77         11.56        18.59 o                         
   7   5  19          7.66         -4.46        11.45 o                         
  -8   6  19         15.21         -3.36        22.67 o                         
  -7   6  19         25.25         19.68        12.85 o                         
  -6   6  19         11.83          2.16        11.44 o                         
  -5   6  19          6.90          2.23         9.69 o                         
  -4   6  19         27.77         36.29         8.56 o                         
  -3   6  19         28.95         28.31         6.74 o                         
  -2   6  19         76.06         97.69         7.85 o                         
  -1   6  19        369.51        380.39        17.46 o                         
   0   6  19         18.61         16.16         6.91 o                         
   1   6  19         30.63         31.30         6.86 o                         
   2   6  19         58.33         42.08         7.81 o                         
   3   6  19         21.92         18.00         7.87 o                         
   4   6  19          9.19          1.82        10.80 o                         
   5   6  19          3.46        -10.27        10.27 o                         
   6   6  19          4.54        -11.32        11.32 o                         
  -8   7  19          5.03         32.00        19.59 o                         
  -7   7  19         13.89         40.32        14.03 o                         
  -6   7  19         51.40         42.51        13.56 o                         
  -5   7  19         15.89         20.28        10.19 o                         
  -4   7  19         48.82         71.47         9.58 o                         
  -3   7  19         39.11         44.94         7.65 o                         
  -2   7  19        333.64        343.77        14.15 o                         
  -1   7  19        116.16        107.65         8.72 o                         
   0   7  19         12.12         10.70         7.47 o                         
   1   7  19        140.65        139.53        10.03 o                         
   2   7  19          1.85         17.89         8.29 o                         
   3   7  19          7.11          5.29         8.67 o                         
   4   7  19         51.69         53.96        13.87 o                         
   5   7  19          7.25          8.34        10.99 o                         
   6   7  19          3.96         -4.86        15.21 o                         
  -7   8  19          0.04         -0.31        14.79 o                         
  -6   8  19         11.60         21.90        14.36 o                         
  -5   8  19         17.93          7.22         9.58 o                         
  -4   8  19          0.72         -0.76         9.38 o                         
  -3   8  19        137.85        167.43        10.14 o                         
  -2   8  19         57.31         67.24        10.61 o                         
  -1   8  19         78.36         84.60         8.88 o                         
   0   8  19          0.90         23.70         8.61 o                         
   1   8  19         14.09         12.61         8.07 o                         
   2   8  19        130.87        110.50        10.33 o                         
   3   8  19         43.04         38.30        10.83 o                         
   4   8  19         23.69         17.31        10.01 o                         
   5   8  19         59.99         50.41        11.98 o                         
  -6   9  19         23.66         53.51        16.36 o                         
  -5   9  19         42.28         43.14        10.88 o                         
  -4   9  19        122.12        136.14        12.45 o                         
  -3   9  19         42.16         53.86         9.12 o                         
  -2   9  19          7.38         -5.04         8.90 o                         
  -1   9  19         37.09         36.10         9.48 o                         
   0   9  19          2.89         -3.44         9.40 o                         
   1   9  19          6.74          1.69         8.94 o                         
   2   9  19          2.34         -5.16         9.38 o                         
   3   9  19         16.98         11.06         9.95 o                         
   4   9  19          3.06         10.81        10.67 o                         
   5   9  19          3.23          2.67        13.36 o                         
  -5  10  19         22.47         26.28        11.15 o                         
  -4  10  19          4.25          0.22        10.78 o                         
  -3  10  19         21.03         12.22        11.58 o                         
  -2  10  19          6.55         -5.01        11.00 o                         
  -1  10  19          2.77         -9.45         9.45 o                         
   0  10  19          0.32         -1.48        10.41 o                         
   1  10  19          3.52         -9.90         9.90 o                         
   2  10  19         13.90          3.41        10.15 o                         
   3  10  19          5.21         -6.50        11.46 o                         
   4  10  19          2.71        -12.55        12.55 o                         
  -4  11  19          2.99        -11.96        11.96 o                         
  -3  11  19          3.41         -9.93         9.93 o                         
  -2  11  19          0.74          6.36        10.28 o                         
  -1  11  19          9.43          5.44        11.46 o                         
   0  11  19          7.26         -9.04        11.10 o                         
   1  11  19         27.57         32.13        11.57 o                         
   2  11  19          0.31          0.62        11.62 o                         
  -2  12  19          8.62          9.05        12.05 o                         
  -1  12  19          3.89         -1.37        11.94 o                         
   0  12  19          0.03         -0.14        11.74 o                         
  -8   0  20        348.72        431.99        37.20 o                         
  -6   0  20         15.20         60.78        16.24 o                         
  -4   0  20          7.91         -8.01         8.01 o                         
  -2   0  20        191.56        212.47        10.53 o                         
   0   0  20        126.74        169.69        12.62 o                         
   2   0  20        189.62        176.82        29.46 o                         
   4   0  20         20.34          8.09         9.89 o                         
   6   0  20          9.28         -7.17        13.93 o                         
  -9   1  20          0.70         11.47        27.20 o                         
  -8   1  20        176.46        310.21        26.08 o                         
  -7   1  20         10.69         22.10        13.12 o                         
  -6   1  20         93.70        105.84        10.77 o                         
  -5   1  20         37.87         29.13         8.88 o                         
  -4   1  20         70.99         74.28         8.73 o                         
  -3   1  20        257.38        231.76         7.99 o                         
  -2   1  20         54.27         76.82         4.37 o                         
  -1   1  20         39.37         52.83         4.44 o                         
   0   1  20         29.90         25.03         5.41 o                         
   1   1  20         84.19         69.79         5.91 o                         
   2   1  20         57.91         73.67         6.44 o                         
   3   1  20         89.04         73.79         6.99 o                         
   4   1  20          2.36         -4.40         6.89 o                         
   5   1  20          2.30         -8.97         8.97 o                         
   6   1  20          0.78         -7.59        10.05 o                         
   7   1  20          0.61        -10.58        10.63 o                         
  -9   2  20          2.25         12.53        16.50 o                         
  -8   2  20         24.03         33.09        14.27 o                         
  -7   2  20         15.92         18.50        13.75 o                         
  -6   2  20          2.60          3.72         9.26 o                         
  -5   2  20         89.29         69.72         7.97 o                         
  -4   2  20        278.10        292.45        12.89 o                         
  -3   2  20        119.73        111.97         7.16 o                         
  -2   2  20        475.88        549.99        15.02 o                         
  -1   2  20         85.10         74.94         5.16 o                         
   0   2  20        332.71        369.87        12.08 o                         
   1   2  20         86.65         85.89         6.88 o                         
   2   2  20         81.20         61.81         6.61 o                         
   3   2  20        232.17        199.76        12.16 o                         
   4   2  20          7.12         -1.98         7.42 o                         
   5   2  20         14.36          5.76         9.27 o                         
   6   2  20          4.56         -8.43         9.71 o                         
   7   2  20          4.71         -9.49        11.68 o                         
  -9   3  20          1.93        -17.84        17.84 o                         
  -8   3  20          6.06          7.90        16.59 o                         
  -7   3  20          1.86          9.55        13.59 o                         
  -6   3  20         26.18         33.50         9.78 o                         
  -5   3  20          5.32         18.30         7.70 o                         
  -4   3  20        613.12        686.79        23.55 o                         
  -3   3  20        248.59        257.90        10.02 o                         
  -2   3  20         32.49         37.66         5.08 o                         
  -1   3  20         98.57         95.51         6.81 o                         
   0   3  20        469.70        501.87        15.48 o                         
   1   3  20         30.16         22.85         5.76 o                         
   2   3  20        131.76        174.85         9.75 o                         
   3   3  20         72.93         72.48         7.45 o                         
   4   3  20          1.00         -2.51         7.65 o                         
   5   3  20          0.91          1.56         9.53 o                         
   6   3  20         12.24        -10.97        10.97 o                         
   7   3  20         10.47         -4.86        10.74 o                         
  -9   4  20          3.48          2.41        25.91 o                         
  -8   4  20          0.80         -7.87        17.84 o                         
  -7   4  20         38.02         40.63        14.02 o                         
  -6   4  20          7.26          2.27         8.38 o                         
  -5   4  20         93.90        109.97        19.77 o                         
  -4   4  20          6.41          7.10         6.73 o                         
  -3   4  20         50.21         45.66         6.92 o                         
  -2   4  20         88.38        102.93         7.42 o                         
  -1   4  20         53.38         47.32         5.91 o                         
   0   4  20          0.00         -0.35         4.70 o                         
   1   4  20        156.83        132.14         7.50 o                         
   2   4  20          2.67         -3.78         6.24 o                         
   3   4  20        126.99        117.11         8.93 o                         
   4   4  20         16.29         -5.22         8.16 o                         
   5   4  20         44.45         33.96        10.28 o                         
   6   4  20          6.43        -11.23        11.23 o                         
   7   4  20          5.34         -6.44        10.85 o                         
  -8   5  20          5.19        -11.47        16.36 o                         
  -7   5  20          9.70         18.96        17.23 o                         
  -6   5  20          4.86         -0.18        12.62 o                         
  -5   5  20         14.56         20.94         8.54 o                         
  -4   5  20         83.78        126.82         8.73 o                         
  -3   5  20         32.17         44.81         5.78 o                         
  -2   5  20          5.77          5.62         6.47 o                         
  -1   5  20         72.33         58.37         6.94 o                         
   0   5  20        283.81        289.52        13.04 o                         
   1   5  20        203.78        159.74        10.73 o                         
   2   5  20         69.13         54.16         7.19 o                         
   3   5  20          9.07         -8.19         8.19 o                         
   4   5  20         69.38         80.74        10.28 o                         
   5   5  20          8.18          6.48        10.17 o                         
   6   5  20         33.01         11.60        11.87 o                         
   7   5  20          7.48        -10.09        14.66 o                         
  -8   6  20         13.38          1.46        22.46 o                         
  -7   6  20         35.61         33.33        21.31 o                         
  -6   6  20          2.80          3.53        12.49 o                         
  -5   6  20          4.30          8.08         9.25 o                         
  -4   6  20         20.93         25.81         7.79 o                         
  -3   6  20          1.14         -3.10         6.89 o                         
  -2   6  20         25.12         26.03         7.00 o                         
  -1   6  20         35.49         42.90         7.22 o                         
   0   6  20        819.17        972.47        29.35 o                         
   1   6  20          6.52         -4.51         6.72 o                         
   2   6  20          7.05         -1.69         7.33 o                         
   3   6  20         18.84         10.33         7.89 o                         
   4   6  20          7.76         -1.51        12.94 o                         
   5   6  20          4.01        -12.07        12.07 o                         
   6   6  20          1.91        -11.92        11.92 o                         
  -8   7  20          1.58         26.74        23.53 o                         
  -7   7  20          2.56         -0.01        13.55 o                         
  -6   7  20         20.78         12.31        12.44 o                         
  -5   7  20          3.76         -1.48         9.86 o                         
  -4   7  20          7.87          4.59         8.70 o                         
  -3   7  20         23.36          6.12         7.52 o                         
  -2   7  20         25.33         18.67         7.37 o                         
  -1   7  20        155.40        183.23        10.57 o                         
   0   7  20         13.93         13.92         7.89 o                         
   1   7  20        129.39        127.75         9.93 o                         
   2   7  20        109.59         98.90        10.02 o                         
   3   7  20          2.42         -5.16         9.02 o                         
   4   7  20         17.23         11.39        11.52 o                         
   5   7  20         10.83          7.85        12.31 o                         
   6   7  20          2.46         -0.73        12.79 o                         
  -7   8  20          0.37         11.63        15.39 o                         
  -6   8  20          5.41        -14.02        14.02 o                         
  -5   8  20          2.91          7.72         9.60 o                         
  -4   8  20         60.63         80.28        13.66 o                         
  -3   8  20         21.16         30.40         8.27 o                         
  -2   8  20        198.80        241.49        14.27 o                         
  -1   8  20         14.45         27.53         8.13 o                         
   0   8  20         35.18         44.59         9.00 o                         
   1   8  20         79.17         63.49         9.10 o                         
   2   8  20         12.06         21.46         9.10 o                         
   3   8  20         22.12         21.68         9.79 o                         
   4   8  20         14.94         12.84        10.98 o                         
   5   8  20         33.32         30.84        11.47 o                         
  -6   9  20         56.45         71.67        21.04 o                         
  -5   9  20         27.44         34.62        11.09 o                         
  -4   9  20         15.89         24.66        11.08 o                         
  -3   9  20         79.85         77.23         9.45 o                         
  -2   9  20         19.91          7.21         9.21 o                         
  -1   9  20          5.86          2.98         9.35 o                         
   0   9  20         21.64         16.87        10.24 o                         
   1   9  20          0.77          3.14         9.71 o                         
   2   9  20          2.13         -2.76         9.51 o                         
   3   9  20         26.49         24.05        10.10 o                         
   4   9  20          7.97         13.37        10.74 o                         
  -5  10  20         18.92         17.42        11.42 o                         
  -4  10  20          4.08         -8.15        13.40 o                         
  -3  10  20          9.07          0.78         9.20 o                         
  -2  10  20          2.97         -6.85         9.96 o                         
  -1  10  20          3.25         -9.86         9.86 o                         
   0  10  20         24.41         27.68        11.46 o                         
   1  10  20          2.76         -5.42        10.45 o                         
   2  10  20          0.56         -6.61        10.63 o                         
   3  10  20          5.92         -3.92        10.39 o                         
  -4  11  20          6.70        -10.30        12.95 o                         
  -3  11  20          3.64          3.11        12.19 o                         
  -2  11  20          2.04          8.96        14.81 o                         
  -1  11  20         26.10         26.99        12.22 o                         
   0  11  20          8.68         14.87        11.74 o                         
   1  11  20         20.01         26.60        11.57 o                         
   2  11  20          0.05          6.96        11.57 o                         
  -8   0  21         81.57        158.92        38.86 o                         
  -6   0  21         35.84         17.25         9.82 o                         
  -4   0  21         15.44          8.75         8.87 o                         
  -2   0  21         83.94         92.69        12.89 o                         
   0   0  21          3.72         -3.32         6.80 o                         
   2   0  21        179.42        182.11        24.07 o                         
   4   0  21         13.23         14.86        10.28 o                         
   6   0  21          5.99          1.85        14.41 o                         
  -9   1  21         16.77         45.95        27.20 o                         
  -8   1  21        366.12        518.28        34.57 o                         
  -7   1  21          0.47         15.58        16.89 o                         
  -6   1  21         60.39        100.65        12.06 o                         
  -5   1  21          8.48         -0.69         8.59 o                         
  -4   1  21          4.10        -10.25        10.25 o                         
  -3   1  21        427.69        422.19        16.28 o                         
  -2   1  21         55.76         68.11         5.10 o                         
  -1   1  21         76.44         68.15         4.86 o                         
   0   1  21         10.70         -3.01         5.42 o                         
   1   1  21         60.09         47.50         5.97 o                         
   2   1  21        136.31        128.55        10.23 o                         
   3   1  21         58.95         50.58         7.00 o                         
   4   1  21         34.73         27.52         7.57 o                         
   5   1  21         40.30         12.19         9.59 o                         
   6   1  21          0.10        -15.33        15.33 o                         
   7   1  21          1.15        -12.09        12.09 o                         
  -9   2  21          1.54         13.61        30.77 o                         
  -8   2  21          7.77         18.41        14.17 o                         
  -7   2  21         29.19         50.15        14.44 o                         
  -6   2  21         58.76         62.52        10.25 o                         
  -5   2  21         18.58         15.73         7.72 o                         
  -4   2  21        384.70        450.71        17.68 o                         
  -3   2  21         29.95         34.23         4.50 o                         
  -2   2  21        172.10        190.08        10.98 o                         
  -1   2  21         87.49         89.86         5.80 o                         
   0   2  21          2.37         -0.04         5.30 o                         
   1   2  21        145.73        116.43         7.87 o                         
   2   2  21          2.35         14.83         6.26 o                         
   3   2  21         50.90         46.02         6.99 o                         
   4   2  21        102.44         92.89         8.86 o                         
   5   2  21         12.32         23.77         9.57 o                         
   6   2  21          5.79        -10.29        10.29 o                         
   7   2  21          1.81        -13.00        13.00 o                         
  -9   3  21          1.51        -29.65        30.03 o                         
  -8   3  21          0.72         -4.50        19.87 o                         
  -7   3  21          5.01         28.89        14.06 o                         
  -6   3  21          5.26          9.61         8.21 o                         
  -5   3  21         69.14         55.71         9.29 o                         
  -4   3  21          7.42         23.15         7.81 o                         
  -3   3  21        422.74        447.40        18.81 o                         
  -2   3  21        152.43        189.93         8.33 o                         
  -1   3  21         32.12         28.21         5.20 o                         
   0   3  21          1.70          2.24         4.43 o                         
   1   3  21         18.82          7.28         6.17 o                         
   2   3  21        795.34        823.88        26.32 o                         
   3   3  21         33.69         26.78         7.32 o                         
   4   3  21          8.37         -2.21         8.06 o                         
   5   3  21          8.88          1.21         9.60 o                         
   6   3  21         10.06         -9.68        10.86 o                         
   7   3  21          7.30        -11.17        11.17 o                         
  -9   4  21          5.54         16.12        23.04 o                         
  -8   4  21          0.31         -6.54        17.53 o                         
  -7   4  21         30.12         31.76        13.67 o                         
  -6   4  21          7.57         19.43         9.08 o                         
  -5   4  21         14.37         27.57        12.06 o                         
  -4   4  21        157.74        161.18         9.37 o                         
  -3   4  21         67.78         78.58         5.99 o                         
  -2   4  21         27.56         31.82         6.59 o                         
  -1   4  21        180.07        192.97         8.75 o                         
   0   4  21          2.17          3.87         5.06 o                         
   1   4  21        488.60        452.00        15.89 o                         
   2   4  21          8.35         -6.59         6.59 o                         
   3   4  21         10.28         11.04         7.70 o                         
   4   4  21          0.15         -2.66         8.48 o                         
   5   4  21         16.10        -10.26        10.26 o                         
   6   4  21         18.06        -10.04        11.69 o                         
   7   4  21         10.42         -1.13        11.20 o                         
  -8   5  21          2.49         14.20        19.00 o                         
  -7   5  21          5.01         -3.99        17.12 o                         
  -6   5  21         27.45         34.06        10.69 o                         
  -5   5  21         14.67         13.12         8.63 o                         
  -4   5  21        175.73        214.31        10.72 o                         
  -3   5  21          6.95          9.16         6.75 o                         
  -2   5  21        118.88        149.29         8.72 o                         
  -1   5  21        178.99        165.26         8.98 o                         
   0   5  21          7.25         13.96         6.25 o                         
   1   5  21         50.08         33.15         6.74 o                         
   2   5  21        111.73        140.59         8.83 o                         
   3   5  21         19.65          4.72         8.79 o                         
   4   5  21         37.49         32.99         8.98 o                         
   5   5  21          4.09         -3.52        11.10 o                         
   6   5  21         22.39          0.45        12.59 o                         
  -8   6  21          0.59          4.34        18.08 o                         
  -7   6  21         21.03          9.99        16.33 o                         
  -6   6  21         28.72         31.69        12.98 o                         
  -5   6  21          8.41          0.21         9.89 o                         
  -4   6  21         13.42         -7.41         8.33 o                         
  -3   6  21         12.68         19.14         6.86 o                         
  -2   6  21         51.19         53.64         7.69 o                         
  -1   6  21          6.45          3.06         7.22 o                         
   0   6  21         36.22         35.69         7.19 o                         
   1   6  21        111.92        112.71         8.97 o                         
   2   6  21          8.27          4.59         7.55 o                         
   3   6  21         32.73         28.01         8.26 o                         
   4   6  21         35.81         21.16         9.15 o                         
   5   6  21          0.30        -10.76        10.76 o                         
   6   6  21         12.82        -12.06        12.06 o                         
  -7   7  21          3.48        -10.80        16.99 o                         
  -6   7  21         27.88         38.28        13.87 o                         
  -5   7  21          1.48          7.75        10.25 o                         
  -4   7  21          2.23          0.99         8.92 o                         
  -3   7  21         17.00          7.23         7.56 o                         
  -2   7  21          2.05         21.34         7.70 o                         
  -1   7  21        111.16        120.29         8.92 o                         
   0   7  21          3.46          9.81         7.62 o                         
   1   7  21         26.17         30.23         8.36 o                         
   2   7  21          5.34         20.60         8.04 o                         
   3   7  21         33.31         28.44         9.76 o                         
   4   7  21        123.20        118.12        13.39 o                         
   5   7  21         10.27         -0.25        12.31 o                         
  -7   8  21          0.42          4.09        15.90 o                         
  -6   8  21          2.74         -0.02        14.72 o                         
  -5   8  21          3.84          1.79        10.29 o                         
  -4   8  21          8.01         -3.33         9.80 o                         
  -3   8  21          3.79          6.18         8.36 o                         
  -2   8  21        118.50        129.22         9.65 o                         
  -1   8  21         73.53         61.98         8.81 o                         
   0   8  21          7.37         11.52         8.69 o                         
   1   8  21        126.20        112.45        15.21 o                         
   2   8  21         16.84         23.94         9.38 o                         
   3   8  21         10.98          8.38        10.98 o                         
   4   8  21         49.77         49.15        14.17 o                         
   5   8  21          4.29         21.54        12.13 o                         
  -6   9  21         32.57         30.48        15.62 o                         
  -5   9  21         22.98         30.77        11.16 o                         
  -4   9  21          9.35         14.60        10.72 o                         
  -3   9  21         45.39         46.03         9.40 o                         
  -2   9  21          2.47         -8.91         8.91 o                         
  -1   9  21          0.77         -0.15         9.48 o                         
   0   9  21          1.00          2.26         9.09 o                         
   1   9  21          4.65          6.00        10.15 o                         
   2   9  21          1.41         -7.26        12.07 o                         
   3   9  21         19.07         29.75        10.63 o                         
   4   9  21         10.89         -5.56        10.95 o                         
  -5  10  21          5.10          0.03        11.38 o                         
  -4  10  21          2.59          1.94        11.38 o                         
  -3  10  21          0.34        -10.14        10.14 o                         
  -2  10  21         14.16          2.05        10.01 o                         
  -1  10  21          2.36          4.67        10.18 o                         
   0  10  21          3.81         -8.11        10.74 o                         
   1  10  21          0.99          1.24        14.83 o                         
   2  10  21          2.98          0.43        10.90 o                         
   3  10  21          3.06         -9.14        10.61 o                         
  -3  11  21          2.09         -9.89         9.89 o                         
  -2  11  21          0.36          1.31        10.49 o                         
  -1  11  21         23.28         41.01        12.33 o                         
   0  11  21          0.01         -2.55        11.24 o                         
   1  11  21          2.29         -5.10        11.67 o                         
  -8   0  22        216.47        241.28        40.48 o                         
  -6   0  22         41.95         51.59        10.88 o                         
  -4   0  22        484.90        590.54        25.59 o                         
  -2   0  22        191.66        243.13        30.77 o                         
   0   0  22         88.90         76.90         9.11 o                         
   2   0  22        103.58        105.16        10.65 o                         
   4   0  22         18.49         16.67        10.88 o                         
   6   0  22         40.85         52.53        24.26 o                         
  -9   1  22         18.62         27.72        21.18 o                         
  -8   1  22        135.87        227.40        48.26 o                         
  -7   1  22         37.95         47.17        16.59 o                         
  -6   1  22         15.37          7.82         9.62 o                         
  -5   1  22          6.79         -5.89         8.92 o                         
  -4   1  22         44.19         38.71         9.00 o                         
  -3   1  22        282.60        294.38         9.32 o                         
  -2   1  22         56.83         82.55         6.17 o                         
  -1   1  22         56.91         47.68         5.26 o                         
   0   1  22        120.18        101.41         7.27 o                         
   1   1  22         53.30         47.97         6.31 o                         
   2   1  22         20.86         11.01         6.42 o                         
   3   1  22         37.09         17.97         6.85 o                         
   4   1  22         13.61         15.29         7.59 o                         
   5   1  22         68.08         43.89        11.71 o                         
   6   1  22          0.24        -12.30        12.30 o                         
   7   1  22          1.62        -13.01        13.01 o                         
  -9   2  22          0.02         -4.86        22.58 o                         
  -8   2  22          7.91         11.42        16.25 o                         
  -7   2  22         11.26         32.01        14.56 o                         
  -6   2  22          6.94         22.86         8.09 o                         
  -5   2  22          1.86         -4.80         7.75 o                         
  -4   2  22        292.72        322.91        15.31 o                         
  -3   2  22        121.50        120.30         8.67 o                         
  -2   2  22         93.51        102.73         6.75 o                         
  -1   2  22        134.20        129.26         7.56 o                         
   0   2  22          0.64         -5.47         5.47 o                         
   1   2  22        235.35        196.86        16.39 o                         
   2   2  22         69.06         77.62         7.41 o                         
   3   2  22          4.32         -5.73         6.77 o                         
   4   2  22        183.23        176.82        13.05 o                         
   5   2  22          2.99         -9.44         9.44 o                         
   6   2  22          3.67        -10.17        10.17 o                         
   7   2  22          0.42        -10.84        10.84 o                         
  -9   3  22          0.15        -17.76        18.62 o                         
  -8   3  22          0.50        -18.46        18.46 o                         
  -7   3  22          3.31         -2.69        18.93 o                         
  -6   3  22          4.57         -1.57         8.60 o                         
  -5   3  22         49.78         59.39         8.48 o                         
  -4   3  22         11.98          8.66         8.10 o                         
  -3   3  22        301.48        320.14        12.70 o                         
  -2   3  22        139.73        208.87         8.96 o                         
  -1   3  22         17.05         10.95         5.86 o                         
   0   3  22         48.00         36.74         5.55 o                         
   1   3  22         46.58         38.40         6.59 o                         
   2   3  22        256.85        274.99        14.87 o                         
   3   3  22         66.34         41.81         7.59 o                         
   4   3  22          0.53         -9.87         9.87 o                         
   5   3  22         25.18         18.48        10.20 o                         
   6   3  22          0.04          1.77        10.89 o                         
   7   3  22          1.91        -11.17        11.23 o                         
  -8   4  22          0.78          1.36        15.27 o                         
  -7   4  22          5.40        -10.88        15.56 o                         
  -6   4  22         27.89         44.69        11.23 o                         
  -5   4  22         48.94         39.47         9.17 o                         
  -4   4  22         14.65         28.73         8.28 o                         
  -3   4  22        234.07        231.84        11.27 o                         
  -2   4  22          3.12         -6.50         6.50 o                         
  -1   4  22        507.09        481.67        16.39 o                         
   0   4  22          2.04         -3.02         5.73 o                         
   1   4  22        467.27        477.42        16.76 o                         
   2   4  22          6.20         -4.95         7.40 o                         
   3   4  22          0.40         -2.63         7.30 o                         
   4   4  22         46.15         28.48         8.95 o                         
   5   4  22          0.37        -10.24        10.24 o                         
   6   4  22         21.90         -7.09        12.60 o                         
  -8   5  22         11.09         57.98        25.16 o                         
  -7   5  22          2.59         25.99        21.39 o                         
  -6   5  22          7.24         23.15        11.02 o                         
  -5   5  22         21.80         34.07         9.29 o                         
  -4   5  22         40.91         46.31         7.90 o                         
  -3   5  22          1.84          6.47         6.41 o                         
  -2   5  22         75.80         90.48         8.05 o                         
  -1   5  22         55.28         61.67         7.56 o                         
   0   5  22        262.17        271.99        10.93 o                         
   1   5  22         11.53          7.35         6.89 o                         
   2   5  22         27.40         26.72         7.36 o                         
   3   5  22          6.99         -8.59         8.79 o                         
   4   5  22          1.38         -0.29        10.59 o                         
   5   5  22          5.53        -13.93        13.93 o                         
   6   5  22         14.57         -2.46        15.69 o                         
  -8   6  22          1.79         13.97        18.64 o                         
  -7   6  22          5.39        -14.93        16.23 o                         
  -6   6  22         11.46         11.47        12.77 o                         
  -5   6  22          4.34         -0.39        10.12 o                         
  -4   6  22          5.67         -0.44         7.59 o                         
  -3   6  22         25.62         33.73         7.12 o                         
  -2   6  22          7.29          0.22         7.12 o                         
  -1   6  22        126.68        129.24         9.05 o                         
   0   6  22        114.83        127.31         8.44 o                         
   1   6  22        195.27        190.42         9.79 o                         
   2   6  22         11.02          2.51         7.90 o                         
   3   6  22         27.44         14.98         8.56 o                         
   4   6  22          5.52          1.31         9.18 o                         
   5   6  22          2.33        -14.92        17.31 o                         
   6   6  22         20.20        -13.52        13.52 o                         
  -7   7  22         15.33         -5.47        18.16 o                         
  -6   7  22          2.13         -7.13        13.30 o                         
  -5   7  22          1.84          3.59        13.45 o                         
  -4   7  22          2.75         -4.48         9.27 o                         
  -3   7  22          7.75         -0.89         7.83 o                         
  -2   7  22        108.93        110.53         8.94 o                         
  -1   7  22         23.77         30.21         7.81 o                         
   0   7  22         65.40         67.63         8.42 o                         
   1   7  22         22.83         34.39         8.43 o                         
   2   7  22          3.23          0.53         7.90 o                         
   3   7  22         33.27         38.81         9.98 o                         
   4   7  22          5.98         16.10        12.21 o                         
   5   7  22          0.14          9.08        14.85 o                         
  -6   8  22          4.19         -6.62        15.20 o                         
  -5   8  22          6.48          7.55        10.05 o                         
  -4   8  22          5.49          3.73        11.95 o                         
  -3   8  22         42.24         39.78         8.58 o                         
  -2   8  22         10.40         13.19         8.77 o                         
  -1   8  22        114.63         97.61         9.11 o                         
   0   8  22          7.16         15.52         8.82 o                         
   1   8  22         83.42         78.96         9.67 o                         
   2   8  22          3.28         19.02         9.41 o                         
   3   8  22         10.34         13.78        10.26 o                         
   4   8  22         88.66         76.42        13.92 o                         
  -6   9  22          8.78         -2.51        15.77 o                         
  -5   9  22         33.88         56.68        16.17 o                         
  -4   9  22          7.67         13.36        12.19 o                         
  -3   9  22         18.37         16.10         9.36 o                         
  -2   9  22          2.20          0.66         9.13 o                         
  -1   9  22          4.43         -3.92        10.46 o                         
   0   9  22         19.18         21.59         9.69 o                         
   1   9  22         14.49          9.34        10.41 o                         
   2   9  22          0.10          2.49        14.98 o                         
   3   9  22         20.79         19.82        10.70 o                         
   4   9  22          0.26        -10.50        11.50 o                         
  -4  10  22         17.36         31.15        16.90 o                         
  -3  10  22          5.14        -10.22        10.22 o                         
  -2  10  22          0.57        -14.73        14.73 o                         
  -1  10  22          1.00         -0.06        14.24 o                         
   0  10  22          0.73          3.98        11.28 o                         
   1  10  22          0.71          4.88        11.25 o                         
   2  10  22          0.82         18.43        11.35 o                         
  -2  11  22          0.04          4.49        10.77 o                         
  -1  11  22          2.29        -10.58        10.58 o                         
   0  11  22          2.15          2.94        13.56 o                         
  -8   0  23        323.45        503.62        63.15 o                         
  -6   0  23         44.89         45.04        12.97 o                         
  -4   0  23         30.12         34.79        10.88 o                         
  -2   0  23        170.20        197.00        20.24 o                         
   0   0  23         10.32          4.37         7.96 o                         
   2   0  23         68.68         78.84        10.44 o                         
   4   0  23         22.00         10.97        11.43 o                         
   6   0  23          0.17         17.62        27.91 o                         
  -9   1  23         13.28         29.99        22.97 o                         
  -8   1  23         17.98         57.70        40.70 o                         
  -7   1  23         24.39         26.95        14.75 o                         
  -6   1  23          0.23          2.42         9.71 o                         
  -5   1  23         10.64         -9.29         9.29 o                         
  -4   1  23        191.21        231.18        16.29 o                         
  -3   1  23         94.28         75.33         6.69 o                         
  -2   1  23        141.82        149.54         8.39 o                         
  -1   1  23         46.58         43.54         5.87 o                         
   0   1  23          6.09          1.01         5.60 o                         
   1   1  23         87.82         80.08         8.87 o                         
   2   1  23          7.52         -6.39         6.59 o                         
   3   1  23          2.16         -3.00         6.99 o                         
   4   1  23          7.10         -1.97         7.88 o                         
   5   1  23         26.43         12.15        11.95 o                         
   6   1  23         26.42         13.82        12.07 o                         
   7   1  23          2.98        -10.76        10.76 o                         
  -9   2  23          1.43         19.64        43.72 o                         
  -8   2  23          3.55          2.54        16.82 o                         
  -7   2  23          4.09         10.20        14.67 o                         
  -6   2  23         88.72        106.09        10.37 o                         
  -5   2  23          0.08         -3.28         8.02 o                         
  -4   2  23         74.44         83.17         8.84 o                         
  -3   2  23        198.43        200.50         8.96 o                         
  -2   2  23          2.29          6.11         5.78 o                         
  -1   2  23        272.24        259.88         9.95 o                         
   0   2  23          2.75         -5.89         5.89 o                         
   1   2  23        108.29         95.49         7.38 o                         
   2   2  23        555.37        552.29        18.65 o                         
   3   2  23          3.51         -7.12         7.12 o                         
   4   2  23         15.53         12.57         8.54 o                         
   5   2  23         14.68         -0.09         9.81 o                         
   6   2  23          7.80        -10.53        10.53 o                         
  -8   3  23          1.13        -14.49        15.19 o                         
  -7   3  23          0.99          6.20        14.86 o                         
  -6   3  23          3.58         -5.10        10.39 o                         
  -5   3  23         16.97         24.62         8.52 o                         
  -4   3  23        142.31        159.44        10.57 o                         
  -3   3  23         64.48         68.61         6.79 o                         
  -2   3  23        811.14        916.95        25.10 o                         
  -1   3  23         40.76         34.32         6.51 o                         
   0   3  23          5.35         -4.69         7.21 o                         
   1   3  23        154.61        143.64         9.30 o                         
   2   3  23         29.19         33.64         7.07 o                         
   3   3  23         12.48          3.50         7.48 o                         
   4   3  23         10.04         -4.59         8.44 o                         
   5   3  23         26.60         -1.77        10.33 o                         
   6   3  23         13.61        -14.12        14.33 o                         
  -8   4  23          0.03        -14.07        17.10 o                         
  -7   4  23          2.84         -9.03        14.32 o                         
  -6   4  23          4.93         -4.99        13.91 o                         
  -5   4  23         43.11         47.70        13.15 o                         
  -4   4  23         67.72         83.34         9.20 o                         
  -3   4  23        108.38        123.78         7.86 o                         
  -2   4  23          7.16         -2.66         7.19 o                         
  -1   4  23        423.14        433.35        15.77 o                         
   0   4  23          1.61         -6.79         6.79 o                         
   1   4  23        124.47         89.24         7.71 o                         
   2   4  23         17.53          5.79         7.81 o                         
   3   4  23         14.59         -2.89         7.44 o                         
   4   4  23          1.42         -8.92         8.92 o                         
   5   4  23         12.90        -10.30        10.30 o                         
   6   4  23          2.48        -12.77        12.77 o                         
  -8   5  23          1.72         18.80        25.16 o                         
  -7   5  23          3.94          7.48        16.13 o                         
  -6   5  23         15.99         18.85        11.55 o                         
  -5   5  23         26.52         28.44         9.32 o                         
  -4   5  23        123.00        143.11         9.94 o                         
  -3   5  23          9.96          6.35         6.72 o                         
  -2   5  23        107.39        156.72         9.55 o                         
  -1   5  23         12.35          6.86         7.15 o                         
   0   5  23          5.17         11.05         6.73 o                         
   1   5  23          7.57          0.50         6.92 o                         
   2   5  23        120.48        118.53         8.97 o                         
   3   5  23         36.00         21.82         9.71 o                         
   4   5  23          5.32         14.50        10.48 o                         
   5   5  23          5.04         -0.88        12.18 o                         
   6   5  23          8.99        -11.77        11.77 o                         
  -7   6  23          8.03        -13.73        18.36 o                         
  -6   6  23         67.62         82.55        14.56 o                         
  -5   6  23          2.20         -1.42        10.36 o                         
  -4   6  23          8.75          1.11         8.03 o                         
  -3   6  23         20.71         19.72         6.97 o                         
  -2   6  23          7.89         13.18         7.40 o                         
  -1   6  23        176.83        187.34        10.25 o                         
   0   6  23          0.69          1.08         7.12 o                         
   1   6  23        132.18        145.39         9.73 o                         
   2   6  23         22.19         32.81         8.51 o                         
   3   6  23         10.05          7.64         9.85 o                         
   4   6  23         25.86         38.83        10.17 o                         
   5   6  23         34.29         11.57        11.53 o                         
  -7   7  23         28.65          8.83        20.14 o                         
  -6   7  23          3.97          7.76        13.30 o                         
  -5   7  23          4.51          1.32        10.63 o                         
  -4   7  23         55.56         75.69        12.35 o                         
  -3   7  23          2.19         10.53         7.55 o                         
  -2   7  23          4.66          7.98        10.19 o                         
  -1   7  23         26.51         54.15        15.53 o                         
   0   7  23          6.67          3.75         7.83 o                         
   1   7  23         28.16         43.27         8.91 o                         
   2   7  23         13.01          6.66         8.96 o                         
   3   7  23         62.71         65.14         9.59 o                         
   4   7  23         12.04          0.31        10.47 o                         
   5   7  23          0.05        -10.25        13.40 o                         
  -6   8  23         25.09         27.85        15.15 o                         
  -5   8  23         28.78         48.97        10.76 o                         
  -4   8  23         20.72         21.35        12.43 o                         
  -3   8  23         20.11         31.64         8.86 o                         
  -2   8  23         18.45         29.89         8.63 o                         
  -1   8  23         80.71         71.87         8.83 o                         
   0   8  23          0.53         -2.55         9.09 o                         
   1   8  23         18.05         25.55         9.25 o                         
   2   8  23          7.87          2.89         9.14 o                         
   3   8  23          8.03          0.53        10.74 o                         
   4   8  23         25.70         37.22        13.24 o                         
  -5   9  23         26.74         34.60        18.47 o                         
  -4   9  23          3.58         14.72        11.30 o                         
  -3   9  23         30.97         32.60         9.51 o                         
  -2   9  23          1.62         -9.42         9.42 o                         
  -1   9  23         16.63          5.58         9.78 o                         
   0   9  23          3.40         -6.91         9.44 o                         
   1   9  23          5.70        -10.99        10.99 o                         
   2   9  23          4.07          7.09        10.30 o                         
   3   9  23          8.48         -0.33        14.93 o                         
  -4  10  23          2.34          4.59        12.24 o                         
  -3  10  23          6.92         -9.68         9.68 o                         
  -2  10  23          2.91         -8.57        13.64 o                         
  -1  10  23          0.83          2.66        10.67 o                         
   0  10  23          0.06          3.11        11.57 o                         
   1  10  23          0.07         13.73        11.20 o                         
   2  10  23          1.13         -4.21        11.20 o                         
  -8   0  24        307.00        390.26        53.44 o                         
  -6   0  24          6.76          5.78        14.16 o                         
  -4   0  24         21.07         -0.56        13.76 o                         
  -2   0  24        102.59        140.94        12.69 o                         
   0   0  24        470.82        524.71        30.15 o                         
   2   0  24         35.61         36.88         9.96 o                         
   4   0  24         26.12         28.60        13.48 o                         
   6   0  24          7.12          0.55        26.97 o                         
  -8   1  24         40.16         81.80        32.26 o                         
  -7   1  24          5.35          1.21        14.19 o                         
  -6   1  24          9.24         20.00         8.59 o                         
  -5   1  24          2.47          2.66         8.00 o                         
  -4   1  24          2.58         -5.04         7.55 o                         
  -3   1  24         52.50         41.80         6.42 o                         
  -2   1  24         21.44         22.18         6.83 o                         
  -1   1  24         82.64         66.29         6.37 o                         
   0   1  24         13.33         14.35         6.14 o                         
   1   1  24        110.66         90.24         7.40 o                         
   2   1  24         61.65         45.34         7.13 o                         
   3   1  24         28.42         13.35         7.37 o                         
   4   1  24         30.35          6.18         8.04 o                         
   5   1  24          0.03         -6.93        10.03 o                         
   6   1  24          5.46        -12.79        12.79 o                         
  -8   2  24          8.75         19.17        17.49 o                         
  -7   2  24          2.87        -12.74        18.46 o                         
  -6   2  24          5.34         19.57        10.66 o                         
  -5   2  24         11.25         -2.43         8.45 o                         
  -4   2  24          6.69          3.30         8.10 o                         
  -3   2  24         57.61         50.37         6.60 o                         
  -2   2  24         70.70         85.27         6.93 o                         
  -1   2  24         96.97         94.71         6.42 o                         
   0   2  24          2.24         -6.93         6.93 o                         
   1   2  24         62.16         56.97         7.17 o                         
   2   2  24         63.77         56.60         7.56 o                         
   3   2  24          1.47         -5.08         7.37 o                         
   4   2  24          7.87         -7.73         8.44 o                         
   5   2  24         13.74          1.72        10.61 o                         
   6   2  24          0.09        -13.34        13.34 o                         
  -8   3  24          0.94          8.57        19.59 o                         
  -7   3  24          4.45        -12.03        15.41 o                         
  -6   3  24          4.56         12.20        10.66 o                         
  -5   3  24          3.36         -0.18         8.60 o                         
  -4   3  24          0.90          2.04         8.36 o                         
  -3   3  24         38.98         35.23         6.64 o                         
  -2   3  24        278.58        352.58        13.03 o                         
  -1   3  24        167.06        175.82         8.87 o                         
   0   3  24         70.32         66.90         7.17 o                         
   1   3  24        206.28        162.26         9.87 o                         
   2   3  24          1.11         -0.54         7.02 o                         
   3   3  24          0.17         -7.59         7.59 o                         
   4   3  24         25.22          1.52         8.91 o                         
   5   3  24          8.82         -3.49        10.59 o                         
   6   3  24         14.98        -13.50        13.50 o                         
  -8   4  24          1.69          1.62        19.75 o                         
  -7   4  24         17.71         18.04        18.23 o                         
  -6   4  24          2.64          4.49        10.52 o                         
  -5   4  24         30.53         29.34         9.00 o                         
  -4   4  24         18.62          5.23         7.51 o                         
  -3   4  24          9.24         11.75         6.59 o                         
  -2   4  24          6.30         -0.85         6.50 o                         
  -1   4  24        123.59        107.72         8.25 o                         
   0   4  24          6.83         16.35         7.17 o                         
   1   4  24         58.43         58.32         7.56 o                         
   2   4  24          7.00         -7.69         7.69 o                         
   3   4  24         13.38          7.21         8.01 o                         
   4   4  24          0.37        -10.64        10.64 o                         
   5   4  24         13.53         -8.03        10.98 o                         
   6   4  24          2.67        -14.36        14.36 o                         
  -8   5  24          2.54        -11.72        18.90 o                         
  -7   5  24          1.69         14.62        16.42 o                         
  -6   5  24         11.44         12.54        11.31 o                         
  -5   5  24          3.20          3.94         9.45 o
[truncated: 65,127 more chars]
