# Supplementary material for: The phase transitions of 4-aminopyridine-based indolocarbazoles: twinning, local- and pseudo-symmetry
Source: Acta Crystallogr B Struct Sci Cryst Eng Mater. 2019 Jan 24;75(Pt 1):97–106. doi: 10.1107/S2052520618017341 (PMC6457041; doi:10.1107/S2052520618017341)
Supplement: Supplementary file 6 [file b-75-00097-25NICz-1sup6.hkl]

data_25NICz-1
#25_1                                                                       
_shelx_title ' '                                                                
_shelx_refln_list_code          4                                               
_shelx_F_calc_maximum      100.13                                               
_exptl_crystal_F_000       252.00                                               
_reflns_d_resolution_high  0.7048                                               
                                                                                
loop_                                                                           
 _space_group_symop_operation_xyz                                               
 'x, y, z'                                                                      
 '-x+1/2, -y, z+1/2'                                                            
 'x+1/2, -y, z+1/2'                                                             
 '-x, y, z'                                                                     
                                                                                
_cell_length_a    19.3158                                                       
_cell_length_b     3.7013                                                       
_cell_length_c     7.7676                                                       
_cell_angle_alpha  90.000                                                       
_cell_angle_beta   90.000                                                       
_cell_angle_gamma  90.000                                                       
                                                                                
_shelx_F_squared_multiplier     1.000                                           
                                                                                
loop_                                                                           
 _refln_index_h                                                                 
 _refln_index_k                                                                 
 _refln_index_l                                                                 
 _refln_F_squared_calc                                                          
 _refln_F_squared_meas                                                          
 _refln_F_squared_sigma                                                         
 _refln_observed_status                                                         
   2   0 -10          3.01          3.12         1.97 o                         
   4   0 -10         26.66         27.13         3.64 o                         
   6   0 -10         87.27        105.80         6.86 o                         
   8   0 -10         41.39         48.23         4.78 o                         
  10   0 -10         60.26         66.61         5.92 o                         
   3   1 -10         33.61         38.56         4.37 o                         
   4   1 -10          4.11          2.81         2.29 o                         
   5   1 -10          4.60          4.68         2.81 o                         
   6   1 -10         22.97         27.34         4.16 o                         
   7   1 -10         51.43         70.67         5.92 o                         
   8   1 -10         25.18         34.20         4.57 o                         
   9   1 -10         74.59         87.82         6.86 o                         
  10   1 -10         39.32         48.85         5.30 o                         
   3   0  -9         11.89         12.58         2.70 o                         
   5   0  -9         39.11         33.88         3.85 o                         
   7   0  -9         34.10         30.97         3.85 o                         
   9   0  -9         27.58         30.14         3.95 o                         
  11   0  -9         10.04          8.73         3.01 o                         
  13   0  -9         36.09         41.16         4.89 o                         
  15   0  -9         52.51         55.28         6.03 o                         
   0   1  -9          5.90          8.94         1.97 o                         
   1   1  -9         24.15         32.54         3.48 o                         
   2   1  -9         25.14         31.37         2.54 o                         
   3   1  -9         50.54         53.10         4.05 o                         
   4   1  -9          1.19          0.73         1.87 o                         
   5   1  -9         24.61         24.71         2.37 o                         
   6   1  -9         22.60         26.01         2.52 o                         
   7   1  -9          9.08          8.61         2.70 o                         
   8   1  -9         40.42         41.49         3.02 o                         
   9   1  -9          1.03          0.76         1.65 o                         
  10   1  -9          3.79          1.23         1.73 o                         
  11   1  -9         25.52         25.10         2.74 o                         
  12   1  -9         10.46         10.55         2.31 o                         
  13   1  -9         24.02         30.19         3.12 o                         
  14   1  -9          9.97          9.89         2.45 o                         
   6   2  -9         23.08         31.60         4.16 o                         
   7   2  -9        101.70        116.82         7.48 o                         
   8   2  -9          7.39         19.02         3.53 o                         
   9   2  -9         76.22         83.97         6.65 o                         
  10   2  -9         89.59         90.00         7.07 o                         
  11   2  -9          8.67         12.26         3.43 o                         
   4   0  -8         49.82         42.30         3.85 o                         
   6   0  -8         16.51         16.94         2.81 o                         
   8   0  -8         62.19         61.94         4.99 o                         
  10   0  -8         29.62         23.39         3.43 o                         
  12   0  -8          2.04          3.85         2.49 o                         
  14   0  -8         34.71         29.73         4.16 o                         
  16   0  -8         76.22         77.01         6.55 o                         
  18   0  -8          5.43          4.47         3.33 o                         
   0   1  -8        140.60        152.78         7.17 o                         
   1   1  -8         73.30         78.76         3.23 o                         
   2   1  -8         23.03         27.02         2.81 o                         
   3   1  -8         46.50         45.32         3.64 o                         
   4   1  -8         57.99         57.36         4.16 o                         
   5   1  -8         67.76         61.50         5.14 o                         
   6   1  -8         16.76         11.99         1.80 o                         
   7   1  -8        123.49        122.79         4.95 o                         
   8   1  -8          5.24          6.10         1.59 o                         
   9   1  -8         44.30         50.26         5.92 o                         
  10   1  -8          8.47          6.17         1.80 o                         
  11   1  -8         19.26         19.11         2.44 o                         
  12   1  -8          7.66          7.05         1.87 o                         
  13   1  -8         10.61         12.19         2.65 o                         
  14   1  -8         31.82         31.97         3.03 o                         
  15   1  -8         11.69         13.03         2.38 o                         
  16   1  -8          0.97         -1.25         1.95 o                         
  17   1  -8         28.81         30.39         3.30 o                         
  18   1  -8         16.62         13.87         2.74 o                         
   7   2  -8         39.89         31.60         4.16 o                         
   8   2  -8        104.89         97.48         6.65 o                         
   9   2  -8         30.85         34.40         4.26 o                         
  10   2  -8         13.01         14.24         3.22 o                         
  11   2  -8          5.19          8.11         2.91 o                         
  12   2  -8         28.43         38.66         4.68 o                         
  13   2  -8         20.02         24.95         4.05 o                         
  14   2  -8         10.27          9.87         3.33 o                         
  15   2  -8         32.40         34.09         4.78 o                         
   7   3  -8         35.29         43.45         4.89 o                         
   8   3  -8         76.01         86.67         6.44 o                         
   9   3  -8          5.47         13.20         3.22 o                         
  10   3  -8        107.63        121.70         7.90 o                         
   5   0  -7        277.14        275.20        12.37 o                         
   7   0  -7        411.02        388.79        16.63 o                         
   9   0  -7        124.35        123.36         7.07 o                         
  11   0  -7         38.09         37.52         4.05 o                         
  13   0  -7         13.83         11.02         2.70 o                         
  15   0  -7         20.08         23.49         3.74 o                         
  17   0  -7         65.37         65.16         5.82 o                         
  19   0  -7          0.28         -2.49         3.01 o                         
  21   0  -7         89.08         86.67         7.48 o                         
   0   1  -7        372.21        378.71        16.01 o                         
   1   1  -7         23.43         23.28         2.39 o                         
   2   1  -7        109.56        104.03         5.51 o                         
   3   1  -7          0.07          0.73         1.35 o                         
   4   1  -7        115.98        110.37         5.82 o                         
   5   1  -7         55.78         46.67         3.43 o                         
   6   1  -7         55.21         50.45         3.01 o                         
   7   1  -7         74.38         68.55         3.48 o                         
   8   1  -7        178.20        164.43         6.44 o                         
   9   1  -7         54.98         52.65         3.09 o                         
  10   1  -7         33.91         31.68         2.53 o                         
  11   1  -7         39.22         41.78         3.01 o                         
  12   1  -7         25.31         24.28         2.46 o                         
  13   1  -7         13.91         13.41         2.16 o                         
  14   1  -7         31.18         30.98         6.08 o                         
  15   1  -7         32.20         33.25         3.12 o                         
  16   1  -7         10.23         10.34         2.31 o                         
  17   1  -7         24.90         23.96         2.98 o                         
  18   1  -7          5.14          5.05         2.20 o                         
  19   1  -7         18.52         19.37         4.05 o                         
  20   1  -7         25.33         20.54         7.43 o                         
   4   2  -7         13.34          9.25         2.70 o                         
   5   2  -7         20.91         18.81         2.39 o                         
   6   2  -7         21.24         18.09         2.39 o                         
   7   2  -7         15.46         12.71         1.69 o                         
   8   2  -7         70.81         62.26         5.92 o                         
   9   2  -7         12.77         15.68         3.43 o                         
  10   2  -7         30.80         34.41         2.71 o                         
  11   2  -7          1.85          0.55         2.70 o                         
  12   2  -7         56.56         56.49         3.64 o                         
  13   2  -7          1.99          0.34         1.64 o                         
  14   2  -7         18.72         17.95         3.79 o                         
  15   2  -7          0.55          0.06         2.86 o                         
  16   2  -7         31.32         30.20         3.08 o                         
  17   2  -7          4.59          0.64         2.65 o                         
  18   2  -7         10.02          8.33         2.35 o                         
   7   3  -7         21.06         23.18         3.53 o                         
   8   3  -7         17.50         15.59         3.12 o                         
   9   3  -7          2.81          4.68         2.49 o                         
  10   3  -7         14.50         11.43         3.12 o                         
  11   3  -7          4.58          4.78         2.70 o                         
  12   3  -7         23.64         24.95         3.85 o                         
  13   3  -7         26.76         30.25         4.37 o                         
  14   3  -7        116.89        121.08         8.11 o                         
   4   0  -6        196.49        191.64         8.83 o                         
   6   0  -6        274.59        250.47        11.43 o                         
   8   0  -6        520.60        505.29        21.20 o                         
  10   0  -6        168.12        168.67         8.52 o                         
  12   0  -6        205.45        188.52         9.56 o                         
  14   0  -6         15.21         13.82         2.91 o                         
  16   0  -6         49.16         43.03         4.78 o                         
  18   0  -6         30.66         30.35         4.26 o                         
  20   0  -6         55.77         47.81         5.51 o                         
  22   0  -6        101.96        112.24         8.00 o                         
   0   1  -6        256.29        241.22        10.08 o                         
   1   1  -6        141.21        131.37         6.34 o                         
   2   1  -6          0.46          1.66         1.25 o                         
   3   1  -6        190.65        200.37         8.63 o                         
   4   1  -6        147.38        141.45         6.86 o                         
   5   1  -6         89.25         78.05         4.47 o                         
   6   1  -6        129.64        113.74         7.64 o                         
   7   1  -6        138.74        119.50         4.47 o                         
   8   1  -6        247.47        220.75         7.37 o                         
   9   1  -6         32.01         31.42         2.46 o                         
  10   1  -6         30.53         34.63         2.86 o                         
  11   1  -6          1.96          0.76         1.35 o                         
  12   1  -6         28.88         30.96         3.95 o                         
  13   1  -6         45.42         39.32         3.01 o                         
  14   1  -6         32.82         32.52         2.79 o                         
  15   1  -6          4.19          2.28         1.83 o                         
  16   1  -6         27.08         25.25         2.76 o                         
  17   1  -6          4.71          3.50         1.95 o                         
  18   1  -6          9.38          7.38         2.17 o                         
  19   1  -6          4.95          3.43         2.13 o                         
  20   1  -6         12.73         13.75         2.72 o                         
  21   1  -6         59.84         60.47         4.33 o                         
  22   1  -6         21.55         24.25         4.89 o                         
   0   2  -6        141.89        134.90         5.92 o                         
   1   2  -6         14.98         16.17         1.20 o                         
   2   2  -6        129.30        120.97         5.51 o                         
   3   2  -6        153.79        148.00         6.65 o                         
   4   2  -6          0.59          0.62         1.25 o                         
   5   2  -6         31.56         28.38         2.60 o                         
   6   2  -6         55.40         46.67         3.33 o                         
   7   2  -6          8.81          9.10         1.47 o                         
   8   2  -6         42.80         41.61         2.62 o                         
   9   2  -6         10.14         10.01         1.62 o                         
  10   2  -6         16.32         14.92         2.60 o                         
  11   2  -6        107.18         95.92         4.33 o                         
  12   2  -6         24.06         28.61         2.49 o                         
  13   2  -6         89.86         88.42         4.33 o                         
  14   2  -6         65.66         63.19         5.51 o                         
  15   2  -6         95.83         99.45         4.69 o                         
  16   2  -6         40.39         46.20         3.48 o                         
  17   2  -6          6.38          6.25         2.60 o                         
  18   2  -6          6.28          5.15         2.86 o                         
  19   2  -6         16.86         11.27         2.53 o                         
  20   2  -6          8.73          5.45         2.31 o                         
   8   3  -6         12.83         12.26         2.81 o                         
   9   3  -6          4.00          6.03         2.49 o                         
  10   3  -6          4.41          3.01         2.39 o                         
  11   3  -6         18.89         17.88         3.43 o                         
  12   3  -6          5.09          8.73         2.81 o                         
  13   3  -6         26.24         20.58         3.53 o                         
  14   3  -6        125.14        114.01         7.69 o                         
  15   3  -6         57.86         61.21         5.61 o                         
  16   3  -6         14.32         12.89         3.64 o                         
   7   4  -6          9.62         11.74         2.81 o                         
   8   4  -6         15.25         19.85         3.53 o                         
   9   4  -6          9.08         12.26         3.12 o                         
   5   0  -5         65.96         61.11         3.85 o                         
   7   0  -5         30.85         29.00         2.81 o                         
   9   0  -5        235.15        223.45        10.29 o                         
  11   0  -5         26.09         27.31         1.95 o                         
  13   0  -5        246.09        220.02        10.60 o                         
  15   0  -5          4.35          3.74         2.39 o                         
  17   0  -5         52.11         40.85         4.57 o                         
  19   0  -5         24.20         25.78         4.05 o                         
  21   0  -5         37.36         34.92         4.78 o                         
  23   0  -5          9.99         12.06         3.85 o                         
   0   1  -5        206.91        190.29         8.21 o                         
   1   1  -5         43.01         38.77         2.39 o                         
   2   1  -5        160.26        161.50         7.07 o                         
   3   1  -5        261.33        266.52         7.82 o                         
   4   1  -5         57.51         56.48         1.80 o                         
   5   1  -5         20.76         20.43         1.12 o                         
   6   1  -5        141.39        127.33         3.02 o                         
   7   1  -5        130.96        129.40         3.53 o                         
   8   1  -5        117.35        102.55         4.61 o                         
   9   1  -5        108.91        103.69         3.16 o                         
  10   1  -5         30.78         35.48         2.75 o                         
  11   1  -5         94.95         97.20         4.99 o                         
  12   1  -5        228.41        218.73        11.23 o                         
  13   1  -5         66.48         59.69         3.59 o                         
  14   1  -5        168.20        157.35         6.03 o                         
  15   1  -5        196.86        194.77         6.95 o                         
  16   1  -5          4.69          7.35         1.91 o                         
  17   1  -5          8.78          7.54         2.06 o                         
  18   1  -5         14.48         13.70         2.37 o                         
  19   1  -5          0.86         -1.18         1.80 o                         
  20   1  -5         19.80         15.60         2.75 o                         
  21   1  -5          8.50         10.51         2.45 o                         
  22   1  -5         57.21         62.32         4.45 o                         
  23   1  -5         15.24          8.32         2.79 o                         
   0   2  -5        393.81        377.36        14.86 o                         
   1   2  -5         68.58         63.74         3.37 o                         
   2   2  -5         67.79         63.47         3.53 o                         
   3   2  -5          9.41         10.06         1.92 o                         
   4   2  -5        383.45        380.37        15.38 o                         
   5   2  -5         56.76         41.68         3.01 o                         
   6   2  -5         57.62         50.51         3.12 o                         
   7   2  -5        322.67        313.13        12.68 o                         
   8   2  -5        140.84        114.90         4.54 o                         
   9   2  -5         50.95         46.69         3.95 o                         
  10   2  -5          0.41          0.26         1.20 o                         
  11   2  -5         38.50         43.72         2.74 o                         
  12   2  -5          5.12          5.55         1.43 o                         
  13   2  -5         21.46         17.53         2.09 o                         
  14   2  -5        231.90        233.29         8.37 o                         
  15   2  -5         47.73         49.47         5.50 o                         
  16   2  -5          0.89          0.21         1.69 o                         
  17   2  -5          0.31         -1.07         1.76 o                         
  18   2  -5         30.55         28.51         4.11 o                         
  19   2  -5          2.96          2.39         2.02 o                         
  20   2  -5         12.47         12.47         2.64 o                         
  21   2  -5         81.52         85.22         6.34 o                         
  22   2  -5          6.82          3.57         2.35 o                         
   8   3  -5         45.99         39.70         4.16 o                         
   9   3  -5         33.20         32.52         2.60 o                         
  10   3  -5          4.15          3.53         2.29 o                         
  11   3  -5         95.75         86.78         6.03 o                         
  12   3  -5          8.21         12.99         2.81 o                         
  13   3  -5         27.44         25.57         3.74 o                         
  14   3  -5         17.07         16.26         2.54 o                         
  15   3  -5         45.61         45.80         4.68 o                         
  16   3  -5         61.27         66.85         4.08 o                         
  17   3  -5         15.81         17.78         3.07 o                         
  18   3  -5          1.71          2.02         3.64 o                         
   4   4  -5         19.66         14.55         3.74 o                         
   5   4  -5          2.30         -0.31         3.01 o                         
   6   4  -5         12.18         10.39         3.53 o                         
   7   4  -5         26.46         25.70         8.42 o                         
   8   4  -5         10.55         16.42         3.22 o                         
   9   4  -5         14.37         12.26         3.12 o                         
  10   4  -5         12.22         11.64         2.91 o                         
  11   4  -5          1.32          0.73         2.29 o                         
  12   4  -5          2.10          2.18         2.39 o                         
   4   0  -4        941.68       1065.97        24.16 o                         
   6   0  -4        247.70        242.85        16.01 o                         
   8   0  -4         61.59         69.41         2.65 o                         
  10   0  -4         62.96         61.07         3.27 o                         
  12   0  -4        257.78        234.67        10.91 o                         
  14   0  -4       1207.34       1149.33        45.94 o                         
  16   0  -4         55.82         40.85         4.26 o                         
  18   0  -4          6.22          6.86         2.70 o                         
  20   0  -4          0.89         -1.25         1.97 o                         
  22   0  -4         61.21         59.86         5.92 o                         
  24   0  -4         12.94         10.71         3.95 o                         
   0   1  -4        221.47        220.48         6.43 o                         
   1   1  -4        105.81        114.10         2.94 o                         
   2   1  -4        195.93        204.20         6.03 o                         
   3   1  -4        125.70        136.41         3.04 o                         
   4   1  -4         66.58         61.37         1.45 o                         
   5   1  -4         48.63         46.45         1.49 o                         
   6   1  -4          8.90          7.81         0.55 o                         
   7   1  -4        183.56        191.85         3.72 o                         
   8   1  -4          7.28          7.43         0.62 o                         
   9   1  -4        121.68        120.15         2.83 o                         
  10   1  -4         13.48         10.63         0.70 o                         
  11   1  -4        174.41        178.24         4.20 o                         
  12   1  -4         85.52         79.02         3.63 o                         
  13   1  -4        159.35        137.59         5.44 o                         
  14   1  -4         91.58         81.63         4.37 o                         
  15   1  -4        144.54        136.51         5.40 o                         
  16   1  -4          6.10          9.50         1.98 o                         
  17   1  -4         70.35         66.83         3.78 o                         
  18   1  -4         34.43         31.78         6.96 o                         
  19   1  -4          0.42         -0.68         1.69 o                         
  20   1  -4          6.89          2.08         1.63 o                         
  21   1  -4         60.46         53.19         7.69 o                         
  22   1  -4          0.62         -1.21         2.09 o                         
  23   1  -4          0.56         -2.09         2.09 o                         
  24   1  -4          0.78         -2.17         2.17 o                         
  25   1  -4          9.31          6.67         2.68 o                         
   0   2  -4         37.48         30.45         1.87 o                         
   1   2  -4         16.77         14.83         0.99 o                         
   2   2  -4         57.52         56.56         1.91 o                         
   3   2  -4         83.80         85.19         2.68 o                         
   4   2  -4         44.14         42.24         1.50 o                         
   5   2  -4          7.97         11.74         1.56 o                         
   6   2  -4        105.22         99.04         4.99 o                         
   7   2  -4         83.34         87.38         3.40 o                         
   8   2  -4        119.12        118.78         3.24 o                         
   9   2  -4         57.34         53.52         2.86 o                         
  10   2  -4         52.24         52.41         2.08 o                         
  11   2  -4         88.71         84.57         4.00 o                         
  12   2  -4         43.22         49.88         2.90 o                         
  13   2  -4         69.14         67.92         3.49 o                         
  14   2  -4         58.50         59.62         3.38 o                         
  15   2  -4        115.93        124.25         5.06 o                         
  16   2  -4         17.16         15.29         2.20 o                         
  17   2  -4         21.05         21.23         2.81 o                         
  18   2  -4          1.74          5.09         1.94 o                         
  19   2  -4          3.78          1.17         3.53 o                         
  20   2  -4         16.19         14.46         2.16 o                         
  21   2  -4          1.86          0.14         3.25 o                         
  22   2  -4         39.01         36.96         2.94 o                         
  23   2  -4         17.73         22.62         3.23 o                         
   1   3  -4        121.70        132.41         5.61 o                         
   2   3  -4         29.13         30.97         1.97 o                         
   6   3  -4        108.81        108.60         4.99 o                         
   7   3  -4        166.40        159.22         5.97 o                         
   8   3  -4        126.86        117.75         3.71 o                         
   9   3  -4         49.23         46.34         2.16 o                         
  10   3  -4         43.50         43.57         2.31 o                         
  11   3  -4          8.04          9.99         1.55 o                         
  12   3  -4         35.14         28.99         2.37 o                         
  13   3  -4          1.19          1.92         4.00 o                         
  14   3  -4         22.40         20.12         2.19 o                         
  15   3  -4          2.88          3.14         1.52 o                         
  16   3  -4         17.56         18.77         3.07 o                         
  17   3  -4          4.75          7.89         1.97 o                         
  18   3  -4          3.84          5.06         4.31 o                         
  19   3  -4          3.49          5.34         2.09 o                         
  20   3  -4         17.61         15.03         4.00 o                         
   2   4  -4         51.15         54.56         5.61 o                         
   3   4  -4          2.94          0.21         3.01 o                         
   4   4  -4         49.96         45.01         4.89 o                         
   5   4  -4         54.73         45.91         5.09 o                         
   6   4  -4         57.39         45.95         3.17 o                         
   7   4  -4          5.70          7.69         1.77 o                         
   8   4  -4         51.84         49.98         3.74 o                         
   9   4  -4         13.08         13.62         3.01 o                         
  10   4  -4         52.91         47.71         4.78 o                         
  11   4  -4          8.78         10.60         2.81 o                         
  12   4  -4         11.80          9.77         2.91 o                         
  13   4  -4          3.98          0.42         2.49 o                         
  14   4  -4         16.86         12.16         3.33 o                         
   1   0  -3        597.05        584.79         9.52 o                         
   3   0  -3        450.38        478.85         7.94 o                         
   5   0  -3         46.35         49.04         1.24 o                         
   7   0  -3        601.67        692.13        15.82 o                         
   9   0  -3         92.35        106.16         4.11 o                         
  11   0  -3        494.27        477.02        19.75 o                         
  13   0  -3        223.04        198.71         9.56 o                         
  15   0  -3        342.59        345.43        15.28 o                         
  17   0  -3        150.06        144.71         5.34 o                         
  19   0  -3         31.55         26.19         3.74 o                         
  21   0  -3         91.27        103.72         7.17 o                         
  23   0  -3          9.32         12.58         3.53 o                         
  25   0  -3          3.52          1.77         3.43 o                         
   0   1  -3         77.10         77.99         2.12 o                         
   1   1  -3          3.97          4.36         0.41 o                         
   2   1  -3        224.45        228.10         4.73 o                         
   3   1  -3        127.33        142.01         3.66 o                         
   4   1  -3        761.21        806.11        15.85 o                         
   5   1  -3         56.08         61.75         1.64 o                         
   6   1  -3        278.26        301.09         6.11 o                         
   7   1  -3         13.13         15.25         0.68 o                         
   8   1  -3         99.42        110.27         2.26 o                         
   9   1  -3        103.40        105.99         2.20 o                         
  10   1  -3         73.90         84.00         3.27 o                         
  11   1  -3          7.06          2.91         1.18 o                         
  12   1  -3         44.96         39.39         2.42 o                         
  13   1  -3         90.08         82.05         3.60 o                         
  14   1  -3        763.89        731.17        21.17 o                         
  15   1  -3         66.47         58.09         4.05 o                         
  16   1  -3         60.62         49.02         3.27 o                         
  17   1  -3         12.74         13.87         2.06 o                         
  18   1  -3          1.00         -1.10         1.34 o                         
  19   1  -3          1.08         -1.15         1.38 o                         
  20   1  -3          0.32         -1.23         1.34 o                         
  21   1  -3          2.91          2.14         1.46 o                         
  22   1  -3         39.65         38.25         5.40 o                         
  23   1  -3          0.59         -0.77         2.14 o                         
  24   1  -3          7.73          6.57         2.81 o                         
  25   1  -3          5.81          5.56         2.50 o                         
   1   2  -3         98.10        105.38         4.37 o                         
   2   2  -3        168.04        171.58         7.07 o                         
   3   2  -3         40.93         44.23         1.52 o                         
   4   2  -3         10.77         13.45         1.07 o                         
   6   2  -3         64.46         65.68         3.64 o                         
   7   2  -3         58.64         61.68         3.69 o                         
   8   2  -3         55.48         57.79         2.52 o                         
   9   2  -3         31.42         32.04         1.18 o                         
  10   2  -3        145.54        152.84         3.48 o                         
  11   2  -3         17.01         18.85         1.80 o                         
  12   2  -3        153.18        143.01         3.99 o                         
  13   2  -3         49.63         50.12         2.87 o                         
  14   2  -3         73.87         76.48         3.56 o                         
  15   2  -3         45.91         37.59         2.83 o                         
  16   2  -3          7.39          4.57         1.69 o                         
  17   2  -3         50.01         46.34         4.05 o                         
  18   2  -3         10.34          8.22         1.98 o                         
  19   2  -3          6.83          3.90         1.64 o                         
  20   2  -3          6.84          2.31         2.15 o                         
  21   2  -3         27.72         26.64         2.55 o                         
  22   2  -3         14.98         13.33         2.12 o                         
  23   2  -3          5.46          4.80         1.88 o                         
  24   2  -3          2.03          4.75         3.90 o                         
   0   3  -3        563.66        565.89        22.24 o                         
   1   3  -3        193.87        185.40         8.42 o                         
   2   3  -3         82.97         84.08         3.95 o                         
   3   3  -3          5.15          7.59         0.94 o                         
   4   3  -3         18.16         18.81         1.25 o                         
   5   3  -3          2.46          4.57         2.18 o                         
   6   3  -3          1.11          3.49         1.07 o                         
   7   3  -3         80.68         83.10         2.79 o                         
   8   3  -3          0.02          1.29         0.96 o                         
   9   3  -3         16.57         19.27         1.47 o                         
  10   3  -3         99.56         92.21         3.12 o                         
  11   3  -3         27.95         31.88         2.08 o                         
  12   3  -3         56.88         58.23         3.09 o                         
  13   3  -3         15.10         14.25         2.23 o                         
  14   3  -3         19.57         19.43         2.09 o                         
  15   3  -3         67.04         64.28         3.56 o                         
  16   3  -3         21.20         19.75         2.39 o                         
  17   3  -3         72.96         67.55         8.47 o                         
  18   3  -3         43.91         47.96         3.44 o                         
  19   3  -3          2.12          0.54         4.62 o                         
  20   3  -3          7.07          3.96         4.36 o                         
  21   3  -3          8.44          6.22         4.06 o                         
   0   4  -3         90.59         83.45         6.34 o                         
   1   4  -3        399.14        381.05        14.55 o                         
   2   4  -3         76.33         84.57         7.13 o                         
   3   4  -3         58.99         53.84         2.99 o                         
   4   4  -3         38.04         33.29         3.79 o                         
   5   4  -3         34.65         33.06         2.49 o                         
   6   4  -3         27.78         34.11         2.04 o                         
   7   4  -3        168.99        174.44         6.32 o                         
   8   4  -3         42.74         42.77         2.40 o                         
   9   4  -3         30.21         29.11         2.05 o                         
  10   4  -3         36.76         33.99         3.74 o                         
  11   4  -3         33.11         32.43         3.74 o                         
  12   4  -3         38.39         35.23         4.05 o                         
  13   4  -3          0.86          0.52         2.29 o                         
  14   4  -3         25.05         22.35         3.53 o                         
  15   4  -3         26.98         23.59         3.74 o                         
  16   4  -3         31.23         20.24         3.42 o                         
   0   5  -3        136.64        125.65         8.63 o                         
   1   5  -3         24.63         36.39         5.09 o                         
   2   5  -3          6.26          6.44         2.34 o                         
   3   5  -3         19.73         16.78         2.96 o                         
   0   0  -2        673.94        665.62        15.28 o                         
   2   0  -2         69.73         60.52         1.20 o                         
   4   0  -2        837.17        842.36        11.72 o                         
   6   0  -2        623.16        666.52        10.80 o                         
   8   0  -2        504.33        543.28        12.76 o                         
  10   0  -2        330.90        376.94        15.80 o                         
  12   0  -2         17.39         11.64         2.08 o                         
  14   0  -2        341.55        329.28         9.98 o                         
  16   0  -2        155.22        146.71         5.11 o                         
  18   0  -2          7.19          4.25         1.23 o                         
  20   0  -2          0.39          2.70         2.60 o                         
  22   0  -2         20.07         20.58         3.95 o                         
  24   0  -2          6.36          7.28         3.33 o                         
  26   0  -2        117.58        136.88         9.46 o                         
   0   1  -2       1102.40       1149.18        22.53 o                         
   1   1  -2         68.21         67.93         1.13 o                         
   2   1  -2         76.28         75.90         1.13 o                         
   3   1  -2         33.33         31.62         0.63 o                         
   4   1  -2        179.03        199.15         2.67 o                         
   5   1  -2         70.72         73.83         1.37 o                         
   6   1  -2        203.77        217.46         4.64 o                         
   7   1  -2        278.28        306.16         6.45 o                         
   8   1  -2         78.14         91.51         2.25 o                         
   9   1  -2         10.59          9.43         0.45 o                         
  10   1  -2        335.16        348.56        10.51 o                         
  11   1  -2         34.29         28.95         1.95 o                         
  12   1  -2         62.27         60.16         2.98 o                         
  13   1  -2         55.57         53.58         2.79 o                         
  14   1  -2        184.19        179.28         6.17 o                         
  15   1  -2        107.73        111.79         4.08 o                         
  16   1  -2          9.39          9.74         1.50 o                         
  17   1  -2        119.73        113.26         4.42 o                         
  18   1  -2         22.68         21.76         1.91 o                         
  19   1  -2          9.63          7.81         1.53 o                         
  20   1  -2          2.81          5.42         1.48 o                         
  21   1  -2         48.22         52.54         2.86 o                         
  22   1  -2         21.82         24.88         2.18 o                         
  23   1  -2         14.18         17.11         2.72 o                         
  24   1  -2          3.66          1.05         2.22 o                         
  25   1  -2          0.78          1.25         2.28 o                         
  26   1  -2          1.93          1.00         3.07 o                         
   2   2  -2        180.72        211.52        18.66 o                         
   3   2  -2        410.00        444.05        12.13 o                         
   4   2  -2        158.03        171.69         7.43 o                         
   5   2  -2         16.47         19.96         1.77 o                         
   6   2  -2         33.36         39.34         1.87 o                         
   7   2  -2         31.19         30.62         1.47 o                         
   8   2  -2         75.31         85.84         2.59 o                         
   9   2  -2          7.77          6.12         0.95 o                         
  10   2  -2         36.04         37.17         1.74 o                         
  11   2  -2        223.65        235.76         5.97 o                         
  12   2  -2         44.58         47.87         1.85 o                         
  13   2  -2         44.91         47.12         1.79 o                         
  14   2  -2        374.68        363.70        11.17 o                         
  15   2  -2        105.64        101.01         4.33 o                         
  16   2  -2        107.17         96.39         3.76 o                         
  17   2  -2        117.95        118.43         4.20 o                         
  18   2  -2         54.56         48.41         2.79 o                         
  19   2  -2         31.37         31.21         2.39 o                         
  20   2  -2          1.01         -0.10         1.53 o                         
  21   2  -2          0.77          0.36         1.53 o                         
  22   2  -2         20.95         17.70         2.16 o                         
  23   2  -2          3.21          2.85         2.21 o                         
  24   2  -2          3.33          5.39         1.82 o                         
   0   3  -2        702.69        732.27        28.48 o                         
   1   3  -2        299.09        309.61        24.63 o                         
   2   3  -2        250.71        259.93         6.26 o                         
   3   3  -2          3.11          4.58         0.86 o                         
   4   3  -2         57.13         60.86         2.46 o                         
   5   3  -2          2.04          3.47         0.78 o                         
   6   3  -2         11.75         12.09         1.87 o                         
   7   3  -2        140.02        142.69         5.11 o                         
   8   3  -2          8.86         13.33         1.26 o                         
   9   3  -2         15.48         18.37         1.39 o                         
  10   3  -2        111.28        110.32         3.88 o                         
  11   3  -2         16.46         19.35         1.49 o                         
  12   3  -2        112.58        107.93         3.37 o                         
  13   3  -2         64.12         65.15         3.34 o                         
  14   3  -2        113.60        112.19         4.74 o                         
  15   3  -2         93.61         89.01         4.19 o                         
  16   3  -2         95.43         93.05         3.83 o                         
  17   3  -2         27.37         29.96         3.35 o                         
  18   3  -2         53.21         52.64         2.98 o                         
  19   3  -2         20.91         21.54         2.69 o                         
  20   3  -2          3.78          2.99         1.72 o                         
  21   3  -2         29.05         28.14         2.69 o                         
   0   4  -2         17.44         17.02         2.49 o                         
   1   4  -2         12.51         14.20         1.49 o                         
   2   4  -2         33.31         30.96         2.03 o                         
   3   4  -2         29.24         28.79         1.97 o                         
   4   4  -2          2.27          2.19         1.20 o                         
   5   4  -2          2.93          3.27         1.20 o                         
   6   4  -2          1.06          0.71         1.65 o                         
   7   4  -2          7.80          8.43         1.55 o                         
   8   4  -2         11.04         10.34         1.31 o                         
   9   4  -2          1.84          3.08         1.27 o                         
  10   4  -2         45.31         42.44         2.14 o                         
  11   4  -2          8.32          9.55         2.99 o                         
  12   4  -2         37.99         34.95         2.39 o                         
  13   4  -2         13.24         10.93         1.75 o                         
  14   4  -2          0.72         -2.06         2.06 o                         
  15   4  -2          6.57         -0.08         1.94 o                         
  16   4  -2         47.46         38.22         3.08 o                         
  17   4  -2         12.37          7.28         4.16 o                         
   0   5  -2         31.00         30.04         4.57 o                         
   1   5  -2         21.26         27.13         5.82 o                         
   2   5  -2          6.31          9.97         4.16 o                         
   3   5  -2         11.03         13.64         4.37 o                         
   4   5  -2         44.11         46.29         3.73 o                         
   5   5  -2          8.27         10.14         2.52 o                         
   6   5  -2         34.47         34.25         6.50 o                         
   1   0  -1       2043.86       1931.50        30.51 o                         
   3   0  -1       2876.72       2813.74        44.46 o                         
   5   0  -1        241.59        211.69         4.43 o                         
   7   0  -1        213.09        231.63         7.93 o                         
   9   0  -1        248.04        260.97         9.45 o                         
  11   0  -1        252.84        278.50         5.91 o                         
  13   0  -1          6.97          6.02         0.79 o                         
  15   0  -1        300.73        287.38         8.69 o                         
  17   0  -1        201.47        176.38         6.11 o                         
  19   0  -1          2.57          2.39         1.18 o                         
  21   0  -1         31.62         25.57         3.85 o                         
  23   0  -1         54.19         70.67         6.03 o                         
  25   0  -1          0.34          0.31         2.91 o                         
  27   0  -1         93.19        116.40         8.63 o                         
   0   1  -1      10025.14      10255.37       268.48 o                         
   1   1  -1       2913.03       2965.61        51.27 o                         
   2   1  -1        225.10        240.75         7.29 o                         
   3   1  -1        148.75        142.94         2.70 o                         
   4   1  -1        144.77        143.40         2.32 o                         
   5   1  -1         42.24         45.14         0.92 o                         
   6   1  -1         97.86        101.79         1.65 o                         
   7   1  -1        264.85        279.62         4.32 o                         
   8   1  -1        185.11        187.30         3.05 o                         
   9   1  -1        105.95        117.09         2.16 o                         
  10   1  -1        410.09        442.71         8.10 o                         
  11   1  -1        156.70        158.01         3.60 o                         
  12   1  -1         69.66         76.67         2.95 o                         
  13   1  -1         38.83         38.57         1.29 o                         
  14   1  -1        155.82        151.47         3.37 o                         
  15   1  -1          8.41          9.42         0.99 o                         
  16   1  -1        175.60        166.49         4.86 o                         
  17   1  -1        135.10        129.40         4.16 o                         
  18   1  -1        146.59        132.41         4.28 o                         
  19   1  -1         36.69         33.60         2.24 o                         
  20   1  -1          0.13         -1.21         1.21 o                         
  21   1  -1          5.50          5.94         1.50 o                         
  22   1  -1          4.54          2.57         1.62 o                         
  23   1  -1          6.15          4.67         1.53 o                         
  24   1  -1          1.26          0.66         3.07 o                         
  25   1  -1         20.32         19.21         2.87 o                         
  26   1  -1         32.46         42.53         3.82 o                         
   0   2  -1       1723.00       1922.13        72.75 o                         
   1   2  -1        279.78        311.05        12.47 o                         
   2   2  -1        295.68        305.58         8.66 o                         
   3   2  -1         85.99         90.86         2.97 o                         
   4   2  -1        148.92        161.81         5.44 o                         
   5   2  -1         15.51         16.93         0.88 o                         
   6   2  -1         61.95         68.96         2.83 o                         
   7   2  -1        380.92        409.57         8.53 o                         
   8   2  -1          3.51          4.93         0.70 o                         
   9   2  -1          3.53          5.67         0.69 o                         
  10   2  -1        232.80        248.91         5.36 o                         
  11   2  -1          6.22          6.45         0.73 o                         
  12   2  -1         69.25         70.94         2.05 o                         
  13   2  -1         49.88         51.74         1.80 o                         
  14   2  -1        112.35        122.01         3.18 o                         
  15   2  -1        108.59         98.65         3.89 o                         
  16   2  -1        237.12        236.35         6.53 o                         
  17   2  -1          9.42         12.89         1.76 o                         
  18   2  -1         81.17         79.84         3.36 o                         
  19   2  -1          9.39          7.39         1.63 o                         
  20   2  -1          3.09          4.83         1.51 o                         
  21   2  -1         45.75         49.51         3.41 o                         
  22   2  -1          6.03          8.90         2.25 o                         
  23   2  -1          4.81          5.79         1.72 o                         
  24   2  -1         12.36         16.71         2.85 o                         
  25   2  -1          6.10          7.24         2.48 o                         
   0   3  -1          2.08          1.63         1.61 o                         
   1   3  -1         19.48         20.84         1.16 o                         
   2   3  -1          2.47          4.13         0.72 o                         
   3   3  -1        156.82        160.59         4.29 o                         
   4   3  -1        106.21        106.33         3.09 o                         
   5   3  -1          0.60          0.61         0.98 o                         
   6   3  -1          2.72          4.01         0.65 o                         
   7   3  -1         19.39         19.09         1.10 o                         
   8   3  -1         24.85         24.31         1.55 o                         
   9   3  -1         18.51         20.95         1.73 o                         
  10   3  -1         17.84         15.25         1.37 o                         
  11   3  -1         62.90         68.79         2.51 o                         
  12   3  -1         16.98         16.21         1.40 o                         
  13   3  -1         71.52         83.00         2.59 o                         
  14   3  -1        158.38        164.82         4.94 o                         
  15   3  -1         86.72         86.17         3.48 o                         
  16   3  -1         17.68         18.09         2.35 o                         
  17   3  -1         10.36         10.91         3.21 o                         
  18   3  -1          5.09          3.51         1.52 o                         
  19   3  -1         21.57         21.90         2.16 o                         
  20   3  -1          5.38          2.80         1.41 o                         
  21   3  -1          3.71          0.24         2.16 o                         
  22   3  -1          4.25          1.34         3.23 o                         
   0   4  -1         22.43         22.46         4.11 o                         
   1   4  -1         21.19         21.64         1.35 o                         
   2   4  -1         40.32         38.06         1.76 o                         
   3   4  -1         61.18         56.87         2.10 o                         
   4   4  -1          5.76          7.72         1.33 o                         
   5   4  -1          6.64          6.99         1.04 o                         
   6   4  -1         25.65         27.87         3.09 o                         
   7   4  -1         95.41         92.51         2.86 o                         
   8   4  -1          6.20          7.58         1.14 o                         
   9   4  -1         43.16         40.13         2.52 o                         
  10   4  -1          7.80          8.36         1.43 o                         
  11   4  -1         59.32         60.42         3.11 o                         
  12   4  -1         40.15         46.38         4.46 o                         
  13   4  -1        101.29         93.26         4.19 o                         
  14   4  -1         10.50          7.38         1.92 o                         
  15   4  -1        111.19        101.51         5.92 o                         
  16   4  -1         28.84         29.37         2.71 o                         
  17   4  -1          1.14         -0.25         1.71 o                         
   0   5  -1         21.02         18.09         4.05 o                         
   1   5  -1          9.57          8.22         2.34 o                         
   2   5  -1         15.24         14.07         2.81 o                         
   3   5  -1         13.82         17.19         3.07 o                         
   4   5  -1         12.48         15.32         2.61 o                         
   5   5  -1          4.54          2.27         4.71 o                         
   6   5  -1          8.96          7.27         3.23 o                         
   7   5  -1         14.55         13.06         2.90 o                         
   4   0   0          2.89          2.23         0.56 o                         
   6   0   0         77.44         87.38         2.01 o                         
   8   0   0        906.27        889.79        20.24 o                         
  10   0   0       1011.57       1056.38        23.94 o                         
  12   0   0        392.23        417.32         9.86 o                         
  14   0   0        210.74        197.92         5.70 o                         
  16   0   0        446.66        421.67        10.13 o                         
  18   0   0        592.26        514.84        15.32 o                         
  20   0   0          1.48          1.38         1.29 o                         
  22   0   0         14.68         11.02         3.01 o                         
  24   0   0         13.52         13.72         3.43 o                         
  26   0   0          4.82          3.33         3.12 o                         
   0   1   0       1634.65       1746.50        47.95 o                         
   1   1   0       2031.72       2085.19        36.11 o                         
   2   1   0       1356.62       1361.92        23.65 o                         
   3   1   0       1716.57       1733.28        25.42 o                         
   4   1   0        197.36        194.92         3.02 o                         
   5   1   0        115.74         99.95         1.46 o                         
   6   1   0         23.31         26.83         0.63 o                         
   7   1   0        320.03        341.34         4.88 o                         
   8   1   0          6.26          8.41         0.41 o                         
   9   1   0        111.82        120.87         2.07 o                         
  10   1   0          0.60          1.10         0.32 o                         
  11   1   0        278.84        294.80         4.31 o                         
  12   1   0          0.22          0.54         0.34 o                         
  13   1   0          1.70          1.56         0.41 o                         
  14   1   0        134.89        134.16         2.88 o                         
  15   1   0          2.26          2.80         0.66 o                         
  16   1   0        463.72        433.72         8.10 o                         
  17   1   0         11.82          8.26         0.93 o                         
  18   1   0         69.89         63.34         4.42 o                         
  19   1   0          8.58          6.71         1.68 o                         
  20   1   0          0.96          2.35         1.25 o                         
  21   1   0         34.24         33.70         2.29 o                         
  22   1   0          8.41          9.65         1.67 o                         
  23   1   0          6.54          7.77         1.60 o                         
  24   1   0         33.73         35.66         3.85 o                         
  25   1   0          4.06          3.95         2.06 o                         
  26   1   0         22.45         35.34         3.48 o                         
   0   2   0        317.74        321.62         7.66 o                         
   1   2   0         63.99         61.66         1.51 o                         
   2   2   0         30.36         29.82         0.99 o                         
   3   2   0          0.31          1.52         0.39 o                         
   4   2   0         76.33         72.95         1.66 o                         
   5   2   0         37.59         39.00         1.16 o                         
   6   2   0          9.45          8.87         0.60 o                         
   7   2   0        123.90        127.45         2.58 o                         
   8   2   0          6.54          6.71         0.46 o                         
   9   2   0        118.09        129.44         2.49 o                         
  10   2   0        150.08        153.16         2.88 o                         
  11   2   0          3.70          5.02         0.51 o                         
  12   2   0          0.02          0.83         0.40 o                         
  13   2   0         66.43         67.00         1.80 o                         
  14   2   0         35.57         34.49         1.30 o                         
  15   2   0         24.37         23.20         1.42 o                         
  16   2   0          2.28          2.64         0.89 o                         
  17   2   0         26.79         26.20         2.04 o                         
  18   2   0          0.64          1.06         1.28 o                         
  19   2   0         29.46         25.23         2.11 o                         
  20   2   0          1.05         -0.89         1.12 o                         
  21   2   0          3.57          2.85         1.26 o                         
  22   2   0          0.98         -1.18         1.18 o                         
  23   2   0          3.36          7.53         1.79 o                         
  24   2   0         12.13         13.47         1.92 o                         
  25   2   0         18.27         19.45         2.81 o                         
   0   3   0         17.84         15.33         1.48 o                         
   1   3   0          5.20          5.30         0.83 o                         
   2   3   0         26.50         25.91         1.49 o                         
   3   3   0         49.65         51.54         1.84 o                         
   4   3   0         11.79         12.08         0.98 o                         
   5   3   0          1.61          1.23         0.61 o                         
   6   3   0         76.39         81.52         2.03 o                         
   7   3   0        242.26        253.63         5.02 o                         
   8   3   0         37.99         38.15         1.36 o                         
   9   3   0         38.04         39.29         1.35 o                         
  10   3   0         28.09         27.00         1.14 o                         
  11   3   0        133.35        138.82         3.33 o                         
  12   3   0          0.19          2.15         0.88 o                         
  13   3   0         41.12         41.71         1.62 o                         
  14   3   0          5.41          4.62         0.92 o                         
  15   3   0        145.19        149.83         4.18 o                         
  16   3   0         99.87        104.14         3.36 o                         
  17   3   0         12.79         13.14         1.57 o                         
  18   3   0          2.50          1.63         1.29 o                         
  19   3   0          2.48         -0.03         1.19 o                         
  20   3   0          0.73         -0.17         2.66 o                         
  21   3   0         32.06         35.88         3.13 o                         
  22   3   0          8.86          9.72         1.61 o                         
   0   4   0         71.49         71.91         3.37 o                         
   1   4   0          2.77          3.24         0.89 o                         
   2   4   0          5.94          7.58         1.04 o                         
   3   4   0         14.71         13.11         1.31 o                         
   4   4   0        124.01        115.70         3.23 o                         
   5   4   0          5.78          6.47         0.94 o                         
   6   4   0         27.85         24.87         1.78 o                         
   7   4   0          0.01          1.80         1.68 o                         
   8   4   0         15.84         16.89         1.60 o                         
   9   4   0         38.24         36.52         2.12 o                         
  10   4   0         37.34         41.52         2.99 o                         
  11   4   0          1.33          1.76         1.21 o                         
  12   4   0          6.52          7.79         1.41 o                         
  13   4   0          6.35         11.94         1.89 o                         
  14   4   0        298.83        296.21         8.50 o                         
  15   4   0          5.59          7.73         1.82 o                         
  16   4   0          2.61          0.76         1.61 o                         
  17   4   0          2.48          1.35         2.06 o                         
   0   5   0         24.00         17.90         3.90 o                         
   1   5   0          6.45          4.44         2.10 o                         
   2   5   0         20.61         19.40         2.48 o                         
   3   5   0         96.47         84.96         5.69 o                         
   4   5   0          0.04          3.67         2.38 o                         
   5   5   0          5.96          6.44         2.40 o                         
   6   5   0          7.23          8.95         2.07 o                         
   7   5   0         27.85         30.76         2.36 o                         
   8   5   0          2.21          3.19         1.74 o                         
   3   0   1       2876.63       2816.93        54.46 o                         
   5   0   1        241.65        218.39         5.14 o                         
   7   0   1        213.15        219.16         4.65 o                         
   9   0   1        248.15        255.35         7.75 o                         
  11   0   1        252.75        284.20         8.49 o                         
  13   0   1          6.97          5.75         0.61 o                         
  15   0   1        300.77        278.20         5.89 o                         
  17   0   1        201.41        181.49         4.00 o                         
  19   0   1          2.57         -0.49         1.56 o                         
  21   0   1         31.64         21.66         2.19 o                         
  23   0   1         54.15         73.27         6.13 o                         
  25   0   1          0.34         -0.10         2.81 o                         
  27   0   1         93.20        132.09         8.73 o                         
   0   1   1      10024.83       9599.71       189.91 o                         
   1   1   1       2912.97       2960.73        40.56 o                         
   2   1   1        225.04        242.88         7.96 o                         
   3   1   1        148.76        145.35         2.16 o                         
   4   1   1        144.92        143.14         2.05 o                         
   5   1   1         42.28         45.71         0.84 o                         
   6   1   1         98.05        103.34         1.66 o                         
   7   1   1        264.74        277.25         4.07 o                         
   8   1   1        185.24        192.95         3.09 o                         
   9   1   1        105.95        115.93         2.05 o                         
  10   1   1        410.19        452.08         6.89 o                         
  11   1   1        156.72        160.48         2.72 o                         
  12   1   1         69.60         75.57         1.56 o                         
  13   1   1         38.83         38.90         1.33 o                         
  14   1   1        155.79        151.28         3.26 o                         
  15   1   1          8.41          8.02         0.83 o                         
  16   1   1        175.62        161.56         3.54 o                         
  17   1   1        135.12        130.37         3.03 o                         
  18   1   1        146.57        126.31         3.04 o                         
  19   1   1         36.69         31.63         1.44 o                         
  20   1   1          0.13          1.12         1.00 o                         
  21   1   1          5.49          6.05         1.47 o                         
  22   1   1          4.55          4.27         1.37 o                         
  23   1   1          6.15          5.31         1.44 o                         
  24   1   1          1.24          1.87         1.43 o                         
  25   1   1         20.32         20.53         2.77 o                         
  26   1   1         32.49         44.50         3.75 o                         
   0   2   1       1723.29       1853.92        42.12 o                         
   1   2   1        279.77        310.51         6.96 o                         
   2   2   1        295.58        295.47         4.69 o                         
   3   2   1         86.05         86.17         1.64 o                         
   4   2   1        148.77        159.10         2.71 o                         
   5   2   1         15.52         17.02         0.67 o                         
   6   2   1         62.03         66.17         2.70 o                         
   7   2   1        380.95        415.70         6.40 o                         
   8   2   1          3.52          6.04         0.43 o                         
   9   2   1          3.54          4.71         0.32 o                         
  10   2   1        232.89        245.55         3.32 o                         
  11   2   1          6.21          5.98         0.54 o                         
  12   2   1         69.35         72.91         1.72 o                         
  13   2   1         49.87         48.32         1.38 o                         
  14   2   1        112.26        115.45         2.87 o                         
  15   2   1        108.57        111.14         3.52 o                         
  16   2   1        237.11        227.61         4.87 o                         
  17   2   1          9.43          9.73         1.06 o                         
  18   2   1         81.21         78.36         2.73 o                         
  19   2   1          9.37          6.37         1.22 o                         
  20   2   1          3.09          4.61         1.52 o                         
  21   2   1         45.76         44.33         2.21 o                         
  22   2   1          6.05         10.01         2.10 o                         
  23   2   1          4.82          7.26         1.69 o                         
  24   2   1         12.37         16.99         2.03 o                         
  25   2   1          6.10          5.43         1.52 o                         
   0   3   1          2.09          0.57         0.56 o                         
   1   3   1         19.49         19.83         0.77 o                         
   2   3   1          2.46          4.99         0.58 o                         
   3   3   1        156.80        158.87         2.82 o                         
   4   3   1        106.14        106.04         2.44 o                         
   5   3   1          0.61          2.01         0.55 o                         
   6   3   1          2.72          2.31         0.59 o                         
   7   3   1         19.40         19.89         0.90 o                         
   8   3   1         24.83         23.21         0.97 o                         
   9   3   1         18.50         19.66         0.90 o                         
  10   3   1         17.80         17.92         0.87 o                         
  11   3   1         62.92         62.28         1.54 o                         
  12   3   1         16.98         20.34         1.35 o                         
  13   3   1         71.52         71.15         3.26 o                         
  14   3   1        158.33        150.36         4.26 o                         
  15   3   1         86.74         88.90         2.54 o                         
  16   3   1         17.68         16.15         1.55 o                         
  17   3   1         10.36         10.98         1.87 o                         
  18   3   1          5.09          6.57         1.33 o                         
  19   3   1         21.57         20.80         1.80 o                         
  20   3   1          5.39          7.00         1.49 o                         
  21   3   1          3.72          6.92         1.56 o                         
  22   3   1          4.26          5.29         3.38 o                         
   0   4   1         22.39         22.94         1.91 o                         
   1   4   1         21.20         19.07         1.23 o                         
   2   4   1         40.25         39.52         1.62 o                         
   3   4   1         61.17         61.00         1.95 o                         
   4   4   1          5.73          6.22         0.92 o                         
   5   4   1          6.62          6.05         0.92 o                         
   6   4   1         25.63         25.02         1.34 o                         
   7   4   1         95.43         89.12         2.71 o                         
   8   4   1          6.18          7.10         1.23 o                         
   9   4   1         43.13         38.12         2.39 o                         
  10   4   1          7.81          6.81         1.55 o                         
  11   4   1         59.33         60.91         2.60 o                         
  12   4   1         40.11         40.61         2.28 o                         
  13   4   1        101.30        105.83         3.51 o                         
  14   4   1         10.47         11.94         1.86 o                         
  15   4   1        111.18        106.90         4.30 o                         
  16   4   1         28.81         32.31         2.60 o                         
  17   4   1          1.14          2.77         2.14 o                         
   0   5   1         21.01         17.62         2.78 o                         
   1   5   1          9.57          8.53         1.62 o                         
   2   5   1         15.21         12.43         1.46 o                         
   3   5   1         13.83         16.74         1.65 o                         
   4   5   1         12.49          9.97         1.70 o                         
   5   5   1          4.54          7.83         1.47 o                         
   6   5   1          8.96          9.91         1.55 o                         
   7   5   1         14.54         13.18         1.63 o                         
   0   0   2        673.63        682.54        15.30 o                         
   2   0   2         69.62         60.84         1.33 o                         
   4   0   2        837.24        852.95        19.10 o                         
   6   0   2        623.63        669.54        11.81 o                         
   8   0   2        504.39        544.94        10.83 o                         
  10   0   2        331.26        376.62         8.89 o                         
  12   0   2         17.41         10.93         1.32 o                         
  14   0   2        341.34        333.82        23.70 o                         
  16   0   2        155.30        143.40         5.92 o                         
  18   0   2          7.16          5.55         1.49 o                         
  20   0   2          0.39          2.78         1.52 o                         
  22   0   2         20.12         24.03         2.41 o                         
  24   0   2          6.35          9.77         3.12 o                         
  26   0   2        117.63        162.64         9.35 o                         
   0   1   2       1102.37       1160.38        26.12 o                         
   1   1   2         68.26         64.49         1.26 o                         
   2   1   2         76.24         76.75         1.41 o                         
   3   1   2         33.32         31.67         0.80 o                         
   4   1   2        178.93        197.40         2.95 o                         
   5   1   2         70.75         73.25         1.29 o                         
   6   1   2        203.85        217.50         3.06 o                         
   7   1   2        278.35        314.99         4.60 o                         
   8   1   2         78.24         95.01         1.62 o                         
   9   1   2         10.58          8.86         0.47 o                         
  10   1   2        335.22        352.82         5.57 o                         
  11   1   2         34.31         30.05         0.97 o                         
  12   1   2         62.29         65.88         1.49 o                         
  13   1   2         55.56         50.60         1.45 o                         
  14   1   2        184.13        173.88         3.72 o                         
  15   1   2        107.74        110.34         2.65 o                         
  16   1   2          9.39         11.27         0.96 o                         
  17   1   2        119.71        121.17         2.88 o                         
  18   1   2         22.71         21.96         1.25 o                         
  19   1   2          9.61          9.61         0.96 o                         
  20   1   2          2.81          3.43         1.07 o                         
  21   1   2         48.24         53.17         2.76 o                         
  22   1   2         21.84         27.39         2.22 o                         
  23   1   2         14.16         17.17         1.58 o                         
  24   1   2          3.67          4.15         1.83 o                         
  25   1   2          0.77          1.47         1.25 o                         
  26   1   2          1.93          1.53         2.38 o                         
   0   2   2       1605.82       1674.05        32.72 o                         
   1   2   2        830.11        883.24        13.26 o                         
   2   2   2        180.68        209.62         9.94 o                         
   3   2   2        410.02        429.25         6.73 o                         
   4   2   2        157.95        161.86         4.72 o                         
   5   2   2         16.49         17.27         0.98 o                         
   6   2   2         33.43         37.01         0.94 o                         
   7   2   2         31.18         30.35         0.86 o                         
   8   2   2         75.33         83.83         1.66 o                         
   9   2   2          7.77          6.25         0.79 o                         
  10   2   2         36.00         37.54         1.78 o                         
  11   2   2        223.65        232.21         4.26 o                         
  12   2   2         44.55         44.00         1.45 o                         
  13   2   2         44.92         39.84         1.50 o                         
  14   2   2        374.61        355.27         6.37 o                         
  15   2   2        105.67        102.60         2.42 o                         
  16   2   2        107.12        104.83         2.46 o                         
  17   2   2        117.96        117.73         2.73 o                         
  18   2   2         54.54         50.90         2.02 o                         
  19   2   2         31.37         28.07         1.56 o                         
  20   2   2          1.01          1.56         0.87 o                         
  21   2   2          0.77          0.36         1.04 o                         
  22   2   2         20.98         21.52         1.78 o                         
  23   2   2          3.21          3.12         1.29 o                         
  24   2   2          3.31          6.76         1.44 o                         
   0   3   2        702.80        713.62        14.51 o                         
   1   3   2        299.07        307.88         7.53 o                         
   2   3   2        250.58        247.32         4.25 o                         
   3   3   2          3.11          3.49         0.70 o                         
   4   3   2         57.01         61.43         1.52 o                         
   5   3   2          2.04          2.54         0.69 o                         
   6   3   2         11.80         13.50         1.14 o                         
   7   3   2        140.05        143.21         3.29 o                         
   8   3   2          8.86          9.36         0.77 o                         
   9   3   2         15.46         16.11         0.80 o                         
  10   3   2        111.39        112.68         2.53 o                         
  11   3   2         16.44         15.55         2.00 o                         
  12   3   2        112.60        104.61         2.77 o                         
  13   3   2         64.12         63.65         2.87 o                         
  14   3   2        113.47        115.57         3.49 o                         
  15   3   2         93.59         91.96         3.06 o                         
  16   3   2         95.41         94.94         3.15 o                         
  17   3   2         27.37         26.34         2.14 o                         
  18   3   2         53.21         52.20         5.76 o                         
  19   3   2         20.90         23.88         2.12 o                         
  20   3   2          3.77          3.97         1.86 o                         
  21   3   2         29.06         30.91         2.70 o                         
   0   4   2         17.45         15.80         1.68 o                         
   1   4   2         12.50         15.16         1.15 o                         
   2   4   2         33.31         29.85         1.65 o                         
   3   4   2         29.23         27.95         1.42 o                         
   4   4   2          2.27          2.31         0.82 o                         
   5   4   2          2.93          3.26         0.83 o                         
   6   4   2          1.06          1.61         0.76 o                         
   7   4   2          7.80          6.15         1.07 o                         
   8   4   2         11.04          9.97         1.17 o                         
   9   4   2          1.85          1.77         0.95 o                         
  10   4   2         45.30         46.22         2.34 o                         
  11   4   2          8.32         11.03         1.50 o                         
  12   4   2         37.96         38.01         3.10 o                         
  13   4   2         13.23         15.01         1.66 o                         
  14   4   2          0.72          2.70         1.28 o                         
  15   4   2          6.57          8.74         1.77 o                         
  16   4   2         47.49         43.16         3.50 o                         
  17   4   2         12.37         14.86         3.43 o                         
   0   5   2         31.00         28.17         3.01 o                         
   1   5   2         21.25         23.27         1.49 o                         
   2   5   2          6.31         10.12         1.32 o                         
   3   5   2         11.03         13.27         1.62 o                         
   4   5   2         44.14         39.21         2.42 o                         
   5   5   2          8.27         10.14         1.54 o                         
   6   5   2         34.46         31.44         2.21 o                         
   1   0   3        597.01        586.92         9.55 o                         
   3   0   3        450.34        491.33         8.73 o                         
   5   0   3         46.35         54.77         1.68 o                         
   7   0   3        601.85        687.72        15.82 o                         
   9   0   3         92.30        105.18         2.50 o                         
  11   0   3        494.30        472.21         9.62 o                         
  13   0   3        223.02        201.77         5.27 o                         
  15   0   3        342.60        344.27         8.59 o                         
  17   0   3        150.07        154.24         4.43 o                         
  19   0   3         31.53         28.66         2.38 o                         
  21   0   3         91.31        103.72         3.61 o                         
  23   0   3          9.32         13.78         1.60 o                         
  25   0   3          3.51          1.77         2.81 o                         
   0   1   3         77.07         78.74         2.38 o                         
   1   1   3          3.98          4.29         0.52 o                         
   2   1   3        224.30        231.69         4.04 o                         
   3   1   3        127.34        141.84         2.66 o                         
   4   1   3        760.92        812.23        12.15 o                         
   5   1   3         56.11         61.14         1.60 o                         
   6   1   3        278.55        293.11         4.37 o                         
   7   1   3         13.10         15.91         0.61 o                         
   8   1   3         99.54        109.76         1.86 o                         
   9   1   3        103.40        107.55         1.83 o                         
  10   1   3         74.05         76.70         1.56 o                         
  11   1   3          7.05          6.10         0.46 o                         
  12   1   3         45.02         44.36         1.08 o                         
  13   1   3         90.09         79.59         1.61 o                         
  14   1   3        763.62        723.82        11.12 o                         
  15   1   3         66.49         56.77         1.42 o                         
  16   1   3         60.58         60.46         1.59 o                         
  17   1   3         12.74         11.96         0.75 o                         
  18   1   3          0.98          0.85         0.51 o                         
  19   1   3          1.08          1.67         0.67 o                         
  20   1   3          0.33          1.03         0.87 o                         
  21   1   3          2.91          4.46         1.00 o                         
  22   1   3         39.73         43.49         2.14 o                         
  23   1   3          0.59          4.10         1.17 o                         
  24   1   3          7.72          8.87         1.67 o                         
  25   1   3          5.81          8.89         1.40 o                         
   0   2   3        155.76        167.36         4.54 o                         
   1   2   3         98.09        106.35         2.25 o                         
   2   2   3        167.92        170.96         2.95 o                         
   3   2   3         40.89         42.42         1.10 o                         
   4   2   3         10.75         14.93         0.69 o                         
   5   2   3         21.48         24.04         0.86 o                         
   6   2   3         64.55         64.23         1.59 o                         
   7   2   3         58.67         61.76         1.55 o                         
   8   2   3         55.56         53.18         1.43 o                         
   9   2   3         31.41         31.38         0.89 o                         
  10   2   3        145.65        148.31         2.96 o                         
  11   2   3         17.01         16.23         1.14 o                         
  12   2   3        153.13        145.13         3.25 o                         
  13   2   3         49.62         45.25         1.93 o                         
  14   2   3         73.78         67.73         2.02 o                         
  15   2   3         45.90         44.53         1.65 o                         
  16   2   3          7.40          9.98         0.98 o                         
  17   2   3         49.99         44.54         1.72 o                         
  18   2   3         10.32         11.59         1.20 o                         
  19   2   3          6.83          7.06         1.10 o                         
  20   2   3          6.83          6.85         1.21 o                         
  21   2   3         27.74         29.94         1.97 o                         
  22   2   3         14.99         19.93         2.09 o                         
  23   2   3          5.46          5.64         1.59 o                         
  24   2   3          2.02          4.68         2.03 o                         
   0   3   3        563.64        553.20        13.46 o                         
   1   3   3        193.84        206.20         8.79 o                         
   2   3   3         82.98         84.52         1.87 o                         
   3   3   3          5.15          4.54         0.76 o                         
   4   3   3         18.20         19.14         1.09 o                         
   5   3   3          2.46          2.66         0.80 o                         
   6   3   3          1.11          0.93         0.63 o                         
   7   3   3         80.67         79.50         2.06 o                         
   8   3   3          0.02          0.99         0.60 o                         
   9   3   3         16.59         18.13         1.60 o                         
  10   3   3         99.53         96.59         2.63 o                         
  11   3   3         27.95         29.31         1.55 o                         
  12   3   3         56.83         54.96         2.24 o                         
  13   3   3         15.10         13.25         1.18 o                         
  14   3   3         19.60         22.85         1.90 o                         
  15   3   3         67.04         65.49         2.60 o                         
  16   3   3         21.20         20.59         1.69 o                         
  17   3   3         72.97         67.70         3.12 o                         
  18   3   3         43.91         48.16         4.01 o                         
  19   3   3          2.12          5.60         1.41 o                         
  20   3   3          7.08          5.80         2.05 o                         
  21   3   3          8.44          8.07         2.20 o                         
   0   4   3         90.65         88.00         3.46 o                         
   1   4   3        399.10        391.28         7.12 o                         
   2   4   3         76.31         88.96         3.48 o                         
   3   4   3         59.02         53.79         1.86 o                         
   4   4   3         38.05         37.02         1.59 o                         
   5   4   3         34.65         35.06         1.57 o                         
   6   4   3         27.80         24.57         1.58 o                         
   7   4   3        169.01        166.66         4.08 o                         
   8   4   3         42.69         45.72         1.97 o                         
   9   4   3         30.23         29.48         1.70 o                         
  10   4   3         36.76         37.54         1.92 o                         
  11   4   3         33.09         32.62         1.82 o                         
  12   4   3         38.39         36.78         3.84 o                         
  13   4   3          0.86          3.55         1.37 o                         
  14   4   3         25.04         26.80         2.06 o                         
  15   4   3         26.97         28.39         2.18 o                         
  16   4   3         31.27         31.67         2.80 o                         
   0   5   3        136.69        129.14         6.02 o                         
   1   5   3         24.63         32.19         2.72 o                         
   2   5   3          6.26          7.33         1.21 o                         
   3   5   3         19.72         19.98         1.60 o                         
   0   0   4        188.05        185.70         4.75 o                         
   2   0   4        574.29        602.57         9.91 o                         
   4   0   4        941.18       1057.16        20.94 o                         
   6   0   4        248.01        260.43         6.25 o                         
   8   0   4         61.74         67.97         2.13 o                         
  10   0   4         63.07         63.23         2.02 o                         
  12   0   4        257.82        236.21         7.43 o                         
  14   0   4       1206.96       1133.57        26.26 o                         
  16   0   4         55.70         43.84         2.06 o                         
  18   0   4          6.20          5.23         1.09 o                         
  20   0   4          0.89          1.16         1.00 o                         
  22   0   4         61.31         65.17         2.80 o                         
  24   0   4         12.93         16.41         2.38 o                         
   0   1   4        221.35        220.71         5.60 o                         
   1   1   4        105.81        111.89         2.27 o                         
   2   1   4        195.88        206.96         3.75 o                         
   3   1   4        125.62        138.26         2.68 o                         
   4   1   4         66.58         63.03         1.35 o                         
   5   1   4         48.63         47.40         1.13 o                         
   6   1   4          8.91          8.39         0.49 o                         
   7   1   4        183.65        188.69         3.23 o                         
   8   1   4          7.29          6.06         0.49 o                         
   9   1   4        121.62        120.98         2.83 o                         
  10   1   4         13.50         12.83         0.74 o                         
  11   1   4        174.46        179.52         3.40 o                         
  12   1   4         85.48         77.14         1.67 o                         
  13   1   4        159.32        149.27         2.71 o                         
  14   1   4         91.54         82.81         1.90 o                         
  15   1   4        144.53        138.58         2.80 o                         
  16   1   4          6.11          6.79         0.62 o                         
  17   1   4         70.37         68.39         2.04 o                         
  18   1   4         34.41         33.04         1.65 o                         
  19   1   4          0.42          2.56         0.89 o                         
  20   1   4          6.88          6.92         1.03 o                         
  21   1   4         60.49         67.32         2.81 o                         
  22   1   4          0.61          3.77         1.10 o                         
  23   1   4          0.56          2.01         1.09 o                         
  24   1   4          0.78          6.10         1.85 o                         
   0   2   4         37.43         31.43         1.66 o                         
   1   2   4         16.77         14.54         0.89 o                         
   2   2   4         57.53         55.37         2.17 o                         
   3   2   4         83.79         83.13         2.02 o                         
   4   2   4         44.16         41.60         1.34 o                         
   5   2   4          7.96          9.77         0.78 o                         
   6   2   4        105.30        102.15         2.25 o                         
   7   2   4         83.35         82.73         1.97 o                         
   8   2   4        119.12        118.33         2.53 o                         
   9   2   4         57.38         56.19         1.53 o                         
  10   2   4         52.29         52.10         2.22 o                         
  11   2   4         88.71         83.45         2.33 o                         
  12   2   4         43.23         42.34         1.67 o                         
  13   2   4         69.13         70.04         2.41 o                         
  14   2   4         58.45         61.19         1.91 o                         
  15   2   4        115.91        117.94         2.95 o                         
  16   2   4         17.20         17.21         1.18 o                         
  17   2   4         21.06         22.42         1.32 o                         
  18   2   4          1.74          4.38         1.11 o                         
  19   2   4          3.78          4.21         1.70 o                         
  20   2   4         16.21         18.42         2.27 o                         
  21   2   4          1.86          5.03         1.75 o                         
  22   2   4         39.05         43.81         3.37 o                         
  23   2   4         17.73         24.07         3.59 o                         
   0   3   4         60.55         59.23         2.56 o                         
   1   3   4        121.68        122.49         2.80 o                         
   2   3   4         29.06         31.96         1.38 o                         
   3   3   4         97.01         92.20         2.31 o                         
   4   3   4        117.61        114.62         2.65 o                         
   5   3   4         28.22         24.96         1.24 o                         
   6   3   4        108.89        101.13         2.45 o                         
   7   3   4        166.40        161.18         3.38 o                         
   8   3   4        126.91        122.84         2.76 o                         
   9   3   4         49.25         48.89         1.89 o                         
  10   3   4         43.52         47.43         1.90 o                         
  11   3   4          8.02          7.40         1.05 o                         
  12   3   4         35.10         33.55         1.72 o                         
  13   3   4          1.19          1.54         0.90 o                         
  14   3   4         22.40         21.87         1.74 o                         
  15   3   4          2.88          3.80         1.17 o                         
  16   3   4         17.59         19.51         1.73 o                         
  17   3   4          4.73          7.40         1.35 o                         
  18   3   4          3.83          5.34         1.61 o                         
  19   3   4          3.49          5.36         2.29 o                         
  20   3   4         17.60         19.63         2.65 o                         
   0   4   4        422.29        402.82        10.43 o                         
   1   4   4         11.61         18.53         1.25 o                         
   2   4   4         51.13         47.58         1.82 o                         
   3   4   4          2.94          6.44         0.94 o                         
   4   4   4         49.95         49.26         1.85 o                         
   5   4   4         54.73         51.13         2.11 o                         
   6   4   4         57.40         57.22         2.19 o                         
   7   4   4          5.70          5.13         1.08 o                         
   8   4   4         51.86         52.96         2.17 o                         
   9   4   4         13.07         13.77         1.41 o                         
  10   4   4         52.90         53.31         2.58 o                         
  11   4   4          8.78          8.19         1.22 o                         
  12   4   4         11.80         11.03         1.30 o                         
  13   4   4          3.98          5.86         1.39 o                         
  14   4   4         16.87         16.81         1.80 o                         
   1   0   5        190.34        206.58         3.79 o                         
   3   0   5        127.84        135.54         3.26 o                         
   5   0   5         65.99         60.53         2.12 o                         
   7   0   5         30.90         30.00         1.47 o                         
   9   0   5        235.15        220.07         7.09 o                         
  11   0   5         26.09         27.09         3.27 o                         
  13   0   5        246.01        218.91         7.19 o                         
  15   0   5          4.35          3.52         1.71 o                         
  17   0   5         52.12         48.98         2.65 o                         
  19   0   5         24.21         28.23         2.21 o                         
  21   0   5         37.38         40.95         4.99 o                         
  23   0   5          9.99         13.62         3.64 o                         
   0   1   5        206.75        193.08         5.16 o                         
   1   1   5         43.00         36.54         1.24 o                         
   2   1   5        160.16        159.12         4.11 o                         
   3   1   5        261.33        265.97         4.79 o                         
   4   1   5         57.47         57.46         1.37 o                         
   5   1   5         20.75         20.96         1.25 o                         
   6   1   5        141.53        127.98         2.26 o                         
   7   1   5        130.93        124.90         2.41 o                         
   8   1   5        117.40        107.95         2.14 o                         
   9   1   5        108.91        104.44         2.11 o                         
  10   1   5         30.81         32.96         1.17 o                         
  11   1   5         94.95         87.91         2.06 o                         
  12   1   5        228.35        221.49         4.15 o                         
  13   1   5         66.46         63.21         1.78 o                         
  14   1   5        168.10        162.20         3.63 o                         
  15   1   5        196.83        189.48         4.69 o                         
  16   1   5          4.70          4.91         1.29 o                         
  17   1   5          8.78         10.14         1.71 o                         
  18   1   5         14.45         14.18         1.73 o                         
  19   1   5          0.86          0.33         1.21 o                         
  20   1   5         19.82         19.15         1.92 o                         
  21   1   5          8.50         12.02         1.70 o                         
  22   1   5         57.27         64.31         3.10 o                         
  23   1   5         15.24         11.77         2.81 o                         
   0   2   5        393.84        376.95         9.44 o                         
   1   2   5         68.59         64.36         2.89 o                         
   2   2   5         67.73         65.69         1.80 o                         
   3   2   5          9.39         10.30         0.87 o                         
   4   2   5        383.46        376.03         6.65 o                         
   5   2   5         56.73         49.82         1.63 o                         
   6   2   5         57.66         45.68         2.11 o                         
   7   2   5        322.76        290.93         5.37 o                         
   8   2   5        140.82        124.83         2.68 o                         
   9   2   5         50.95         53.57         1.89 o                         
  10   2   5          0.40          0.65         0.78 o                         
  11   2   5         38.51         42.69         1.70 o                         
  12   2   5          5.09          5.88         0.94 o                         
  13   2   5         21.46         22.99         1.61 o                         
  14   2   5        231.87        229.14         6.57 o                         
  15   2   5         47.74         49.40         2.20 o                         
  16   2   5          0.88          1.23         0.97 o                         
  17   2   5          0.32          1.13         1.00 o                         
  18   2   5         30.52         31.78         5.46 o                         
  19   2   5          2.95          3.29         2.91 o                         
  20   2   5         12.46         14.43         2.29 o                         
  21   2   5         81.55         88.90         4.65 o                         
  22   2   5          6.82          7.97         2.06 o                         
   0   3   5         51.54         54.55         2.51 o                         
   1   3   5         61.82         61.35         1.89 o                         
   2   3   5         44.26         47.08         2.23 o                         
   3   3   5         83.22         78.54         2.17 o                         
   4   3   5          1.52          3.19         0.81 o                         
   5   3   5         73.64         72.49         2.08 o                         
   6   3   5         55.96         50.82         1.72 o                         
   7   3   5         24.11         26.04         1.31 o                         
   8   3   5         46.05         45.97         1.90 o                         
   9   3   5         33.23         32.27         1.73 o                         
  10   3   5          4.14          6.03         1.06 o                         
  11   3   5         95.76         89.18         2.69 o                         
  12   3   5          8.23         11.34         1.23 o                         
  13   3   5         27.43         27.65         1.65 o                         
  14   3   5         17.07         17.77         1.68 o                         
  15   3   5         45.58         46.03         2.39 o                         
  16   3   5         61.24         67.82         2.87 o                         
  17   3   5         15.82         19.99         1.78 o                         
  18   3   5          1.71          4.44         1.72 o                         
   0   4   5          8.33          8.52         1.51 o                         
   1   4   5          8.63          9.51         1.07 o                         
   2   4   5         11.36         13.66         1.60 o                         
   3   4   5          8.69          8.76         1.08 o                         
   4   4   5         19.70         20.18         1.55 o                         
   5   4   5          2.30          1.36         1.02 o                         
   6   4   5         12.23         13.17         1.36 o                         
   7   4   5         26.45         26.68         1.74 o                         
   8   4   5         10.57         13.33         1.41 o                         
   9   4   5         14.38         17.19         1.53 o                         
  10   4   5         12.26         12.35         1.41 o                         
  11   4   5          1.32          1.85         1.13 o                         
  12   4   5          2.09          3.58         1.16 o                         
   0   0   6        635.17        602.34        17.52 o                         
   2   0   6        109.83        114.54         3.01 o                         
   4   0   6        196.68        186.32         4.37 o                         
   6   0   6        274.68        251.81         8.08 o                         
   8   0   6        520.54        499.47        14.89 o                         
  10   0   6        168.09        161.56         9.14 o                         
  12   0   6        205.31        192.37         9.25 o                         
  14   0   6         15.25         13.15         2.08 o                         
  16   0   6         49.27         48.50         2.78 o                         
  18   0   6         30.59         31.77         2.81 o                         
  20   0   6         55.79         61.52         6.13 o                         
  22   0   6        101.99        106.42         7.90 o                         
   0   1   6        256.38        230.00         6.21 o                         
   1   1   6        141.21        134.83         2.87 o                         
   2   1   6          0.46          1.47         0.66 o                         
   3   1   6        190.60        190.73         3.91 o                         
   4   1   6        147.39        143.95         2.70 o                         
   5   1   6         89.22         77.27         1.75 o                         
   6   1   6        129.66        112.44         2.15 o                         
   7   1   6        138.81        112.14         2.32 o                         
   8   1   6        247.48        222.38         3.91 o                         
   9   1   6         32.00         30.53         1.15 o                         
  10   1   6         30.52         32.43         1.26 o                         
  11   1   6          1.96         -0.45         0.53 o                         
  12   1   6         28.90         32.82         1.31 o                         
  13   1   6         45.39         40.98         1.88 o                         
  14   1   6         32.82         30.21         1.67 o                         
  15   1   6          4.19          3.25         1.24 o                         
  16   1   6         27.07         27.45         2.07 o                         
  17   1   6          4.69          5.51         1.39 o                         
  18   1   6          9.39          9.22         2.31 o                         
  19   1   6          4.95          6.57         1.54 o                         
  20   1   6         12.73         12.53         1.64 o                         
  21   1   6         59.86         60.42         3.20 o                         
  22   1   6         21.55         27.60         2.33 o                         
   0   2   6        141.81        140.53         4.30 o                         
   1   2   6         14.99         17.64         1.11 o                         
   2   2   6        129.22        121.38         2.76 o                         
   3   2   6        153.76        147.17         3.18 o                         
   4   2   6          0.58          1.86         0.73 o                         
   5   2   6         31.55         30.01         1.37 o                         
   6   2   6         55.48         49.31         1.66 o                         
   7   2   6          8.81         11.13         0.95 o                         
   8   2   6         42.88         43.80         1.55 o                         
   9   2   6         10.15          8.97         1.08 o                         
  10   2   6         16.31         17.50         1.59 o                         
  11   2   6        107.19        100.21         2.78 o                         
  12   2   6         24.03         24.48         1.52 o                         
  13   2   6         89.83         93.55         3.07 o                         
  14   2   6         65.63         63.07         2.78 o                         
  15   2   6         95.79        100.79         3.26 o                         
  16   2   6         40.33         42.28         2.65 o                         
  17   2   6          6.39          8.98         2.75 o                         
  18   2   6          6.27          6.81         1.76 o                         
  19   2   6         16.85         17.16         2.38 o                         
  20   2   6          8.75         12.10         2.17 o                         
   0   3   6         12.77         11.78         1.52 o                         
   1   3   6         17.96         15.59         1.19 o                         
   2   3   6         36.12         34.06         1.61 o                         
   3   3   6         15.82         16.70         1.20 o                         
   4   3   6         67.98         64.61         2.04 o                         
   5   3   6         15.49         15.93         1.21 o                         
   6   3   6          1.99          2.47         0.96 o                         
   7   3   6         64.79         60.15         2.25 o                         
   8   3   6         12.80         13.31         1.29 o                         
   9   3   6          3.99          5.88         1.10 o                         
  10   3   6          4.43          3.97         1.04 o                         
  11   3   6         18.91         21.78         1.55 o                         
  12   3   6          5.12          7.65         1.17 o                         
  13   3   6         26.24         25.27         1.67 o                         
  14   3   6        125.12        116.15         3.78 o                         
  15   3   6         57.86         59.41         2.71 o                         
  16   3   6         14.28         15.45         1.73 o                         
   0   4   6         14.34         16.56         1.88 o                         
   1   4   6          4.21          4.20         1.01 o                         
   2   4   6          1.59          2.57         1.06 o                         
   3   4   6          0.36          0.68         1.03 o                         
   4   4   6         39.14         37.63         2.05 o                         
   5   4   6          9.41          9.01         1.47 o                         
   6   4   6          9.11         10.97         1.39 o                         
   7   4   6          9.63         10.38         1.34 o                         
   8   4   6         15.25         15.97         1.59 o                         
   9   4   6          9.09          9.38         1.38 o                         
   1   0   7        417.86        403.61         8.69 o                         
   3   0   7        339.48        353.73         8.86 o                         
   5   0   7        277.06        265.32         8.67 o                         
   7   0   7        411.16        374.09        14.81 o                         
   9   0   7        124.31        124.22         4.82 o                         
  11   0   7         38.14         34.45         3.43 o                         
  13   0   7         13.81         13.76         1.63 o                         
  15   0   7         20.05         20.80         3.27 o                         
  17   0   7         65.32         63.18         6.13 o                         
  19   0   7          0.28         -1.04         3.01 o                         
  21   0   7         89.12         99.04         7.69 o                         
   0   1   7        372.06        383.94         9.72 o                         
   1   1   7         23.42         22.32         1.31 o                         
   2   1   7        109.57        104.59         3.02 o                         
   3   1   7          0.07          1.66         0.74 o                         
   4   1   7        116.10        113.09         2.62 o                         
   5   1   7         55.79         47.31         1.42 o                         
   6   1   7         55.29         50.65         1.61 o                         
   7   1   7         74.35         75.50         1.87 o                         
   8   1   7        178.25        168.06         3.23 o                         
   9   1   7         54.98         53.45         1.79 o                         
  10   1   7         33.86         30.71         1.42 o                         
  11   1   7         39.22         39.45         1.98 o                         
  12   1   7         25.26         21.79         1.82 o                         
  13   1   7         13.90         15.95         1.43 o                         
  14   1   7         31.22         30.36         2.24 o                         
  15   1   7         32.20         33.21         2.34 o                         
  16   1   7         10.22         12.63         1.77 o                         
  17   1   7         24.90         27.38         2.33 o                         
  18   1   7          5.12          4.62         1.58 o                         
  19   1   7         18.52         19.86         2.10 o                         
  20   1   7         25.37         23.83         3.85 o                         
   0   2   7         25.00         22.90         1.85 o                         
   1   2   7          2.67          2.43         0.82 o                         
   2   2   7         11.73         12.22         1.09 o                         
   3   2   7         15.61         14.46         1.14 o                         
   4   2   7         13.38         11.29         1.04 o                         
   5   2   7         20.94         21.78         1.29 o                         
   6   2   7         21.24         21.40         1.28 o                         
   7   2   7         15.45         14.41         1.12 o                         
   8   2   7         70.78         67.90         2.03 o                         
   9   2   7         12.79         16.43         1.36 o                         
  10   2   7         30.78         33.27         1.77 o                         
  11   2   7          1.84          1.48         0.92 o                         
  12   2   7         56.60         60.77         2.77 o                         
  13   2   7          1.98          2.45         1.13 o                         
  14   2   7         18.76         21.29         1.78 o                         
  15   2   7          0.55          1.25         1.91 o                         
  16   2   7         31.30         34.15         3.00 o                         
  17   2   7          4.58          2.48         1.60 o                         
  18   2   7         10.03         10.76         2.91 o                         
   0   3   7         22.21         27.08         2.22 o                         
   1   3   7         15.49         16.01         1.28 o                         
   2   3   7         37.76         40.11         1.78 o                         
   3   3   7          3.89          2.85         0.93 o                         
   4   3   7         53.71         51.49         1.91 o                         
   5   3   7          9.06         11.68         1.28 o                         
   6   3   7          6.52          7.80         1.26 o                         
   7   3   7         21.08         21.59         1.60 o                         
   8   3   7         17.52         19.73         1.58 o                         
   9   3   7          2.82          1.38         1.02 o                         
  10   3   7         14.50         14.57         1.53 o                         
  11   3   7          4.58          3.83         1.12 o                         
  12   3   7         23.62         24.73         1.74 o                         
  13   3   7         26.75         27.89         1.83 o                         
  14   3   7        116.89        119.10         4.89 o                         
   0   4   7         19.53         19.51         3.64 o                         
   1   4   7          7.50          8.53         1.34 o                         
   2   4   7         13.18         13.29         1.47 o                         
   3   4   7         48.49         46.33         2.61 o                         
   0   0   8         96.07        102.58         4.32 o                         
   2   0   8        120.57        110.95         3.64 o                         
   4   0   8         49.91         47.73         2.26 o                         
   6   0   8         16.58         15.31         1.82 o                         
   8   0   8         62.24         55.54         3.32 o                         
  10   0   8         29.58         21.96         2.09 o                         
  12   0   8          2.07          4.00         3.59 o                         
  14   0   8         34.74         33.47         4.89 o                         
  16   0   8         76.14         89.48         7.38 o                         
  18   0   8          5.44          3.12         3.43 o                         
   0   1   8        140.58        137.02         4.51 o                         
   1   1   8         73.35         70.26         2.13 o                         
   2   1   8         23.05         22.66         1.35 o                         
   3   1   8         46.48         47.03         1.75 o                         
   4   1   8         58.03         61.51         2.21 o                         
   5   1   8         67.76         63.38         2.20 o                         
   6   1   8         16.75         17.80         1.35 o                         
   7   1   8        123.52        120.37         2.96 o                         
   8   1   8          5.24          5.52         1.08 o                         
   9   1   8         44.27         43.58         2.44 o                         
  10   1   8          8.46          7.33         1.22 o                         
  11   1   8         19.29         21.10         1.67 o                         
  12   1   8          7.66          7.77         1.30 o                         
  13   1   8         10.62         14.56         1.77 o                         
  14   1   8         31.86         35.28         2.43 o                         
  15   1   8         11.69         10.68         1.69 o                         
  16   1   8          0.97          1.46         1.40 o                         
  17   1   8         28.78         32.23         2.54 o                         
  18   1   8         16.62         16.73         2.06 o                         
   0   2   8         46.92         45.46         2.67 o                         
   1   2   8        102.63        106.41         3.56 o                         
   2   2   8         18.08         21.13         1.37 o                         
   3   2   8         84.72         87.40         2.45 o                         
   4   2   8          7.22          7.92         1.01 o                         
   5   2   8         56.77         55.76         1.98 o                         
   6   2   8         73.92         77.45         2.32 o                         
   7   2   8         39.89         43.01         2.03 o                         
   8   2   8        104.90         99.15         2.99 o                         
   9   2   8         30.86         34.74         3.01 o                         
  10   2   8         13.00         12.26         1.37 o                         
  11   2   8          5.18          5.56         1.15 o                         
  12   2   8         28.39         33.45         2.18 o                         
  13   2   8         20.03         20.97         1.85 o                         
  14   2   8         10.27         11.69         2.11 o                         
  15   2   8         32.42         29.21         3.95 o                         
   0   3   8         55.72         56.38         2.99 o                         
   1   3   8          0.95          2.72         0.99 o                         
   2   3   8         10.40         10.39         1.21 o                         
   3   3   8          0.33          0.72         1.05 o                         
   4   3   8          8.69          8.37         1.31 o                         
   5   3   8          1.41          1.33         1.05 o                         
   6   3   8         33.53         41.91         3.34 o                         
   7   3   8         35.27         41.62         2.19 o                         
   8   3   8         75.98         83.11         2.84 o                         
   9   3   8          5.46         11.08         1.37 o                         
  10   3   8        107.56        112.51         3.46 o                         
   1   0   9          4.40          1.13         1.21 o                         
   3   0   9         11.91         12.79         1.84 o                         
   5   0   9         39.18         36.87         2.81 o                         
   7   0   9         34.09         32.41         2.61 o                         
   9   0   9         27.57         36.42         4.05 o                         
  11   0   9         10.05          5.67         1.79 o                         
  13   0   9         36.13         36.17         5.30 o                         
  15   0   9         52.56         63.50         6.55 o                         
   0   1   9          5.91          7.13         1.88 o                         
   1   1   9         24.15         25.61         1.49 o                         
   2   1   9         25.15         25.27         1.78 o                         
   3   1   9         50.54         49.01         1.89 o                         
   4   1   9          1.19          2.48         1.03 o                         
   5   1   9         24.62         24.47         1.82 o                         
   6   1   9         22.59         25.12         1.75 o                         
   7   1   9          9.09         11.57         1.37 o                         
   8   1   9         40.43         41.77         2.54 o                         
   9   1   9          1.03          1.23         1.79 o                         
  10   1   9          3.78          5.65         1.49 o                         
  11   1   9         25.53         23.34         2.52 o                         
  12   1   9         10.46         10.25         1.90 o                         
  13   1   9         24.02         26.11         3.48 o                         
  14   1   9          9.98         12.76         2.03 o                         
   0   2   9        143.66        133.09         4.70 o                         
   1   2   9         20.08         24.43         1.54 o                         
   2   2   9         26.58         26.21         1.58 o                         
   3   2   9          4.36          2.39         0.99 o                         
   4   2   9         30.33         31.96         1.72 o                         
   5   2   9         29.05         29.42         1.68 o                         
   6   2   9         23.03         26.47         1.76 o                         
   7   2   9        101.71        111.53         3.32 o                         
   8   2   9          7.38         12.55         1.40 o                         
   9   2   9         76.18         89.21         3.03 o                         
  10   2   9         89.51        102.85         3.17 o                         
  11   2   9          8.66         12.67         2.21 o                         
   0   3   9         57.15         64.92         3.39 o                         
   1   3   9         69.41         70.40         2.54 o                         
   2   3   9         22.05         31.60         3.45 o                         
   0   0  10        113.50        119.31         6.86 o                         
   2   0  10          3.01          2.49         1.97 o                         
   4   0  10         26.65         24.42         2.91 o                         
   6   0  10         87.18         91.56         7.59 o                         
   8   0  10         41.38         41.10         3.72 o                         
  10   0  10         60.22         53.93         6.55 o                         
   0   1  10          2.67          1.13         1.62 o                         
   1   1  10          0.72          0.91         1.13 o                         
   2   1  10          2.80          2.19         1.37 o                         
   3   1  10         33.64         35.78         3.69 o                         
   4   1  10          4.10          2.68         1.36 o                         
   5   1  10          4.61          5.35         1.42 o                         
   6   1  10         22.95         25.76         2.15 o                         
   7   1  10         51.42         61.91         3.87 o                         
   8   1  10         25.17         28.92         4.83 o                         
   9   1  10         74.54         98.63         7.90 o                         
  10   1  10         39.29         39.12         3.33 o                         
   0   2  10          6.61          8.37         2.22 o                         
   1   2  10         28.12         32.75         2.36 o                         
   2   2  10         23.17         23.71         1.97 o                         
   3   2  10          6.45          6.20         1.20 o                         
   4   2  10         10.87          8.77         1.36 o                         
                                                                                
