# Supplementary material for: The phase transitions of 4-aminopyridine-based indolocarbazoles: twinning, local- and pseudo-symmetry
Source: Acta Crystallogr B Struct Sci Cryst Eng Mater. 2019 Jan 24;75(Pt 1):97–106. doi: 10.1107/S2052520618017341 (PMC6457041; doi:10.1107/S2052520618017341)
Supplement: Supplementary file 7 [file b-75-00097-25NICz-2LTsup7.hkl]

data_25NICz-2LT
#25_2_300                                                                   
_shelx_title ' '                                                                
_shelx_refln_list_code          4                                               
_shelx_F_calc_maximum      156.50                                               
_exptl_crystal_F_000       504.00                                               
_reflns_d_resolution_high  0.8361                                               
                                                                                
loop_                                                                           
 _space_group_symop_operation_xyz                                               
 'x, y, z'                                                                      
 '-x, y+1/2, -z+1/2'                                                            
 '-x, -y, -z'                                                                   
 'x, -y-1/2, z-1/2'                                                             
                                                                                
_cell_length_a     4.0049                                                       
_cell_length_b    16.5183                                                       
_cell_length_c    17.1791                                                       
_cell_angle_alpha  90.000                                                       
_cell_angle_beta   90.007                                                       
_cell_angle_gamma  90.000                                                       
                                                                                
_shelx_F_squared_multiplier     1.000                                           
                                                                                
loop_                                                                           
 _refln_index_h                                                                 
 _refln_index_k                                                                 
 _refln_index_l                                                                 
 _refln_F_squared_calc                                                          
 _refln_F_squared_meas                                                          
 _refln_F_squared_sigma                                                         
 _refln_observed_status                                                         
   1   0   0         27.23         29.18         4.12 o                         
   2   0   0        257.12        274.89        13.67 o                         
   3   0   0          1.05         -4.50         4.81 o                         
   4   0   0        133.96        138.65        12.30 o                         
   1   1   0       4521.63       4338.39        36.35 o                         
   2   1   0          0.03          3.77         2.72 o                         
   3   1   0        137.42        148.65         6.62 o                         
   4   1   0          0.08         -6.40         7.43 o                         
   1   2   0         42.09         42.95         2.87 o                         
   2   2   0        882.00        963.99        11.88 o                         
   3   2   0          0.54          1.08         3.43 o                         
   4   2   0          0.72         -7.49         7.49 o                         
   1   3   0      24491.75      23424.54       255.33 o                         
   2   3   0          5.91          5.39         3.11 o                         
   3   3   0        199.36        232.59        13.93 o                         
   4   3   0          1.57         -1.94         7.70 o                         
   0   4   0         19.50          9.36         6.42 o                         
   1   4   0        147.49        129.09         9.85 o                         
   2   4   0       3972.34       4183.15        42.19 o                         
   3   4   0          0.01          1.63         4.41 o                         
   4   4   0          0.01          6.03         7.74 o                         
   1   5   0       1255.19       1251.86        20.45 o                         
   2   5   0         88.27         92.83         5.93 o                         
   3   5   0         31.57         32.44         5.25 o                         
   4   5   0          2.52          2.52         7.59 o                         
   0   6   0        204.31        234.76        26.44 o                         
   1   6   0         24.60         26.02         4.66 o                         
   2   6   0       4525.61       4826.98        59.35 o                         
   3   6   0          1.93          0.74         4.74 o                         
   4   6   0          6.48         13.08         7.98 o                         
   1   7   0        537.62        600.06        13.25 o                         
   2   7   0         11.51         13.95         4.42 o                         
   3   7   0       1260.00       1369.16        23.75 o                         
   4   7   0          3.69         10.20         7.85 o                         
   0   8   0       1573.65       1599.82        85.13 o                         
   1   8   0          1.91          4.69         4.64 o                         
   2   8   0          0.64         -0.69         5.33 o                         
   3   8   0          1.32          5.99         5.53 o                         
   4   8   0        105.60        103.71        10.97 o                         
   1   9   0         35.80         32.71         5.31 o                         
   2   9   0          8.99         15.76         5.57 o                         
   3   9   0        398.27        413.03        14.46 o                         
   4   9   0          5.49          3.21         9.07 o                         
   0  10   0       1597.00       1584.79        66.67 o                         
   1  10   0         31.71         31.19         5.66 o                         
   2  10   0         49.27         56.42         7.18 o                         
   3  10   0          4.91          3.04         6.14 o                         
   4  10   0        193.08        172.58        13.14 o                         
   1  11   0          2.82         -4.08         5.06 o                         
   2  11   0         80.06         76.18         7.89 o                         
   3  11   0         20.32         13.56         8.48 o                         
   0  12   0        388.63        427.56        25.29 o                         
   1  12   0         38.04         40.63        10.01 o                         
   2  12   0          2.56          6.08         8.57 o                         
   3  12   0          0.03         10.21         8.23 o                         
   1  13   0        318.85        319.38        18.53 o                         
   2  13   0         33.77         23.39         9.91 o                         
   3  13   0         12.75          2.14         8.56 o                         
   0  14   0         58.00         71.74        20.76 o                         
   1  14   0         52.34         27.41        17.70 o                         
   2  14   0         47.13         34.04        10.57 o                         
   3  14   0          1.74         -4.27         8.42 o                         
   1  15   0        181.98        -18.41        40.13 o                         
   2  15   0          0.47         -3.36         9.81 o                         
   3  15   0         15.71         -0.59        11.14 o                         
   0  16   0         77.94        146.44        30.96 o                         
   1  16   0          0.00        -17.28        17.28 o                         
   2  16   0          7.68         11.93        11.03 o                         
   1  17   0         12.55          5.72        16.19 o                         
   2  17   0          0.60         -4.29        18.10 o                         
   0  18   0        144.36        120.01        20.24 o                         
   1  18   0         31.76         55.49        20.48 o                         
   1  19   0          0.96         18.58        18.81 o                         
  -4   1   1         10.90         16.01         7.79 o                         
  -3   1   1          1.82          8.48         3.32 o                         
  -2   1   1        119.93        117.15         5.09 o                         
  -1   1   1       4500.47       4116.87        32.21 o                         
   0   1   1          1.99          2.88         1.33 o                         
   1   1   1       4367.42       4065.36        32.86 o                         
   2   1   1        112.02        110.19         6.12 o                         
   3   1   1          2.18         -1.74         3.73 o                         
   4   1   1         10.75         10.81         5.01 o                         
  -4   2   1         40.91         34.98         8.79 o                         
  -3   2   1         27.06         26.95         4.55 o                         
  -2   2   1        210.39        203.55         7.51 o                         
  -1   2   1       3679.74       3414.78        34.81 o                         
   0   2   1          2.85          4.69         3.27 o                         
   1   2   1       3404.92       3209.07        28.61 o                         
   2   2   1        207.87        260.50         6.75 o                         
   3   2   1         27.49         32.94         4.23 o                         
   4   2   1         41.33         38.07         6.95 o                         
  -4   3   1          4.74          2.68         7.59 o                         
  -3   3   1         56.38         53.14         5.12 o                         
  -2   3   1          8.81          7.45         3.34 o                         
  -1   3   1       9785.75       9285.20       100.64 o                         
   0   3   1         88.49         80.65         7.56 o                         
   1   3   1       9783.62       9419.71        78.89 o                         
   2   3   1          9.86          8.79         3.31 o                         
   3   3   1         57.21         67.41         5.29 o                         
   4   3   1          4.77          8.54         6.36 o                         
  -4   4   1          9.61          2.45         7.32 o                         
  -3   4   1        218.17        248.99         9.77 o                         
  -2   4   1       1746.21       1748.75        21.95 o                         
  -1   4   1        220.47        209.38         9.97 o                         
   0   4   1          9.07          5.60         3.37 o                         
   1   4   1        207.11        214.47         7.25 o                         
   2   4   1       1694.29       1853.05        25.22 o                         
   3   4   1        221.33        257.39        14.13 o                         
   4   4   1         10.18         12.17         8.02 o                         
  -4   5   1          2.66          8.19         7.71 o                         
  -3   5   1          6.60          4.81         4.24 o                         
  -2   5   1        318.34        333.26         9.68 o                         
  -1   5   1        783.55        738.68        15.64 o                         
   0   5   1         14.18          7.07         4.28 o                         
   1   5   1        770.05        746.20        13.49 o                         
   2   5   1        266.96        274.05         8.51 o                         
   3   5   1          6.58          5.54         4.41 o                         
   4   5   1          2.36          4.09         9.50 o                         
  -4   6   1         35.24         43.37         8.77 o                         
  -3   6   1         43.51         41.97         5.51 o                         
  -2   6   1        451.98        464.51        10.42 o                         
  -1   6   1        204.87        197.73        10.91 o                         
   0   6   1          6.34          6.79         3.72 o                         
   1   6   1        218.11        212.63         9.02 o                         
   2   6   1        435.83        510.08        26.50 o                         
   3   6   1         36.48         25.73         5.69 o                         
   4   6   1         35.13         43.97         9.17 o                         
  -4   7   1         31.04         28.08         9.37 o                         
  -3   7   1        333.73        355.48        12.49 o                         
  -2   7   1        124.82        118.10         6.71 o                         
  -1   7   1         64.82         68.41         6.98 o                         
   0   7   1        101.76        100.60        10.29 o                         
   1   7   1         65.93         71.54         6.91 o                         
   2   7   1        143.51        157.13         8.41 o                         
   3   7   1        324.74        364.03        18.07 o                         
   4   7   1         36.27         42.10         9.00 o                         
  -4   8   1          3.09         -3.37         7.35 o                         
  -3   8   1        255.54        263.20        15.02 o                         
  -2   8   1         30.63         31.39         5.89 o                         
  -1   8   1        227.90        248.98        12.51 o                         
   0   8   1          1.75          9.69         4.62 o                         
   1   8   1        239.47        257.77         9.61 o                         
   2   8   1         36.54         33.94         5.14 o                         
   3   8   1        213.63        212.84        10.79 o                         
   4   8   1          3.34         10.78         8.62 o                         
  -4   9   1         23.98         22.01         8.41 o                         
  -3   9   1          3.02          5.06         5.34 o                         
  -2   9   1         25.68         25.20         6.07 o                         
  -1   9   1        365.54        411.18        15.58 o                         
   0   9   1          0.69          7.51         4.95 o                         
   1   9   1        379.11        400.71        11.72 o                         
   2   9   1         30.59         43.12         6.49 o                         
   3   9   1          2.66          5.64         5.98 o                         
   4   9   1         19.92         13.90        11.92 o                         
  -4  10   1        111.61        109.10        11.32 o                         
  -3  10   1         52.81         59.79         7.21 o                         
  -2  10   1         45.76         45.61         7.02 o                         
  -1  10   1        138.91        123.54        13.06 o                         
   0  10   1          0.24          5.08         4.43 o                         
   1  10   1        132.88        145.31        11.67 o                         
   2  10   1         44.66         41.02         7.07 o                         
   3  10   1         63.41         59.35         7.57 o                         
   4  10   1        110.13        126.03        12.63 o                         
  -3  11   1         34.92         28.10         6.57 o                         
  -2  11   1         27.97         22.52         8.91 o                         
  -1  11   1         40.93         31.65        16.98 o                         
   0  11   1         27.87         28.87         5.90 o                         
   1  11   1         44.01         37.45        11.11 o                         
   2  11   1         29.39         25.19         6.67 o                         
   3  11   1         38.91         30.10         7.37 o                         
  -3  12   1          3.30          4.45         7.89 o                         
  -2  12   1        201.14        192.78        13.23 o                         
  -1  12   1        101.13         41.57        43.42 o                         
   0  12   1         26.63         30.52         6.03 o                         
   1  12   1         83.82         74.64         9.02 o                         
   2  12   1        204.98        184.54        10.62 o                         
   3  12   1          3.68          3.47         8.20 o                         
  -3  13   1          0.23         -7.40         7.91 o                         
  -2  13   1         46.48         38.35        12.63 o                         
  -1  13   1          0.21         -7.25         7.25 o                         
   0  13   1         16.50         11.37         9.27 o                         
   1  13   1          0.18         -2.07         6.90 o                         
   2  13   1         51.76         55.76        10.52 o                         
   3  13   1          0.28         -6.48         8.38 o                         
  -3  14   1          2.22         -9.35         9.35 o                         
  -2  14   1          3.48          3.01        10.00 o                         
  -1  14   1        115.39        124.04        12.78 o                         
   0  14   1          2.21         -2.25         6.26 o                         
   1  14   1         98.57        106.97        10.70 o                         
   2  14   1          4.09         -9.20         9.20 o                         
   3  14   1          1.94        -10.64        10.64 o                         
  -3  15   1          3.29         -8.93         8.93 o                         
  -2  15   1         24.69         21.59        16.41 o                         
  -1  15   1         30.95         36.22        12.70 o                         
   0  15   1        130.12        155.56        15.42 o                         
   1  15   1         36.73         14.67        18.04 o                         
   2  15   1         21.94          7.16        17.96 o                         
   3  15   1          3.27         -2.00        18.93 o                         
  -2  16   1         30.75         41.70        31.93 o                         
  -1  16   1         23.98         36.91        16.43 o                         
   0  16   1          0.13         -0.57        10.03 o                         
   1  16   1         28.30         19.38        17.82 o                         
   2  16   1         29.88         24.75        13.46 o                         
  -2  17   1          9.85          3.57        17.86 o                         
  -1  17   1          3.86        -12.34        13.21 o                         
   0  17   1        125.67        139.77        22.15 o                         
   1  17   1          3.36         22.39        16.67 o                         
   2  17   1          9.49         -9.05        17.86 o                         
  -1  18   1         22.90         37.87        18.81 o                         
   0  18   1          5.10          6.19        14.77 o                         
   1  18   1         21.17         45.49        19.77 o                         
  -1  19   1         24.44         13.93        18.58 o                         
   0  19   1          5.86         -6.19        15.96 o                         
   1  19   1         24.53         16.91        19.77 o                         
  -4   0   2          0.80         -2.86        14.77 o                         
  -3   0   2         92.67         84.93         7.84 o                         
  -2   0   2          7.40         13.60         4.37 o                         
  -1   0   2       6944.09       6598.44       102.88 o                         
   0   0   2       4678.17       3925.04        62.51 o                         
   1   0   2       7060.14       6827.99        76.35 o                         
   2   0   2          7.76         10.23         4.87 o                         
   3   0   2         92.20         98.06         8.01 o                         
   4   0   2          0.71         -2.91         6.42 o                         
  -4   1   2         57.47         67.60         9.88 o                         
  -3   1   2          6.21          4.10         3.72 o                         
  -2   1   2         38.02         31.75         2.86 o                         
  -1   1   2       1896.97       1687.07        19.21 o                         
   0   1   2       5557.39       4881.25        37.93 o                         
   1   1   2       1888.95       1717.95        17.05 o                         
   2   1   2         36.88         46.13         4.01 o                         
   3   1   2          6.77          9.42         4.10 o                         
   4   1   2         59.16         58.44         5.70 o                         
  -4   2   2          1.24          4.55         7.59 o                         
  -3   2   2        126.30        156.52        10.51 o                         
  -2   2   2         84.91         76.51         4.04 o                         
  -1   2   2       3165.30       2981.46        35.36 o                         
   0   2   2       3669.36       3061.52        35.34 o                         
   1   2   2       3028.48       2867.17        25.12 o                         
   2   2   2         75.44         72.41         4.07 o                         
   3   2   2        127.45        139.46         7.63 o                         
   4   2   2          1.23          7.78         5.92 o                         
  -4   3   2          5.68          0.65         7.30 o                         
  -3   3   2          2.65         -3.45         3.45 o                         
  -2   3   2        247.69        244.15         8.40 o                         
  -1   3   2        455.56        424.42        11.06 o                         
   0   3   2       8517.03       7445.67       110.09 o                         
   1   3   2        431.30        420.41         8.01 o                         
   2   3   2        275.44        266.53         7.23 o                         
   3   3   2          2.72          0.27         4.25 o                         
   4   3   2          5.24         -6.43         6.43 o                         
  -4   4   2          1.98         10.10         8.11 o                         
  -3   4   2          7.89          4.92         4.08 o                         
  -2   4   2        190.24        188.87        10.03 o                         
  -1   4   2         69.57         67.09         5.06 o                         
   0   4   2        504.28        430.21         9.44 o                         
   1   4   2         81.93         77.30         4.56 o                         
   2   4   2        179.64        244.89        12.36 o                         
   3   4   2          6.71          7.73         4.43 o                         
   4   4   2          2.36         -7.70         7.70 o                         
  -4   5   2          0.60         -4.45         7.07 o                         
  -3   5   2         34.65         27.00         4.60 o                         
  -2   5   2       2127.83       2220.64        26.56 o                         
  -1   5   2        200.69        185.47        10.35 o                         
   0   5   2        612.01        549.10        20.78 o                         
   1   5   2        169.22        176.51         7.89 o                         
   2   5   2       2040.68       2189.99        25.48 o                         
   3   5   2         32.41         27.38         5.04 o                         
   4   5   2          0.73         -4.55         7.72 o                         
  -4   6   2         39.02         49.53         8.75 o                         
  -3   6   2         23.57         22.95         4.80 o                         
  -2   6   2         77.38         81.78         5.79 o                         
  -1   6   2        139.38        125.82         7.93 o                         
   0   6   2         29.18         33.03         5.98 o                         
   1   6   2        150.51        120.74        13.19 o                         
   2   6   2         72.28         72.72         5.61 o                         
   3   6   2         19.52         18.13         5.00 o                         
   4   6   2         38.62         40.18         9.90 o                         
  -4   7   2          6.75         -0.67         7.36 o                         
  -3   7   2        118.60        110.54         7.01 o                         
  -2   7   2          9.07          1.08         4.30 o                         
  -1   7   2         29.26         36.18         6.39 o                         
   0   7   2        627.75        610.19        11.72 o                         
   1   7   2         26.49         20.95         5.02 o                         
   2   7   2          8.10          9.87         4.33 o                         
   3   7   2        125.29        123.85         8.17 o                         
   4   7   2          5.65         -2.01         7.68 o                         
  -4   8   2         25.01         16.96         8.29 o                         
  -3   8   2        162.11        157.51         9.02 o                         
  -2   8   2         20.51         17.92         4.84 o                         
  -1   8   2        533.49        583.31        18.01 o                         
   0   8   2          0.03          5.52         4.37 o                         
   1   8   2        571.08        623.81        16.83 o                         
   2   8   2         20.28         18.91         4.76 o                         
   3   8   2        153.90        167.54        21.46 o                         
   4   8   2         23.88         32.26        14.63 o                         
  -4   9   2         46.95         52.70         9.30 o                         
  -3   9   2        109.37        116.94         7.78 o                         
  -2   9   2          1.46          0.82         4.68 o                         
  -1   9   2         15.47         10.85         6.49 o                         
   0   9   2        484.48        502.36        12.78 o                         
   1   9   2         12.90          8.62         4.52 o                         
   2   9   2          1.24          5.19         4.53 o                         
   3   9   2        106.23        101.39         8.32 o                         
   4   9   2         42.25         26.81        13.45 o                         
  -4  10   2          7.59          3.74         9.00 o                         
  -3  10   2          9.68          4.01         5.23 o                         
  -2  10   2         81.31         81.10         8.43 o                         
  -1  10   2         52.15         35.62        12.82 o                         
   0  10   2         13.80         19.23         4.32 o                         
   1  10   2         43.20         36.15         8.19 o                         
   2  10   2         91.73        105.39         8.32 o                         
   3  10   2          9.19          4.60         6.46 o                         
   4  10   2          8.66         12.38        19.48 o                         
  -3  11   2          3.87          2.95         5.56 o                         
  -2  11   2         29.50         38.97         9.10 o                         
  -1  11   2         36.22         30.81         9.59 o                         
   0  11   2        467.54        484.51        11.23 o                         
   1  11   2         41.98         36.27        11.61 o                         
   2  11   2         30.50         28.39         6.68 o                         
   3  11   2          4.04          5.21        10.09 o                         
  -3  12   2          1.63          0.00         7.84 o                         
  -2  12   2         35.40         31.64         9.56 o                         
  -1  12   2        140.64         71.57        48.64 o                         
   0  12   2         12.70         11.20         4.67 o                         
   1  12   2        143.08        163.00        12.66 o                         
   2  12   2         37.87         34.90         7.09 o                         
   3  12   2          1.88         -3.56         9.54 o                         
  -3  13   2          2.32         -5.33         7.91 o                         
  -2  13   2         30.82         23.02         9.88 o                         
  -1  13   2         98.93        -19.35        20.81 o                         
   0  13   2         12.97         10.57         5.52 o                         
   1  13   2        109.34        124.60        10.92 o                         
   2  13   2         36.36         27.97         7.28 o                         
   3  13   2          2.48         -9.00         9.74 o                         
  -3  14   2         16.16          7.50         9.83 o                         
  -2  14   2         11.84         -3.08        10.02 o                         
   0  14   2         32.11         22.06         9.59 o                         
   1  14   2         61.33         35.83        19.49 o                         
   2  14   2         13.07          8.04         9.42 o                         
   3  14   2         14.81         -1.76        12.46 o                         
  -3  15   2          0.26         -5.69         8.16 o                         
  -2  15   2         21.08          5.96        14.99 o                         
  -1  15   2          7.55          8.52        17.74 o                         
   0  15   2         20.63         18.32         7.69 o                         
   1  15   2          6.36         -3.83        11.89 o                         
   2  15   2         19.14         21.93        10.58 o                         
   3  15   2          0.25        -17.15        17.15 o                         
  -2  16   2          0.69          3.27        14.22 o                         
  -1  16   2         38.23         18.86        18.63 o                         
   0  16   2        174.94        171.66        21.10 o                         
   1  16   2         43.47         45.50        14.98 o                         
   2  16   2          0.77          9.69        10.24 o                         
  -2  17   2          3.00         -4.05        16.67 o                         
  -1  17   2          6.56        -13.17        16.18 o                         
   0  17   2         39.85         65.90        33.10 o                         
   1  17   2          6.84         27.92        18.22 o                         
   2  17   2          2.52         -0.24        19.05 o                         
  -1  18   2          5.27          4.79        10.09 o                         
   0  18   2          5.76         30.01        40.01 o                         
   1  18   2          5.34         24.61        25.36 o                         
  -1  19   2         12.11         30.42        11.73 o                         
   0  19   2         16.15         15.72        16.19 o                         
   1  19   2         12.43         38.10        20.72 o                         
  -4   1   3          0.89          3.81        10.78 o                         
  -3   1   3          5.88          9.15         5.09 o                         
  -2   1   3         26.12         24.07         3.49 o                         
  -1   1   3         90.04         75.59         4.47 o                         
   0   1   3         56.77         48.31         2.47 o                         
   1   1   3         75.46         72.89         5.41 o                         
   2   1   3         21.64         20.76         3.72 o                         
   3   1   3          7.02          6.73         4.20 o                         
   4   1   3          1.02          7.46         4.95 o                         
  -4   2   3          3.41          1.86        10.77 o                         
  -3   2   3         19.91         21.25         5.62 o                         
  -2   2   3          8.82          9.81         3.55 o                         
  -1   2   3         21.30         19.61         2.25 o                         
   0   2   3        262.47        230.32         7.90 o                         
   1   2   3         25.59         22.05         3.31 o                         
   2   2   3          7.78         10.13         3.54 o                         
   3   2   3         20.71         23.03         4.53 o                         
   4   2   3          3.42         -3.46         6.23 o                         
  -4   3   3          0.99          0.01        10.52 o                         
  -3   3   3          5.25          6.88         5.34 o                         
  -2   3   3        100.34         80.76         5.41 o                         
  -1   3   3        234.35        214.97         6.15 o                         
   0   3   3          0.53          0.72         3.10 o                         
   1   3   3        249.14        221.69         6.34 o                         
   2   3   3        104.79         96.94         4.83 o                         
   3   3   3          5.50          3.46         4.20 o                         
   4   3   3          0.83         -4.82         7.98 o                         
  -4   4   3          1.89          3.42         9.73 o                         
  -3   4   3         10.19         13.97         5.62 o                         
  -2   4   3         23.87         24.65         3.35 o                         
  -1   4   3        176.21        160.16         7.70 o                         
   0   4   3          1.37         -1.42         2.54 o                         
   1   4   3        151.20        161.08         5.98 o                         
   2   4   3         21.10         23.50         4.06 o                         
   3   4   3          8.71         10.89         4.68 o                         
   4   4   3          1.58         -4.14         7.87 o                         
  -4   5   3          2.20         -3.79         7.14 o                         
  -3   5   3         37.20         28.79         6.52 o                         
  -2   5   3         26.91         30.59         3.80 o                         
  -1   5   3         16.77         23.13         4.59 o                         
   0   5   3         46.50         40.12         4.73 o                         
   1   5   3         13.92         11.23         3.54 o                         
   2   5   3         27.64         30.41         5.53 o                         
   3   5   3         34.21         33.86         5.30 o                         
   4   5   3          2.05         -4.68         7.86 o                         
  -4   6   3          5.47         -3.72         7.13 o                         
  -3   6   3          8.81          1.63         4.45 o                         
  -2   6   3          0.41          2.11         4.18 o                         
  -1   6   3        204.43        230.58        11.27 o                         
   0   6   3         14.51         12.86         3.47 o                         
   1   6   3        190.75        209.84         7.63 o                         
   2   6   3          0.39         -0.83         3.65 o                         
   3   6   3          7.38          9.85         4.94 o                         
   4   6   3          6.60          7.27         8.20 o                         
  -4   7   3          9.09         -2.43         6.99 o                         
  -3   7   3         16.82         19.28         4.82 o                         
  -2   7   3          6.46          6.02         4.25 o                         
  -1   7   3         29.92         33.39         6.62 o                         
   0   7   3         61.94         71.58        11.92 o                         
   1   7   3         34.85         34.71         4.45 o                         
   2   7   3          5.64         10.60         4.12 o                         
   3   7   3         19.69         15.00         5.95 o                         
   4   7   3          9.55         17.08         8.81 o                         
  -4   8   3          1.79         -5.82         7.13 o                         
  -3   8   3          1.28         -3.07         7.39 o                         
  -2   8   3         71.05         63.90         8.91 o                         
  -1   8   3         42.26         47.55         7.10 o                         
   0   8   3         66.69         76.51        10.48 o                         
   1   8   3         35.48         38.62         4.37 o                         
   2   8   3         59.03         63.96         5.76 o                         
   3   8   3          1.51         -0.32         5.91 o                         
   4   8   3          1.75         -5.04         7.92 o                         
  -4   9   3         12.99         10.12         7.75 o                         
  -3   9   3         15.92         14.91         5.06 o                         
  -2   9   3          2.11          3.98         4.71 o                         
  -1   9   3         68.16         71.62        12.13 o                         
   0   9   3         16.05         15.12         6.59 o                         
   1   9   3         80.75         84.61         5.45 o                         
   2   9   3          1.92         -1.90         4.55 o                         
   3   9   3         18.27         18.21         7.68 o                         
   4   9   3         10.93         12.71         9.07 o                         
  -4  10   3          3.89          0.40         7.45 o                         
  -3  10   3         15.36         11.30         5.44 o                         
  -2  10   3         22.30         23.18         6.37 o                         
  -1  10   3         27.38         23.99         7.05 o                         
   0  10   3        113.77        126.34         8.75 o                         
   1  10   3         31.43         33.92         5.06 o                         
   2  10   3         26.92         27.20         5.55 o                         
   3  10   3         16.67         30.20        10.36 o                         
   4  10   3          3.75         -1.85         8.78 o                         
  -3  11   3          5.62          0.80         6.82 o                         
  -2  11   3         23.31         26.13         6.77 o                         
  -1  11   3         17.88          4.39         8.97 o                         
   0  11   3          1.30          2.66         4.50 o                         
   1  11   3         16.11          7.28         4.62 o                         
   2  11   3         20.18         24.10         6.30 o                         
   3  11   3          4.68         -1.79         9.94 o                         
  -3  12   3          5.28          3.56         7.16 o                         
  -2  12   3          4.55          6.67         8.24 o                         
  -1  12   3          9.44          9.63         7.55 o                         
   0  12   3          1.55         -1.60         4.31 o                         
   1  12   3         11.05          7.95        11.83 o                         
   2  12   3          4.81          2.96         6.04 o                         
   3  12   3          6.09          7.56         9.64 o                         
  -3  13   3          0.44         -2.70         8.35 o                         
  -2  13   3          0.57          1.36         9.13 o                         
  -1  13   3         38.09          9.98        15.54 o                         
   0  13   3          0.00          0.43         4.57 o                         
   1  13   3         36.09         32.95        15.47 o                         
   2  13   3          0.59         -2.18         6.30 o                         
   3  13   3          0.41         -3.37        11.80 o                         
  -3  14   3          2.94         -1.95         7.82 o                         
  -2  14   3          4.96          1.96         9.76 o                         
  -1  14   3         29.69         21.04        27.39 o                         
   0  14   3         97.97        108.53        12.75 o                         
   1  14   3         32.88         25.50        19.21 o                         
   2  14   3          5.93         -6.28         6.28 o                         
   3  14   3          3.38        -13.33        16.31 o                         
  -3  15   3          7.98         -1.52         8.37 o                         
  -2  15   3         20.89         11.65         8.21 o                         
  -1  15   3          8.97          5.48         9.60 o                         
   0  15   3          0.54         -5.43         8.79 o                         
   1  15   3          9.23         16.59         8.02 o                         
   2  15   3         21.44         14.14        12.38 o                         
   3  15   3          9.54        -13.41        24.53 o                         
  -2  16   3         11.46          6.19         8.94 o                         
  -1  16   3          1.03        -19.45        29.53 o                         
   0  16   3          2.75         -4.13         8.70 o                         
   1  16   3          1.12         -3.71        13.17 o                         
   2  16   3          9.51         27.39        25.24 o                         
  -2  17   3          0.01        -10.53        20.17 o                         
  -1  17   3         16.72          1.45        23.46 o                         
   0  17   3         11.13         13.30        13.41 o                         
   1  17   3         16.46         35.86        16.08 o                         
   2  17   3          0.00        -17.39        17.39 o                         
  -1  18   3         29.73         29.25        27.07 o                         
   0  18   3          1.54         26.73        28.94 o                         
   1  18   3         30.19         69.38        38.46 o                         
  -1  19   3          1.58          9.72        10.57 o                         
   0  19   3          1.26          8.57        15.96 o                         
   1  19   3          1.90         29.34        17.62 o                         
  -4   0   4          4.98         -9.05        15.00 o                         
  -3   0   4        204.94        199.07        20.72 o                         
  -2   0   4        440.96        416.57        17.55 o                         
  -1   0   4         24.02         17.85         4.61 o                         
   0   0   4       3024.48       2838.07        31.03 o                         
   1   0   4         25.11         19.31         5.54 o                         
   2   0   4        411.66        400.16        13.06 o                         
   3   0   4        201.53        215.07        11.68 o                         
   4   0   4          4.69         -9.42         9.42 o                         
  -4   1   4         25.21         19.43        11.53 o                         
  -3   1   4          6.33         15.72         9.01 o                         
  -2   1   4        263.00        270.48         9.76 o                         
  -1   1   4        719.60        672.89         8.54 o                         
   0   1   4        176.50        145.62         5.01 o                         
   1   1   4        714.52        686.86        11.05 o                         
   2   1   4        270.30        288.99         8.39 o                         
   3   1   4          5.63         -0.72         4.26 o                         
   4   1   4         25.42         25.14         6.90 o                         
  -4   2   4          8.93          2.91        10.52 o                         
  -3   2   4        113.13        104.72         7.23 o                         
  -2   2   4         19.75         18.42         3.58 o                         
  -1   2   4         42.57         44.07         2.71 o                         
   0   2   4        128.72        127.94         4.84 o                         
   1   2   4         50.06         56.43         4.89 o                         
   2   2   4         17.77         19.06         4.23 o                         
   3   2   4        116.81        108.99         7.66 o                         
   4   2   4          7.71          5.75         6.02 o                         
  -4   3   4          3.12         -6.15        10.52 o                         
  -3   3   4         39.40         28.45         5.84 o                         
  -2   3   4        187.07        167.64        10.22 o                         
  -1   3   4        595.80        529.77         8.83 o                         
   0   3   4         73.48         74.32         6.34 o                         
   1   3   4        585.06        537.71         9.96 o                         
   2   3   4        186.36        201.70         7.88 o                         
   3   3   4         40.67         45.23         5.13 o                         
   4   3   4          2.98         -0.69         6.78 o                         
  -4   4   4         15.35         13.25        11.51 o                         
  -3   4   4          8.97         15.55         5.75 o                         
  -2   4   4        184.61        172.05        11.14 o                         
  -1   4   4        296.28        317.12         9.52 o                         
   0   4   4       2208.00       2066.28        24.52 o                         
   1   4   4        299.31        310.33         7.27 o                         
   2   4   4        194.12        195.21         8.94 o                         
   3   4   4          7.88         13.29         4.84 o                         
   4   4   4         13.26         12.17         8.53 o                         
  -4   5   4          8.34        -10.81        10.81 o                         
  -3   5   4          7.62          6.60         5.69 o                         
  -2   5   4         46.18         44.71         3.84 o                         
  -1   5   4         84.25         86.52         4.92 o                         
   0   5   4        896.99        857.00        15.03 o                         
   1   5   4         74.94         71.85         3.91 o                         
   2   5   4         49.22         49.86         4.54 o                         
   3   5   4          8.32         10.39         4.84 o                         
   4   5   4          9.81         20.28         8.64 o                         
  -4   6   4          8.24         -1.48        11.15 o                         
  -3   6   4          5.18          9.66         5.90 o                         
  -2   6   4         14.47         13.82         3.57 o                         
  -1   6   4        393.63        417.76        10.36 o                         
   0   6   4         10.41         14.95         3.24 o                         
   1   6   4        390.13        388.63         9.57 o                         
   2   6   4         17.02         17.95         3.94 o                         
   3   6   4          4.69          5.10         5.38 o                         
   4   6   4          7.78         10.18         8.46 o                         
  -4   7   4          9.32         -1.22        18.93 o                         
  -3   7   4        138.15        151.97        12.55 o                         
  -2   7   4          7.88          6.33         3.54 o                         
  -1   7   4        509.29        535.77        12.96 o                         
   0   7   4       1148.95       1195.80        20.13 o                         
   1   7   4        560.75        568.18        13.71 o                         
   2   7   4          9.52          5.44         3.89 o                         
   3   7   4        122.58        126.21         8.65 o                         
   4   7   4          8.53         12.57         8.55 o                         
  -4   8   4          1.23        -11.38        11.38 o                         
  -3   8   4         14.73          9.02         5.09 o                         
  -2   8   4         37.20         30.13         5.55 o                         
  -1   8   4        327.82        334.36        11.21 o                         
   0   8   4          2.42          9.99         6.29 o                         
   1   8   4        317.66        333.04         9.53 o                         
   2   8   4         41.05         46.22         4.92 o                         
   3   8   4         17.34         13.89         6.83 o                         
   4   8   4          1.27         -4.67         8.04 o                         
  -4   9   4          0.24         -0.45        11.14 o                         
  -3   9   4          0.00         -0.40         3.69 o                         
  -2   9   4          4.15          1.49         4.20 o                         
  -1   9   4        102.83         86.62         6.54 o                         
   0   9   4        559.80        569.78        13.55 o                         
   1   9   4         99.80         89.00         8.03 o                         
   2   9   4          4.82          6.49         4.84 o                         
   3   9   4          0.01          6.73         8.09 o                         
   4   9   4          0.26         -5.75         8.67 o                         
  -4  10   4          1.82          1.32        12.93 o                         
  -3  10   4          3.82          8.73         4.99 o                         
  -2  10   4        171.79        170.77         8.62 o                         
  -1  10   4         27.26         29.72         5.85 o                         
   0  10   4         73.94         66.66         6.05 o                         
   1  10   4         24.55         20.73         4.53 o                         
   2  10   4        151.86        155.39         8.21 o                         
   3  10   4          3.17         -3.12        11.45 o                         
   4  10   4          1.52         -5.56         8.88 o                         
  -3  11   4          7.79          8.44         5.15 o                         
  -2  11   4        141.86        143.98        10.51 o                         
  -1  11   4        152.87        135.51         8.55 o                         
   0  11   4         32.82         26.29         5.42 o                         
   1  11   4        126.83        134.67        14.26 o                         
   2  11   4        146.91        136.54        12.20 o                         
   3  11   4          9.36         28.39        11.03 o                         
  -3  12   4          0.70         -4.71         5.66 o                         
  -2  12   4         25.18         34.12         6.53 o                         
  -1  12   4         65.69         57.62        22.58 o                         
   0  12   4         52.11         49.64         8.25 o                         
   1  12   4         74.31         76.96         8.36 o                         
   2  12   4         28.54         32.12         6.41 o                         
   3  12   4          0.85        -10.27        10.27 o                         
  -3  13   4          1.34          1.46         5.59 o                         
  -2  13   4         22.82         23.76         6.09 o                         
  -1  13   4         86.87        -21.99        24.41 o                         
   0  13   4         68.41         75.24        11.21 o                         
   1  13   4         73.71         91.74         9.33 o                         
   2  13   4         21.06         24.00         7.34 o                         
   3  13   4          1.58        -10.94        10.94 o                         
  -3  14   4         12.23          6.73         6.37 o                         
  -2  14   4         11.80          6.03         6.98 o                         
  -1  14   4         29.95         18.68        13.10 o                         
   0  14   4        222.23        210.07        13.06 o                         
   1  14   4         32.04         33.37         8.11 o                         
   2  14   4         10.02         17.50         9.07 o                         
   3  14   4         11.96        -15.72        26.20 o                         
  -2  15   4          6.61          0.07         7.03 o                         
  -1  15   4          4.32          2.41         7.25 o                         
   0  15   4         64.18         70.45         8.89 o                         
   1  15   4          3.59          4.79         8.36 o                         
   2  15   4          7.57         12.98         8.99 o                         
  -2  16   4         13.49         10.29         8.47 o                         
  -1  16   4          8.29         -5.55        35.37 o                         
   0  16   4         11.19         16.96        13.16 o                         
   1  16   4          9.48          8.59        30.84 o                         
   2  16   4         15.98         22.62        18.81 o                         
  -2  17   4          1.68          8.11         7.83 o                         
  -1  17   4         29.85         13.80        40.25 o                         
   0  17   4         48.43         71.31        19.65 o                         
   1  17   4         35.63         56.41        22.74 o                         
   2  17   4          1.92          5.24        18.58 o                         
  -1  18   4         20.28         -5.45        46.44 o                         
   0  18   4          0.16         18.57        39.53 o                         
   1  18   4         18.95         50.73        17.39 o                         
   0  19   4          1.37         25.29        28.22 o                         
  -4   1   5          0.52        -10.74        13.69 o                         
  -3   1   5          7.98         13.13         9.18 o                         
  -2   1   5        381.48        390.19        12.12 o                         
  -1   1   5        140.76        135.37         4.74 o                         
   0   1   5         15.42         13.84         2.59 o                         
   1   1   5        144.24        158.65         7.31 o                         
   2   1   5        398.50        432.41        10.53 o                         
   3   1   5          9.14          6.27         4.61 o                         
   4   1   5          0.47          0.97         7.17 o                         
  -4   2   5          0.59          6.62        11.19 o                         
  -3   2   5          2.43          9.62         8.84 o                         
  -2   2   5        151.38        141.96         6.86 o                         
  -1   2   5        174.59        186.01         5.22 o                         
   0   2   5         48.93         44.50         3.18 o                         
   1   2   5        161.42        181.21         8.03 o                         
   2   2   5        152.93        159.59         6.82 o                         
   3   2   5          2.07          2.14         4.45 o                         
   4   2   5          0.53         -6.80         6.80 o                         
  -4   3   5         69.23         73.20        13.39 o                         
  -3   3   5         41.62         38.66         6.02 o                         
  -2   3   5        121.06        115.07         5.68 o                         
  -1   3   5         13.78         11.42         2.47 o                         
   0   3   5         50.51         49.92         3.34 o                         
   1   3   5         14.97         14.25         3.45 o                         
   2   3   5        118.92        129.72         7.25 o                         
   3   3   5         39.94         45.56         5.38 o                         
   4   3   5         73.18         59.24        10.32 o                         
  -4   4   5         13.05          5.30        11.02 o                         
  -3   4   5         74.72         69.47         7.01 o                         
  -2   4   5         20.14         19.34         4.66 o                         
  -1   4   5        396.04        398.98         8.46 o                         
   0   4   5          4.44          4.17         3.93 o                         
   1   4   5        380.87        385.83         9.06 o                         
   2   4   5         19.18         18.93         4.28 o                         
   3   4   5         71.23         71.46         6.63 o                         
   4   4   5         15.36         12.81         8.78 o                         
  -4   5   5         15.29         17.52        11.86 o                         
  -3   5   5         25.32         29.00         6.27 o                         
  -2   5   5         29.54         28.07         3.85 o                         
  -1   5   5        213.91        213.81         8.23 o                         
   0   5   5        145.10        145.48        11.60 o                         
   1   5   5        177.68        184.22         7.47 o                         
   2   5   5         27.41         26.86         4.80 o                         
   3   5   5         24.45         21.86         5.96 o                         
   4   5   5         13.79         14.60         8.54 o                         
  -4   6   5          1.73          3.42        11.34 o                         
  -3   6   5         68.56         55.48         7.34 o                         
  -2   6   5         33.18         31.48         5.16 o                         
  -1   6   5        323.10        367.40        11.23 o                         
   0   6   5         31.33         31.10         8.17 o                         
   1   6   5        316.20        328.72         7.54 o                         
   2   6   5         28.00         26.24         4.17 o                         
   3   6   5         70.72         72.25         8.09 o                         
   4   6   5          1.44         -0.71         8.53 o                         
  -4   7   5         13.51         19.49        12.24 o                         
  -3   7   5         43.73         45.27         7.41 o                         
  -2   7   5         51.78         44.36         5.08 o                         
  -1   7   5        120.56        114.49        12.73 o                         
   0   7   5          4.11          1.92         5.89 o                         
   1   7   5        100.56        100.44         5.91 o                         
   2   7   5         44.18         40.68         4.50 o                         
   3   7   5         45.76         53.08        11.51 o                         
   4   7   5         13.99          7.39         8.38 o                         
  -4   8   5          3.87        -10.49        22.39 o                         
  -3   8   5         10.50          0.69         3.40 o                         
  -2   8   5         22.96         23.75         5.36 o                         
  -1   8   5         13.18         11.26         3.99 o                         
   0   8   5        261.98        295.92         9.11 o                         
   1   8   5         15.77         13.22         3.82 o                         
   2   8   5         19.32         22.78         4.72 o                         
   3   8   5          9.01         16.22         9.59 o                         
   4   8   5          3.67          2.88         8.58 o                         
  -4   9   5          0.65         -9.90        11.51 o                         
  -3   9   5         10.80          4.03         3.76 o                         
  -2   9   5         68.71         68.36         7.88 o                         
  -1   9   5         86.33         79.12         5.41 o                         
   0   9   5          0.28          2.03         3.54 o                         
   1   9   5         71.66         66.65         4.91 o                         
   2   9   5         61.02         59.27         5.72 o                         
   3   9   5         11.01         15.87         8.58 o                         
   4   9   5          0.76         -7.30        11.26 o                         
  -3  10   5         21.40         18.14         5.32 o                         
  -2  10   5         29.27         24.59         5.85 o                         
  -1  10   5        186.77        199.34         9.04 o                         
   0  10   5         95.69        102.24         6.19 o                         
   1  10   5        213.94        231.55         9.12 o                         
   2  10   5         29.19         29.55         5.90 o                         
   3  10   5         18.32          3.63         9.76 o                         
  -3  11   5         16.83         10.68         5.31 o                         
  -2  11   5         29.65         35.23         6.86 o                         
  -1  11   5         44.51         44.61         8.05 o                         
   0  11   5         29.03         28.93         4.96 o                         
   1  11   5         52.24         45.48        17.57 o                         
   2  11   5         25.27         19.79         5.43 o                         
   3  11   5         15.25         11.39        10.64 o                         
  -3  12   5          1.27         -7.68         7.68 o                         
  -2  12   5         17.61         29.80        11.66 o                         
  -1  12   5        201.74         72.64        38.58 o                         
   0  12   5         14.78         17.15         5.78 o                         
   1  12   5        183.36        187.47        13.40 o                         
   2  12   5         20.72         18.62         5.45 o                         
   3  12   5          1.53         -4.51        13.34 o                         
  -3  13   5          4.51         -0.07         7.24 o                         
  -2  13   5         16.39         11.70         5.99 o                         
  -1  13   5        109.63        -11.77        25.84 o                         
   0  13   5         11.59         11.19         5.87 o                         
   1  13   5        118.67        121.30        15.95 o                         
   2  13   5         19.74          7.08         7.21 o                         
   3  13   5          3.78         -3.64        15.24 o                         
  -3  14   5          2.83         -3.58         7.35 o                         
  -2  14   5         23.20         22.57         6.53 o                         
  -1  14   5          7.77          1.52        10.74 o                         
   0  14   5          3.29          2.50         6.63 o                         
   1  14   5          7.56         15.67         7.42 o                         
   2  14   5         20.02         20.91         8.87 o                         
   3  14   5          3.16          4.05        17.62 o                         
  -2  15   5          2.97         -4.17         6.03 o                         
  -1  15   5          5.36         -1.83        14.17 o                         
   0  15   5         43.43         42.63        18.47 o                         
   1  15   5          6.47         13.00        14.05 o                         
   2  15   5          3.16         10.30         8.10 o                         
  -2  16   5          6.92          1.86         7.74 o                         
  -1  16   5         37.50         13.78        17.27 o                         
   0  16   5          0.05         -0.17        12.06 o                         
   1  16   5         35.70         37.15        18.10 o                         
   2  16   5          8.27         37.22        17.50 o                         
  -2  17   5          7.93          2.06        16.52 o                         
  -1  17   5         37.71         27.85        22.51 o                         
   0  17   5          4.97         22.42        14.21 o                         
   1  17   5         38.55         60.82        41.08 o                         
   2  17   5          6.71         28.26        31.08 o                         
  -1  18   5          8.78          6.50        33.22 o                         
   0  18   5          4.48         18.74        49.66 o                         
   1  18   5         10.49         37.48        16.06 o                         
   0  19   5          0.84         21.10        40.01 o                         
  -4   0   6          0.39          4.29        16.67 o                         
  -3   0   6        289.01        329.82        28.82 o                         
  -2   0   6         17.32         20.77         6.91 o                         
  -1   0   6        319.72        324.01         9.51 o                         
   0   0   6         66.11         58.74         5.30 o                         
   1   0   6        383.76        402.88        18.69 o                         
   2   0   6         16.71         13.67         5.85 o                         
   3   0   6        279.49        327.18        16.03 o                         
   4   0   6          0.39          0.95        10.57 o                         
  -4   1   6         56.04         53.00        12.79 o                         
  -3   1   6          3.79         12.74         9.43 o                         
  -2   1   6         34.82         31.18         2.65 o                         
  -1   1   6          0.46          3.18         2.33 o                         
   0   1   6       2029.37       2026.79        17.89 o                         
   1   1   6          0.42          4.45         4.40 o                         
   2   1   6         33.26         43.82         4.99 o                         
   3   1   6          3.61          1.24         4.69 o                         
   4   1   6         57.49         59.55         8.91 o                         
  -4   2   6          1.80         -8.33        11.67 o                         
  -3   2   6         64.56         52.97        10.76 o                         
  -2   2   6          5.38          8.61         4.59 o                         
  -1   2   6         65.30         63.57         3.83 o                         
   0   2   6         19.37         17.95         2.74 o                         
   1   2   6         78.72         78.34         5.59 o                         
   2   2   6          4.78          7.34         4.16 o                         
   3   2   6         77.03         77.81         6.35 o                         
   4   2   6          1.61         -2.98         9.35 o                         
  -4   3   6          4.39          2.44        11.66 o                         
  -3   3   6          3.31          1.12         5.82 o                         
  -2   3   6        161.58        156.48        13.97 o                         
  -1   3   6         35.43         35.47         2.99 o                         
   0   3   6        982.76       1047.56        13.42 o                         
   1   3   6         40.18         42.94         4.21 o                         
   2   3   6        138.53        147.13         8.66 o                         
   3   3   6          3.07          3.44         5.33 o                         
   4   3   6          3.69          8.12         7.55 o                         
  -4   4   6          0.90          9.67        11.42 o                         
  -3   4   6          6.53          8.52         5.46 o                         
  -2   4   6          2.44          1.28         4.26 o                         
  -1   4   6        979.84       1012.36        12.49 o                         
   0   4   6         62.95         56.48         5.74 o                         
   1   4   6       1076.88       1095.74        15.35 o                         
   2   4   6          2.21          0.49         4.01 o                         
   3   4   6          5.67         10.45         5.31 o                         
   4   4   6          0.75         -7.58         7.58 o                         
  -4   5   6         71.08         77.44        14.31 o                         
  -3   5   6          5.28          3.90         6.14 o                         
  -2   5   6        347.49        379.09        12.95 o                         
  -1   5   6          1.59          1.70         3.71 o                         
   0   5   6         75.29         87.54         9.07 o                         
   1   5   6          1.69          2.70         3.44 o                         
   2   5   6        375.54        428.76        11.63 o                         
   3   5   6          6.38          9.24        12.13 o                         
   4   5   6         61.64         49.06         9.82 o                         
  -4   6   6          3.04         -3.88        16.31 o                         
  -3   6   6         80.21         70.93         7.76 o                         
  -2   6   6          3.83         -0.95         3.77 o                         
  -1   6   6         38.22         34.94         4.49 o                         
   0   6   6        128.36        144.64        15.51 o                         
   1   6   6         39.21         35.98         4.02 o                         
   2   6   6          3.87          1.70         4.35 o                         
   3   6   6         90.56         96.42        11.07 o                         
   4   6   6          3.61         -2.74         8.11 o                         
  -4   7   6          1.20        -10.41        11.87 o                         
  -3   7   6          3.24          3.61         5.94 o                         
  -2   7   6         51.26         50.51         5.63 o                         
  -1   7   6          7.29          7.92         3.95 o                         
   0   7   6       1442.36       1525.74        23.90 o                         
   1   7   6          6.07          4.83         3.32 o                         
   2   7   6         48.90         56.75         6.41 o                         
   3   7   6          2.72          3.19        18.94 o                         
   4   7   6          1.44         -7.76         7.76 o                         
  -4   8   6          0.18         -5.22        14.42 o                         
  -3   8   6         26.37         21.19         6.63 o                         
  -2   8   6         24.56         20.50         5.42 o                         
  -1   8   6        288.68        303.85        10.06 o                         
   0   8   6          0.17          1.74         6.12 o                         
   1   8   6        272.21        271.92         7.45 o                         
   2   8   6         28.16         32.66         6.59 o                         
   3   8   6         22.51         38.05        16.63 o                         
   4   8   6          0.19         -6.74         7.99 o                         
  -4   9   6          4.60         -9.92        12.28 o                         
  -3   9   6          7.00         10.64         4.43 o                         
  -2   9   6        579.04        645.16        16.94 o                         
  -1   9   6         36.73         36.31         4.53 o                         
   0   9   6         86.90         86.36        16.26 o                         
   1   9   6         31.17         30.50         3.83 o                         
   2   9   6        589.46        634.28        15.30 o                         
   3   9   6          8.02         23.71        18.39 o                         
   4   9   6          4.06          3.64         9.11 o                         
  -3  10   6          1.55         -3.13         4.60 o                         
  -2  10   6          8.06         10.75         5.72 o                         
  -1  10   6        102.48        113.75         8.85 o                         
   0  10   6          1.92         -0.94         3.46 o                         
   1  10   6         91.97        114.88         9.02 o                         
   2  10   6          9.48          8.90         5.24 o                         
   3  10   6          1.52         -8.78         9.27 o                         
  -3  11   6          2.67         -3.11         5.21 o                         
  -2  11   6          5.14          5.13         5.71 o                         
  -1  11   6         22.20         16.05         6.66 o                         
   0  11   6        506.28        507.45        18.12 o                         
   1  11   6         26.80         26.61         6.81 o                         
   2  11   6          6.17          3.57         5.49 o                         
   3  11   6          2.86         -9.38         9.56 o                         
  -3  12   6          5.33         -2.90         6.99 o                         
  -2  12   6         26.59         33.99        10.59 o                         
  -1  12   6        174.44        169.91        32.86 o                         
   0  12   6          4.70          0.71         4.78 o                         
   1  12   6        164.62        186.75        13.32 o                         
   2  12   6         24.87         13.68         6.47 o                         
   3  12   6          6.30         -0.58        21.55 o                         
  -3  13   6          4.47         -2.96         7.04 o                         
  -2  13   6         50.75         42.61         7.63 o                         
  -1  13   6         19.78          5.24        13.10 o                         
   0  13   6        185.40        173.32        22.80 o                         
   1  13   6         22.30         27.14         7.92 o                         
   2  13   6         49.18         47.06        11.47 o                         
   3  13   6          4.50        -22.10        22.98 o                         
  -3  14   6         31.29         23.56         8.72 o                         
  -2  14   6          2.26          0.99         6.58 o                         
  -1  14   6         46.19         54.88         9.73 o                         
   0  14   6         11.47          8.59         7.01 o                         
   1  14   6         52.38         72.51        16.93 o                         
   2  14   6          2.59         18.18         8.22 o                         
   3  14   6         30.32         27.59        28.34 o                         
  -2  15   6         19.03         20.55         7.48 o                         
  -1  15   6          5.36          2.36        16.85 o                         
   0  15   6        457.66        487.80        30.57 o                         
   1  15   6          4.71         -8.47        20.12 o                         
   2  15   6         19.44         39.01        18.78 o                         
  -2  16   6          2.56          3.66         7.63 o                         
  -1  16   6         40.16         36.83        13.72 o                         
   0  16   6         41.28         48.11        14.90 o                         
   1  16   6         43.15         62.04        31.44 o                         
   2  16   6          2.96         11.15        17.02 o                         
  -2  17   6         12.35         20.59        10.47 o                         
  -1  17   6          0.11         -4.87        11.50 o                         
   0  17   6         11.18          8.31        13.65 o                         
   1  17   6          0.10         17.31        24.05 o                         
   2  17   6         12.34         27.86        22.39 o                         
  -1  18   6         12.41        -10.83        37.87 o                         
   0  18   6          0.09         11.13        16.67 o                         
   1  18   6         14.62         34.60        40.13 o                         
  -4   1   7          0.02        -10.50        10.50 o                         
  -3   1   7         23.04         26.76         9.93 o                         
  -2   1   7        107.21         98.67         4.95 o                         
  -1   1   7        497.90        505.18         7.78 o                         
   0   1   7         50.71         52.29         3.57 o                         
   1   1   7        473.81        523.50        13.49 o                         
   2   1   7        118.21        135.22         7.21 o                         
   3   1   7         26.71         32.80         7.36 o                         
   4   1   7          0.02         -2.00         7.27 o                         
  -4   2   7          1.58         -5.95        11.61 o                         
  -3   2   7         10.31          7.06         9.49 o                         
  -2   2   7        487.06        519.61        11.17 o                         
  -1   2   7        492.59        523.88         7.97 o                         
   0   2   7        113.79        107.40         4.46 o                         
   1   2   7        439.54        499.92        11.50 o                         
   2   2   7        496.58        539.48        11.97 o                         
   3   2   7          9.26         15.76         6.71 o                         
   4   2   7          1.90         -3.57         7.36 o                         
  -4   3   7         29.27         29.17        12.80 o                         
  -3   3   7        122.46        124.57        19.31 o                         
  -2   3   7         50.87         48.88         5.42 o                         
  -1   3   7        117.72        118.55         4.44 o                         
   0   3   7          2.77          6.02         2.70 o                         
   1   3   7        107.13        110.51        11.45 o                         
   2   3   7         61.04         64.38         5.50 o                         
   3   3   7        119.62        113.79         8.72 o                         
   4   3   7         32.17         30.55         8.22 o                         
  -4   4   7         83.81         75.77        14.46 o                         
  -3   4   7         44.69         49.38         6.16 o                         
  -2   4   7         13.89         17.49         4.71 o                         
  -1   4   7         14.65         17.04         3.96 o                         
   0   4   7         52.31         51.17         4.66 o                         
   1   4   7         16.91         23.53         3.76 o                         
   2   4   7         12.12         15.81         4.38 o                         
   3   4   7         48.53         55.01         7.51 o                         
   4   4   7         88.25         81.62        11.00 o                         
  -4   5   7         16.99          6.08        12.19 o                         
  -3   5   7         19.44         18.68         6.04 o                         
  -2   5   7         11.92          8.07         3.56 o                         
  -1   5   7        496.94        511.51         8.89 o                         
   0   5   7        148.47        176.59        15.31 o                         
   1   5   7        434.83        456.66        10.89 o                         
   2   5   7         10.79         14.65         4.82 o                         
   3   5   7         16.28          9.80         8.81 o                         
   4   5   7         16.45         12.97         8.67 o                         
  -4   6   7         13.41         -4.93        11.73 o                         
  -3   6   7         68.72         57.11         7.46 o                         
  -2   6   7         56.90         52.81         5.28 o                         
  -1   6   7        226.19        255.75         9.24 o                         
   0   6   7        126.78        142.01        13.30 o                         
   1   6   7        249.35        274.45        13.08 o                         
   2   6   7         59.71         62.48         7.56 o                         
   3   6   7         62.94         82.50        27.52 o                         
   4   6   7         15.78          8.61         8.81 o                         
  -4   7   7         11.78         -0.10        14.51 o                         
  -3   7   7        154.63        170.79        11.06 o                         
  -2   7   7          5.05         -0.81         4.52 o                         
  -1   7   7        202.89        211.00        14.71 o                         
   0   7   7         20.87         19.73         4.96 o                         
   1   7   7        243.89        247.41        14.39 o                         
   2   7   7          5.08          4.03         5.28 o                         
   3   7   7        138.84        135.90        12.85 o                         
   4   7   7         14.18         12.96         8.80 o                         
  -4   8   7          8.35          6.08        11.76 o                         
  -3   8   7         65.80         55.46        10.17 o                         
  -2   8   7         45.60         47.32         6.15 o                         
  -1   8   7         80.88         76.50         5.53 o                         
   0   8   7         39.06         41.91         6.15 o                         
   1   8   7         97.54         84.98         9.73 o                         
   2   8   7         44.07         43.99         9.38 o                         
   3   8   7         58.91         53.67        10.48 o                         
   4   8   7          9.20          5.20         8.69 o                         
  -3   9   7         10.93         12.11         6.89 o                         
  -2   9   7         55.09         61.74         8.35 o                         
  -1   9   7          1.30          2.55         4.41 o                         
   0   9   7         19.02         22.57         7.31 o                         
   1   9   7          1.24          1.08         6.95 o                         
   2   9   7         46.58         50.99         7.57 o                         
   3   9   7         13.10          4.85         9.07 o                         
  -3  10   7         18.19         20.54         7.33 o                         
  -2  10   7        135.13        148.96         9.77 o                         
  -1  10   7         65.09         51.08         5.49 o                         
   0  10   7         82.78         96.42        12.60 o                         
   1  10   7         60.10         68.80        18.58 o                         
   2  10   7        112.15        122.62        16.15 o                         
   3  10   7         20.52          7.67         9.47 o                         
  -3  11   7         25.16         26.29        17.71 o                         
  -2  11   7         40.50         45.10         7.73 o                         
  -1  11   7        188.90        181.85        12.68 o                         
   0  11   7         10.51         22.37        10.61 o                         
   1  11   7        205.63        215.68        11.58 o                         
   2  11   7         33.74         23.84         9.25 o                         
   3  11   7         25.33         20.01        10.56 o                         
  -3  12   7         11.24          6.26         7.17 o                         
  -2  12   7          4.85          1.27         6.23 o                         
  -1  12   7        256.02        254.93        26.12 o                         
   0  12   7         78.91         92.92        15.84 o                         
   1  12   7        233.59        299.82        26.87 o                         
   2  12   7          4.08         -0.79        11.60 o                         
   3  12   7         13.40         10.61        18.70 o                         
  -3  13   7          7.51          4.85         7.39 o                         
  -2  13   7          1.52         -1.61         6.31 o                         
  -1  13   7        157.86         75.97        43.34 o                         
   0  13   7         12.48         18.57        17.27 o                         
   1  13   7        131.39        161.94        10.64 o                         
   2  13   7          1.30          1.99        17.16 o                         
   3  13   7          8.21        -16.91        16.91 o                         
  -2  14   7          6.38          1.06         6.81 o                         
  -1  14   7         19.80         22.82         6.89 o                         
   0  14   7          0.15          4.58        11.75 o                         
   1  14   7         16.49         28.05        16.79 o                         
   2  14   7          5.40          6.44         7.23 o                         
  -2  15   7          5.84          5.44         7.63 o                         
  -1  15   7         29.81         36.27         7.71 o                         
   0  15   7         24.86         26.70        16.31 o                         
   1  15   7         25.00         18.65        14.85 o                         
   2  15   7          4.99         19.82        17.15 o                         
  -2  16   7          0.63        -11.61        16.79 o                         
  -1  16   7         59.71         36.23        14.20 o                         
   0  16   7         50.87         58.60        15.80 o                         
   1  16   7         68.47         86.41        49.52 o                         
   2  16   7          0.53         -2.57        23.93 o                         
  -1  17   7         46.55         32.72        23.34 o                         
   0  17   7          3.74         -5.12        12.85 o                         
   1  17   7         52.34         74.87        22.98 o                         
  -1  18   7         24.52         28.38        32.98 o                         
   0  18   7          0.64        -20.86        24.77 o                         
   1  18   7         27.79         54.71        47.98 o                         
  -4   0   8         32.92         43.34        18.81 o                         
  -3   0   8         19.10         23.58        14.77 o                         
  -2   0   8        410.47        449.60        18.50 o                         
  -1   0   8         34.76         39.83         4.23 o                         
   0   0   8        362.29        366.64        11.21 o                         
   1   0   8         28.78         37.31         7.72 o                         
   2   0   8        340.48        403.15        17.49 o                         
   3   0   8         15.86         23.97        10.09 o                         
   4   0   8         35.36         40.02        12.23 o                         
  -4   1   8          0.26        -10.98        10.98 o                         
  -3   1   8         52.35         46.72        11.01 o                         
  -2   1   8          9.36          6.81         4.79 o                         
  -1   1   8       1724.59       1793.93        17.80 o                         
   0   1   8         55.16         60.54         4.05 o                         
   1   1   8       1797.12       1896.47        24.82 o                         
   2   1   8         11.06         13.01         4.65 o                         
   3   1   8         52.52         48.11         7.57 o                         
   4   1   8          0.25         -7.67         7.67 o                         
  -4   2   8         17.29          1.18        11.77 o                         
  -3   2   8          2.26         -3.63         9.49 o                         
  -2   2   8         79.63         71.96         4.96 o                         
  -1   2   8          6.82         10.80         2.77 o                         
   0   2   8       1780.48       1845.66        17.98 o                         
   1   2   8          7.88          9.49         4.79 o                         
   2   2   8         89.82         94.08         6.18 o                         
   3   2   8          2.21          5.64         6.55 o                         
   4   2   8         14.48          8.56         7.93 o                         
  -4   3   8          7.36        -11.36        11.36 o                         
  -3   3   8         20.24         18.15         4.01 o                         
  -2   3   8          9.90          4.73         3.87 o                         
  -1   3   8        156.60        172.43         6.04 o                         
   0   3   8          1.76          2.18         3.00 o                         
   1   3   8        129.86        157.42        11.00 o                         
   2   3   8          8.25          3.13         4.24 o                         
   3   3   8         17.34         10.07         7.06 o                         
   4   3   8          6.10         -7.19         7.19 o                         
  -4   4   8         55.26         49.36        13.61 o                         
  -3   4   8          7.68          8.43         5.13 o                         
  -2   4   8         18.54         22.67         5.06 o                         
  -1   4   8        129.03        121.88         6.56 o                         
   0   4   8       2722.58       2987.09        27.15 o                         
   1   4   8        138.65        136.66         8.88 o                         
   2   4   8         22.35         23.76         4.93 o                         
   3   4   8          7.92         15.54         8.03 o                         
   4   4   8         52.31         51.77        10.81 o                         
  -4   5   8          0.63         -4.82        12.17 o                         
  -3   5   8        179.73        177.96        11.63 o                         
  -2   5   8         11.76          8.02         5.18 o                         
  -1   5   8         86.56         81.37         3.96 o                         
   0   5   8         16.06         12.04         4.42 o                         
   1   5   8         89.46         86.02         7.08 o                         
   2   5   8         14.04         13.32         5.45 o                         
   3   5   8        209.84        234.11        18.02 o                         
   4   5   8          0.52         -4.69         8.58 o                         
  -4   6   8         55.65         26.62        12.93 o                         
  -3   6   8          5.00          4.45         5.80 o                         
  -2   6   8          5.09          7.82         6.05 o                         
  -1   6   8          6.62          1.59         3.18 o                         
   0   6   8        138.18        129.78         8.31 o                         
   1   6   8          5.49          6.28         3.33 o                         
   2   6   8          5.17          6.36         6.20 o                         
   3   6   8          4.21         -1.24         8.51 o                         
   4   6   8         47.69         38.09         9.70 o                         
  -4   7   8          0.27         -6.88        11.68 o                         
  -3   7   8        195.19        196.08        11.73 o                         
  -2   7   8         53.55         54.00         6.02 o                         
  -1   7   8         88.09         80.68         5.54 o                         
   0   7   8        103.45        100.33         6.96 o                         
   1   7   8         97.83        115.17         8.64 o                         
   2   7   8         53.31         54.08        11.82 o                         
   3   7   8        196.19        265.67        36.18 o                         
   4   7   8          0.32         -8.15         8.15 o                         
  -3   8   8          3.20          4.40        11.03 o                         
  -2   8   8        537.84        583.57        19.84 o                         
  -1   8   8         38.57         30.01         8.74 o                         
   0   8   8        121.70        129.64         8.38 o                         
   1   8   8         40.16         48.61         6.34 o                         
   2   8   8        575.66        604.89        26.19 o                         
   3   8   8          3.77          6.68        13.14 o                         
  -3   9   8         21.62         24.23         7.11 o                         
  -2   9   8          3.67          9.55         5.67 o                         
  -1   9   8        160.24        174.73         9.30 o                         
   0   9   8         21.69         24.34         6.44 o                         
   1   9   8        144.72        164.55        17.81 o                         
   2   9   8          3.92          2.20         6.28 o                         
   3   9   8         17.96         14.52        12.62 o                         
  -3  10   8          1.89          0.35         6.53 o                         
  -2  10   8        241.47        274.39        19.13 o                         
  -1  10   8         48.50         43.22         5.52 o                         
   0  10   8        110.88        112.15        14.76 o                         
   1  10   8         40.24         28.55        12.95 o                         
   2  10   8        236.66        230.80        15.17 o                         
   3  10   8          2.22         -8.26         8.26 o                         
  -3  11   8         29.71         16.52        10.00 o                         
  -2  11   8         10.42         13.10         8.84 o                         
  -1  11   8        177.02        160.94        10.93 o                         
   0  11   8         66.21         64.08        14.30 o                         
   1  11   8        189.66        151.87        19.09 o                         
   2  11   8          9.59         41.34        15.67 o                         
   3  11   8         28.95         15.30        10.22 o                         
  -3  12   8          0.12         -6.65         6.65 o                         
  -2  12   8         49.04         56.89         7.08 o                         
  -1  12   8         18.46         28.92         9.76 o                         
   0  12   8          0.10          4.67        11.44 o                         
   1  12   8         20.24         19.70        14.17 o                         
   2  12   8         55.40         51.74        13.91 o                         
   3  12   8          0.12         -5.95        17.15 o                         
  -3  13   8          2.37         -2.73         7.67 o                         
  -2  13   8          4.80          0.61         6.21 o                         
  -1  13   8         16.92         11.81         5.86 o                         
   0  13   8         16.39          9.00        12.14 o                         
   1  13   8         14.14         14.34        14.40 o                         
   2  13   8          5.65          7.87         6.88 o                         
   3  13   8          2.24          0.24        18.34 o                         
  -2  14   8          4.30         -3.88         6.60 o                         
  -1  14   8         17.80         20.17         5.81 o                         
   0  14   8        786.71        842.79        37.44 o                         
   1  14   8         19.14         39.45        15.46 o                         
   2  14   8          4.76          9.92        15.54 o                         
  -2  15   8          3.03          9.76         9.51 o                         
  -1  15   8         23.65          8.10        12.62 o                         
   0  15   8          3.26          0.69        19.41 o                         
   1  15   8         21.01         24.23        17.00 o                         
   2  15   8          2.84         11.59        26.91 o                         
  -2  16   8         21.14         35.95        26.44 o                         
  -1  16   8          5.88         -2.49        12.34 o                         
   0  16   8         16.69         12.91        14.12 o                         
   1  16   8          6.37          3.65        38.94 o                         
   2  16   8         22.37         64.72        28.94 o                         
  -1  17   8         68.93         63.67        30.60 o                         
   0  17   8          1.75         -5.26        13.11 o                         
   1  17   8         66.37         81.82        19.57 o                         
   0  18   8          6.01          2.97        14.17 o                         
  -4   1   9          6.01         -6.85        11.53 o                         
  -3   1   9          3.17         -6.78         9.76 o                         
  -2   1   9        142.95        140.52         6.26 o                         
  -1   1   9         18.36         15.50         2.96 o                         
   0   1   9          0.77          2.90         3.25 o                         
   1   1   9         21.96         21.84         5.11 o                         
   2   1   9        158.46        190.75        10.23 o                         
   3   1   9          2.65          1.47         6.46 o                         
   4   1   9          6.56         15.99         8.05 o                         
  -4   2   9         22.13          3.66        12.12 o                         
  -3   2   9          1.43         -4.78        14.05 o                         
  -2   2   9        295.62        308.22         9.65 o                         
  -1   2   9         93.07         96.71         4.09 o                         
   0   2   9          3.50          9.81         3.28 o                         
   1   2   9         85.52         83.03         7.12 o                         
   2   2   9        287.75        332.10        11.82 o                         
   3   2   9          1.68         -5.63         6.36 o                         
   4   2   9         24.79         39.21         8.91 o                         
  -4   3   9         19.42        -11.70        11.70 o                         
  -3   3   9         46.14         33.34         8.83 o                         
  -2   3   9         15.62         13.85         6.81 o                         
  -1   3   9        269.82        267.29         6.82 o                         
   0   3   9        248.75        273.51         7.57 o                         
   1   3   9        278.04        272.97        10.57 o                         
   2   3   9         13.19         14.54         6.30 o                         
   3   3   9         38.88         39.75         9.15 o                         
   4   3   9         22.80         20.72         8.24 o                         
  -4   4   9         44.99         18.08        12.17 o                         
  -3   4   9         61.99         63.72         8.97 o                         
  -2   4   9        222.59        228.95        10.51 o                         
  -1   4   9         74.92         84.63         5.82 o                         
   0   4   9         33.86         37.97         4.26 o                         
   1   4   9         73.49         81.33         5.12 o                         
   2   4   9        219.57        248.10        12.06 o                         
   3   4   9         58.97         68.50         9.87 o                         
   4   4   9         48.12         36.59         9.77 o                         
  -4   5   9          5.13        -11.20        11.20 o                         
  -3   5   9          5.87         13.28         5.54 o                         
  -2   5   9         14.31         10.49         3.59 o                         
  -1   5   9        521.54        527.00         8.69 o                         
   0   5   9        141.02        164.49        12.55 o                         
   1   5   9        505.24        494.17        10.80 o                         
   2   5   9         15.06         19.09         6.76 o                         
   3   5   9          5.64          6.18         8.69 o                         
   4   5   9          5.88         -7.29         8.39 o                         
  -4   6   9          1.05        -11.95        13.76 o                         
  -3   6   9         51.33         52.38         7.21 o                         
  -2   6   9        120.82        127.86        14.98 o                         
  -1   6   9         92.03         97.93         4.73 o                         
   0   6   9          0.03          3.36         4.37 o                         
   1   6   9         76.24         93.47         6.33 o                         
   2   6   9        105.96        105.04         9.69 o                         
   3   6   9         61.59         59.01        16.08 o                         
   4   6   9          1.03         -5.32         8.18 o                         
  -3   7   9         11.70          9.41         6.22 o                         
  -2   7   9         93.12         96.46        10.79 o                         
  -1   7   9        106.45         94.91         5.25 o                         
   0   7   9          0.05         -2.16         4.35 o                         
   1   7   9        104.94         84.71        10.66 o                         
   2   7   9         80.70         74.51        12.59 o                         
   3   7   9         10.67         18.51         8.74 o                         
  -3   8   9          9.99          3.78         6.48 o                         
  -2   8   9          9.25         -5.18         5.18 o                         
  -1   8   9        102.42         98.48         6.58 o                         
   0   8   9         15.15         15.19         4.92 o                         
   1   8   9        114.20        130.45        24.93 o                         
   2   8   9         10.94          7.75         9.04 o                         
   3   8   9          9.74          1.28        15.36 o                         
  -3   9   9         19.81         19.92         7.32 o                         
  -2   9   9         56.64         56.97         6.99 o                         
  -1   9   9         70.58         69.23         5.98 o                         
   0   9   9         20.00         15.29         7.43 o                         
   1   9   9         84.35         83.15        29.88 o                         
   2   9   9         68.22         77.10         8.77 o                         
   3   9   9         20.24          7.14         8.57 o                         
  -3  10   9         28.10         16.94         7.19 o                         
  -2  10   9         42.67         28.88         9.45 o                         
  -1  10   9         77.55         76.51         6.36 o                         
   0  10   9         23.58         17.37        18.46 o                         
   1  10   9         88.84         69.75        15.08 o                         
   2  10   9         38.47         22.64        14.26 o                         
   3  10   9         23.77         20.25        13.46 o                         
  -3  11   9          7.12         -2.31         6.98 o                         
  -2  11   9         13.23         21.35         6.68 o                         
  -1  11   9        278.32        295.12        14.51 o                         
   0  11   9         18.29         30.25        13.28 o                         
   1  11   9        289.82        326.52        27.32 o                         
   2  11   9         11.05         12.66        13.18 o                         
   3  11   9          8.03        -10.36        10.36 o                         
  -3  12   9          0.76         -8.39         8.39 o                         
  -2  12   9          8.85          3.53         6.29 o                         
  -1  12   9         60.35         88.48        12.54 o                         
   0  12   9         37.99         58.02        15.06 o                         
   1  12   9         58.96         47.45        15.91 o                         
   2  12   9          9.27          3.73        12.65 o                         
   3  12   9          0.85          2.86        18.58 o                         
  -2  13   9          2.53         -2.65         6.49 o                         
  -1  13   9         27.64         23.57        11.48 o                         
   0  13   9        241.05        225.51        57.16 o                         
   1  13   9         29.98         19.45        15.29 o                         
   2  13   9          2.47          6.90        17.86 o                         
  -2  14   9         16.18         10.36         9.43 o                         
  -1  14   9          3.29         11.22        11.91 o                         
   0  14   9          0.21          5.28        13.72 o                         
   1  14   9          3.92         24.89        16.16 o                         
   2  14   9         15.60         22.74        16.53 o                         
  -2  15   9          9.26         13.04         9.49 o                         
  -1  15   9         40.92         33.34        14.77 o                         
   0  15   9          9.77          2.16        13.75 o                         
   1  15   9         37.95         59.56        32.39 o                         
   2  15   9          8.99         38.22        17.70 o                         
  -1  16   9         58.10         56.70        17.03 o                         
   0  16   9          0.07        -13.08        25.84 o                         
   1  16   9         49.41         76.02        31.78 o                         
  -1  17   9         18.52          8.77        23.70 o                         
   0  17   9          2.83          5.22        35.72 o                         
   1  17   9         20.39         30.54        59.17 o                         
  -4   0  10         11.63         -6.91        16.91 o                         
  -3   0  10         15.90         34.06        15.48 o                         
  -2   0  10          7.06          3.97         4.18 o                         
  -1   0  10         23.89         23.03         4.30 o                         
   0   0  10        985.84       1029.13        18.81 o                         
   1   0  10         28.82         34.86         7.90 o                         
   2   0  10          7.75         -0.77        11.73 o                         
   3   0  10         14.15         22.35        10.44 o                         
   4   0  10          9.68          3.30        11.01 o                         
  -4   1  10          0.05        -10.77        12.03 o                         
  -3   1  10         23.25         13.56        10.34 o                         
  -2   1  10         11.45         13.92         3.48 o                         
  -1   1  10        414.27        416.10         8.14 o                         
   0   1  10          4.03          4.29         3.34 o                         
   1   1  10        379.28        416.35        12.01 o                         
   2   1  10         13.48         11.80         8.91 o                         
   3   1  10         24.45         23.89         7.55 o                         
   4   1  10          0.06         -3.51         7.77 o                         
  -4   2  10          1.20        -11.70        11.70 o                         
  -3   2  10         10.58          9.62        10.05 o                         
  -2   2  10         27.86         25.65         3.54 o                         
  -1   2  10         14.17         14.40         3.11 o                         
   0   2  10        947.89        993.88        13.02 o                         
   1   2  10         11.81          7.59         5.09 o                         
   2   2  10         23.12         20.60         6.78 o                         
   3   2  10         12.29          7.77         6.96 o                         
   4   2  10          1.34         -4.16        11.21 o                         
  -4   3  10          8.34         -2.05        11.62 o                         
  -3   3  10          2.49         -5.07         9.80 o                         
  -2   3  10          1.27          0.44         4.55 o                         
  -1   3  10        115.40        115.38         7.41 o                         
   0   3  10         36.98         52.30         4.08 o                         
   1   3  10        113.13        124.40         9.02 o                         
   2   3  10          1.35         -0.56         8.85 o                         
   3   3  10          2.49          8.19         8.30 o                         
   4   3  10         10.04          8.62         7.88 o                         
  -4   4  10          2.33        -11.64        11.64 o                         
  -3   4  10          5.09          7.44         7.18 o                         
  -2   4  10          8.35          1.99         3.51 o                         
  -1   4  10         40.28         40.09         3.65 o                         
   0   4  10          6.55          7.27         3.07 o                         
   1   4  10         48.62         47.92         6.08 o                         
   2   4  10          8.24          0.95         7.95 o                         
   3   4  10          5.29          5.92         8.15 o                         
   4   4  10          1.98         -5.77         8.64 o                         
  -3   5  10         87.38         87.67        16.33 o                         
  -2   5  10         16.78         18.31         4.08 o                         
  -1   5  10         28.59         27.81         3.25 o                         
   0   5  10          5.75          6.66         4.62 o                         
   1   5  10         31.33         39.19         4.48 o                         
   2   5  10         16.72         13.58         8.18 o                         
   3   5  10         84.11         79.01        11.50 o                         
   4   5  10          4.47        -20.72        20.72 o                         
  -3   6  10         46.82         44.56         9.84 o                         
  -2   6  10        130.90        131.94         7.59 o                         
  -1   6  10         25.12         21.32         3.19 o                         
   0   6  10         15.88          5.52         4.88 o                         
   1   6  10         22.34         18.46         5.82 o                         
   2   6  10        142.44        132.09        15.21 o                         
   3   6  10         51.47         56.71        10.45 o                         
  -3   7  10         43.34         28.74         6.94 o                         
  -2   7  10         26.82         13.40         5.65 o                         
  -1   7  10         50.41         48.48         4.52 o                         
   0   7  10        123.53        117.10         7.64 o                         
   1   7  10         42.11         23.53        10.10 o                         
   2   7  10         27.80         19.33        18.34 o                         
   3   7  10         39.41         32.52        10.47 o                         
  -3   8  10          2.69         -5.95         6.62 o                         
  -2   8  10         96.36         93.10         7.77 o                         
  -1   8  10         15.25         13.43         4.78 o                         
   0   8  10        102.93         88.57        13.33 o                         
   1   8  10         15.46         21.34        12.27 o                         
   2   8  10        100.06         93.91         8.87 o                         
   3   8  10          2.45        -10.62        10.62 o                         
  -3   9  10         33.25         31.61         7.92 o                         
  -2   9  10         80.84         69.12        11.43 o                         
  -1   9  10         30.78         20.31         5.63 o                         
   0   9  10          1.42         -2.06         7.84 o                         
   1   9  10         36.21         51.29        15.72 o                         
   2   9  10         88.00         80.60         8.30 o                         
   3   9  10         34.83         38.07        18.34 o                         
  -3  10  10          0.82         -7.13         7.94 o                         
  -2  10  10          1.33         -5.34         5.90 o                         
  -1  10  10         49.17         44.74         8.77 o                         
   0  10  10          4.05          3.97        11.74 o                         
   1  10  10         57.26         59.79        17.86 o                         
   2  10  10          1.37        -11.14        16.35 o                         
   3  10  10          0.79          4.06        14.32 o                         
  -3  11  10          7.20          0.25        11.14 o                         
  -2  11  10         26.03         33.93         7.27 o                         
  -1  11  10          5.41          9.66         7.64 o                         
   0  11  10          0.01         10.23        12.08 o                         
   1  11  10          4.59         13.57        13.28 o                         
   2  11  10         21.63          3.69        16.70 o                         
   3  11  10          8.67         43.29        18.16 o                         
  -3  12  10          0.86         12.15        11.67 o                         
  -2  12  10          3.05         -3.43         6.38 o                         
  -1  12  10         56.13         43.40        30.01 o                         
   0  12  10        180.67        185.85        20.10 o                         
   1  12  10         67.59         78.22        17.95 o                         
   2  12  10          3.16         29.57        16.31 o                         
   3  12  10          0.75        -15.00        17.39 o                         
  -2  13  10         10.01          8.56         9.04 o                         
  -1  13  10         17.38         10.58         9.12 o                         
   0  13  10        194.78        228.20        30.01 o                         
   1  13  10         14.62          8.85        13.92 o                         
   2  13  10          8.86          9.26        19.65 o                         
  -2  14  10          0.63          6.06         9.30 o                         
  -1  14  10          1.23          8.46        12.55 o                         
   0  14  10         35.07         43.76        31.67 o                         
   1  14  10          1.04         10.07        14.88 o                         
   2  14  10          0.62          6.02        16.78 o                         
  -2  15  10          1.65        -11.67        11.67 o                         
  -1  15  10         29.47         21.36        15.96 o                         
   0  15  10         21.12         17.57        31.91 o                         
   1  15  10         32.91         62.80        18.35 o                         
   2  15  10          1.47         28.97        43.46 o                         
  -1  16  10         48.60         39.47        14.94 o                         
   0  16  10          2.91         -6.56        13.42 o                         
   1  16  10         41.90         84.01        44.52 o                         
   0  17  10          7.01         -2.04        13.87 o                         
  -4   1  11          1.13        -11.57        12.67 o                         
  -3   1  11          9.47          2.64         9.74 o                         
  -2   1  11          0.67          3.86         3.48 o                         
  -1   1  11         66.95         58.84         3.96 o                         
   0   1  11          0.85          3.85         3.44 o                         
   1   1  11         72.75         68.38         6.51 o                         
   2   1  11          0.70          1.05         9.44 o                         
   3   1  11         11.20          3.50         7.13 o                         
   4   1  11          1.32         -7.66         7.66 o                         
  -4   2  11          3.83          0.55        12.72 o                         
  -3   2  11          7.12          2.60        10.39 o                         
  -2   2  11         32.43         30.12         4.05 o                         
  -1   2  11          7.39          8.24         3.07 o                         
   0   2  11         14.91         14.99         3.61 o                         
   1   2  11          7.65          9.40         5.51 o                         
   2   2  11         31.55         32.06         7.15 o                         
   3   2  11          6.04          0.51         6.71 o                         
   4   2  11          4.40         -0.46         7.84 o                         
  -3   3  11          9.66         15.86        11.53 o                         
  -2   3  11          4.33          4.09         3.47 o                         
  -1   3  11         30.03         29.72         3.54 o                         
   0   3  11          3.57          1.66         3.30 o                         
   1   3  11         25.33         23.00         5.66 o                         
   2   3  11          3.65          3.18         6.21 o                         
   3   3  11          8.39          3.34         8.54 o                         
  -3   4  11         15.84          8.63        10.25 o                         
  -2   4  11         54.29         55.75         4.79 o                         
  -1   4  11          7.40          8.76         3.70 o                         
   0   4  11        109.15        105.50         5.93 o                         
   1   4  11          8.26          4.73         7.65 o                         
   2   4  11         61.57         60.77         7.76 o                         
   3   4  11         17.44         17.95         8.61 o                         
  -3   5  11          4.38         -2.22         6.27 o                         
  -2   5  11          2.13         -0.78         3.82 o                         
  -1   5  11         81.04         74.01         4.40 o                         
   0   5  11          3.80          4.49         3.09 o                         
   1   5  11         97.07        112.06         7.34 o                         
   2   5  11          1.77         -2.07         7.89 o                         
   3   5  11          5.14          2.58         8.57 o                         
  -3   6  11         10.02         10.01        10.35 o                         
  -2   6  11         34.53         39.64         4.83 o                         
  -1   6  11         37.60         39.05         3.80 o                         
   0   6  11          0.07         -1.64         4.91 o                         
   1   6  11         33.87         41.83        10.30 o                         
   2   6  11         33.77         34.79        10.00 o                         
   3   6  11         10.10          6.46        13.82 o                         
  -3   7  11          0.26         -5.49         6.33 o                         
  -2   7  11         15.44         14.11         5.21 o                         
  -1   7  11         19.67         13.85         4.11 o                         
   0   7  11         48.64         49.97         7.71 o                         
   1   7  11         23.57         15.47         9.22 o                         
   2   7  11         16.28          5.66        12.29 o                         
   3   7  11          0.29          7.58        17.39 o                         
  -3   8  11         15.96         11.50        10.35 o                         
  -2   8  11         28.15         25.55         5.56 o                         
  -1   8  11         39.25         30.76         5.38 o                         
   0   8  11         96.59         90.04        10.27 o                         
   1   8  11         33.60         22.56        10.71 o                         
   2   8  11         30.94         26.22         6.51 o                         
   3   8  11         14.32         17.22        15.25 o                         
  -3   9  11          3.64         -4.11         7.15 o                         
  -2   9  11         12.51          4.96         6.05 o                         
  -1   9  11          6.47          0.97         6.98 o                         
   0   9  11         91.16        127.39        16.14 o                         
   1   9  11          6.22         12.15        13.33 o                         
   2   9  11         10.94          9.82        10.26 o                         
   3   9  11          4.37          5.01        11.67 o                         
  -3  10  11          7.82         -6.12         7.33 o                         
  -2  10  11          3.81         -5.09         5.62 o                         
  -1  10  11         72.14         98.93        15.19 o                         
   0  10  11         12.20         10.82        12.04 o                         
   1  10  11         62.28         75.72        16.33 o                         
   2  10  11          3.25         30.72        15.16 o                         
   3  10  11          6.63          6.70        21.08 o                         
  -3  11  11          4.56          1.49         9.96 o                         
  -2  11  11          4.90         -0.44         6.83 o                         
  -1  11  11         43.83         44.19        19.34 o                         
   0  11  11          0.56         -8.14        25.96 o                         
   1  11  11         39.10         26.19        14.73 o                         
   2  11  11          4.65          6.50        14.96 o                         
   3  11  11          5.50         18.48        25.96 o                         
  -2  12  11          5.53         -0.21        11.07 o                         
  -1  12  11          7.29          5.14         9.24 o                         
   0  12  11          2.93         -7.11        12.09 o                         
   1  12  11          7.77         15.47        14.77 o                         
   2  12  11          4.67          0.17        36.56 o                         
  -2  13  11          2.89          7.15         8.80 o                         
  -1  13  11          7.67         11.92        12.54 o                         
   0  13  11          0.18          6.15        12.62 o                         
   1  13  11          9.02         26.72        15.60 o                         
   2  13  11          2.52         11.69        16.22 o                         
  -2  14  11          0.13         -0.79         8.59 o                         
  -1  14  11         61.24         65.03        27.75 o                         
   0  14  11         14.49         11.86        13.99 o                         
   1  14  11         54.68         52.95        17.57 o                         
   2  14  11          0.13         16.58        35.25 o                         
  -1  15  11          2.59         -7.31        12.53 o                         
   0  15  11          2.48         -2.41        19.65 o                         
   1  15  11          3.07         15.26        22.51 o                         
  -1  16  11          5.71        -19.03        25.13 o                         
   0  16  11          2.56        -10.80        13.15 o                         
   1  16  11          5.20         -2.74        17.86 o                         
  -3   0  12        131.48        123.24        19.33 o                         
  -2   0  12         28.00         29.36        12.48 o                         
  -1   0  12        155.11        146.75         7.29 o                         
   0   0  12        329.86        308.65        15.76 o                         
   1   0  12        170.91        171.52        21.24 o                         
   2   0  12         23.19         20.17        15.78 o                         
   3   0  12        130.28        123.03        14.45 o                         
  -3   1  12          6.63          2.03        10.55 o                         
  -2   1  12        129.75        123.86         6.67 o                         
  -1   1  12         19.16         16.10         3.41 o                         
   0   1  12          0.30         -3.16         3.45 o                         
   1   1  12         22.14         21.61         8.32 o                         
   2   1  12        133.66        149.61        15.19 o                         
   3   1  12          8.00          9.76         9.04 o                         
  -3   2  12         63.55         56.66        12.09 o                         
  -2   2  12          5.35          2.88         3.85 o                         
  -1   2  12         20.88         18.12         3.46 o                         
   0   2  12          0.91         -1.76         3.42 o                         
   1   2  12         22.89         21.09         5.93 o                         
   2   2  12          4.61         -2.33        10.45 o                         
   3   2  12         63.18         64.08        15.05 o                         
  -3   3  12          1.22         -5.49        12.41 o                         
  -2   3  12        125.62        112.48         6.25 o                         
  -1   3  12         86.20         88.21         4.68 o                         
   0   3  12        229.22        232.12         8.01 o                         
   1   3  12        104.05        109.25        12.54 o                         
   2   3  12        125.35        130.09        17.61 o                         
   3   3  12          1.38         -0.17         8.38 o                         
  -3   4  12         66.06         41.15        12.43 o                         
  -2   4  12         39.03         44.39         4.97 o                         
  -1   4  12        183.82        182.64         8.63 o                         
   0   4  12         56.31         53.60         5.32 o                         
   1   4  12        166.86        167.83        14.96 o                         
   2   4  12         40.16         35.05        11.19 o                         
   3   4  12         67.05         72.53        10.30 o                         
  -3   5  12          3.38          5.28        11.18 o                         
  -2   5  12         32.79         40.03         4.91 o                         
  -1   5  12         43.57         45.69         4.25 o                         
   0   5  12        171.32        155.14         6.54 o                         
   1   5  12         46.56         54.90         8.57 o                         
   2   5  12         28.69         17.91        11.96 o                         
   3   5  12          3.60         -7.60         7.60 o                         
  -3   6  12          8.64         -3.24        13.55 o                         
  -2   6  12         76.69         82.39         5.77 o                         
  -1   6  12        228.16        220.06         8.82 o                         
   0   6  12          0.00         -1.02         6.98 o                         
   1   6  12        212.10        246.77        19.20 o                         
   2   6  12         90.86        100.72        17.00 o                         
   3   6  12          9.04         12.99         8.61 o                         
  -3   7  12          0.35         -9.07        10.72 o                         
  -2   7  12        110.00        108.84         7.40 o                         
  -1   7  12          0.73          0.58         4.84 o                         
   0   7  12        359.88        362.20        23.45 o                         
   1   7  12          0.61          6.49         9.55 o                         
   2   7  12        103.95         99.44        10.41 o                         
   3   7  12          0.29         -6.62         7.13 o                         
  -3   8  12          2.88         -0.29        10.72 o                         
  -2   8  12          0.51         -5.54         5.54 o                         
  -1   8  12        164.52        156.65         8.92 o                         
   0   8  12          9.19         26.71        10.96 o                         
   1   8  12        162.50        173.89        20.64 o                         
   2   8  12          0.62          2.94         9.67 o                         
   3   8  12          3.44          2.08        15.42 o                         
  -3   9  12         10.27         -6.18        12.35 o                         
  -2   9  12         21.83          6.28         6.06 o                         
  -1   9  12         18.83         15.76        10.11 o                         
   0   9  12        180.47        175.27        18.89 o                         
   1   9  12         15.60         12.69        13.56 o                         
   2   9  12         21.95         14.63        10.58 o                         
   3   9  12         11.48         22.29        36.56 o                         
  -3  10  12          3.75        -18.10        18.10 o                         
  -2  10  12         36.49         32.53         7.03 o                         
  -1  10  12        155.90        159.62        41.19 o                         
   0  10  12         21.27         17.51         8.49 o                         
   1  10  12        168.48        197.84        22.71 o                         
   2  10  12         43.11         67.52        19.01 o                         
   3  10  12          4.29          4.52        21.43 o                         
  -2  11  12          5.93          1.88         7.98 o                         
  -1  11  12         20.74         10.21        18.68 o                         
   0  11  12        188.73        229.25        22.24 o                         
   1  11  12         20.97         31.69        15.68 o                         
   2  11  12          6.89          9.06        21.43 o                         
  -2  12  12          7.06         10.34        11.65 o                         
  -1  12  12         21.92          2.45        10.35 o                         
   0  12  12         25.21         24.74        14.28 o                         
   1  12  12         24.40         29.04        23.82 o                         
   2  12  12          7.91         -2.13        30.25 o                         
  -2  13  12         18.13         15.87        11.29 o                         
  -1  13  12          6.10         -3.30        21.20 o                         
   0  13  12         64.50         63.81        16.65 o                         
   1  13  12          7.36         16.55        15.59 o                         
   2  13  12         21.80         39.61        19.05 o                         
  -1  14  12         16.85         26.53        14.14 o                         
   0  14  12          7.68          6.11        19.65 o                         
   1  14  12         17.45          6.69        15.70 o                         
  -1  15  12          8.23          2.23        13.64 o                         
   0  15  12          0.13         18.59        14.82 o                         
   1  15  12          7.45         21.92        21.55 o                         
   0  16  12         15.48         22.15        15.72 o                         
  -3   1  13          3.67        -10.93        10.93 o                         
  -2   1  13          9.07          8.90         4.68 o                         
  -1   1  13         26.19         22.22         3.72 o                         
   0   1  13        389.44        410.63        14.34 o                         
   1   1  13         25.60         28.39         5.70 o                         
   2   1  13         10.74         10.22        11.15 o                         
   3   1  13          3.55         -0.54         7.24 o                         
  -3   2  13          8.41          1.30        13.51 o                         
  -2   2  13         25.57         27.27         5.19 o                         
  -1   2  13        557.61        566.76        10.67 o                         
   0   2  13         41.25         35.04         4.48 o                         
   1   2  13        508.85        545.62        14.15 o                         
   2   2  13         27.83         36.59        12.24 o                         
   3   2  13          9.98          4.28         9.12 o                         
  -3   3  13         16.72         13.56        11.36 o                         
  -2   3  13        194.46        197.44        12.78 o                         
  -1   3  13         68.89         63.25         5.67 o                         
   0   3  13         26.62         16.90         4.23 o                         
   1   3  13         60.54         60.96         6.28 o                         
   2   3  13        161.06        166.36        16.52 o                         
   3   3  13         19.66         21.66         9.07 o                         
  -3   4  13          5.81         -5.30        11.09 o                         
  -2   4  13         11.81         11.97         3.77 o                         
  -1   4  13        354.11        363.14         9.71 o                         
   0   4  13          2.48         -1.53         3.68 o                         
   1   4  13        421.68        427.08        16.17 o                         
   2   4  13         10.85         11.74         8.47 o                         
   3   4  13          5.57          3.23         8.00 o                         
  -3   5  13          1.81         -0.49        10.77 o                         
  -2   5  13        188.45        196.48        10.58 o                         
  -1   5  13          4.73         -1.10         3.63 o                         
   0   5  13          0.06         -0.54         3.76 o                         
   1   5  13          4.49          7.91         5.68 o                         
   2   5  13        184.16        191.92        15.72 o                         
   3   5  13          2.18          1.72        16.27 o                         
  -3   6  13         30.77         20.89        11.50 o                         
  -2   6  13          2.95         -0.63         4.28 o                         
  -1   6  13         31.27         24.89         4.03 o                         
   0   6  13        161.95        170.64        20.67 o                         
   1   6  13         27.93         27.77        11.01 o                         
   2   6  13          2.49          0.98        13.30 o                         
   3   6  13         25.53         38.47        17.94 o                         
  -3   7  13         17.92          6.90        10.69 o                         
  -2   7  13         39.90         38.74         6.82 o                         
  -1   7  13         76.24         67.97         8.75 o                         
   0   7  13          0.98        -10.58        10.58 o                         
   1   7  13         89.71         96.92        12.88 o                         
   2   7  13         44.72         49.17        12.94 o                         
   3   7  13         19.82         26.42        13.24 o                         
  -3   8  13         29.07         21.67        11.44 o                         
  -2   8  13          2.99         -4.02         6.17 o                         
  -1   8  13         19.99         16.35         4.75 o                         
   0   8  13        116.12        132.73        20.35 o                         
   1   8  13         19.58         28.92        11.34 o                         
   2   8  13          3.00         -1.36         6.08 o                         
   3   8  13         33.02         54.89        23.10 o                         
  -2   9  13         16.71          5.06         6.47 o                         
  -1   9  13         76.93         61.45        17.68 o                         
   0   9  13         79.57         79.13        13.12 o                         
   1   9  13         87.42         91.20        17.78 o                         
   2   9  13         18.10         24.51        16.23 o                         
  -2  10  13         10.16          5.21         8.23 o                         
  -1  10  13         39.08         27.80        12.93 o                         
   0  10  13        102.89        109.08        12.78 o                         
   1  10  13         42.69         44.15        15.59 o                         
   2  10  13          8.92         10.14        16.26 o                         
  -2  11  13         28.28         14.19         8.78 o                         
  -1  11  13         14.48          4.16        10.97 o                         
   0  11  13          1.67        -11.85        11.85 o                         
   1  11  13         12.78         16.76        14.72 o                         
   2  11  13         28.75         42.96        31.32 o                         
  -2  12  13         17.39         19.57        16.86 o                         
  -1  12  13          9.25          0.24        22.39 o                         
   0  12  13          9.44         14.85        39.06 o                         
   1  12  13         11.17          9.05        14.89 o                         
   2  12  13         19.00         21.88        39.77 o                         
  -1  13  13         30.95         16.93        20.12 o                         
   0  13  13          0.52         -3.12        13.29 o                         
   1  13  13         25.78         44.49        16.78 o                         
  -1  14  13          3.01        -12.73        27.63 o                         
   0  14  13          3.69        -22.15        22.15 o                         
   1  14  13          2.90         -0.45        21.79 o                         
   0  15  13          0.01        -12.45        13.98 o                         
  -3   0  14        203.12        186.68        23.58 o                         
  -2   0  14          4.38          2.31        10.37 o                         
  -1   0  14        291.93        300.18        13.46 o                         
   0   0  14         24.59         12.77         9.85 o                         
   1   0  14        331.01        374.75        19.75 o                         
   2   0  14          3.63          0.02        16.08 o                         
   3   0  14        199.96        223.13        18.60 o                         
  -3   1  14          5.24        -10.97        10.97 o                         
  -2   1  14        385.60        424.26        16.90 o                         
  -1   1  14         32.65         29.18         4.09 o                         
   0   1  14        455.02        468.84        13.88 o                         
   1   1  14         37.02         44.45         6.68 o                         
   2   1  14        399.52        482.01        24.54 o                         
   3   1  14          6.08          8.20         7.31 o                         
  -3   2  14        120.64         94.57        14.52 o                         
  -2   2  14         29.72         18.24         7.40 o                         
  -1   2  14         18.97         14.20         4.09 o                         
   0   2  14         58.09         57.40         6.96 o                         
   1   2  14         20.10         19.80         5.88 o                         
   2   2  14         33.70         34.80        12.34 o                         
   3   2  14        113.12        132.42        16.66 o                         
  -3   3  14          1.03         -7.96        11.62 o                         
  -2   3  14         97.17         81.28        10.18 o                         
  -1   3  14          1.49         -0.54         3.81 o                         
   0   3  14        234.96        226.89        12.06 o                         
   1   3  14          1.23         -2.77         6.11 o                         
   2   3  14        115.85        140.20        16.51 o                         
   3   3  14          0.86         -1.68        16.96 o                         
  -3   4  14         24.97          4.31        11.81 o                         
  -2   4  14         19.20         15.74         5.98 o                         
  -1   4  14        130.07        127.86         6.02 o                         
   0   4  14         38.41         40.36         5.86 o                         
   1   4  14        107.75         98.21        16.49 o                         
   2   4  14         20.09         16.69         7.00 o                         
   3   4  14         29.44         36.67        20.56 o                         
  -3   5  14          7.24         -5.04        11.28 o                         
  -2   5  14         43.85         33.40         6.70 o                         
  -1   5  14         53.99         55.73         5.04 o                         
   0   5  14        711.39        760.97        26.50 o                         
   1   5  14         61.93         59.91         9.75 o                         
   2   5  14         50.15         47.03        15.99 o                         
   3   5  14          8.75          7.18        14.55 o                         
  -3   6  14         34.82         28.80        12.07 o                         
  -2   6  14          1.01         -4.70         4.70 o                         
  -1   6  14        393.31        425.72        12.79 o                         
   0   6  14          6.20         10.29        12.20 o                         
   1   6  14        355.47        399.08        24.68 o                         
   2   6  14          1.00          6.02         7.67 o                         
   3   6  14         31.94         48.03        32.87 o                         
  -3   7  14          2.64        -14.17        14.17 o                         
  -2   7  14         16.71         19.80         7.15 o                         
  -1   7  14          6.18          7.07         7.60 o                         
   0   7  14        578.01        572.05        35.54 o                         
   1   7  14          7.42         21.26        10.73 o                         
   2   7  14         18.52         27.44        11.86 o                         
   3   7  14          2.23          4.68        21.91 o                         
  -2   8  14         11.26          6.81         6.84 o                         
  -1   8  14        144.06        143.75        18.70 o                         
   0   8  14         23.23          4.29        11.70 o                         
   1   8  14        136.40        181.88        17.08 o                         
   2   8  14         12.55         22.10        23.58 o                         
  -2   9  14         80.02         64.89        19.25 o                         
  -1   9  14          8.62          2.53        11.80 o                         
   0   9  14        184.05        225.89        38.54 o                         
   1   9  14          7.17         15.17        15.50 o                         
   2   9  14         81.23        104.06        19.89 o                         
  -2  10  14         10.38         -2.35        13.26 o                         
  -1  10  14         80.80         57.47        41.50 o                         
   0  10  14          0.02          1.25        19.10 o                         
   1  10  14         91.58         70.54        18.02 o                         
   2  10  14          9.38         18.96        30.25 o                         
  -2  11  14         32.14         12.55        25.52 o                         
  -1  11  14          8.78         -8.29        12.38 o                         
   0  11  14          0.12          1.76        13.53 o                         
   1  11  14          7.40         10.08        15.22 o                         
   2  11  14         29.27         45.07        27.03 o                         
  -1  12  14         30.97         20.48        14.57 o                         
   0  12  14          0.60        -18.78        24.53 o                         
   1  12  14         36.13         40.20        17.60 o                         
  -1  13  14         14.19         15.91        22.86 o                         
   0  13  14          3.82        -15.27        17.39 o                         
   1  13  14         13.52         21.89        16.34 o                         
   0  14  14          0.01        -14.25        26.91 o                         
  -3   1  15          6.68        -11.94        11.94 o                         
  -2   1  15         25.80         30.39        11.14 o                         
  -1   1  15        184.92        186.75        10.58 o                         
   0   1  15         21.79         16.32         5.83 o                         
   1   1  15        154.86        166.59        15.65 o                         
   2   1  15         21.39         41.31        15.54 o                         
   3   1  15          7.81          7.15         9.22 o                         
  -3   2  15          9.32        -11.50        11.50 o                         
  -2   2  15          2.74         -9.80         9.80 o                         
  -1   2  15        218.41        198.23         7.69 o                         
   0   2  15        213.13        237.18        11.88 o                         
   1   2  15        229.06        219.39        19.69 o                         
   2   2  15          2.36          9.87        11.86 o                         
   3   2  15         10.74          6.39         8.79 o                         
  -3   3  15         28.86          1.72        13.54 o                         
  -2   3  15         89.34         81.96        22.76 o                         
  -1   3  15         98.99         90.69         6.49 o                         
   0   3  15        119.96        111.23         8.56 o                         
   1   3  15        114.41        104.18        13.97 o                         
   2   3  15         78.15        105.93         9.75 o                         
   3   3  15         24.97         26.19        12.65 o                         
  -3   4  15          6.73        -11.92        11.92 o                         
  -2   4  15         81.36         56.24        12.28 o                         
  -1   4  15        198.49        203.79        20.11 o                         
   0   4  15         29.86         32.73         6.21 o                         
   1   4  15        215.58        210.00        14.20 o                         
   2   4  15         71.70         83.85        14.02 o                         
   3   4  15          7.69          6.81        16.56 o                         
  -3   5  15          4.34        -13.34        13.34 o                         
  -2   5  15         62.22         71.09        11.21 o                         
  -1   5  15         23.72         17.59        16.26 o                         
   0   5  15         11.24         13.68         6.05 o                         
   1   5  15         22.13         14.31        10.41 o                         
   2   5  15         59.85         79.82        23.02 o                         
   3   5  15          5.02        -12.15        22.39 o                         
  -2   6  15         29.82         23.65         7.35 o                         
  -1   6  15         16.35         17.90         8.79 o                         
   0   6  15         51.70         49.66        14.29 o                         
   1   6  15         19.02         41.16        12.59 o                         
   2   6  15         30.23         44.08        11.78 o                         
  -2   7  15         18.47          7.12         8.03 o                         
  -1   7  15         34.68         24.21        13.36 o                         
   0   7  15          0.22        -14.97        14.97 o                         
   1   7  15         38.91         73.42        24.27 o                         
   2   7  15         21.79         19.46        31.44 o                         
  -2   8  15         17.09          0.10        14.34 o                         
  -1   8  15         34.02          6.89        17.45 o                         
   0   8  15          0.36        -11.21        11.21 o                         
   1   8  15         33.73         59.22        17.27 o                         
   2   8  15         14.26         12.80        26.20 o                         
  -2   9  15         21.00         21.36        17.05 o                         
  -1   9  15         72.84         39.85        22.36 o                         
   0   9  15          0.73        -11.27        11.27 o                         
   1   9  15         60.54         66.40        23.58 o                         
   2   9  15         17.79         20.21        19.53 o                         
  -2  10  15          2.25         -3.66        14.39 o                         
  -1  10  15         26.42        -14.48        23.81 o                         
   0  10  15          0.07        -13.36        13.36 o                         
   1  10  15         23.86         13.52        15.93 o                         
   2  10  15          2.13         18.73        21.67 o                         
  -1  11  15          0.32        -18.70        42.87 o                         
   0  11  15          0.16        -14.88        14.88 o                         
   1  11  15          0.28        -14.15        14.15 o                         
  -1  12  15          3.89        -21.64        56.20 o                         
   0  12  15         18.83         -0.58        15.72 o                         
   1  12  15          4.40         10.10        15.85 o                         
   0  13  15          3.70         -2.37        22.27 o                         
  -2   0  16         62.08         40.58        18.10 o                         
  -1   0  16         57.65         66.21        50.25 o                         
   0   0  16         88.60         68.27        13.60 o                         
   1   0  16         54.69         57.85        14.38 o                         
   2   0  16         58.63        102.38        26.54 o                         
  -2   1  16         12.72        -10.42        10.42 o                         
  -1   1  16         41.04         28.70        12.44 o                         
   0   1  16         31.37         25.53         6.31 o                         
   1   1  16         48.08         51.28        11.76 o                         
   2   1  16         15.28         23.20        12.21 o                         
  -2   2  16         29.46          8.50        10.95 o                         
  -1   2  16          3.52          4.77         5.40 o                         
   0   2  16          2.33         -1.11         5.91 o                         
   1   2  16          3.12         -7.37         7.37 o                         
   2   2  16         33.69         34.95        27.64 o                         
  -2   3  16          1.86         -9.87         9.87 o                         
  -1   3  16          2.24          8.61         6.34 o                         
   0   3  16         36.35         41.12         7.28 o                         
   1   3  16          2.11         -1.15         7.06 o                         
   2   3  16          1.96          2.16        10.84 o                         
  -2   4  16          9.88         -2.13        10.26 o                         
  -1   4  16          2.27         -6.66        10.83 o                         
   0   4  16        107.77        104.01        18.95 o                         
   1   4  16          2.08          8.63        14.77 o                         
   2   4  16          8.24         30.02        12.89 o                         
  -2   5  16          0.75         -7.40        10.17 o                         
  -1   5  16         35.76         17.76        13.25 o                         
   0   5  16         25.68         -6.50        13.74 o                         
   1   5  16         30.23         28.09        13.06 o                         
   2   5  16          0.90          6.97        15.03 o                         
  -2   6  16         15.18         -7.83        13.58 o                         
  -1   6  16          0.81        -12.90        12.90 o                         
   0   6  16         51.65         42.17        15.18 o                         
   1   6  16          0.72          9.34        21.01 o                         
   2   6  16         17.20         25.81        25.48 o                         
  -2   7  16          4.18          0.94        13.91 o                         
  -1   7  16         17.53         -2.36        13.48 o                         
   0   7  16         12.03          8.67        14.29 o                         
   1   7  16         14.92         36.59        22.10 o                         
   2   7  16          4.02        -20.93        35.84 o                         
  -2   8  16         14.63         10.68        14.10 o                         
  -1   8  16         15.73        -12.43        12.43 o                         
   0   8  16         15.39        -10.52        15.60 o                         
   1   8  16         16.39         27.12        21.10 o                         
   2   8  16         14.42         14.79        29.77 o                         
  -2   9  16          6.22         20.24        17.15 o                         
  -1   9  16          2.83        -13.62        13.62 o                         
   0   9  16          7.30        -14.88        14.88 o                         
   1   9  16          2.84         -7.55        14.61 o                         
   2   9  16          7.22         -2.38        20.01 o                         
  -1  10  16          1.39        -11.33        26.91 o                         
   0  10  16          5.76         -2.90        14.72 o                         
   1  10  16          1.27         -8.31        15.29 o                         
  -1  11  16          9.42         -7.23        19.89 o                         
   0  11  16          3.77        -15.96        15.96 o                         
   1  11  16         10.99         10.92        16.27 o                         
   0  12  16          0.01         -6.15        15.05 o                         
  -2   1  17         14.15         -8.62        10.67 o                         
  -1   1  17          3.27         -3.15        11.62 o                         
   0   1  17         58.17         45.80         8.97 o                         
   1   1  17          3.93         -7.44         7.44 o                         
   2   1  17         13.33         18.63        15.85 o                         
  -2   2  17          4.41         -8.29        10.55 o                         
  -1   2  17         15.05          6.99        15.11 o                         
   0   2  17          0.44        -10.31        10.31 o                         
   1   2  17         13.13         16.31        11.48 o                         
   2   2  17          4.04         10.19        17.32 o                         
  -2   3  17          8.90         -2.71        10.40 o                         
  -1   3  17          6.69         -8.71        21.19 o                         
   0   3  17          1.08        -13.16        13.16 o                         
   1   3  17          5.93          4.62        11.11 o                         
   2   3  17          8.80         15.80        12.77 o                         
  -2   4  17          1.25         -9.82         9.82 o                         
  -1   4  17         30.30         10.72        18.92 o                         
   0   4  17          3.62        -13.08        13.08 o                         
   1   4  17         30.45         19.38        15.56 o                         
   2   4  17          1.14         26.67        30.70 o                         
  -2   5  17          0.75        -18.98        18.98 o                         
  -1   5  17          0.12         -9.84        12.25 o                         
   0   5  17          0.11        -13.25        13.25 o                         
   1   5  17          0.14          9.22        15.08 o                         
   2   5  17          0.74         20.52        21.71 o                         
  -2   6  17          0.77         -1.14        18.46 o                         
  -1   6  17         12.59        -12.76        12.76 o                         
   0   6  17          1.89        -18.79        18.79 o                         
   1   6  17         13.54         -0.25        16.74 o                         
   2   6  17          0.64         24.37        40.96 o                         
  -2   7  17          9.99         -5.00        15.24 o                         
  -1   7  17          4.62        -13.14        13.14 o                         
   0   7  17          2.40        -13.18        13.18 o                         
   1   7  17          5.08        -14.64        15.54 o                         
   2   7  17          9.40         21.89        35.01 o                         
  -1   8  17          1.79        -13.45        13.45 o                         
   0   8  17          2.26        -14.34        14.34 o                         
   1   8  17          1.49        -15.95        15.95 o                         
  -1   9  17          0.33        -13.89        13.89 o                         
   0   9  17         28.16         22.25        16.49 o                         
   1   9  17          0.39        -17.98        18.58 o                         
  -1  10  17          0.26        -14.77        14.77 o                         
   0  10  17          2.38        -14.35        14.35 o                         
   1  10  17          0.31        -14.29        17.39 o                         
   0  11  17          0.51        -12.15        15.72 o                         
  -2   0  18          7.26         22.53        27.63 o                         
  -1   0  18          0.60        -41.20        52.63 o                         
   0   0  18         22.67         12.25        37.27 o                         
   1   0  18          0.54          6.21        15.89 o                         
   2   0  18          6.93         25.82        28.82 o                         
  -2   1  18          3.57          1.55        11.02 o                         
  -1   1  18         10.15        -36.21        36.21 o                         
   0   1  18          1.05          1.37        12.01 o                         
   1   1  18         10.36          4.29        11.67 o                         
   2   1  18          4.30         54.87        28.77 o                         
  -2   2  18          1.23          4.23        10.82 o                         
  -1   2  18          1.45          6.97        34.87 o                         
   0   2  18         10.02        -12.69        14.00 o                         
   1   2  18          1.73          6.75        11.80 o                         
   2   2  18          1.39         29.52        20.66 o                         
  -2   3  18          2.36         -4.02        12.86 o                         
  -1   3  18         11.35         11.41        16.12 o                         
   0   3  18          1.79        -14.12        14.12 o                         
   1   3  18         10.71          9.98        11.57 o                         
   2   3  18          2.19         27.82        18.32 o                         
  -2   4  18          2.83         11.43        16.91 o                         
  -1   4  18          4.82         -4.08        19.42 o                         
   0   4  18         14.01        -17.24        21.42 o                         
   1   4  18          5.49         17.63        25.82 o                         
   2   4  18          2.73         27.26        34.50 o                         
  -1   5  18          1.02        -10.16        21.76 o                         
   0   5  18          1.93        -13.66        13.66 o                         
   1   5  18          0.99         19.82        23.36 o                         
  -1   6  18          7.11        -21.14        21.14 o                         
   0   6  18          2.48         -9.59        15.55 o                         
   1   6  18          6.10         -6.12        17.23 o                         
  -1   7  18          6.61        -13.24        13.24 o                         
   0   7  18          8.31        -14.64        14.64 o                         
   1   7  18          6.97        -12.79        16.90 o                         
  -1   8  18          4.89        -27.20        35.25 o                         
   0   8  18          0.23        -14.95        14.95 o                         
   1   8  18          4.06          6.44        17.61 o                         
   0   9  18          6.76        -24.29        24.29 o                         
  -1   1  19          1.29        -37.69        37.69 o                         
   0   1  19          3.55        -13.80        18.73 o                         
   1   1  19          1.54         13.79        12.10 o                         
  -1   2  19          3.16         -6.42        20.72 o                         
   0   2  19          6.61        -13.56        18.92 o                         
   1   2  19          2.76          5.41        11.89 o                         
  -1   3  19          3.02         -4.10        34.51 o                         
   0   3  19          0.09        -21.55        21.55 o                         
   1   3  19          2.65         17.08        24.88 o                         
  -1   4  19          0.49        -28.55        30.04 o                         
   0   4  19          1.29        -18.23        18.23 o                         
   1   4  19          0.43         -5.34        29.21 o                         
  -1   5  19          7.55         -2.69        24.85 o                         
   0   5  19          4.29        -25.95        28.29 o                         
   1   5  19          6.25         -9.35        16.83 o                         
  -1   6  19          4.09         -6.43        15.72 o                         
   0   6  19         12.15        -16.02        16.02 o                         
   1   6  19          4.74          2.14        19.29 o                         
   0   7  19          7.96         -3.30        19.41 o                         
   0   0  20          3.25         29.77        16.91 o                         
   1   0  20          2.27         11.91        17.86 o                         
   0   1  20          6.01        -15.19        39.64 o                         
   1   1  20         16.62         24.41        13.47 o                         
   0   2  20          1.47        -13.62        23.28 o                         
   0   3  20          1.56        -24.81        24.81 o                         
   0   4  20         17.55          1.67        17.39 o                         
                                                                                
