# Supplementary material for: The phase transitions of 4-aminopyridine-based indolocarbazoles: twinning, local- and pseudo-symmetry
Source: Acta Crystallogr B Struct Sci Cryst Eng Mater. 2019 Jan 24;75(Pt 1):97–106. doi: 10.1107/S2052520618017341 (PMC6457041; doi:10.1107/S2052520618017341)
Supplement: Supplementary file 8 [file b-75-00097-2NICz-2HTsup8.hkl]

data_2NICz-2HT
#25_2_380                                                                   
_shelx_title ' '                                                                
_shelx_refln_list_code          4                                               
_shelx_F_calc_maximum      153.12                                               
_exptl_crystal_F_000       504.00                                               
_reflns_d_resolution_high  0.8501                                               
                                                                                
loop_                                                                           
 _space_group_symop_operation_xyz                                               
 'x, y, z'                                                                      
 '-x+1/2, -y+1/2, z'                                                            
 '-x, y+1/2, -z+1/2'                                                            
 'x+1/2, -y, -z+1/2'                                                            
 '-x, -y, -z'                                                                   
 'x-1/2, y-1/2, -z'                                                             
 'x, -y-1/2, z-1/2'                                                             
 '-x-1/2, y, z-1/2'                                                             
                                                                                
_cell_length_a     4.0741                                                       
_cell_length_b    16.4158                                                       
_cell_length_c    17.2297                                                       
_cell_angle_alpha  90.000                                                       
_cell_angle_beta   90.000                                                       
_cell_angle_gamma  90.000                                                       
                                                                                
_shelx_F_squared_multiplier     1.000                                           
                                                                                
loop_                                                                           
 _refln_index_h                                                                 
 _refln_index_k                                                                 
 _refln_index_l                                                                 
 _refln_F_squared_calc                                                          
 _refln_F_squared_meas                                                          
 _refln_F_squared_sigma                                                         
 _refln_observed_status                                                         
   4   0   0         68.67         69.82        14.47 o                         
   3   1   0         89.02        101.44         9.40 o                         
   0   2   0       6820.23       6436.55        39.97 o                         
   2   2   0        783.09        806.11        23.43 o                         
   4   2   0          0.19        -10.11        10.11 o                         
   1   3   0      23446.34      22966.35       149.27 o                         
   3   3   0        128.04        107.95        13.78 o                         
   0   4   0         15.85         13.72         3.10 o                         
   2   4   0       3219.04       3435.77        45.48 o                         
   4   4   0          0.00         -6.84         8.70 o                         
   1   5   0       1018.42       1073.21        22.51 o                         
   3   5   0         16.39         14.24        11.02 o                         
   0   6   0        196.00        206.66        10.91 o                         
   2   6   0       3784.41       4272.65        54.44 o                         
   4   6   0          2.73         -9.42         9.42 o                         
   1   7   0        444.53        435.48         9.39 o                         
   3   7   0        800.72        939.56        34.91 o                         
   0   8   0       1411.65       1645.04        14.93 o                         
   2   8   0          3.24          3.22        10.57 o                         
   4   8   0         43.40         38.68        12.17 o                         
   1   9   0         32.71         38.68         4.45 o                         
   3   9   0        270.38        288.92        22.05 o                         
   0  10   0       1221.09       1344.01        14.53 o                         
   2  10   0         39.70         44.13         6.36 o                         
   4  10   0         89.73         91.75        21.36 o                         
   1  11   0          2.99         -4.10         4.10 o                         
   3  11   0         10.54          8.73        12.63 o                         
   0  12   0        326.41        364.89        10.14 o                         
   2  12   0          1.81         -3.37         9.07 o                         
   1  13   0        233.84        242.49        10.80 o                         
   3  13   0          3.79          3.45        11.94 o                         
   0  14   0         61.54         62.93         7.35 o                         
   2  14   0         25.17         13.09        10.80 o                         
   1  15   0        120.52        115.51        11.25 o                         
   3  15   0          8.63         12.17        12.63 o                         
   0  16   0         60.61         63.85         7.58 o                         
   2  16   0          8.02          5.97         9.88 o                         
   1  17   0         14.42          7.81         8.04 o                         
   1   1   1       4189.79       3838.73        25.37 o                         
   2   1   1         88.78         83.33         6.98 o                         
   3   1   1          0.89          7.72         7.22 o                         
   4   1   1          5.60         13.56         6.21 o                         
   1   2   1       3223.08       3177.55        24.44 o                         
   2   2   1        159.86        136.64        11.48 o                         
   3   2   1         17.77         21.62         7.59 o                         
   4   2   1         21.29         20.81         6.45 o                         
   1   3   1       9580.28       9842.49        53.51 o                         
   2   3   1          1.65         -2.76         7.81 o                         
   3   3   1         41.69         35.00         6.57 o                         
   4   3   1          1.81          8.89         6.20 o                         
   1   4   1        241.25        242.20         9.13 o                         
   2   4   1       1393.89       1410.67        52.60 o                         
   3   4   1        144.14        132.57         9.18 o                         
   4   4   1          4.32          2.76         6.21 o                         
   1   5   1        776.67        783.17        24.19 o                         
   2   5   1        171.91        165.66        17.34 o                         
   3   5   1          0.32         -2.68         5.98 o                         
   4   5   1          0.24         -2.36         6.15 o                         
   1   6   1        188.71        179.79         8.42 o                         
   2   6   1        409.54        467.86        46.74 o                         
   3   6   1          5.95         -6.10         6.10 o                         
   4   6   1         20.00         24.12         6.79 o                         
   1   7   1         53.14         56.07         2.87 o                         
   2   7   1         69.58         75.49         8.24 o                         
   3   7   1        207.87        215.78        14.21 o                         
   4   7   1         13.13         19.91         7.79 o                         
   1   8   1        172.81        183.83         4.97 o                         
   2   8   1         17.10         13.87         7.36 o                         
   3   8   1        101.12         95.42         7.90 o                         
   4   8   1          0.25         -1.60         6.33 o                         
   1   9   1        299.79        316.80         7.77 o                         
   2   9   1          8.74          6.86        10.67 o                         
   3   9   1          4.04         -2.62         6.41 o                         
   4   9   1          3.22          9.48         6.67 o                         
   1  10   1         94.69         91.51         4.53 o                         
   2  10   1         36.34         28.95         4.28 o                         
   3  10   1         16.12         16.96         6.69 o                         
   4  10   1         51.56         50.60         7.35 o                         
   1  11   1         47.06         45.43         4.10 o                         
   2  11   1          0.16         -4.08         4.39 o                         
   3  11   1         19.16         13.03         7.81 o                         
   1  12   1         35.41         35.23         4.61 o                         
   2  12   1        129.11        119.87        12.89 o                         
   3  12   1          2.11          1.56         6.24 o                         
   1  13   1          0.01         -0.32         4.04 o                         
   2  13   1         20.27         11.16         4.98 o                         
   3  13   1          0.00         -4.06        14.13 o                         
   1  14   1         23.08         24.46         4.47 o                         
   2  14   1          4.09         -4.97        12.17 o                         
   3  14   1          0.01         -8.44         8.44 o                         
   1  15   1         11.83          1.23         5.33 o                         
   2  15   1          9.15          4.79         7.23 o                         
   3  15   1          1.24         -8.49         8.49 o                         
   1  16   1          3.43          4.97         5.29 o                         
   2  16   1         14.75          6.66         7.31 o                         
   1  17   1          1.20         -5.00         5.26 o                         
   2  17   1          4.66          0.06         8.61 o                         
   1  18   1          0.01         -7.12         7.12 o                         
   0   0   2       4849.99       3850.43        42.38 o                         
   1   0   2       6726.34       6740.52        73.60 o                         
   2   0   2          4.98          5.97         8.27 o                         
   3   0   2         58.03         54.44        12.40 o                         
   4   0   2          0.10         10.35         8.92 o                         
   0   1   2       5775.05       4662.03        16.31 o                         
   1   1   2       1824.89       1763.04        15.71 o                         
   2   1   2         32.33         29.13         6.66 o                         
   3   1   2          6.39          0.86         7.22 o                         
   4   1   2         30.17         17.42         7.54 o                         
   0   2   2       3681.68       3126.17        18.68 o                         
   1   2   2       2890.60       2853.98        18.15 o                         
   2   2   2         53.70         52.54         6.44 o                         
   3   2   2         85.86         78.82         9.12 o                         
   4   2   2          1.28         -6.64         7.24 o                         
   0   3   2       8390.32       7618.75        38.17 o                         
   1   3   2        440.67        457.38        10.15 o                         
   2   3   2        212.33        194.37        20.56 o                         
   3   3   2          1.09          0.52         7.34 o                         
   4   3   2          1.76         -5.79         7.10 o                         
   0   4   2        501.77        467.26         9.09 o                         
   1   4   2         37.30         38.36         3.89 o                         
   2   4   2        154.57        178.22        36.75 o                         
   3   4   2          3.53         -5.96         5.96 o                         
   4   4   2          0.36          1.25         8.53 o                         
   0   5   2        517.47        506.16         8.40 o                         
   1   5   2        127.39        123.35         5.11 o                         
   2   5   2       1659.73       1882.39        26.64 o                         
   3   5   2         20.11         18.14         6.41 o                         
   4   5   2          0.25         12.02         7.66 o                         
   0   6   2         31.75         33.07         2.95 o                         
   1   6   2        157.03        135.52         5.68 o                         
   2   6   2         65.01         68.41         5.90 o                         
   3   6   2          5.21          9.03         6.50 o                         
   4   6   2         18.19         24.29         7.88 o                         
   0   7   2        544.95        532.65        10.76 o                         
   1   7   2         18.09         14.46         3.45 o                         
   2   7   2          3.25         -4.82         4.84 o                         
   3   7   2         84.19         71.82         9.02 o                         
   4   7   2          2.02         11.88         7.89 o                         
   0   8   2          0.64         -0.04         2.81 o                         
   1   8   2        427.13        461.29         8.54 o                         
   2   8   2         18.61         11.51         4.21 o                         
   3   8   2         98.77         84.11         7.80 o                         
   4   8   2         12.15         25.00         8.07 o                         
   0   9   2        352.19        373.14         7.32 o                         
   1   9   2         10.19         10.93         3.58 o                         
   2   9   2          1.93          7.22         4.07 o                         
   3   9   2         70.42         76.50         7.62 o                         
   4   9   2         15.72         21.24         9.34 o                         
   0  10   2          6.55          9.43         3.52 o                         
   1  10   2         18.34         16.77         3.92 o                         
   2  10   2         49.49         55.27         4.63 o                         
   3  10   2          0.25          4.64         5.30 o                         
   4  10   2          3.77         -4.99         9.82 o                         
   0  11   2        350.33        382.07         8.08 o                         
   1  11   2          5.77          9.10         3.61 o                         
   2  11   2          0.04          2.43         3.58 o                         
   3  11   2          2.70          7.34         6.41 o                         
   0  12   2          7.80         11.78         3.43 o                         
   1  12   2         79.03         82.73         4.85 o                         
   2  12   2         19.52          8.44         5.39 o                         
   3  12   2          0.03          1.59         8.77 o                         
   0  13   2          3.51          5.60         3.38 o                         
   1  13   2         62.83         67.30         7.96 o                         
   2  13   2          2.45          3.80         5.13 o                         
   3  13   2          0.13          2.72         9.15 o                         
   0  14   2         28.93         25.53         3.76 o                         
   1  14   2         21.05         16.14         4.01 o                         
   2  14   2          0.67         -6.50         6.50 o                         
   3  14   2          4.28         -4.36         8.84 o                         
   0  15   2          2.25          0.08         3.30 o                         
   1  15   2          4.95         -1.31         5.24 o                         
   2  15   2         11.43          4.77         7.00 o                         
   0  16   2        107.13        108.41        10.34 o                         
   1  16   2          8.78          6.73         5.30 o                         
   2  16   2          0.01          2.46         6.89 o                         
   0  17   2          6.19          9.65         6.89 o                         
   1  17   2          5.32         -3.21         5.19 o                         
   2  17   2          0.38         -2.97         6.70 o                         
   1  18   2          0.26         -7.81         7.81 o                         
   1   1   3         39.76         40.35         3.59 o                         
   2   1   3          7.44         -1.45         9.76 o                         
   3   1   3          3.88          4.07         7.79 o                         
   4   1   3          0.11         11.63        16.65 o                         
   1   2   3          7.73          7.10         3.17 o                         
   2   2   3          7.37          7.70         6.66 o                         
   3   2   3         12.25         13.59         8.17 o                         
   4   2   3          1.06          0.56         7.51 o                         
   1   3   3        229.36        227.67         6.30 o                         
   2   3   3         82.62         86.01         8.38 o                         
   3   3   3          3.39          0.62         7.68 o                         
   4   3   3          0.54         11.90         9.27 o                         
   1   4   3        100.67         97.48         5.80 o                         
   2   4   3          0.05          5.16         4.68 o                         
   3   4   3          4.47         -0.05         7.59 o                         
   4   4   3          0.38         10.47         7.54 o                         
   1   5   3          8.40          7.87         2.89 o                         
   2   5   3         13.84         18.81         6.76 o                         
   3   5   3         27.01         29.13         8.24 o                         
   4   5   3          0.94         -2.25         7.31 o                         
   1   6   3        179.97        175.03        12.95 o                         
   2   6   3          0.15         -0.96         4.73 o                         
   3   6   3          1.57         -1.93         6.40 o                         
   4   6   3          2.28         -9.78         9.98 o                         
   1   7   3         10.87         11.43         3.43 o                         
   2   7   3          2.82         -3.43         4.28 o                         
   3   7   3          4.18         -2.85         6.62 o                         
   4   7   3          5.46         18.38         8.06 o                         
   1   8   3          8.78          9.34         3.50 o                         
   2   8   3         36.29         36.82         4.30 o                         
   3   8   3          0.06         -0.67         6.31 o                         
   4   8   3          1.39         -8.41         8.41 o                         
   1   9   3         38.59         39.41         4.11 o                         
   2   9   3          0.18         -2.93         3.72 o                         
   3   9   3          9.09         10.20         6.47 o                         
   4   9   3          3.77         10.04         7.87 o                         
   1  10   3         21.83         16.58         5.60 o                         
   2  10   3          8.80          9.56         3.18 o                         
   3  10   3          7.54         10.06         5.46 o                         
   4  10   3          0.34          1.71        10.38 o                         
   1  11   3         12.46         11.02         3.89 o                         
   2  11   3          6.34          6.45         5.66 o                         
   3  11   3          2.40          7.99         5.68 o                         
   1  12   3         12.24          6.96         5.01 o                         
   2  12   3          0.26         -5.17         5.17 o                         
   3  12   3          2.40          5.73         9.22 o                         
   1  13   3         27.78         27.49         4.28 o                         
   2  13   3          0.37         -5.17         5.17 o                         
   3  13   3          0.21          2.29        23.20 o                         
   1  14   3          8.84         10.10         4.14 o                         
   2  14   3          1.58         -2.04         7.47 o                         
   3  14   3          0.66          7.11        19.41 o                         
   1  15   3          6.34          1.15         6.50 o                         
   2  15   3         14.59         12.21         6.78 o                         
   1  16   3          0.11         -3.76         5.01 o                         
   2  16   3          2.30         -0.03        11.71 o                         
   1  17   3          0.55         -3.65         5.18 o                         
   2  17   3          0.01         -6.51         6.51 o                         
   1  18   3          9.02         -3.67         8.50 o                         
   0   0   4       3063.60       2596.03        23.08 o                         
   1   0   4         16.49         23.95         5.10 o                         
   2   0   4        352.39        386.06        19.98 o                         
   3   0   4        131.32        117.81        14.70 o                         
   4   0   4          4.29         11.94        12.86 o                         
   0   1   4        179.54        138.47         5.38 o                         
   1   1   4        627.78        624.37         8.78 o                         
   2   1   4        220.41        232.32        10.30 o                         
   3   1   4          0.52          0.28         7.88 o                         
   4   1   4         12.92         -0.11         8.93 o                         
   0   2   4        118.97        110.96         6.99 o                         
   1   2   4         33.92         35.38         3.52 o                         
   2   2   4          0.35         -5.71         7.59 o                         
   3   2   4         78.32         81.09        13.90 o                         
   4   2   4          0.92         -5.42         9.07 o                         
   0   3   4         57.12         54.95         4.14 o                         
   1   3   4        555.44        539.56         7.34 o                         
   2   3   4        144.99        141.60         6.99 o                         
   3   3   4         31.57         30.66         8.47 o                         
   4   3   4          0.91          1.10        18.26 o                         
   0   4   4       1929.91       1866.82        13.31 o                         
   1   4   4        260.35        279.96         6.41 o                         
   2   4   4        139.03        126.48         6.79 o                         
   3   4   4          3.39          5.63         8.03 o                         
   4   4   4          7.44         16.02         8.92 o                         
   0   5   4        808.91        827.21        13.07 o                         
   1   5   4          7.16         13.11         3.10 o                         
   2   5   4         40.31         41.06         5.57 o                         
   3   5   4          0.66          6.07         7.85 o                         
   4   5   4          3.74          2.24         7.68 o                         
   0   6   4          6.82         14.61         4.38 o                         
   1   6   4        335.06        356.76        11.53 o                         
   2   6   4          6.26         12.05         5.14 o                         
   3   6   4          3.42          7.45         8.00 o                         
   4   6   4          3.96         -0.92         7.47 o                         
   0   7   4       1007.89       1066.56        15.35 o                         
   1   7   4        407.55        433.91        10.44 o                         
   2   7   4          3.91          6.47         4.36 o                         
   3   7   4         59.23         77.21        13.27 o                         
   4   7   4          3.52          7.47         7.60 o                         
   0   8   4          3.08          3.98         4.40 o                         
   1   8   4        265.32        296.57        12.04 o                         
   2   8   4         28.48         28.54         4.24 o                         
   3   8   4          8.78          9.47         6.52 o                         
   4   8   4          0.03         -4.18         7.26 o                         
   0   9   4        508.46        529.47         8.20 o                         
   1   9   4         54.28         45.92         4.50 o                         
   2   9   4          0.38         -0.44         4.07 o                         
   3   9   4          0.01          2.58         6.44 o                         
   4   9   4          0.07         -6.10         7.85 o                         
   0  10   4         71.75         71.84         3.87 o                         
   1  10   4         19.81         22.79         4.71 o                         
   2  10   4         93.78         77.67         6.92 o                         
   3  10   4          1.14          7.51         6.23 o                         
   0  11   4         33.73         33.14         6.00 o                         
   1  11   4         54.67         51.42         5.20 o                         
   2  11   4         84.76         71.01         6.82 o                         
   3  11   4          2.73          2.06         7.85 o                         
   0  12   4         21.27         20.94         5.68 o                         
   1  12   4         48.91         41.30         4.72 o                         
   2  12   4          9.53         17.78         7.72 o                         
   3  12   4          0.06          0.25         9.48 o                         
   0  13   4         46.49         50.96         6.58 o                         
   1  13   4         17.05         14.30         4.05 o                         
   2  13   4         14.43         14.70         7.96 o                         
   3  13   4          0.07          4.36        13.67 o                         
   0  14   4        122.47        131.52         8.68 o                         
   1  14   4         16.92         13.49         4.59 o                         
   2  14   4          1.97          8.40         8.50 o                         
   3  14   4          4.05         -5.83        10.11 o                         
   0  15   4         28.97         35.82         6.82 o                         
   1  15   4          0.43         -4.39         4.39 o                         
   2  15   4          4.29          3.99         6.78 o                         
   0  16   4          6.37          4.82         8.27 o                         
   1  16   4          4.47          3.35         5.27 o                         
   2  16   4          2.73         -2.43         6.43 o                         
   0  17   4         18.80         16.77         8.50 o                         
   1  17   4          9.49         13.49         5.56 o                         
   2  17   4          0.61         -4.95         6.71 o                         
   0  18   4          0.02         -6.20         7.58 o                         
   1  18   4          5.85          6.89         9.65 o                         
   1   1   5        151.97        132.29         5.76 o                         
   2   1   5        354.23        352.35         9.41 o                         
   3   1   5          1.63         19.75         8.45 o                         
   4   1   5          0.37         -9.01         9.01 o                         
   1   2   5        147.08        141.48         5.20 o                         
   2   2   5        112.88        112.77         6.74 o                         
   3   2   5          0.12         -5.15         8.03 o                         
   4   2   5          1.03          2.77         9.17 o                         
   1   3   5         12.60         14.77         2.86 o                         
   2   3   5        101.64         84.80         9.65 o                         
   3   3   5         24.89         17.24        10.91 o                         
   4   3   5         38.85         40.22        10.15 o                         
   1   4   5        364.76        378.14         6.58 o                         
   2   4   5          0.64          7.14         5.13 o                         
   3   4   5         55.75         52.15         9.19 o                         
   4   4   5          3.91          6.26         9.34 o                         
   1   5   5        100.26         97.64         4.32 o                         
   2   5   5         21.38         22.20         5.52 o                         
   3   5   5         11.96         22.00         8.60 o                         
   4   5   5          6.55          0.14         7.92 o                         
   1   6   5        264.08        286.66         5.12 o                         
   2   6   5         11.91         18.31         4.81 o                         
   3   6   5         46.82         47.75         9.05 o                         
   4   6   5          0.29         -1.82         8.66 o                         
   1   7   5         51.19         48.81         5.21 o                         
   2   7   5          8.65          9.71         4.49 o                         
   3   7   5         31.16         42.18        11.02 o                         
   4   7   5          9.40         10.73         7.91 o                         
   1   8   5         11.40          9.73         4.68 o                         
   2   8   5          9.03         10.45         4.93 o                         
   3   8   5          4.60          9.28         6.48 o                         
   4   8   5          0.89          0.89         7.77 o                         
   1   9   5         16.93         18.18         4.94 o                         
   2   9   5         42.49         42.05         4.67 o                         
   3   9   5          7.56          7.35         6.26 o                         
   4   9   5          0.27         10.72        10.79 o                         
   1  10   5        123.62        123.89         5.83 o                         
   2  10   5         18.72         15.34         6.18 o                         
   3  10   5          8.72          7.12         7.85 o                         
   1  11   5          8.27          6.58         4.15 o                         
   2  11   5          9.54         15.97         5.87 o                         
   3  11   5          7.19          5.52         9.19 o                         
   1  12   5        125.78        119.37         7.05 o                         
   2  12   5          4.51         -2.20         5.51 o                         
   3  12   5          0.21         -8.55        16.54 o                         
   1  13   5         61.55         60.28        11.88 o                         
   2  13   5          6.99          8.26         5.76 o                         
   3  13   5          1.70          5.80         9.48 o                         
   1  14   5          0.00         -4.10         4.10 o                         
   2  14   5          2.53          2.00         8.50 o                         
   3  14   5          0.76         -3.58        18.60 o                         
   1  15   5          3.06         -4.76         4.76 o                         
   2  15   5          2.75         -0.70         7.61 o                         
   1  16   5         15.47         12.39         7.46 o                         
   2  16   5          0.56         -0.40         6.57 o                         
   1  17   5         15.59         15.85        10.57 o                         
   1  18   5          2.57         -2.07         9.65 o                         
   0   0   6         56.42         50.10         5.74 o                         
   1   0   6        148.44        198.06        10.52 o                         
   2   0   6          0.91          1.75        10.57 o                         
   3   0   6        183.24        167.88        16.08 o                         
   4   0   6          1.25          1.15        13.09 o                         
   0   1   6       1949.33       1755.84        13.92 o                         
   1   1   6          0.46         -0.59         2.98 o                         
   2   1   6          1.10          5.03         4.23 o                         
   3   1   6          8.98         15.33         9.07 o                         
   4   1   6         28.93         21.59         9.58 o                         
   0   2   6         26.15         24.63         3.18 o                         
   1   2   6         32.87         33.85         3.33 o                         
   2   2   6          4.56          3.66         4.27 o                         
   3   2   6         34.71         36.91        11.94 o                         
   4   2   6          0.62         10.68        13.21 o                         
   0   3   6        892.85        917.33        11.14 o                         
   1   3   6         33.71         35.57         3.28 o                         
   2   3   6         79.60         86.31         5.43 o                         
   3   3   6          0.46          8.41         8.33 o                         
   4   3   6          0.21         11.75         9.31 o                         
   0   4   6         48.40         39.69         3.92 o                         
   1   4   6        885.72        938.11        11.15 o                         
   2   4   6          0.00         -1.19         5.22 o                         
   3   4   6          0.01          0.12        10.34 o                         
   4   4   6          0.00          5.69         9.35 o                         
   0   5   6         67.34         74.99         4.45 o                         
   1   5   6          1.96          7.21         2.69 o                         
   2   5   6        284.58        326.32        11.89 o                         
   3   5   6          3.86          5.59         8.38 o                         
   4   5   6         27.11         41.83        10.76 o                         
   0   6   6         93.83        102.24         7.96 o                         
   1   6   6         27.25         25.60         4.37 o                         
   2   6   6          5.48          4.24         4.66 o                         
   3   6   6         52.10         68.98         9.68 o                         
   4   6   6          0.60         -0.51        10.45 o                         
   0   7   6       1221.27       1374.31        13.21 o                         
   1   7   6          1.15          2.07         2.29 o                         
   2   7   6         37.68         43.69         7.97 o                         
   3   7   6          0.61          3.34         8.38 o                         
   4   7   6          1.66         -7.66         7.66 o                         
   0   8   6          1.37          3.52         3.30 o                         
   1   8   6        221.54        246.27         9.43 o                         
   2   8   6         15.37          7.16         4.93 o                         
   3   8   6          1.86          3.24         8.15 o                         
   4   8   6          0.17         -7.88         7.88 o                         
   0   9   6         81.01         82.32         4.41 o                         
   1   9   6         15.57         12.49         7.00 o                         
   2   9   6        365.68        390.43        10.57 o                         
   3   9   6          4.05          2.63         6.74 o                         
   0  10   6          2.75          3.93         2.54 o                         
   1  10   6         71.89         79.12         6.50 o                         
   2  10   6          4.51          5.79         8.67 o                         
   3  10   6          0.46         -0.28         7.95 o                         
   0  11   6        382.93        404.17        14.69 o                         
   1  11   6         12.09          8.89         4.41 o                         
   2  11   6          1.97          4.07         9.60 o                         
   3  11   6          1.22          0.91         9.05 o                         
   0  12   6          3.42          3.45         6.31 o                         
   1  12   6         83.16         70.74         6.02 o                         
   2  12   6         11.41         11.21         6.03 o                         
   3  12   6          1.37         -6.43         9.10 o                         
   0  13   6         79.85         75.20         8.33 o                         
   1  13   6         13.03          9.41         4.96 o                         
   2  13   6         26.67         26.56         6.55 o                         
   3  13   6          1.45          3.87         9.35 o                         
   0  14   6          9.49          8.47         6.46 o                         
   1  14   6         28.25         29.83         6.29 o                         
   2  14   6          0.27          5.80        12.17 o                         
   0  15   6        211.19        214.27        16.08 o                         
   1  15   6          0.64         -5.06         5.06 o                         
   2  15   6         12.54          3.32         7.78 o                         
   0  16   6         19.59         13.55         9.88 o                         
   1  16   6         11.40         12.81         5.63 o                         
   2  16   6          0.80         -7.22         7.22 o                         
   0  17   6          5.63         10.57         9.42 o                         
   1  17   6          0.24        -10.11        10.11 o                         
   0  18   6          0.10         -8.27         8.73 o                         
   1  18   6          2.25         -3.90        10.11 o                         
   1   1   7        455.34        472.48         8.06 o                         
   2   1   7        105.79        105.82         5.93 o                         
   3   1   7         16.21          7.96         9.01 o                         
   4   1   7          0.04          3.59         9.90 o                         
   1   2   7        412.30        449.35         7.98 o                         
   2   2   7        448.06        470.09        10.72 o                         
   3   2   7          6.11          3.91         9.15 o                         
   4   2   7          0.96         -9.34         9.34 o                         
   1   3   7          8.80         14.64         3.19 o                         
   2   3   7         32.73         37.12         4.88 o                         
   3   3   7         84.82         84.31        11.37 o                         
   4   3   7         15.45          5.25        18.03 o                         
   1   4   7          9.37         15.30         3.16 o                         
   2   4   7          1.12         -1.14         5.77 o                         
   3   4   7         38.45         36.46         9.58 o                         
   4   4   7         51.10         49.98        11.59 o                         
   1   5   7        303.65        355.50         6.93 o                         
   2   5   7          1.16          2.34         4.74 o                         
   3   5   7         11.17          9.93         9.88 o                         
   4   5   7          8.06         10.70        10.33 o                         
   1   6   7        180.40        197.18         9.28 o                         
   2   6   7         40.44         38.89        10.16 o                         
   3   6   7         34.45         53.74        14.81 o                         
   4   6   7          6.19         -1.62        14.47 o                         
   1   7   7        110.04        116.06         9.17 o                         
   2   7   7          3.67          1.92         6.57 o                         
   3   7   7         84.56         93.69        10.26 o                         
   4   7   7          4.20         -1.03         9.99 o                         
   1   8   7         37.99         29.77         7.34 o                         
   2   8   7          0.02          5.39         5.30 o                         
   3   8   7         36.46         35.15         8.87 o                         
   4   8   7          4.79        -10.39        10.39 o                         
   1   9   7          1.24          2.21         5.20 o                         
   2   9   7         18.83         18.25         4.85 o                         
   3   9   7          2.82         -7.78         7.78 o                         
   1  10   7         32.69         27.48        10.43 o                         
   2  10   7         32.21         28.43         9.42 o                         
   3  10   7          7.41         -7.72        15.27 o                         
   1  11   7        113.88        114.64        12.51 o                         
   2  11   7         14.51          8.42         8.11 o                         
   3  11   7         10.58         15.73         9.73 o                         
   1  12   7        121.22        118.54         6.94 o                         
   2  12   7          0.45          0.40         8.11 o                         
   3  12   7          5.19          0.57         8.99 o                         
   1  13   7         57.98         51.10         6.80 o                         
   2  13   7          0.06          5.03         7.90 o                         
   3  13   7          0.44         -4.87         9.33 o                         
   1  14   7          7.66          4.31         5.70 o                         
   2  14   7          0.84          8.13         9.99 o                         
   1  15   7          6.37          9.86         5.76 o                         
   2  15   7          0.81         -8.67        19.18 o                         
   1  16   7         22.02          7.58        11.48 o                         
   2  16   7          0.16         -4.80        15.16 o                         
   1  17   7         20.32         23.20        12.40 o                         
   0   0   8        257.89        257.49        10.70 o                         
   1   0   8         16.70         11.32         4.37 o                         
   2   0   8        163.40        174.82         9.98 o                         
   3   0   8          4.93         -7.12        12.40 o                         
   4   0   8         21.18         -9.42        14.01 o                         
   0   1   8         31.94         31.62         3.79 o                         
   1   1   8       1538.54       1672.25        12.20 o                         
   2   1   8          7.27          4.99         4.58 o                         
   3   1   8         44.06         25.37         9.74 o                         
   4   1   8          0.02         -2.03        10.15 o                         
   0   2   8       1439.46       1465.54        13.05 o                         
   1   2   8          0.06          4.87         3.26 o                         
   2   2   8         62.04         58.83         5.45 o                         
   3   2   8          0.03         -7.02         8.52 o                         
   4   2   8          3.06         -4.22        11.02 o                         
   0   3   8          1.91         -0.89         6.45 o                         
   1   3   8         51.41         62.10         4.92 o                         
   2   3   8          4.19          3.30         4.46 o                         
   3   3   8          1.75         -7.46        14.13 o                         
   4   3   8          1.55         -2.19         9.96 o                         
   0   4   8       2552.71       2672.80        20.63 o                         
   1   4   8        103.99        101.85         4.43 o                         
   2   4   8          4.68          4.46         4.21 o                         
   3   4   8          5.19         14.39        17.00 o                         
   4   4   8         22.38         31.41        14.81 o                         
   0   5   8          7.88          5.13         3.85 o                         
   1   5   8         62.66         66.26         6.51 o                         
   2   5   8          3.19          4.49         4.38 o                         
   3   5   8        107.96        109.35        11.14 o                         
   4   5   8          0.10        -10.15        10.15 o                         
   0   6   8        102.55        103.63         5.58 o                         
   1   6   8          2.77          4.91         3.06 o                         
   2   6   8          9.64          8.02         6.15 o                         
   3   6   8          0.96         -4.57         9.76 o                         
   4   6   8         21.68          5.72        10.24 o                         
   0   7   8         86.09         87.40         5.34 o                         
   1   7   8         78.80         86.60         6.02 o                         
   2   7   8         35.04         38.40         7.44 o                         
   3   7   8        105.94        114.04        10.64 o                         
   4   7   8          0.26         -9.74         9.74 o                         
   0   8   8         76.57         79.31         5.40 o                         
   1   8   8         29.96         25.69         4.29 o                         
   2   8   8        355.14        374.86        13.28 o                         
   3   8   8          2.63         -7.85        10.57 o                         
   0   9   8         12.32          9.17         4.15 o                         
   1   9   8         96.74         94.46         8.76 o                         
   2   9   8          0.28         -0.92         5.31 o                         
   3   9   8          4.38         -3.24         8.38 o                         
   0  10   8         73.36         68.25         5.03 o                         
   1  10   8         15.29         11.69         7.17 o                         
   2  10   8        161.39        176.15        19.06 o                         
   3  10   8          0.73         -3.22        14.24 o                         
   0  11   8         55.25         52.11         8.17 o                         
   1  11   8        121.50         89.79         9.43 o                         
   2  11   8          4.85        -12.86        12.86 o                         
   3  11   8         15.02         18.30        10.17 o                         
   0  12   8          0.18         10.57        11.02 o                         
   1  12   8          1.01         -0.40         6.02 o                         
   2  12   8         14.26         16.84        11.83 o                         
   3  12   8          0.01          0.36        10.24 o                         
   0  13   8          6.09         12.86        11.48 o                         
   1  13   8          6.16          9.17        13.90 o                         
   2  13   8          1.05         -7.43         7.43 o                         
   0  14   8        445.71        501.13        28.02 o                         
   1  14   8          9.57          9.09        20.10 o                         
   2  14   8          1.53          9.72        12.52 o                         
   0  15   8          0.13          0.69        10.57 o                         
   1  15   8          2.60          2.13         7.81 o                         
   2  15   8          0.23          2.12        14.24 o                         
   0  16   8         21.10         -4.82        10.57 o                         
   1  16   8          0.01          4.59        11.94 o                         
   0  17   8          0.17        -10.11        10.11 o                         
   1  17   8         30.84         25.95        13.55 o                         
   1   1   9          1.43          4.50         3.08 o                         
   2   1   9        118.96        138.47         6.94 o                         
   3   1   9          0.15          1.95         8.93 o                         
   4   1   9          3.28         -0.83        10.39 o                         
   1   2   9         82.20         79.78         4.13 o                         
   2   2   9        244.03        255.98        13.56 o                         
   3   2   9          0.84          3.86         9.09 o                         
   4   2   9         10.59          7.94        10.47 o                         
   1   3   9        200.29        182.28        12.30 o                         
   2   3   9          8.59          4.24         5.55 o                         
   3   3   9         22.09         21.38         9.48 o                         
   4   3   9          7.45          1.20        10.38 o                         
   1   4   9         59.73         58.96         3.80 o                         
   2   4   9        147.83        143.71         8.54 o                         
   3   4   9         39.48         29.16         9.65 o                         
   4   4   9         25.26         15.01        13.09 o                         
   1   5   9        412.03        416.21        12.03 o                         
   2   5   9          0.03          1.11         5.09 o                         
   3   5   9          0.20          4.38         8.94 o                         
   4   5   9          2.11         -9.78         9.93 o                         
   1   6   9         41.61         43.52         4.35 o                         
   2   6   9         62.04         72.12         7.31 o                         
   3   6   9         19.53         26.17         9.99 o                         
   4   6   9          0.72         -9.32        10.20 o                         
   1   7   9         86.71         83.34         4.93 o                         
   2   7   9         10.68         11.68         7.30 o                         
   3   7   9          9.16          1.69        15.50 o                         
   1   8   9         13.49         21.16         4.81 o                         
   2   8   9          4.35          0.70         6.44 o                         
   3   8   9          7.67         -8.16         8.16 o                         
   1   9   9         32.22         31.53         4.21 o                         
   2   9   9         14.02          9.19         9.53 o                         
   3   9   9          6.94         -6.71         9.64 o                         
   1  10   9          5.15         13.55        12.63 o                         
   2  10   9         24.49         19.75        14.70 o                         
   3  10   9          2.76        -11.02        13.78 o                         
   1  11   9        177.24        215.19        19.29 o                         
   2  11   9          2.38        -13.09        13.09 o                         
   3  11   9          3.65        -15.85        15.85 o                         
   1  12   9         41.69         46.86        12.86 o                         
   2  12   9          6.91         15.16        15.16 o                         
   3  12   9          1.12         -0.80        13.32 o                         
   1  13   9         23.25         19.49         6.71 o                         
   2  13   9          0.06         -8.36         8.36 o                         
   1  14   9          3.81         -0.61         5.55 o                         
   2  14   9          7.17          4.16         7.97 o                         
   1  15   9         13.57          0.01        20.44 o                         
   2  15   9          0.00         -2.46         7.97 o                         
   1  16   9          5.65         -4.59        12.40 o                         
   0   0  10        765.74        846.58        16.87 o                         
   1   0  10         10.68         21.32         5.06 o                         
   2   0  10          5.64         14.22         8.15 o                         
   3   0  10          9.49          1.61        12.63 o                         
   4   0  10          2.44         -6.43        14.47 o                         
   0   1  10          2.35         -0.63         3.80 o                         
   1   1  10        328.36        333.38         7.93 o                         
   2   1  10          2.26          4.37         4.95 o                         
   3   1  10         12.56         11.48         9.09 o                         
   4   1  10          0.03        -10.15        10.15 o                         
   0   2  10        902.45        929.69        12.33 o                         
   1   2  10          6.55         10.34         3.34 o                         
   2   2  10         14.27         15.73         5.94 o                         
   3   2  10          1.90          7.81         9.10 o                         
   4   2  10          0.77        -10.14        10.14 o                         
   0   3  10         34.53         37.86         5.31 o                         
   1   3  10         81.16         85.01         5.87 o                         
   2   3  10          1.10          1.57         5.60 o                         
   3   3  10          0.07          7.87         9.15 o                         
   4   3  10          2.15        -10.33        10.33 o                         
   0   4  10          5.39          4.60         6.77 o                         
   1   4  10         28.10         32.68         3.74 o                         
   2   4  10          6.17          9.68         5.53 o                         
   3   4  10          3.16          0.85         9.15 o                         
   4   4  10          1.46         -9.87         9.87 o                         
   0   5  10          0.78          5.03         4.70 o                         
   1   5  10         31.94         35.85         3.84 o                         
   2   5  10          0.37          4.42         6.27 o                         
   3   5  10         54.21         52.76        12.17 o                         
   0   6  10         17.08         13.36         4.89 o                         
   1   6  10          2.47          2.84         3.60 o                         
   2   6  10         91.08         97.46         6.70 o                         
   3   6  10         23.88          4.05         9.38 o                         
   0   7  10        103.19        103.60         7.63 o                         
   1   7  10         26.63         28.03         4.23 o                         
   2   7  10         10.31         12.59         8.29 o                         
   3   7  10         23.77         10.91         9.25 o                         
   0   8  10         80.71         71.94         7.81 o                         
   1   8  10         11.00          8.11         4.10 o                         
   2   8  10         72.95         69.08         8.18 o                         
   3   8  10          0.43          1.97         8.87 o                         
   0   9  10          1.49          1.97         5.46 o                         
   1   9  10         16.02         17.85         4.71 o                         
   2   9  10         53.26         53.08         7.40 o                         
   3   9  10         16.69          4.59        16.54 o                         
   0  10  10          7.02         19.29         5.66 o                         
   1  10  10          4.49         -2.53        11.02 o                         
   2  10  10          0.94         -2.61         5.48 o                         
   3  10  10          0.18         -5.05        15.85 o                         
   0  11  10          2.71          2.90         4.83 o                         
   1  11  10          0.68         -1.15        12.63 o                         
   2  11  10          3.67         24.12        16.54 o                         
   3  11  10          2.22        -15.16        15.16 o                         
   0  12  10        117.80        113.04         6.59 o                         
   1  12  10         16.02         15.16        14.01 o                         
   2  12  10          0.04         -8.27        14.01 o                         
   0  13  10         88.81         95.55        15.39 o                         
   1  13  10          5.23        -12.40        12.40 o                         
   2  13  10          0.31         -0.39        15.73 o                         
   0  14  10         24.29          5.05        11.71 o                         
   1  14  10          0.53          4.44         5.81 o                         
   2  14  10          0.71         -2.67         8.37 o                         
   0  15  10         15.92         25.27        12.63 o                         
   1  15  10         15.96          1.84        13.55 o                         
   0  16  10          2.00         -3.67        11.02 o                         
   1  16  10         12.16          2.30        13.55 o                         
   1   1  11          4.74          5.82         3.57 o                         
   2   1  11          0.37          6.51         6.42 o                         
   3   1  11          4.06         -1.26         9.71 o                         
   4   1  11          0.30        -10.39        10.39 o                         
   1   2  11          7.25          3.87         3.55 o                         
   2   2  11         20.55         30.55         6.42 o                         
   3   2  11          3.18         -6.99         9.57 o                         
   1   3  11          9.02          6.97         3.63 o                         
   2   3  11          0.29         -3.46         5.58 o                         
   3   3  11          0.42         -2.30        22.05 o                         
   1   4  11          7.61          6.63         4.46 o                         
   2   4  11         34.91         35.48         6.43 o                         
   3   4  11          6.39         -0.48         9.70 o                         
   1   5  11         52.21         45.62         4.85 o                         
   2   5  11          0.42          3.71         5.37 o                         
   3   5  11          0.94          3.19        14.93 o                         
   1   6  11          1.88          1.04         4.09 o                         
   2   6  11          0.25         -1.85         7.20 o                         
   3   6  11          6.34         -7.26         9.99 o                         
   1   7  11          9.13          5.83         4.64 o                         
   2   7  11          9.77         15.46         5.08 o                         
   3   7  11          0.03         -9.04         9.04 o                         
   1   8  11         13.51         10.01         4.61 o                         
   2   8  11          0.81          1.51         4.36 o                         
   3   8  11          5.91          1.72        10.91 o                         
   1   9  11          7.84          6.11         3.99 o                         
   2   9  11          6.13         14.78         8.73 o                         
   3   9  11          0.02        -14.93        14.93 o                         
   1  10  11         28.44         36.36         7.46 o                         
   2  10  11          2.22        -11.02        14.01 o                         
   3  10  11          2.84        -10.11        16.77 o                         
   1  11  11          7.23          2.02         6.71 o                         
   2  11  11          4.57          3.22        14.47 o                         
   1  12  11          0.01         -6.26         6.26 o                         
   2  12  11          0.99          3.67        15.39 o                         
   1  13  11          1.14          8.73        14.01 o                         
   2  13  11          0.08        -15.39        15.39 o                         
   1  14  11         24.62         18.71         9.53 o                         
   2  14  11          0.16         -1.19        10.68 o                         
   1  15  11          1.17        -13.32        13.32 o                         
   0   0  12        285.90        271.62        14.88 o                         
   1   0  12        139.38        131.06         9.17 o                         
   2   0  12          6.40         15.39        12.40 o                         
   3   0  12         62.93         83.84        16.54 o                         
   0   1  12          0.24          5.71         4.73 o                         
   1   1  12          4.41         -3.76         3.98 o                         
   2   1  12         68.78         73.33         9.90 o                         
   3   1  12          1.68         -2.48         9.65 o                         
   0   2  12          0.39         -0.72         4.59 o                         
   1   2  12          6.28          8.48         4.78 o                         
   2   2  12          4.10         -6.67         6.67 o                         
   3   2  12         25.37         22.16        12.40 o                         
   0   3  12        180.17        210.07        16.23 o                         
   1   3  12         37.83         37.00         5.22 o                         
   2   3  12         85.23         77.98         7.34 o                         
   3   3  12          0.04         -9.61         9.61 o                         
   0   4  12         43.08         39.47         7.50 o                         
   1   4  12        114.45        109.40         6.43 o                         
   2   4  12         26.07         22.44         9.62 o                         
   3   4  12         37.22         32.57        10.95 o                         
   0   5  12         82.76         62.71         8.00 o                         
   1   5  12          0.01          2.22         4.46 o                         
   2   5  12         10.69          7.50         5.78 o                         
   3   5  12          0.38         -3.53         9.42 o                         
   0   6  12          0.25          8.52         6.71 o                         
   1   6  12        134.70        134.04         6.39 o                         
   2   6  12         30.23         34.81         5.94 o                         
   3   6  12          6.05          5.00        11.37 o                         
   0   7  12        272.06        238.41        19.87 o                         
   1   7  12          0.93         -4.74         4.74 o                         
   2   7  12         69.15         74.36         7.43 o                         
   3   7  12          0.06          2.38         9.85 o                         
   0   8  12          9.57         17.77         9.19 o                         
   1   8  12         94.57         95.99         6.82 o                         
   2   8  12          1.41         -3.30         4.62 o                         
   3   8  12          1.39          6.43        16.54 o                         
   0   9  12        113.13        108.59         8.57 o                         
   1   9  12          5.39          0.93         4.24 o                         
   2   9  12         12.59         11.07         7.21 o                         
   3   9  12          0.08          8.50        17.69 o                         
   0  10  12         18.80         13.50         6.05 o                         
   1  10  12        115.95        108.98         8.63 o                         
   2  10  12         12.87         18.83        17.00 o                         
   0  11  12        112.96        108.81         7.88 o                         
   1  11  12          0.09         11.93         7.22 o                         
   2  11  12          2.09          7.81        16.08 o                         
   0  12  12         10.00         -9.88        12.17 o                         
   1  12  12         11.71         22.97        15.85 o                         
   2  12  12          0.10        -14.93        14.93 o                         
   0  13  12         47.66         35.60        13.78 o                         
   1  13  12          1.32          7.35        15.16 o                         
   2  13  12          3.93        -10.34        16.54 o                         
   0  14  12          3.61         -4.82        12.17 o                         
   1  14  12          6.55        -14.24        15.39 o                         
   0  15  12          0.21        -11.71        11.71 o                         
   1  15  12          1.88        -14.47        14.47 o                         
   1   1  13         23.13         21.33         6.18 o                         
   2   1  13          0.45         -3.21         8.35 o                         
   3   1  13          1.92          1.18        17.34 o                         
   1   2  13        353.38        381.25        13.68 o                         
   2   2  13          1.14          2.90         8.70 o                         
   3   2  13          1.10         -5.85        10.20 o                         
   1   3  13         43.98         36.22         6.31 o                         
   2   3  13         45.72         49.56         9.77 o                         
   3   3  13          6.66        -10.59        12.06 o                         
   1   4  13        173.79        171.55         9.42 o                         
   2   4  13          0.66         12.27         6.02 o                         
   3   4  13          4.26         -5.76         9.99 o                         
   1   5  13          0.19         -5.25         5.25 o                         
   2   5  13        115.89        134.69         8.24 o                         
   3   5  13          0.72         -9.82         9.82 o                         
   1   6  13          1.93         -5.12         5.12 o                         
   2   6  13          1.03          4.61         5.62 o                         
   3   6  13          6.83         -8.17         9.92 o                         
   1   7  13         16.04         14.54         6.67 o                         
   2   7  13          2.88          3.30         5.29 o                         
   3   7  13          9.30         -2.70        11.41 o                         
   1   8  13         11.19          0.34         5.04 o                         
   2   8  13          0.55         -4.42         7.67 o                         
   3   8  13         12.98          0.23        18.83 o                         
   1   9  13          5.54         -1.13         4.54 o                         
   2   9  13          6.86          5.28        17.23 o                         
   1  10  13         22.86         10.11         7.68 o                         
   2  10  13          0.93          5.51        16.08 o                         
   1  11  13          0.96         -6.16         8.60 o                         
   2  11  13         17.50         22.28        17.69 o                         
   1  12  13          2.92        -14.24        14.24 o                         
   2  12  13          0.00        -15.39        15.39 o                         
   1  13  13         10.19          1.38        15.62 o                         
   1  14  13          2.92         10.34        16.54 o                         
   0   0  14         28.04         27.56        12.63 o                         
   1   0  14         52.50         65.23        14.24 o                         
   2   0  14          0.19         -2.07        12.63 o                         
   3   0  14         93.52         99.45        18.83 o                         
   0   1  14        368.07        404.83        19.57 o                         
   1   1  14         27.86         19.64        13.09 o                         
   2   1  14        238.53        237.74        17.00 o                         
   3   1  14          2.97         -4.09        10.63 o                         
   0   2  14         60.92         80.39        14.24 o                         
   1   2  14          0.13         18.93         9.18 o                         
   2   2  14         26.78         24.73         9.34 o                         
   3   2  14         48.08         56.68        12.06 o                         
   0   3  14        214.36        208.63        15.01 o                         
   1   3  14          1.83          4.41         6.03 o                         
   2   3  14         49.35         41.65         9.71 o                         
   3   3  14          0.28         -7.87        16.31 o                         
   0   4  14         16.50          5.58         7.72 o                         
   1   4  14         35.00         26.07         6.44 o                         
   2   4  14          0.17         -0.20         8.70 o                         
   3   4  14         12.07         -1.15        10.79 o                         
   0   5  14        460.68        514.87        28.14 o                         
   1   5  14         41.41         32.34         6.42 o                         
   2   5  14         35.36         24.44         9.55 o                         
   3   5  14          4.88        -10.35        10.35 o                         
   0   6  14          4.77          5.70        10.34 o                         
   1   6  14        234.22        268.27        18.63 o                         
   2   6  14          0.01          0.28         5.70 o                         
   3   6  14          0.66        -14.13        14.13 o                         
   0   7  14        397.33        435.05        28.25 o                         
   1   7  14          0.39         -4.53        16.31 o                         
   2   7  14          0.57          2.08        11.14 o                         
   0   8  14         20.09         21.13         7.43 o                         
   1   8  14         78.46         96.90         8.59 o                         
   2   8  14          6.24          6.19        15.39 o                         
   0   9  14        119.59        130.41        14.34 o                         
   1   9  14          3.52          3.45        14.24 o                         
   2   9  14         42.61         22.28        17.00 o                         
   0  10  14          0.33         12.86        13.78 o                         
   1  10  14         49.60         87.05        19.29 o                         
   2  10  14          0.00          8.96        15.62 o                         
   0  11  14          0.00        -13.09        13.09 o                         
   1  11  14          1.86        -11.94        16.08 o                         
   2  11  14         15.50         17.92        18.60 o                         
   0  12  14          0.85        -13.55        13.55 o                         
   1  12  14         14.71         35.37        16.54 o                         
   0  13  14          2.05         11.71        14.24 o                         
   1  13  14          0.04        -14.93        14.93 o                         
   1   1  15         44.17         52.98        10.47 o                         
   2   1  15          5.10         -9.10         9.10 o                         
   3   1  15          0.40        -10.54        10.54 o                         
   1   2  15        170.70        166.62        12.55 o                         
   2   2  15          3.00         -2.02         9.32 o                         
   3   2  15          4.87        -14.01        14.01 o                         
   1   3  15         70.71         69.17        10.59 o                         
   2   3  15         39.45         30.77        10.27 o                         
   3   3  15         11.55          8.60        17.92 o                         
   1   4  15        127.94        119.26        11.38 o                         
   2   4  15          7.58         -1.53         9.33 o                         
   3   4  15          1.77         14.67        11.04 o                         
   1   5  15          0.32        -11.81        14.01 o                         
   2   5  15         37.83         25.75        10.31 o                         
   1   6  15          1.30         -7.01         7.01 o                         
   2   6  15          0.28         -0.83         9.60 o                         
   1   7  15         18.75         15.83         7.18 o                         
   2   7  15          1.73         11.10        11.71 o                         
   1   8  15         21.89         10.57        14.47 o                         
   2   8  15          5.52          0.00        16.77 o                         
   1   9  15         18.94         -2.76        15.16 o                         
   2   9  15          8.07         -3.22        16.08 o                         
   1  10  15         15.71         17.23        16.08 o                         
   2  10  15          0.82          4.36        17.00 o                         
   1  11  15          0.15         11.48        17.00 o                         
   1  12  15          2.09          5.28        15.85 o                         
   0   0  16        119.68         86.82        16.08 o                         
   1   0  16         41.07         60.64        15.62 o                         
   2   0  16         33.72         29.63        14.93 o                         
   0   1  16         12.75          8.73        13.09 o                         
   1   1  16          9.37          8.87         9.82 o                         
   2   1  16          6.68         -3.47         9.58 o                         
   0   2  16          2.82        -12.40        12.40 o                         
   1   2  16          1.18         -3.43         9.31 o                         
   2   2  16         25.94          8.02        13.21 o                         
   0   3  16         21.78         61.10        16.08 o                         
   1   3  16          1.21          9.71         9.64 o                         
   2   3  16          1.72        -10.01        10.01 o                         
   0   4  16         80.11         65.46        16.54 o                         
   1   4  16          0.01         -8.35         9.15 o                         
   2   4  16          4.48         -0.92         9.93 o                         
   0   5  16         32.42         22.97        14.24 o                         
   1   5  16         22.70         -0.16        10.22 o                         
   2   5  16          0.84         -9.71         9.71 o                         
   0   6  16         36.02          8.27        15.16 o                         
   1   6  16          0.64        -14.93        14.93 o                         
   2   6  16         13.91          4.55         9.93 o                         
   0   7  16          5.62          3.67        14.47 o                         
   1   7  16          6.12         13.78        16.77 o                         
   2   7  16          2.87         -0.43        18.83 o                         
   0   8  16         14.81         -5.97        13.78 o                         
   1   8  16         11.87         -5.28        15.85 o                         
   2   8  16          7.10         -1.61        17.92 o                         
   0   9  16          6.73        -13.55        13.55 o                         
   1   9  16          1.15          0.00        17.23 o                         
   0  10  16          7.23         19.98        15.16 o                         
   1  10  16          0.00         16.31        16.77 o                         
   0  11  16          2.14         -7.58        14.93 o                         
   1  11  16          3.57         -5.74        16.54 o                         
   1   1  17          3.56          1.32         9.96 o                         
   2   1  17          0.37        -10.33        10.33 o                         
   1   2  17          2.07         -0.60        10.09 o                         
   2   2  17          0.21          3.69        10.95 o                         
   1   3  17          7.70         -7.02         9.87 o                         
   2   3  17          0.06        -10.09        10.09 o                         
   1   4  17          0.12         -1.23         9.81 o                         
   2   4  17          0.63         -4.28        10.46 o                         
   1   5  17          0.02         -6.66        14.93 o                         
   2   5  17          0.11          8.56        10.57 o                         
   1   6  17          0.17         18.83        16.77 o                         
   2   6  17          0.14         -2.21        10.14 o                         
   1   7  17          3.83        -12.17        16.31 o                         
   1   8  17          0.38         -6.20        17.23 o                         
   1   9  17          1.04          7.58        17.92 o                         
   1   0  18          1.01        -14.01        14.01 o                         
   2   0  18          6.04          2.76        16.31 o                         
   1   1  18          3.19          0.25        11.83 o                         
   2   1  18          0.71        -10.77        11.12 o                         
   0   2  18          1.59          1.38        14.93 o                         
   1   2  18          0.00         -7.05        12.40 o                         
   2   2  18          0.13        -12.21        12.86 o                         
   0   3  18          1.39        -10.11        14.93 o                         
   1   3  18          6.71         -6.03        18.72 o                         
   2   3  18          2.06        -11.08        11.08 o                         
   0   4  18         10.73        -10.11        15.62 o                         
   1   4  18          2.20          8.50        10.69 o                         
   0   5  18          0.25          6.66        15.16 o                         
   1   5  18          0.15        -12.40        15.85 o                         
   0   6  18          2.06         -0.46        14.93 o                         
   1   6  18          2.72        -15.85        15.85 o                         
   0   7  18          7.77         12.40        14.93 o                         
   1   7  18          4.77          3.67        17.23 o                         
   0   8  18          0.05         20.67        15.85 o                         
   1   1  19          1.20         13.40        11.37 o                         
   1   2  19          0.27         -7.16        10.72 o                         
   1   3  19          0.36          5.28        11.03 o                         
   1   4  19          0.01         -4.36        17.00 o                         
   1   5  19          2.12         17.46        17.69 o                         
                                                                                
